# Supplementary material for: Acute ischemia induces spatially and transcriptionally distinct microglial subclusters
Source: Genome Med. 2023 Dec 11;15:109. doi: 10.1186/s13073-023-01257-5 (PMC10712107; doi:10.1186/s13073-023-01257-5)
Supplement: Supplementary file 1 — Additional file 1: Table S1. Quality control data for scRNA-seq and ST. [file 13073_2023_1257_MOESM1_ESM.xlsx]

## Sheet: scRNA-seq
Sample	Mean_nUMI_beforeQC	Mean_nGene_beforeQC	Mean_mito.percent_beforeQC	Total_cells_beforeQC	Mean_nUMI_afterQC	Mean_nGene_afterQC	Mean_mito.percent_afterQC	Total_cells_afterQC
sham	8050.88	2329.24	0.0503238	11468	8117.15	2529.67	0.0269595	9361
MCAO 3h	8724.13	2433.49	0.037989	9967	8800.05	2636.04	0.024693	8186
MCAO 12h	7950.04	2363.67	0.0416979	11874	8274.23	2565.21	0.0273547	9873
MCAO 3d	1924.27	973.338	0.043601	6024	1672.18	900.796	0.0391651	5527

## Sheet: ST
Sample	Mean_nUMI	Mean_nGene	Mean_mito.percent	Total_spots
Sham	31993.6	6906.04	0.119346	2838
MCAO 3h	26869.8	6441.26	0.10777	2641
MCAO 12h	26929.2	6459.25	0.110607	1920
MCAO 3d	17060.4	4972.49	0.0868149	3212
