# Supplementary material for: Acute ischemia induces spatially and transcriptionally distinct microglial subclusters
Source: Genome Med. 2023 Dec 11;15:109. doi: 10.1186/s13073-023-01257-5 (PMC10712107; doi:10.1186/s13073-023-01257-5)
Supplement: Supplementary file 3 — Additional file 3: Table S3. Markers for each cell type in scRNA-seq datasheet. [file 13073_2023_1257_MOESM3_ESM.xlsx]

## Sheet: Astrocyte
gene	avg_logFC	pct.1	pct.2	p_val	p_val_adj	gene_diff
Mt3	3.43074	0.935	0.146	0	0	6.404
Clu	3.21584	0.952	0.128	0	0	7.437
Slc1a2	3.00963	0.713	0.091	0	0	7.835
Rarres2	2.98921	0.671	0.039	0	0	17.205
Tmem212	2.69904	0.587	0.019	0	0	30.895
Dbi	2.68977	0.912	0.584	0	0	1.562
Atp1a2	2.55861	0.88	0.08	0	0	11
Ccdc153	2.46376	0.575	0.015	0	0	38.333
Nnat	2.3549	0.733	0.102	0	0	7.186
Ntrk2	2.35489	0.93	0.052	0	0	17.885
Chchd10	2.33814	0.782	0.137	0	0	5.708
Cpe	2.33564	0.945	0.167	0	0	5.659
Slc1a3	2.09939	0.768	0.238	0	0	3.227
Gpr37l1	2.09882	0.851	0.018	0	0	47.278
Syne1	2.04975	0.853	0.178	0	0	4.792
Aldoc	2.01431	0.649	0.065	0	0	9.985
Mia	2.0016	0.552	0.022	0	0	25.091
Sox9	1.98036	0.809	0.052	0	0	15.558
Tmem47	1.96531	0.838	0.045	0	0	18.622
Ecrg4	1.95462	0.582	0.097	0	0	6
Sparcl1	1.92062	0.893	0.166	0	0	5.38
Gja1	1.91622	0.838	0.048	0	0	17.458
Plpp3	1.89317	0.783	0.176	0	0	4.449
Rsph1	1.89083	0.583	0.017	0	0	34.294
Ptprz1	1.88938	0.884	0.051	0	0	17.333
Dynlrb2	1.87548	0.588	0.015	0	0	39.2
1700094D03Rik	1.85332	0.585	0.046	0	0	12.717
Acsl3	1.83718	0.852	0.201	0	0	4.239
Slc4a4	1.82841	0.607	0.027	0	0	22.481
Ttyh1	1.79908	0.824	0.105	0	0	7.848
F3	1.76751	0.608	0.033	0	0	18.424
Gstm1	1.76725	0.848	0.222	0	0	3.82
Id4	1.7417	0.8	0.045	0	0	17.778
Fam183b	1.71494	0.555	0.006	0	0	92.5
Ak7	1.7006	0.571	0.006	0	0	95.167
Prxl2a	1.69564	0.782	0.165	0	0	4.739
Meig1	1.67391	0.571	0.011	0	0	51.909
Aqp4	1.65236	0.77	0.009	0	0	85.556
Atp1b2	1.64111	0.773	0.044	0	0	17.568
Cdr1os	1.64026	0.575	0.024	0	0	23.958
Gm19935	1.63626	0.571	0.014	0	0	40.786
Gfap	1.62764	0.388	0.018	0	0	21.556
Mlc1	1.62429	0.815	0.012	0	0	67.917
Elof1	1.6057	0.63	0.267	0	0	2.36
Bcan	1.60106	0.393	0.019	0	0	20.684
Tubb4b	1.59202	0.749	0.466	0	0	1.607
Apoe	1.58336	0.983	0.71	0	0	1.385
Prdx6	1.58108	0.915	0.477	0	0	1.918
1110017D15Rik	1.57519	0.559	0.011	0	0	50.818
Cfap54	1.57028	0.578	0.006	0	0	96.333
Ndrg2	1.55859	0.837	0.163	0	0	5.135
Calml4	1.55128	0.555	0.032	0	0	17.344
Pla2g7	1.5326	0.694	0.076	0	0	9.132
Mt1	1.51527	0.985	0.835	0	0	1.18
Ramp1	1.49941	0.721	0.099	0	0	7.283
Scg3	1.49028	0.781	0.115	0	0	6.791
Riiad1	1.47527	0.577	0.007	0	0	82.429
Aebp1	1.47198	0.571	0.059	0	0	9.678
Ntsr2	1.45274	0.366	0.011	0	0	33.273
Lbp	1.44166	0.54	0.025	0	0	21.6
Ezr	1.43181	0.801	0.249	0	0	3.217
Cfap126	1.40546	0.561	0.017	0	0	33
1700012B09Rik	1.39002	0.54	0.006	0	0	90
Anxa5	1.38825	0.686	0.296	0	0	2.318
Tmem107	1.36761	0.575	0.021	0	0	27.381
Nudt4	1.36062	0.642	0.397	0	0	1.617
Slc6a11	1.35596	0.39	0.009	0	0	43.333
Gm14964	1.35558	0.67	0.035	0	0	19.143
Gpm6a	1.35256	0.659	0.063	0	0	10.46
Enkur	1.34104	0.579	0.052	0	0	11.135
Fgfr3	1.33564	0.474	0.016	0	0	29.625
Bphl	1.33291	0.602	0.074	0	0	8.135
Mt2	1.31289	0.946	0.445	0	0	2.126
Mlf1	1.30028	0.566	0.051	0	0	11.098
Ascc1	1.29851	0.551	0.12	0	0	4.592
Hspa2	1.28688	0.689	0.156	0	0	4.417
Fxyd1	1.28445	0.656	0.049	0	0	13.388
Gm973	1.28078	0.615	0.004	0	0	153.75
Cnn3	1.27942	0.749	0.223	0	0	3.359
Foxj1	1.27533	0.578	0.045	0	0	12.844
Itm2c	1.25416	0.843	0.575	0	0	1.466
Nkain4	1.24835	0.642	0.015	0	0	42.8
Odf3b	1.21018	0.526	0.008	0	0	65.75
Cdhr4	1.204	0.469	0.006	0	0	78.167
Ccdc34	1.19885	0.643	0.192	0	0	3.349
Zbtb20	1.18709	0.948	0.511	0	0	1.855
1700024G13Rik	1.1861	0.51	0.003	0	0	170
Fhad1	1.18201	0.554	0.049	0	0	11.306
Spef2	1.17896	0.546	0.03	0	0	18.2
Idh2	1.17312	0.744	0.226	0	0	3.292
Hydin	1.16634	0.537	0.004	0	0	134.25
Ccdc113	1.16154	0.529	0.005	0	0	105.8
Fads2	1.16127	0.691	0.026	0	0	26.577
Ccdc39	1.16048	0.57	0.016	0	0	35.625
3300002A11Rik	1.15762	0.425	0.003	0	0	141.667
Gas6	1.15334	0.63	0.184	0	0	3.424
Dnah6	1.15223	0.537	0.006	0	0	89.5
1700001C02Rik	1.14933	0.519	0.004	0	0	129.75
S100b	1.14464	0.699	0.098	0	0	7.133
Sntn	1.13733	0.481	0.002	0	0	240.5
Cetn2	1.13231	0.602	0.186	0	0	3.237
Arhgdig	1.13179	0.529	0.011	0	0	48.091
Mgst1	1.12859	0.67	0.065	0	0	10.308
Mns1	1.12859	0.545	0.026	0	0	20.962
Fgfr1	1.12654	0.727	0.068	0	0	10.691
Rmst	1.12404	0.589	0.005	0	0	117.8
Pifo	1.11971	0.533	0.007	0	0	76.143
Drc3	1.11799	0.533	0.007	0	0	76.143
Ckb	1.11194	0.969	0.671	0	0	1.444
Dnah12	1.11117	0.522	0.003	0	0	174
Pdlim4	1.09886	0.689	0.134	0	0	5.142
1700016K19Rik	1.08634	0.52	0.004	0	0	130
Dmd	1.08628	0.688	0.041	0	0	16.78
Msi2	1.08605	0.847	0.346	0	0	2.448
Sorbs1	1.08531	0.702	0.108	0	0	6.5
Iqca	1.08408	0.501	0.003	0	0	167
Cfap44	1.08364	0.54	0.004	0	0	135
Lrrc51	1.07954	0.524	0.011	0	0	47.636
Spa17	1.07635	0.523	0.02	0	0	26.15
Dtna	1.07313	0.594	0.119	0	0	4.992
Mmd2	1.0726	0.466	0.033	0	0	14.121
Pbxip1	1.06982	0.74	0.239	0	0	3.096
Nudc	1.06896	0.654	0.48	0	0	1.363
Zcchc18	1.0639	0.662	0.084	0	0	7.881
Iqcg	1.06298	0.533	0.008	0	0	66.625
1700088E04Rik	1.06096	0.543	0.011	0	0	49.364
Rsph4a	1.05997	0.518	0.004	0	0	129.5
Etnppl	1.05536	0.407	0.004	0	0	101.75
Fjx1	1.0498	0.533	0.045	0	0	11.844
Tspan3	1.04775	0.819	0.437	0	0	1.874
Acsl6	1.04143	0.429	0.015	0	0	28.6
Gm867	1.03829	0.515	0.002	0	0	257.5
Rsph9	1.02885	0.577	0.036	0	0	16.028
Fhl1	1.02119	0.579	0.098	0	0	5.908
Nme5	1.01865	0.537	0.01	0	0	53.7
Tctex1d4	1.01771	0.499	0.006	0	0	83.167
Ppp1r36	1.00425	0.518	0.004	0	0	129.5
Ttll3	1.00099	0.587	0.053	0	0	11.075
Prelp	0.997146	0.56	0.013	0	0	43.077
Spag17	0.996297	0.494	0.002	0	0	247
Cfap45	0.991235	0.519	0.025	0	0	20.76
Efcab10	0.99102	0.496	0.006	0	0	82.667
Gabrb1	0.98067	0.375	0.009	0	0	41.667
Cep126	0.977859	0.546	0.018	0	0	30.333
Cetn4	0.971216	0.523	0.027	0	0	19.37
Capsl	0.97111	0.509	0.007	0	0	72.714
Arhgef26	0.970794	0.566	0.012	0	0	47.167
Wwc1	0.965497	0.562	0.016	0	0	35.125
Efcab1	0.963639	0.506	0.005	0	0	101.2
Elmod1	0.956227	0.526	0.014	0	0	37.571
Naaa	0.955844	0.654	0.125	0	0	5.232
2410004P03Rik	0.953288	0.511	0.005	0	0	102.2
Slc25a18	0.952083	0.568	0.006	0	0	94.667
Cdhr3	0.951855	0.497	0.002	0	0	248.5
1700007K13Rik	0.951565	0.51	0.004	0	0	127.5
Lrriq1	0.951288	0.506	0.005	0	0	101.2
Dnah5	0.948424	0.5	0.003	0	0	166.667
Dnali1	0.948421	0.496	0.003	0	0	165.333
Cfap299	0.943824	0.501	0.002	0	0	250.5
Gsta4	0.925402	0.615	0.064	0	0	9.609
Chchd6	0.909392	0.565	0.08	0	0	7.062
Mro	0.902749	0.562	0.003	0	0	187.333
Cfap69	0.890016	0.518	0.01	0	0	51.8
Cfap100	0.88548	0.526	0.004	0	0	131.5
Cd109	0.882527	0.448	0.004	0	0	112
Wdr66	0.879938	0.501	0.005	0	0	100.2
Tekt1	0.876792	0.505	0.006	0	0	84.167
Dnah9	0.870136	0.496	0.003	0	0	165.333
Spag6l	0.870008	0.499	0.017	0	0	29.353
Prodh	0.862183	0.496	0.022	0	0	22.545
Stoml3	0.861506	0.441	0.002	0	0	220.5
Slc39a12	0.860613	0.476	0.024	0	0	19.833
Cfap43	0.859009	0.477	0.004	0	0	119.25
Smim5	0.857611	0.494	0.012	0	0	41.167
Dmkn	0.846341	0.463	0.006	0	0	77.167
Ccdc74a	0.843178	0.52	0.005	0	0	104
Ccdc146	0.842149	0.462	0.005	0	0	92.4
Gm10714	0.838212	0.455	0.002	0	0	227.5
Dthd1	0.837265	0.468	0.001	0	0	468
Bbox1	0.837236	0.483	0.002	0	0	241.5
Fam166b	0.836869	0.48	0.001	0	0	480
Ccdc30	0.832911	0.504	0.014	0	0	36
Abhd3	0.829716	0.557	0.07	0	0	7.957
Nwd1	0.82861	0.472	0.007	0	0	67.429
Cfap65	0.820308	0.476	0.005	0	0	95.2
Phkg1	0.817957	0.496	0.016	0	0	31
Ccdc33	0.817648	0.458	0.002	0	0	229
Cfap206	0.817235	0.485	0.004	0	0	121.25
Plce1	0.812057	0.489	0.016	0	0	30.562
Clec3b	0.811291	0.43	0.004	0	0	107.5
Ccdc114	0.806914	0.528	0.016	0	0	33
2010001K21Rik	0.805508	0.448	0.002	0	0	224
Plcd4	0.804486	0.438	0.007	0	0	62.571
Cbs	0.799282	0.541	0.029	0	0	18.655
Cfap161	0.795398	0.468	0.002	0	0	234
Pih1d2	0.794796	0.492	0.008	0	0	61.5
Wdr78	0.790884	0.486	0.01	0	0	48.6
Dync2li1	0.79012	0.509	0.032	0	0	15.906
Calb1	0.787668	0.343	0.003	0	0	114.333
Nme9	0.785849	0.471	0.002	0	0	235.5
Fam184a	0.7818	0.519	0.039	0	0	13.308
Fam216b	0.771776	0.472	0.001	0	0	472
Ift81	0.76252	0.527	0.041	0	0	12.854
Dzip1l	0.760273	0.439	0.009	0	0	48.778
Rabl2	0.759428	0.505	0.038	0	0	13.289
Crygn	0.758998	0.422	0.003	0	0	140.667
Dkk3	0.755648	0.439	0.012	0	0	36.583
Kcnk2	0.755533	0.49	0.025	0	0	19.6
Oscp1	0.753562	0.547	0.038	0	0	14.395
Lrrc23	0.753271	0.476	0.003	0	0	158.667
Adamts20	0.744071	0.494	0.032	0	0	15.438
Ttc21a	0.736181	0.453	0.003	0	0	151
Mapk15	0.72915	0.463	0.004	0	0	115.75
Rgs22	0.727907	0.457	0.002	0	0	228.5
Ddo	0.726418	0.519	0.003	0	0	173
B9d1	0.7252	0.508	0.027	0	0	18.815
Got1l1	0.716834	0.416	0.002	0	0	208
Cfap52	0.714852	0.444	0.003	0	0	148
Dnah11	0.705577	0.449	0.003	0	0	149.667
Spef1	0.700851	0.474	0.018	0	0	26.333
Ccpg1os	0.694433	0.468	0.025	0	0	18.72
Drc7	0.689317	0.455	0.007	0	0	65
Wdr35	0.689249	0.481	0.032	0	0	15.031
Ppil6	0.687853	0.472	0.006	0	0	78.667
Nuf2	0.685373	0.398	0.008	0	0	49.75
Morn5	0.682533	0.438	0.003	0	0	146
Fam81a	0.677322	0.446	0.013	0	0	34.308
Drc1	0.671314	0.448	0.003	0	0	149.333
Ccdc170	0.671237	0.435	0.003	0	0	145
Rfx4	0.670487	0.42	0.003	0	0	140
Frmpd2	0.667451	0.431	0.001	0	0	431
Erich2	0.663857	0.427	0.003	0	0	142.333
Dnaaf4	0.654568	0.423	0.007	0	0	60.429
Dnaic1	0.654135	0.439	0.003	0	0	146.333
Syt10	0.654044	0.431	0.001	0	0	431
Lrrc74b	0.651764	0.416	0.002	0	0	208
1700001L19Rik	0.650587	0.427	0.002	0	0	213.5
Ccdc180	0.645934	0.427	0.006	0	0	71.167
Pacrg	0.640718	0.463	0.013	0	0	35.615
Cfap46	0.6382	0.416	0.002	0	0	208
Dnah10	0.637316	0.413	0.004	0	0	103.25
Ccdc121	0.628622	0.406	0.002	0	0	203
Spag16	0.626063	0.432	0.004	0	0	108
Tctn2	0.624081	0.452	0.012	0	0	37.667
Ccdc40	0.622227	0.42	0.005	0	0	84
Dnah3	0.611364	0.366	0.001	0	0	366
Sdc2	0.606413	0.505	0.028	0	0	18.036
1700028P14Rik	0.600878	0.434	0.002	0	0	217
Saxo2	0.596565	0.429	0.018	0	0	23.833
Cfap97d2	0.59589	0.418	0.003	0	0	139.333
Tekt4	0.594333	0.413	0.001	0	0	413
Cabcoco1	0.589109	0.384	0.003	0	0	128
Cdkl4	0.588386	0.412	0.004	0	0	103
Gm16201	0.583157	0.398	0.008	0	0	49.75
Vit	0.581556	0.417	0.006	0	0	69.5
Wdr63	0.575486	0.398	0.002	0	0	199
Spaca9	0.571521	0.401	0.007	0	0	57.286
Prrg4	0.570872	0.386	0.003	0	0	128.667
Ppp1r32	0.569066	0.413	0.001	0	0	413
Lrrc36	0.564884	0.423	0.002	0	0	211.5
Slc14a2	0.563172	0.374	0.001	0	0	374
Hdc	0.562058	0.508	0.051	0	0	9.961
Scn7a	0.55687	0.309	0.001	0	0	309
C230072F16Rik	0.556339	0.422	0.001	0	0	422
Gm11992	0.553645	0.399	0.004	0	0	99.75
Adgb	0.553318	0.413	0.003	0	0	137.667
Zmynd10	0.553061	0.385	0.003	0	0	128.333
Ak9	0.549258	0.39	0.002	0	0	195
Ccdc81	0.548141	0.386	0.002	0	0	193
Dnah1	0.547679	0.394	0.002	0	0	197
Stmnd1	0.545181	0.375	0.005	0	0	75
Ngef	0.544665	0.401	0.003	0	0	133.667
Maats1	0.543336	0.398	0.002	0	0	199
Cfap77	0.542493	0.383	0.001	0	0	383
Ppargc1a	0.540952	0.349	0.006	0	0	58.167
Vwa3a	0.54045	0.392	0.004	0	0	98
Cfap53	0.536554	0.375	0.006	0	0	62.5
Armc4	0.534103	0.386	0.001	0	0	386
Fank1	0.532647	0.402	0.001	0	0	402
Iqub	0.532592	0.395	0.004	0	0	98.75
Gm5089	0.529038	0.371	0.004	0	0	92.75
Lrrc71	0.527641	0.386	0.002	0	0	193
6820408C15Rik	0.524863	0.378	0.002	0	0	189
Erich3	0.518841	0.371	0.009	0	0	41.222
Gpx8	0.517137	0.434	0.019	0	0	22.842
Fbln7	0.510827	0.392	0.003	0	0	130.667
Ccdc189	0.508049	0.403	0.013	0	0	31
Map3k19	0.504952	0.39	0.003	0	0	130
Cfap70	0.504872	0.38	0.002	0	0	190
Dsg2	0.501232	0.349	0.001	0	0	349
Eno4	0.499415	0.366	0.003	0	0	122
Dnaic2	0.499267	0.355	0.007	0	0	50.714
Gm16006	0.494483	0.344	0.002	0	0	172
Dnah7b	0.494223	0.369	0.004	0	0	92.25
Iqck	0.49374	0.386	0.008	0	0	48.25
Spag8	0.493161	0.37	0.002	0	0	185
Tenm3	0.492611	0.361	0.007	0	0	51.571
Ccdc65	0.492106	0.383	0.002	0	0	191.5
Rsph10b	0.490954	0.39	0.009	0	0	43.333
Musk	0.48132	0.315	0.002	0	0	157.5
Mycbpap	0.479522	0.376	0.003	0	0	125.333
Fam81b	0.477019	0.315	0.003	0	0	105
BC051019	0.475448	0.358	0.002	0	0	179
Ankrd45	0.466289	0.372	0.005	0	0	74.4
Ankrd66	0.454394	0.353	0.002	0	0	176.5
Gm28729	0.438531	0.344	0.001	0	0	344
Zp3	0.431561	0.3	0.001	0	0	300
Ccdc190	0.429796	0.344	0.002	0	0	172
Irx5	0.424213	0.321	0.003	0	0	107
Lrrc6	0.423963	0.338	0.001	0	0	338
T2	0.418082	0.338	0.004	0	0	84.5
Cfap57	0.416789	0.325	0.001	0	0	325
Kcnmb1	0.412802	0.33	0.004	0	0	82.5
Akap14	0.409654	0.318	0.001	0	0	318
Bdh2	0.398228	0.351	0.005	0	0	70.2
Kif9	0.39593	0.343	0.006	0	0	57.167
Togaram2	0.395907	0.321	0.002	0	0	160.5
Dnah7a	0.394808	0.329	0.002	0	0	164.5
Iqcd	0.391499	0.323	0.002	0	0	161.5
Mak	0.391338	0.312	0.001	0	0	312
4833427G06Rik	0.390683	0.316	0.003	0	0	105.333
Ubxn10	0.386078	0.325	0.002	0	0	162.5
Vwa5b1	0.384979	0.31	0.002	0	0	155
Lrrc34	0.378229	0.307	0.002	0	0	153.5
Lrrc10b	0.371575	0.323	0.005	0	0	64.6
Fam47e	0.36723	0.305	0.001	0	0	305
Prr29	0.364344	0.302	0.001	0	0	302
Morn3	0.363113	0.306	0.001	0	0	306
Nek5	0.36156	0.309	0.002	0	0	154.5
Mdh1b	0.355465	0.312	0.001	0	0	312
Dlec1	0.353094	0.296	0.002	0	0	148
Gm29508	0.348852	0.277	0.001	0	0	277
Stk33	0.348802	0.302	0.002	0	0	151
Zfp474	0.336091	0.279	0.001	0	0	279
Acot5	0.33372	0.278	0.001	0	0	278
Cfap61	0.333531	0.306	0.001	0	0	306
Daw1	0.302477	0.273	0.001	0	0	273
Timp3	0.246633	0.708	0.161	0	0	4.398
Lrrc46	0.400846	0.318	0.004	2.32704919191227e-321	7.51287831608877e-317	79.5
Ccdc162	0.555649	0.384	0.012	3.37496242674156e-320	1.08960661947351e-315	32
Slc22a4	0.525494	0.379	0.01	1.18714093382735e-319	3.83268450486159e-315	37.9
Dync2h1	0.835386	0.552	0.058	8.10680203993922e-318	2.61728103859438e-313	9.517
Cfap47	0.440437	0.318	0.004	2.10292273452979e-317	6.78928604842941e-313	79.5
1700029J07Rik	0.587951	0.434	0.021	4.62862633538755e-317	1.49435201237987e-312	20.667
Nrxn1	1.59094	0.425	0.052	2.12553473575613e-316	6.86228889438867e-312	8.173
Nek10	0.325994	0.278	0.001	3.55983388636502e-316	1.14929237021295e-311	278
Ccdc3	0.401387	0.315	0.004	4.52292019995478e-316	1.4602247865554e-311	78.75
Timp4	0.755844	0.356	0.008	7.46265926055006e-316	2.40931954226859e-311	44.5
Fmn2	0.589231	0.435	0.02	8.65103081308807e-316	2.79298529800548e-311	21.75
Pamr1	0.401516	0.296	0.002	5.83702993269654e-315	1.88448511377108e-310	148
Spata18	0.347976	0.269	0.001	1.32315825354661e-314	4.27181642157524e-310	269
Slc27a1	0.92979	0.554	0.097	1.31587179163277e-313	0	5.711
Car9	0.413676	0.319	0.004	7.88441900879944e-313	2.55e-308	79.75
Ttll6	0.292818	0.27	0.001	8.19672691297097e-313	2.65e-308	270
1110032A03Rik	0.874099	0.571	0.161	8.19376697785063e-312	2.65e-307	3.547
Col8a2	0.397485	0.321	0.005	1.30917650580884e-311	4.23e-307	64.2
Wdr60	0.881523	0.57	0.086	2.56068341191822e-311	8.27e-307	6.628
Appl2	0.906952	0.568	0.17	2.25693210651317e-310	7.29e-306	3.341
Tspan6	0.606428	0.473	0.03	4.22542752597018e-310	1.36e-305	15.767
Rassf9	0.761149	0.462	0.028	7.32257697514382e-310	2.36e-305	16.5
Spata17	0.276029	0.267	0.001	0	2.19e-304	267
Rnf138rt1	0.40242	0.282	0.002	0	3.06e-304	141
Gm6145	0.824301	0.297	0.004	0	4.81e-304	74.25
Zbbx	0.308299	0.26	0.001	1.74e-307	5.6e-303	260
Cpn1	0.382864	0.31	0.004	2.66e-307	8.58e-303	77.5
Etfa	0.869025	0.621	0.187	7.28e-307	2.35e-302	3.321
Pygb	0.76971	0.55	0.07	2.26e-306	7.31e-302	7.857
Gm17455	0.460375	0.284	0.002	5.43e-306	1.75e-301	142
Plaat1	0.32387	0.283	0.002	7.73e-306	2.5e-301	141.5
Clip4	0.45581	0.343	0.007	1.08e-304	3.5e-300	49
Tspan7	0.909199	0.369	0.241	7.2e-304	2.32e-299	1.531
Sdc4	1.07118	0.86	0.236	1.43e-303	4.61e-299	3.644
Catip	0.683392	0.466	0.032	2.77e-303	8.93e-299	14.562
Efcab2	0.63684	0.439	0.031	4.52e-303	1.46e-298	14.161
Mxra8	0.567661	0.397	0.016	8.66e-303	2.8e-298	24.812
Gm1673	0.65666	0.579	0.081	1.34e-302	4.32e-298	7.148
Enah	1.07537	0.764	0.186	1.41e-302	4.54e-298	4.108
Slc24a4	0.348601	0.277	0.002	1.92e-302	6.2e-298	138.5
Dusp14	0.504829	0.39	0.015	3.48e-302	1.12e-297	26
Tmem232	0.280852	0.253	0	9.76e-301	3.15e-296	Inf
Arl3	0.87795	0.663	0.239	7.69e-300	2.48e-295	2.774
Cep290	0.997169	0.561	0.107	1.17e-299	3.79e-295	5.243
Scnn1a	0.373818	0.324	0.008	1.68e-299	5.43e-295	40.5
Lrrc9	0.412187	0.318	0.005	1.9e-299	6.15e-295	63.6
Dnaaf3	0.413272	0.341	0.008	3.89e-299	1.26e-294	42.625
Meg3	0.339493	0.5	0.069	5.24e-299	1.69e-294	7.246
Mdk	0.678586	0.511	0.046	7.89e-299	2.55e-294	11.109
Ctxn1	0.807096	0.526	0.048	9.05e-299	2.92e-294	10.958
Spint2	0.823474	0.508	0.057	4.2e-298	1.36e-293	8.912
Igfbp2	0.917967	0.473	0.036	6.24e-298	2.01e-293	13.139
Fsip1	0.291725	0.26	0.001	8.13e-298	2.62e-293	260
Kcnk1	0.918166	0.366	0.018	1.27e-297	4.11e-293	20.333
Arhgap5	1.0168	0.901	0.498	1.5e-297	4.83e-293	1.809
Fzd3	0.944354	0.591	0.09	2.12e-297	6.85e-293	6.567
Gm9925	0.647979	0.274	0.002	1.78e-296	5.74e-292	137
Wdr31	0.374288	0.325	0.006	4.93e-296	1.59e-291	54.167
Ildr2	0.818313	0.501	0.042	5.27e-295	1.7e-290	11.929
Myb	0.521361	0.39	0.019	8.01e-294	2.59e-289	20.526
Crb2	0.276616	0.263	0.001	1.39e-293	4.49e-289	263
Slc38a1	1.18462	0.651	0.26	6.19e-293	2e-288	2.504
Crocc	0.543962	0.383	0.016	5.35e-292	1.73e-287	23.938
Nek1	0.744755	0.501	0.052	1.23e-291	3.97e-287	9.635
Rorb	0.969707	0.385	0.021	2.38e-291	7.67e-287	18.333
Pltp	1.48276	0.643	0.144	7.81e-291	2.52e-286	4.465
1700013F07Rik	0.300419	0.267	0.002	1.13e-290	3.65e-286	133.5
Kif27	0.318598	0.273	0.002	1.47e-290	4.73e-286	136.5
Igfbp5	0.827705	0.462	0.034	6.82e-290	2.2e-285	13.588
Spata33	0.36565	0.305	0.005	7.36e-290	2.38e-285	61
Lsamp	1.29128	0.388	0.039	3.86e-289	1.25e-284	9.949
Tmem216	0.587863	0.463	0.034	9.99e-289	3.23e-284	13.618
1500009C09Rik	0.443151	0.346	0.01	1.15e-288	3.71e-284	34.6
Sfxn5	0.778871	0.468	0.035	2.35e-288	7.6e-284	13.371
Pcp4l1	1.35342	0.56	0.088	4.87e-287	1.57e-282	6.364
Strbp	0.885769	0.647	0.118	9.67e-287	3.12e-282	5.483
Pvalb	0.419055	0.256	0.001	9.71e-287	3.13e-282	256
Folr1	0.660477	0.432	0.027	2.62e-286	8.47e-282	16
Per3	0.899721	0.596	0.107	3.9e-286	1.26e-281	5.57
Ednrb	0.961979	0.458	0.031	5.74e-286	1.85e-281	14.774
Wnt4	0.64354	0.355	0.012	1.51e-285	4.88e-281	29.583
Ttc25	0.451613	0.38	0.015	2.37e-285	7.65e-281	25.333
Oxct1	0.881606	0.682	0.305	3.79e-285	1.22e-280	2.236
Ccdc78	0.333334	0.269	0.002	1.07e-284	3.44e-280	134.5
Cldn10	1.10959	0.272	0.009	1.7e-284	5.48e-280	30.222
Casc1	0.415035	0.344	0.01	3.15e-284	1.02e-279	34.4
Pou3f2	0.583318	0.467	0.043	2.38e-282	7.67e-278	10.86
Ulk4	0.481743	0.383	0.02	4.93e-282	1.59e-277	19.15
Nipal2	0.372488	0.311	0.006	5.99e-282	1.93e-277	51.833
Fbxl13	0.265411	0.254	0.002	6.04e-282	1.95e-277	127
Wnk2	0.552043	0.371	0.014	7.88e-282	2.54e-277	26.5
4932438H23Rik	0.439051	0.364	0.013	8.4e-282	2.71e-277	28
Sox6	0.516912	0.389	0.018	3.26e-281	1.05e-276	21.611
Lca5	0.572942	0.426	0.027	1.62e-280	5.24e-276	15.778
Dnah2	0.393298	0.341	0.01	2.47e-280	7.99e-276	34.1
Rab36	0.378796	0.319	0.007	2.89e-279	9.32e-275	45.571
Lrguk	0.420861	0.329	0.008	5.45e-279	1.76e-274	41.125
Dbp	0.946779	0.636	0.151	1.47e-278	4.76e-274	4.212
Gpld1	0.800131	0.348	0.015	1.66e-278	5.36e-274	23.2
Nphp1	0.597661	0.444	0.031	6.19e-278	2e-273	14.323
Cd55	0.559262	0.427	0.029	1.2e-277	3.86e-273	14.724
Pitpnm2	0.642575	0.454	0.033	2.38e-276	7.67e-272	13.758
Plin5	0.45829	0.343	0.011	9.42e-276	3.04e-271	31.182
Laptm4a	0.850151	0.861	0.604	2.8e-275	9.03e-271	1.425
Hist1h4h	0.936174	0.482	0.107	5.05e-275	1.63e-270	4.505
Entpd2	0.596176	0.26	0.002	8.85e-275	2.86e-270	130
Cxcl14	0.972719	0.339	0.012	4.42e-274	1.43e-269	28.25
Efhb	0.416538	0.358	0.014	2.16e-273	6.97e-269	25.571
Dnajc3	0.866639	0.756	0.505	2.43e-273	7.84e-269	1.497
Srebf1	0.839354	0.644	0.146	1.07e-272	3.46e-268	4.411
Dalrd3	0.770667	0.61	0.115	1.72e-272	5.55e-268	5.304
Polr3h	0.760041	0.583	0.117	2.57e-272	8.28e-268	4.983
Fzd2	0.952825	0.333	0.019	3.03e-271	9.77e-267	17.526
Fbxo36	0.685515	0.476	0.065	2.59e-269	8.37e-265	7.323
Ankrd42	0.330241	0.295	0.006	2.96e-269	9.54e-265	49.167
Csrp2	1.15928	0.533	0.123	7.37e-269	2.38e-264	4.333
Cfap298	0.78385	0.55	0.115	2.44e-268	7.88e-264	4.783
Chek2	0.599644	0.384	0.023	4.82e-268	1.56e-263	16.696
Dclk1	1.63415	0.471	0.099	1.31e-267	4.23e-263	4.758
Ak8	0.266424	0.254	0.002	1.65e-267	5.32e-263	127
Dynll1	0.969572	0.742	0.558	6.15e-267	1.98e-262	1.33
Ift22	0.733488	0.52	0.103	1.92e-266	6.21e-262	5.049
Gm17018	0.791871	0.562	0.159	3.11e-266	1e-261	3.535
Pdpn	0.430479	0.327	0.014	1.39e-265	4.49e-261	23.357
Ddr1	1.01405	0.662	0.196	5.45e-265	1.76e-260	3.378
Ubxn11	0.447558	0.358	0.015	6.95e-265	2.24e-260	23.867
A430018G15Rik	0.441883	0.343	0.012	1.2e-264	3.87e-260	28.583
Nat8f1	0.615138	0.45	0.053	4.14e-264	1.34e-259	8.491
Dnajb13	0.352053	0.298	0.006	2.63e-263	8.49e-259	49.667
Cspg5	1.41163	0.386	0.034	2.72e-262	8.78e-258	11.353
Tm4sf1	1.08272	0.573	0.1	4.54e-262	1.47e-257	5.73
Sox2	1.01971	0.754	0.201	3.03e-260	9.8e-256	3.751
Msx1	0.657209	0.403	0.025	3.24e-260	1.05e-255	16.12
Luzp2	1.13653	0.33	0.074	1.08e-259	3.49e-255	4.459
Ttc30b	0.462495	0.381	0.021	3.19e-259	1.03e-254	18.143
Serpine2	0.990133	0.834	0.286	3.43e-258	1.11e-253	2.916
Trim9	0.924542	0.312	0.013	4.81e-258	1.55e-253	24
Fam149a	0.422803	0.343	0.013	4.72e-257	1.52e-252	26.385
Myo16	0.264719	0.251	0.003	7.12e-257	2.3e-252	83.667
Ttc8	0.554804	0.43	0.039	9.65e-257	3.12e-252	11.026
Nr2f1	0.792356	0.43	0.033	2.77e-256	8.93e-252	13.03
Slc38a3	0.651153	0.46	0.041	6.81e-256	2.2e-251	11.22
Spata24	0.635543	0.448	0.051	1.67e-255	5.38e-251	8.784
Cpne2	0.51064	0.483	0.059	1.71e-255	5.51e-251	8.186
Hspa4l	0.854724	0.636	0.151	1.99e-255	6.42e-251	4.212
Efcab12	0.319714	0.269	0.004	1.99e-255	6.44e-251	67.25
2610301B20Rik	0.633764	0.505	0.06	3.21e-254	1.04e-249	8.417
Myo10	0.670607	0.57	0.086	1.62e-253	5.24e-249	6.628
Ntm	1.14413	0.328	0.017	3.01e-253	9.72e-249	19.294
Nrcam	0.918908	0.386	0.027	3.78e-253	1.22e-248	14.296
Prnp	1.03263	0.901	0.382	4.77e-253	1.54e-248	2.359
Ccdc96	0.42523	0.349	0.015	8.54e-253	2.76e-248	23.267
Gjb6	1.10293	0.26	0.008	2e-252	6.46e-248	32.5
Ccdc173	0.576738	0.415	0.03	3.6e-252	1.16e-247	13.833
Tead1	0.88792	0.542	0.074	1.39e-251	4.48e-247	7.324
Ift88	0.627647	0.468	0.051	5.14e-251	1.66e-246	9.176
Avpi1	0.830037	0.523	0.079	1.03e-250	3.34e-246	6.62
Gpm6b	0.0386294	0.841	0.353	4.98e-250	1.61e-245	2.382
Celsr1	0.389507	0.32	0.011	7.02e-250	2.27e-245	29.091
Arhgef4	0.497554	0.347	0.016	1.95e-249	6.31e-245	21.687
Bbof1	0.42858	0.344	0.015	4.81e-248	1.55e-243	22.933
Serpinh1	0.569401	0.518	0.072	6.85e-247	2.21e-242	7.194
Med9os	0.282061	0.269	0.005	3.64e-246	1.18e-241	53.8
Rbp1	0.888131	0.531	0.071	4.54e-246	1.47e-241	7.479
Hey1	0.507825	0.386	0.025	2.9e-245	9.37e-241	15.44
Abhd14b	0.54291	0.435	0.039	4.72e-245	1.52e-240	11.154
Abhd14a	0.717005	0.551	0.117	1.26e-244	4.06e-240	4.709
Fam216a	0.617093	0.506	0.069	2.79e-244	9.01e-240	7.333
Mok	0.302672	0.277	0.006	8.9e-244	2.87e-239	46.167
Cachd1	0.482988	0.39	0.026	9.43e-244	3.04e-239	15
Hap1	0.365786	0.297	0.01	9.75e-244	3.15e-239	29.7
Itih3	0.991481	0.286	0.042	1.81e-242	5.84e-238	6.81
Sorcs2	0.423179	0.272	0.006	8.32e-242	2.69e-237	45.333
Ift74	0.771957	0.534	0.099	9.89e-242	3.19e-237	5.394
Shank2	0.301035	0.277	0.007	1.55e-241	5.01e-237	39.571
Cdkl2	0.449412	0.348	0.018	1.76e-241	5.67e-237	19.333
Dcdc2a	0.552448	0.401	0.032	5.28e-241	1.7e-236	12.531
Vwa3b	0.295569	0.251	0.003	2.62e-240	8.46e-236	83.667
Kctd1	0.450322	0.37	0.024	3.31e-238	1.07e-233	15.417
Prdx4	0.786681	0.658	0.253	1.5e-237	4.86e-233	2.601
Efhc1	0.29822	0.253	0.004	1.23e-236	3.98e-232	63.25
2010204K13Rik	0.344818	0.327	0.014	1.35e-236	4.37e-232	23.357
Ddit4l	0.378741	0.287	0.01	1.35e-236	4.37e-232	28.7
Slc16a11	0.358951	0.276	0.007	5.48e-236	1.77e-231	39.429
Cyb561	0.465334	0.394	0.03	1.09e-235	3.53e-231	13.133
Dnal1	0.504772	0.42	0.038	4.24e-235	1.37e-230	11.053
Hmgn3	0.796029	0.617	0.139	9.3e-235	3e-230	4.439
Gm19412	0.348874	0.3	0.011	6.49e-233	2.1e-228	27.273
Lgi1	0.600405	0.269	0.007	1.8e-232	5.82e-228	38.429
5830408C22Rik	0.495547	0.356	0.021	5.94e-232	1.92e-227	16.952
Dzank1	0.405569	0.334	0.016	8.54e-232	2.76e-227	20.875
Ift43	0.817739	0.557	0.178	1.02e-231	3.3e-227	3.129
Chpt1	0.866395	0.721	0.235	1.84e-231	5.93e-227	3.068
Mapk10	0.498561	0.432	0.041	1.87e-231	6.02e-227	10.537
Pebp1	0.782781	0.755	0.584	7.74e-231	2.5e-226	1.293
Tril	0.865383	0.315	0.021	2.6e-230	8.38e-226	15
Armc3	0.51751	0.389	0.03	3.44e-230	1.11e-225	12.967
Kif19a	0.301052	0.258	0.005	1.4e-229	4.5e-225	51.6
Bag2	0.394796	0.343	0.019	1.39e-228	4.49e-224	18.053
Cryzl2	0.549355	0.439	0.051	2.44e-228	7.89e-224	8.608
Ly6h	1.07254	0.441	0.049	3.37e-227	1.09e-222	9
Cfap20	0.800262	0.625	0.214	5.1e-227	1.65e-222	2.921
Trim37	0.657801	0.496	0.077	1.1e-226	3.54e-222	6.442
Tlcd1	0.578322	0.318	0.016	1.37e-225	4.43e-221	19.875
Hepacam	0.706075	0.763	0.226	4.93e-225	1.59e-220	3.376
Otx2	0.405283	0.284	0.009	2.14e-224	6.9e-220	31.556
Cc2d2a	0.578818	0.402	0.04	2.97e-224	9.58e-220	10.05
Dnaja4	0.663654	0.504	0.079	1.5e-223	4.83e-219	6.38
Tex9	0.481615	0.42	0.039	7.38e-223	2.38e-218	10.769
Prex2	1.11072	0.474	0.072	1.78e-222	5.75e-218	6.583
Nin	0.857218	0.568	0.14	4.45e-222	1.44e-217	4.057
Ift27	0.670145	0.573	0.133	7.62e-222	2.46e-217	4.308
Tprkb	0.737384	0.575	0.175	3.59e-220	1.16e-215	3.286
Cfap74	0.43608	0.369	0.027	6.98e-220	2.25e-215	13.667
Col5a3	0.357843	0.295	0.016	8.36e-220	2.7e-215	18.438
Ttc12	0.445766	0.346	0.021	1.67e-219	5.39e-215	16.476
Rnf182	0.404402	0.301	0.012	3.48e-219	1.12e-214	25.083
Wdr27	0.298569	0.293	0.012	8.92e-219	2.88e-214	24.417
Map2	0.593403	0.564	0.109	1.2e-218	3.89e-214	5.174
Antxr1	0.490048	0.365	0.026	2.42e-218	7.81e-214	14.038
Grk3	0.942426	0.39	0.061	4.28e-217	1.38e-212	6.393
Tom1l1	0.470001	0.371	0.029	9.84e-217	3.18e-212	12.793
Fuom	0.563225	0.487	0.075	9.82e-216	3.17e-211	6.493
Fads1	0.728272	0.566	0.122	1.62e-215	5.23e-211	4.639
Macf1	0.883421	0.921	0.669	1.69e-215	5.45e-211	1.377
Kbtbd11	0.680761	0.542	0.092	2.66e-214	8.58e-210	5.891
Atp2a2	0.857935	0.833	0.471	2.94e-214	9.5e-210	1.769
Lrrc73	0.288638	0.267	0.009	4.82e-214	1.55e-209	29.667
Psmc3ip	0.461854	0.379	0.031	8.04e-214	2.6e-209	12.226
Wdr34	0.436474	0.392	0.035	1.27e-213	4.1e-209	11.2
Gnal	0.395793	0.307	0.016	1.29e-213	4.18e-209	19.188
Cspp1	0.848666	0.703	0.235	2.83e-213	9.14e-209	2.991
Sncg	0.488096	0.286	0.013	5.48e-212	1.77e-207	22
Gldc	0.418481	0.27	0.01	4.32e-211	1.39e-206	27
Ephx4	0.273851	0.278	0.012	3.03e-210	9.78e-206	23.167
Adgra1	0.398221	0.273	0.009	5.89e-210	1.9e-205	30.333
Casc4	0.723188	0.635	0.17	1.14e-209	3.67e-205	3.735
Tmem67	0.438176	0.369	0.029	1.49e-209	4.82e-205	12.724
Clba1	0.378407	0.338	0.023	2.36e-208	7.63e-204	14.696
Emp2	0.525034	0.425	0.047	2.49e-208	8.02e-204	9.043
Adhfe1	0.359743	0.259	0.008	7.72e-208	2.49e-203	32.375
Barx2	0.308573	0.269	0.01	1.59e-206	5.13e-202	26.9
Ndn	0.597389	0.473	0.066	3.95e-206	1.28e-201	7.167
Lhfp	0.525867	0.33	0.024	5.05e-206	1.63e-201	13.75
Ift57	0.611788	0.534	0.103	7.02e-206	2.27e-201	5.184
Acot1	0.761377	0.547	0.117	2.14e-205	6.91e-201	4.675
Ttc9	0.587694	0.436	0.055	3.44e-205	1.11e-200	7.927
Rgcc	0.514526	0.667	0.19	3.48e-205	1.12e-200	3.511
Pttg1	0.759737	0.622	0.316	1.25e-204	4.04e-200	1.968
Plppr4	0.392667	0.253	0.007	1.39e-204	4.5e-200	36.143
Bok	0.474292	0.413	0.046	6.08e-204	1.96e-199	8.978
Ppp1r1b	0.467722	0.335	0.023	7.24e-204	2.34e-199	14.565
Fam107a	0.923597	0.622	0.151	4.3e-202	1.39e-197	4.119
Tmem218	0.448719	0.425	0.049	1.97e-201	6.35e-197	8.673
Morn1	0.282565	0.263	0.009	3.35e-200	1.08e-195	29.222
Mtss2	0.575172	0.409	0.046	6.28e-200	2.03e-195	8.891
Tmem138	0.451895	0.394	0.04	1.9e-199	6.15e-195	9.85
Rpgr	0.445089	0.386	0.037	2.42e-199	7.82e-195	10.432
Rragd	0.344573	0.343	0.029	1.98e-198	6.39e-194	11.828
Dyrk3	0.323586	0.281	0.014	2.86e-198	9.23e-194	20.071
Fam229b	0.352223	0.339	0.025	3.25e-198	1.05e-193	13.56
Sfxn1	0.617019	0.534	0.099	9.62e-198	3.11e-193	5.394
Ppp2r2b	0.393486	0.259	0.009	3.03e-197	9.77e-193	28.778
Wdr19	0.414594	0.344	0.027	4.36e-197	1.41e-192	12.741
Ccdc191	0.559935	0.444	0.065	5.69e-197	1.84e-192	6.831
Maob	0.411602	0.33	0.023	1.73e-196	5.58e-192	14.348
Kif6	0.387737	0.344	0.028	4.64e-196	1.5e-191	12.286
Pbx1	0.405178	0.633	0.186	4.4e-195	1.42e-190	3.403
Gm5617	0.660675	0.481	0.105	4.41e-195	1.42e-190	4.581
Gas1	0.417416	0.273	0.012	4.56e-195	1.47e-190	22.75
Rpgrip1l	0.463376	0.389	0.041	3.75e-193	1.21e-188	9.488
Ccdc148	0.321785	0.283	0.015	3.89e-193	1.26e-188	18.867
Cd24a	1.09467	0.593	0.146	3.93e-193	1.27e-188	4.062
Endog	0.615747	0.52	0.119	4.19e-193	1.35e-188	4.37
Intu	0.321537	0.298	0.018	7.46e-193	2.41e-188	16.556
Cadm1	0.820345	0.742	0.293	1.58e-192	5.11e-188	2.532
Irak1bp1	0.546602	0.482	0.078	6.45e-192	2.08e-187	6.179
Psph	0.695926	0.554	0.167	7.18e-192	2.32e-187	3.317
Slc7a2	0.573491	0.277	0.013	3.32e-191	1.07e-186	21.308
Gm12326	0.519188	0.334	0.033	1.01e-190	3.27e-186	10.121
9230114K14Rik	0.451748	0.344	0.03	1.17e-190	3.77e-186	11.467
Fam161a	0.346074	0.305	0.019	4.13e-190	1.33e-185	16.053
Fut9	0.672307	0.26	0.012	4.95e-190	1.6e-185	21.667
Ndufb5	0.651097	0.708	0.518	6.25e-190	2.02e-185	1.367
Zc2hc1a	0.492689	0.446	0.063	2.33e-189	7.54e-185	7.079
Sox1	0.351598	0.344	0.044	9.18e-189	2.96e-184	7.818
Dgat2	0.678683	0.499	0.095	7.34e-188	2.37e-183	5.253
Spata7	0.607012	0.446	0.063	8.34e-188	2.69e-183	7.079
Mir99ahg	0.813024	0.596	0.179	8.9e-188	2.87e-183	3.33
mt-Nd4	0.709851	0.974	0.946	9.11e-188	2.94e-183	1.03
Tango6	0.374394	0.328	0.025	9.28e-188	2.99e-183	13.12
Gstm5	0.91028	0.767	0.295	5.4e-187	1.74e-182	2.6
Lekr1	0.362705	0.325	0.025	2.15e-186	6.93e-182	13
Chchd2	0.615372	0.843	0.841	7.31e-186	2.36e-181	1.002
Glis3	0.346058	0.255	0.01	1.25e-184	4.02e-180	25.5
Crip2	0.840173	0.681	0.234	8.8e-184	2.84e-179	2.91
Tulp3	0.54709	0.415	0.055	9.14e-184	2.95e-179	7.545
Slc41a1	0.705075	0.506	0.105	3.84e-183	1.24e-178	4.819
Bola1	0.644627	0.546	0.173	5.15e-183	1.66e-178	3.156
Dgcr6	0.617831	0.555	0.159	5.07e-182	1.64e-177	3.491
Ruvbl2	0.603391	0.506	0.135	7.82e-182	2.53e-177	3.748
Map9	0.381977	0.344	0.031	7.08e-181	2.29e-176	11.097
Caskin1	0.619941	0.251	0.015	9.27e-181	2.99e-176	16.733
Abat	0.556236	0.469	0.079	1.41e-180	4.56e-176	5.937
Epb41l5	0.426346	0.33	0.027	2.33e-180	7.54e-176	12.222
Nfib	0.257036	0.763	0.311	7.54e-180	2.44e-175	2.453
Cav2	0.409765	0.42	0.067	1.61e-179	5.2e-175	6.269
Suclg1	0.663513	0.681	0.346	1.85e-179	5.96e-175	1.968
Bicc1	0.504719	0.417	0.06	3.25e-179	1.05e-174	6.95
Pdia4	0.708477	0.616	0.256	3.25e-179	1.05e-174	2.406
Nebl	0.58382	0.455	0.079	6.85e-179	2.21e-174	5.759
Gria2	1.56452	0.318	0.07	8.96e-179	2.89e-174	4.543
Tnik	0.868713	0.416	0.119	1.41e-178	4.54e-174	3.496
Cdc14a	0.663615	0.497	0.096	1.44e-178	4.64e-174	5.177
Spag1	0.310799	0.273	0.015	1.62e-178	5.24e-174	18.2
Ncam1	0.345239	0.739	0.296	2.67e-178	8.61e-174	2.497
Pawr	0.276561	0.263	0.014	3.13e-178	1.01e-173	18.786
Ropn1l	0.27395	0.263	0.014	5.81e-178	1.88e-173	18.786
Atp1b1	0.576907	0.503	0.102	1.22e-177	3.94e-173	4.931
2700046G09Rik	0.293092	0.295	0.019	1.54e-177	4.97e-173	15.526
Npas3	0.483775	0.344	0.038	3.95e-177	1.28e-172	9.053
Eva1a	0.668455	0.435	0.079	1.59e-176	5.15e-172	5.506
Fam227a	0.298825	0.267	0.015	8.37e-176	2.7e-171	17.8
Leng8	0.716539	0.67	0.24	2.16e-175	6.96e-171	2.792
Dab1	0.550413	0.277	0.021	1.7e-174	5.49e-170	13.19
Ift20	0.688238	0.619	0.304	3.81e-174	1.23e-169	2.036
Gng5	0.677958	0.792	0.727	4.96e-173	1.6e-168	1.089
mt-Nd5	0.727281	0.923	0.804	8.28e-173	2.67e-168	1.148
6330403K07Rik	0.413645	0.364	0.057	1.26e-172	4.08e-168	6.386
Odf2l	0.510851	0.441	0.072	1.37e-172	4.43e-168	6.125
Myl9	0.0291028	0.26	0.036	5.82e-172	1.88e-167	7.222
Anxa2	0.896955	0.612	0.185	1.07e-171	3.46e-167	3.308
Nat14	0.358251	0.319	0.027	8.24e-171	2.66e-166	11.815
Slc1a4	0.463955	0.296	0.023	1.75e-170	5.67e-166	12.87
Iqgap2	0.544481	0.408	0.057	1.25e-169	4.03e-165	7.158
Tsc22d1	0.136705	0.647	0.256	2.43e-169	7.84e-165	2.527
Morn2	0.465056	0.406	0.062	9.14e-169	2.95e-164	6.548
Taco1os	0.339527	0.291	0.021	3.96e-168	1.28e-163	13.857
Mfge8	1.24871	0.426	0.133	4.26e-168	1.38e-163	3.203
St8sia1	0.267288	0.256	0.015	8.58e-168	2.77e-163	17.067
Ptprf	0.559727	0.51	0.108	8.68e-168	2.8e-163	4.722
Lix1	0.436575	0.274	0.019	1.67e-167	5.38e-163	14.421
Fabp7	0.517535	0.274	0.017	2.5e-167	8.07e-163	16.118
Msmo1	0.937188	0.599	0.241	4.13e-167	1.33e-162	2.485
Rian	0.229063	0.277	0.033	3.57e-166	1.15e-161	8.394
Ptpn13	0.368473	0.311	0.027	1.09e-165	3.53e-161	11.519
Oplah	0.394305	0.269	0.018	2.09e-165	6.76e-161	14.944
St8sia2	0.267972	0.279	0.027	4.62e-165	1.49e-160	10.333
Carmil1	0.377558	0.297	0.024	5.78e-165	1.87e-160	12.375
Htra1	1.10326	0.699	0.278	9.46e-165	3.06e-160	2.514
1810010H24Rik	0.317066	0.267	0.016	1.39e-164	4.47e-160	16.688
Cdh2	0.685671	0.528	0.12	1.51e-164	4.89e-160	4.4
C1qtnf4	0.322305	0.295	0.023	1.53e-164	4.95e-160	12.826
mt-Cytb	0.66427	0.98	0.953	1.34e-163	4.33e-159	1.028
Nme7	0.36098	0.342	0.037	2.99e-163	9.64e-159	9.243
Rfx2	0.271275	0.265	0.02	3.02e-163	9.76e-159	13.25
Bace2	0.322071	0.255	0.015	3.2e-163	1.03e-158	17
Wdr90	0.255809	0.253	0.016	8.62e-163	2.78e-158	15.812
Ift80	0.452361	0.406	0.062	9.02e-163	2.91e-158	6.548
Rcn2	0.695511	0.702	0.281	9.34e-163	3.01e-158	2.498
Pank1	0.398256	0.314	0.029	9.9e-163	3.19e-158	10.828
4430402I18Rik	0.303121	0.325	0.041	4.68e-162	1.51e-157	7.927
Tusc3	0.568755	0.537	0.134	8.6e-162	2.78e-157	4.007
4930402H24Rik	0.68307	0.651	0.221	1.47e-161	4.73e-157	2.946
Plec	0.520988	0.545	0.139	1.88e-161	6.07e-157	3.921
Nim1k	0.429799	0.276	0.019	2.46e-161	7.95e-157	14.526
Wwtr1	0.363319	0.402	0.081	2.59e-161	8.37e-157	4.963
Fam13a	0.438336	0.37	0.048	2.8e-161	9.04e-157	7.708
Cp	0.291883	0.356	0.062	3.05e-161	9.84e-157	5.742
Dtx1	0.384985	0.298	0.025	3.24e-161	1.05e-156	11.92
Pnmal2	0.438469	0.355	0.043	1.04e-160	3.36e-156	8.256
Farp1	0.561602	0.353	0.043	1.07e-160	3.47e-156	8.209
Fam181b	0.479056	0.346	0.039	7.35e-160	2.37e-155	8.872
Cluap1	0.548791	0.499	0.125	1.35e-159	4.36e-155	3.992
Enho	0.624029	0.381	0.098	1.49e-159	4.8e-155	3.888
Pax6	0.535203	0.27	0.018	1.75e-159	5.65e-155	15
Hipk1	0.780723	0.689	0.394	3.24e-159	1.05e-154	1.749
Gm3764	1.22385	0.321	0.057	4.94e-159	1.6e-154	5.632
Atp2b4	0.399915	0.404	0.069	9.84e-159	3.18e-154	5.855
Khdrbs3	0.489578	0.509	0.123	1.3e-158	4.21e-154	4.138
Scrn1	0.477195	0.423	0.075	1.84e-158	5.94e-154	5.64
Cald1	0.544817	0.546	0.175	1.97e-158	6.36e-154	3.12
Gpx4	0.694907	0.809	0.748	5.83e-158	1.88e-153	1.082
Ccdc88c	0.553609	0.455	0.084	2.94e-157	9.51e-153	5.417
Trpm3	0.773801	0.251	0.04	5.78e-157	1.86e-152	6.275
Lxn	0.433432	0.362	0.047	8.23e-157	2.66e-152	7.702
Mpdz	0.5222	0.467	0.095	8.86e-156	2.86e-151	4.916
Efemp2	0.342074	0.309	0.03	1.29e-155	4.16e-151	10.3
Hacd2	0.663711	0.527	0.216	2.17e-155	7.01e-151	2.44
Asrgl1	0.649438	0.554	0.182	7.61e-155	2.46e-150	3.044
BC005624	0.657524	0.645	0.385	7.69e-155	2.48e-150	1.675
Ocln	0.256623	0.333	0.056	1.11e-154	3.57e-150	5.946
Mipep	0.312245	0.312	0.031	1.63e-154	5.28e-150	10.065
Gas2l1	0.542418	0.454	0.089	3.86e-154	1.24e-149	5.101
Nxn	0.42826	0.397	0.061	5.41e-154	1.75e-149	6.508
Layn	0.403812	0.324	0.035	5.98e-154	1.93e-149	9.257
Ckap5	0.688527	0.686	0.293	2.65e-153	8.56e-149	2.341
Zic1	0.335499	0.261	0.025	1.4e-152	4.53e-148	10.44
Calm1	0.615628	0.856	0.894	1.7e-152	5.5e-148	0.957
Sobp	0.339648	0.346	0.047	3.44e-152	1.11e-147	7.362
Krt18	0.437646	0.263	0.019	4.9e-152	1.58e-147	13.842
Wasf3	0.582662	0.316	0.055	7.88e-152	2.54e-147	5.745
Cavin1	0.237365	0.393	0.094	8.21e-152	2.65e-147	4.181
Lmo4	0.790368	0.663	0.275	1.78e-151	5.74e-147	2.411
Frmd6	0.361411	0.327	0.04	2.2e-150	7.09e-146	8.175
Fbln1	0.274733	0.263	0.024	5.54e-150	1.79e-145	10.958
Ccdc181	0.370228	0.351	0.045	8.85e-150	2.86e-145	7.8
Macrod1	0.450911	0.418	0.081	1.42e-149	4.6e-145	5.16
Ralgps2	0.593358	0.52	0.125	2.38e-149	7.7e-145	4.16
Selenbp1	0.471123	0.407	0.073	4.31e-149	1.39e-144	5.575
Tsga10	0.505413	0.436	0.086	7.65e-149	2.47e-144	5.07
Agbl3	0.361542	0.347	0.045	9.89e-149	3.19e-144	7.711
Dchs1	0.321331	0.286	0.027	1.32e-148	4.26e-144	10.593
Cxadr	0.238928	0.251	0.022	2.43e-148	7.83e-144	11.409
Ift122	0.327873	0.314	0.035	5.35e-148	1.73e-143	8.971
Adgrl1	0.574787	0.37	0.057	1.28e-147	4.14e-143	6.491
Pir	0.329337	0.323	0.04	1.74e-147	5.63e-143	8.075
D3Ertd751e	0.399991	0.362	0.053	2.73e-146	8.8e-142	6.83
Vim	1.14863	0.733	0.37	4.27e-146	1.38e-141	1.981
Nedd4	0.685417	0.777	0.35	4.98e-146	1.61e-141	2.22
Mycbp	0.519131	0.431	0.089	5.07e-146	1.64e-141	4.843
Tmem17	0.291907	0.284	0.026	7.53e-146	2.43e-141	10.923
Tbc1d32	0.331914	0.31	0.035	6.46e-145	2.09e-140	8.857
Dag1	0.538522	0.55	0.147	2.47e-144	7.98e-140	3.741
Nectin3	0.354775	0.31	0.034	4.73e-144	1.53e-139	9.118
Tctex1d2	0.540409	0.463	0.111	7.1e-144	2.29e-139	4.171
Rdh10	0.431202	0.347	0.048	2.06e-143	6.65e-139	7.229
Myo7a	0.357404	0.36	0.053	2.11e-143	6.8e-139	6.792
Nrbp2	0.597898	0.591	0.176	2.32e-143	7.49e-139	3.358
Tacc2	0.37204	0.371	0.059	4.54e-143	1.47e-138	6.288
Camk2n1	0.699019	0.55	0.329	9.83e-143	3.17e-138	1.672
Phtf1	0.434087	0.413	0.076	2e-142	6.45e-138	5.434
Sorbs2	0.30573	0.409	0.098	5.86e-142	1.89e-137	4.173
mt-Nd4l	0.658943	0.913	0.761	8.34e-142	2.69e-137	1.2
0610009L18Rik	0.362636	0.333	0.043	2e-141	6.47e-137	7.744
Pfkm	0.442099	0.263	0.028	2.62e-140	8.46e-136	9.393
Hint2	0.571839	0.568	0.214	4.29e-140	1.38e-135	2.654
Bdh1	0.3878	0.356	0.053	5.49e-140	1.77e-135	6.717
Wdpcp	0.275429	0.258	0.021	6.84e-140	2.21e-135	12.286
Ogg1	0.293013	0.288	0.029	7.25e-140	2.34e-135	9.931
Pcdh10	0.729963	0.458	0.118	9.07e-140	2.93e-135	3.881
Ccdc157	0.299204	0.274	0.026	9.42e-140	3.04e-135	10.538
Tst	0.422601	0.293	0.053	1.05e-139	3.4e-135	5.528
Fabp5	0.648292	0.741	0.314	1.85e-139	5.99e-135	2.36
Mettl7a1	0.673782	0.589	0.234	2.57e-138	8.29e-134	2.517
Cfap36	0.668029	0.61	0.268	3.6e-138	1.16e-133	2.276
Hhatl	0.498277	0.362	0.058	4.1e-138	1.32e-133	6.241
Shroom3	0.292335	0.26	0.022	5.47e-138	1.77e-133	11.818
Pnisr	0.715397	0.812	0.512	7.21e-138	2.33e-133	1.586
Pigp	0.584025	0.601	0.268	1.01e-137	3.27e-133	2.243
Fam161b	0.261463	0.265	0.023	1.44e-137	4.66e-133	11.522
Srek1ip1	0.539816	0.483	0.126	2.15e-137	6.93e-133	3.833
Dzip1	0.296109	0.267	0.024	3.11e-137	1e-132	11.125
Mir100hg	0.681941	0.497	0.137	3.29e-137	1.06e-132	3.628
Ssx2ip	0.381804	0.353	0.053	3.62e-137	1.17e-132	6.66
Ctnnd2	0.490033	0.293	0.035	6.92e-137	2.23e-132	8.371
Trps1	0.654911	0.517	0.148	1.04e-136	3.37e-132	3.493
Flvcr1	0.479786	0.402	0.075	3.84e-136	1.24e-131	5.36
Rgs12	0.0345784	0.347	0.107	4.69e-136	1.51e-131	3.243
Rfx3	0.417946	0.393	0.07	3.2e-135	1.03e-130	5.614
Plod2	0.34082	0.267	0.025	5.16e-135	1.67e-130	10.68
Tmem108	0.344344	0.355	0.058	5.21e-135	1.68e-130	6.121
Lrp8	0.492996	0.436	0.096	9.09e-135	2.93e-130	4.542
Ahi1	0.605658	0.619	0.211	1.53e-134	4.94e-130	2.934
Golgb1	0.664405	0.713	0.371	6.63e-134	2.14e-129	1.922
Slc15a2	0.474674	0.302	0.038	1.34e-133	4.34e-129	7.947
Gprasp2	0.35545	0.309	0.039	3.07e-133	9.92e-129	7.923
Ddt	0.583202	0.598	0.248	3.62e-133	1.17e-128	2.411
Dhrs7	0.642415	0.634	0.277	3.93e-133	1.27e-128	2.289
Adgrb1	0.521781	0.274	0.036	5.36e-133	1.73e-128	7.611
Yap1	0.276184	0.278	0.035	2.62e-132	8.45e-128	7.943
Gfod2	0.28751	0.292	0.04	3.13e-132	1.01e-127	7.3
Zfp612	0.320745	0.314	0.04	3.43e-132	1.11e-127	7.85
Ctso	0.575713	0.537	0.195	3.44e-132	1.11e-127	2.754
Nmb	0.338076	0.327	0.045	7.92e-132	2.56e-127	7.267
Fat1	0.458158	0.426	0.09	1.23e-131	3.98e-127	4.733
Slc20a1	0.649166	0.533	0.153	1.25e-131	4.04e-127	3.484
Rab34	0.547619	0.355	0.078	4.74e-131	1.53e-126	4.551
Cbarp	0.287659	0.276	0.029	5.93e-131	1.91e-126	9.517
Rnf227	0.35756	0.316	0.042	8.53e-131	2.75e-126	7.524
Srgap3	0.459322	0.464	0.111	1.36e-130	4.38e-126	4.18
Dusp18	0.41415	0.404	0.08	1.7e-130	5.49e-126	5.05
Igsf3	0.294282	0.267	0.027	1.8e-130	5.81e-126	9.889
Elmod3	0.390629	0.341	0.052	4.21e-130	1.36e-125	6.558
Ltbp3	0.284171	0.261	0.027	1.15e-129	3.72e-125	9.667
Kif21a	0.542482	0.649	0.234	1.69e-129	5.46e-125	2.774
2210408I21Rik	0.34148	0.316	0.043	2.47e-129	7.96e-125	7.349
Plxnb1	0.576484	0.369	0.075	2.93e-129	9.46e-125	4.92
Calm3	0.636939	0.703	0.457	3.72e-129	1.2e-124	1.538
Smpdl3a	0.495385	0.56	0.17	3.89e-129	1.25e-124	3.294
Mr1	0.285046	0.284	0.033	5.65e-129	1.82e-124	8.606
Wdr54	0.223131	0.251	0.025	7.86e-129	2.54e-124	10.04
Sqle	0.507139	0.458	0.108	1.5e-128	4.85e-124	4.241
Cmtm4	0.395022	0.395	0.076	1.75e-128	5.65e-124	5.197
Hmgn1	0.645682	0.696	0.465	3.29e-128	1.06e-123	1.497
Usp2	0.64592	0.707	0.307	5.44e-128	1.76e-123	2.303
Itgb8	0.550988	0.503	0.136	6.52e-128	2.11e-123	3.699
Cep41	0.273851	0.263	0.026	6.63e-128	2.14e-123	10.115
Wrn	0.520253	0.445	0.121	1.15e-127	3.7e-123	3.678
Tgfb2	0.311174	0.291	0.044	3.27e-127	1.06e-122	6.614
Ergic3	0.562984	0.652	0.403	1.6e-126	5.17e-122	1.618
Plcb3	0.401003	0.319	0.046	1.73e-126	5.58e-122	6.935
Klhl13	0.253973	0.264	0.028	3.94e-126	1.27e-121	9.429
Hsp90aa1	0.671538	0.835	0.885	6.49e-126	2.09e-121	0.944
Slc35d1	0.358937	0.334	0.052	1.19e-125	3.84e-121	6.423
Hmgb3	0.601258	0.49	0.128	1.63e-125	5.27e-121	3.828
Stxbp4	0.267906	0.261	0.027	2.76e-125	8.92e-121	9.667
Cep19	0.2631	0.296	0.041	3.24e-125	1.05e-120	7.22
Spata6	0.41783	0.406	0.084	8.04e-125	2.59e-120	4.833
Ttyh3	0.612593	0.304	0.191	1.21e-124	3.9e-120	1.592
Ap3m2	0.370092	0.388	0.075	2.25e-124	7.25e-120	5.173
Nek4	0.314915	0.314	0.044	3.39e-124	1.1e-119	7.136
Uchl1	0.434102	0.464	0.124	1.3e-123	4.19e-119	3.742
Cmss1	0.420198	0.381	0.075	1.49e-123	4.82e-119	5.08
Nadk2	0.456098	0.46	0.117	2.92e-123	9.44e-119	3.932
Scrn2	0.268519	0.282	0.034	4.91e-123	1.58e-118	8.294
Cbx5	0.577154	0.597	0.217	9.83e-123	3.17e-118	2.751
Nhsl1	0.396905	0.337	0.055	1.04e-122	3.36e-118	6.127
Metrn	0.532156	0.518	0.158	1.07e-122	3.45e-118	3.278
Tceal3	0.390548	0.372	0.07	1.09e-122	3.51e-118	5.314
Rapgef3	0.586301	0.349	0.073	1.12e-122	3.62e-118	4.781
Cep128	0.267514	0.274	0.034	2.92e-122	9.43e-118	8.059
Pxmp2	0.338105	0.286	0.039	3.24e-122	1.04e-117	7.333
Cep83	0.54587	0.551	0.184	8.44e-122	2.73e-117	2.995
Klf15	0.527178	0.463	0.121	1.07e-121	3.45e-117	3.826
Smpd2	0.46059	0.381	0.088	5.72e-121	1.85e-116	4.33
Zfp467	0.485373	0.427	0.105	6.01e-121	1.94e-116	4.067
Anxa11	0.378618	0.445	0.119	2.79e-120	8.99e-116	3.739
Ift172	0.347556	0.307	0.044	3.57e-120	1.15e-115	6.977
S100a11	0.0060121	0.596	0.282	3.67e-120	1.18e-115	2.113
Gas8	0.379192	0.361	0.067	6.81e-120	2.2e-115	5.388
Rab28	0.50258	0.518	0.165	8.68e-120	2.8e-115	3.139
Fuz	0.336383	0.338	0.057	1.02e-119	3.29e-115	5.93
2610507I01Rik	0.296515	0.281	0.035	7.53e-119	2.43e-114	8.029
Gpam	0.586881	0.258	0.056	7.8e-119	2.52e-114	4.607
Ipo11	0.432262	0.402	0.089	8.4e-119	2.71e-114	4.517
Tbcel	0.496795	0.478	0.132	8.78e-119	2.83e-114	3.621
Armc9	0.270496	0.263	0.03	1.64e-118	5.28e-114	8.767
1700037C18Rik	0.224354	0.265	0.036	2.11e-118	6.81e-114	7.361
Lamb2	0.246786	0.319	0.067	6.01e-118	1.94e-113	4.761
Akap9	0.636075	0.77	0.479	1.94e-117	6.26e-113	1.608
Wdyhv1	0.362142	0.358	0.068	4.46e-117	1.44e-112	5.265
Cyp2d22	0.522333	0.288	0.041	6.94e-117	2.24e-112	7.024
Idh3a	0.503886	0.551	0.203	2.05e-116	6.63e-112	2.714
Slc22a23	0.364912	0.31	0.048	2.38e-116	7.7e-112	6.458
Pfn2	0.0931498	0.518	0.212	3.11e-116	1e-111	2.443
Cby1	0.398901	0.422	0.103	1.13e-115	3.65e-111	4.097
Cbr3	0.293002	0.281	0.038	1.15e-115	3.71e-111	7.395
Ift46	0.440018	0.445	0.115	1.75e-115	5.66e-111	3.87
Hsph1	0.671772	0.562	0.225	2.4e-115	7.74e-111	2.498
Map1b	0.304939	0.543	0.21	3.5e-115	1.13e-110	2.586
Dpy19l3	0.260599	0.261	0.033	3.62e-115	1.17e-110	7.909
Snhg20	0.451762	0.385	0.09	4.27e-115	1.38e-110	4.278
Gm30025	0.29806	0.311	0.048	7.03e-115	2.27e-110	6.479
Txn1	0.664169	0.702	0.523	7.29e-115	2.35e-110	1.342
Plat	0.0595783	0.449	0.173	9.77e-115	3.16e-110	2.595
Arl6	0.322314	0.353	0.068	4.3e-114	1.39e-109	5.191
Son	0.541229	0.939	0.866	1.41e-113	4.57e-109	1.084
Igsf11	0.455553	0.445	0.118	1.55e-113	5e-109	3.771
Serpinb6b	0.150443	0.287	0.069	4.34e-113	1.4e-108	4.159
Sash1	0.430521	0.652	0.263	4.73e-113	1.53e-108	2.479
Ndufab1	0.526436	0.686	0.483	7.54e-113	2.43e-108	1.42
Bex3	0.587832	0.608	0.265	8.89e-113	2.87e-108	2.294
Utp14b	0.717263	0.407	0.121	1.2e-112	3.87e-108	3.364
Wls	0.628732	0.55	0.268	1.24e-112	4e-108	2.052
Akr1b10	0.353822	0.356	0.073	1.73e-112	5.59e-108	4.877
Ankub1	0.363262	0.369	0.075	2.46e-112	7.96e-108	4.92
Plcb4	0.323078	0.402	0.107	3.27e-112	1.05e-107	3.757
Tnfrsf19	0.349067	0.254	0.03	1.11e-111	3.59e-107	8.467
Glt8d1	0.38887	0.379	0.087	1.64e-111	5.29e-107	4.356
Anxa1	0.26544	0.327	0.077	1.66e-111	5.37e-107	4.247
Ncan	0.446948	0.274	0.039	2.19e-111	7.08e-107	7.026
Zdhhc1	0.274826	0.304	0.048	2.43e-111	7.85e-107	6.333
Traf3ip1	0.280107	0.3	0.046	3.2e-111	1.03e-106	6.522
Ackr3	0.300534	0.273	0.043	1.91e-110	6.17e-106	6.349
Stard10	0.264731	0.315	0.056	1.93e-110	6.24e-106	5.625
Sema6d	0.418327	0.472	0.136	3.03e-110	9.8e-106	3.471
Paqr8	0.583354	0.318	0.109	8.47e-110	2.73e-105	2.917
Usp53	0.690038	0.399	0.112	1.09e-109	3.52e-105	3.562
Sdhaf4	0.417931	0.44	0.12	1.39e-109	4.48e-105	3.667
Mgll	0.64115	0.315	0.151	2.18e-109	7.04e-105	2.086
Dner	0.355122	0.254	0.031	1.1e-108	3.55e-104	8.194
Hmgb1	0.469574	0.819	0.853	1.46e-108	4.72e-104	0.96
Cep164	0.438092	0.46	0.132	2.32e-108	7.5e-104	3.485
Tspan15	0.408518	0.54	0.184	8.4e-108	2.71e-103	2.935
Gprc5b	0.365373	0.579	0.227	1.63e-107	5.26e-103	2.551
Kremen1	0.24997	0.282	0.046	2.06e-107	6.64e-103	6.13
Kif3a	0.511894	0.551	0.198	2.1e-107	6.77e-103	2.783
Uhrf1bp1	0.222992	0.302	0.058	2.51e-107	8.12e-103	5.207
Prdx2	0.455049	0.764	0.469	3.93e-107	1.27e-102	1.629
Spire1	0.558859	0.566	0.254	9.4e-107	3.03e-102	2.228
Cetn3	0.539953	0.643	0.365	2.47e-106	7.98e-102	1.762
S100a1	0.587224	0.631	0.257	5.34e-106	1.72e-101	2.455
Epb41l4a	0.265606	0.263	0.037	1.06e-105	3.42e-101	7.108
Ass1	0.282505	0.274	0.043	1.58e-105	5.11e-101	6.372
Ivd	0.455626	0.423	0.123	4.55e-105	1.47e-100	3.439
Cpne8	0.270251	0.286	0.052	5.2e-105	1.68e-100	5.5
Cystm1	0.494767	0.649	0.274	6.93e-105	2.24e-100	2.369
Nr1d1	0.472655	0.413	0.104	7.1e-105	2.29e-100	3.971
Slf1	0.391846	0.422	0.109	7.33e-105	2.37e-100	3.872
Cep89	0.27797	0.282	0.043	7.43e-105	2.4e-100	6.558
Ric3	0.401878	0.342	0.068	7.77e-105	2.51e-100	5.029
Mdm1	0.234487	0.251	0.033	7.91e-105	2.55e-100	7.606
Zbtb11os1	0.297603	0.305	0.052	1.64e-104	5.3e-100	5.865
Retsat	0.286506	0.258	0.035	1.71e-104	5.51e-100	7.371
Agpat5	0.577478	0.458	0.275	2.24e-104	7.24e-100	1.665
Plxnb2	0.488172	0.57	0.206	5.11e-104	1.65e-99	2.767
Ccn1	0.353201	0.361	0.096	5.88e-104	1.9e-99	3.76
Mrps6	0.562855	0.506	0.21	1.09e-103	3.51e-99	2.41
Celsr2	0.416453	0.301	0.056	1.4e-103	4.53e-99	5.375
Aldh2	0.349231	0.585	0.238	1.61e-103	5.19e-99	2.458
Pgk1	0.571696	0.649	0.402	2.85e-103	9.19e-99	1.614
Cd63	0.103757	0.851	0.623	2.91e-103	9.39e-99	1.366
Camk2g	0.564713	0.43	0.134	3.37e-103	1.09e-98	3.209
Eps8	0.214807	0.378	0.114	5.74e-103	1.85e-98	3.316
Lztfl1	0.502625	0.562	0.213	1.32e-102	4.25e-98	2.638
Klf9	0.305773	0.866	0.518	1.34e-102	4.34e-98	1.672
Nudt14	0.306073	0.334	0.066	1.69e-102	5.45e-98	5.061
Aig1	0.584523	0.603	0.343	1.82e-102	5.86e-98	1.758
Bola3	0.50154	0.527	0.197	2.3e-102	7.41e-98	2.675
Slc4a8	0.263498	0.267	0.042	7.36e-102	2.38e-97	6.357
Ephx1	0.349199	0.398	0.101	1.06e-101	3.41e-97	3.941
Lrrc45	0.32388	0.335	0.067	3.16e-101	1.02e-96	5
Ablim1	0.367034	0.531	0.201	3.78e-101	1.22e-96	2.642
Hlf	0.400647	0.352	0.076	4.81e-101	1.55e-96	4.632
Ccl27a	0.207034	0.268	0.046	5.23e-101	1.69e-96	5.826
Galk2	0.287792	0.338	0.07	6.04e-101	1.95e-96	4.829
Hirip3	0.348677	0.379	0.089	7.07e-101	2.28e-96	4.258
Thra	0.267271	0.679	0.334	7.71e-101	2.49e-96	2.033
Vangl1	0.305605	0.276	0.042	8.08e-101	2.61e-96	6.571
Odf2	0.470502	0.504	0.169	9.67e-101	3.12e-96	2.982
Malat1	0.849339	0.997	0.996	1.7e-100	5.5e-96	1.001
Oard1	0.473133	0.501	0.196	3.8e-100	1.23e-95	2.556
Ptch1	0.62814	0.337	0.149	4.13e-100	1.33e-95	2.262
Jam2	0.0513978	0.37	0.143	4.94e-100	1.6e-95	2.587
D330023K18Rik	0.238277	0.272	0.043	6.79e-100	2.19e-95	6.326
2010320M18Rik	0.260494	0.273	0.043	1.11e-99	3.58e-95	6.349
Nenf	0.536309	0.597	0.312	1.61e-99	5.18e-95	1.913
Prpf4b	0.589183	0.819	0.563	1.7e-99	5.5e-95	1.455
Plekhb1	0.340869	0.561	0.231	1.87e-99	6.04e-95	2.429
D430042O09Rik	0.457788	0.434	0.124	1.33e-98	4.28e-94	3.5
Acta2	0.306311	0.273	0.052	1.86e-98	6.02e-94	5.25
Rhbdd2	0.347474	0.386	0.096	4.81e-98	1.55e-93	4.021
Fermt2	0.0544633	0.587	0.329	8.21e-98	2.65e-93	1.784
Swi5	0.494973	0.67	0.471	1.09e-97	3.53e-93	1.423
2010001A14Rik	0.243967	0.268	0.042	4.23e-97	1.37e-92	6.381
Hist1h4i	0.314992	0.302	0.057	5.71e-97	1.84e-92	5.298
Med31	0.48595	0.561	0.246	7.5e-97	2.42e-92	2.28
Itpkb	0.588316	0.588	0.24	7.63e-97	2.46e-92	2.45
Dynlt1f	0.337201	0.394	0.102	9.43e-97	3.05e-92	3.863
Acyp1	0.392297	0.426	0.126	2.21e-96	7.12e-92	3.381
Tuba1a	0.574682	0.791	0.686	2.34e-96	7.56e-92	1.153
Rora	0.437634	0.546	0.202	3.49e-96	1.13e-91	2.703
Ahcyl1	0.568702	0.606	0.314	5.93e-96	1.91e-91	1.93
Glud1	0.568862	0.685	0.443	6.39e-96	2.06e-91	1.546
Ssbp4	0.547794	0.597	0.308	1.11e-95	3.58e-91	1.938
Lhfpl4	0.250237	0.254	0.039	1.81e-95	5.84e-91	6.513
Mcee	0.455038	0.514	0.197	4.95e-95	1.6e-90	2.609
Bambi	0.384694	0.334	0.072	6.23e-95	2.01e-90	4.639
Rhou	0.210563	0.532	0.242	8.89e-95	2.87e-90	2.198
Sorl1	0.458372	0.596	0.243	1.15e-94	3.7e-90	2.453
Rpap3	0.374687	0.384	0.098	1.23e-94	3.98e-90	3.918
Pcnx4	0.275845	0.316	0.065	1.24e-94	3.99e-90	4.862
Peg3	0.552642	0.39	0.104	2.07e-94	6.67e-90	3.75
Zfp462	0.31026	0.338	0.077	2.21e-94	7.13e-90	4.39
Mpv17l	0.344965	0.332	0.072	2.23e-94	7.18e-90	4.611
Tppp3	0.579614	0.601	0.264	3.85e-94	1.24e-89	2.277
Akip1	0.268906	0.297	0.056	4.07e-94	1.31e-89	5.304
Cuedc1	0.427556	0.44	0.135	5.12e-94	1.65e-89	3.259
Mthfd2l	0.292208	0.33	0.073	7.94e-94	2.56e-89	4.521
Rgma	0.381766	0.365	0.089	1.17e-93	3.79e-89	4.101
Sp3os	0.375972	0.39	0.104	2.59e-93	8.35e-89	3.75
Casd1	0.431128	0.441	0.14	1.3e-92	4.21e-88	3.15
Arl4a	0.261928	0.585	0.273	1.7e-92	5.5e-88	2.143
Ctnna1	0.532766	0.667	0.355	3.88e-92	1.25e-87	1.879
Nfia	0.54925	0.733	0.391	4.24e-92	1.37e-87	1.875
Nubpl	0.197887	0.253	0.042	4.59e-92	1.48e-87	6.024
Dnajc15	0.481727	0.577	0.266	5.65e-92	1.83e-87	2.169
Aph1b	0.281081	0.304	0.063	9.15e-92	2.95e-87	4.825
Hmgn5	0.355595	0.448	0.145	3.76e-91	1.21e-86	3.09
Pcgf5	0.373119	0.449	0.14	4.72e-91	1.53e-86	3.207
Rdm1	0.303425	0.347	0.082	6.28e-91	2.03e-86	4.232
Aldh7a1	0.39783	0.316	0.083	1.06e-90	3.43e-86	3.807
Kifap3	0.451706	0.546	0.217	1.51e-90	4.88e-86	2.516
Cavin3	0.353427	0.515	0.192	1.52e-90	4.91e-86	2.682
Dtx3	0.438943	0.492	0.173	1.69e-90	5.46e-86	2.844
Izumo4	0.346199	0.333	0.078	1.8e-90	5.82e-86	4.269
S100a10	0.171821	0.573	0.272	2.07e-90	6.69e-86	2.107
Dnal4	0.357404	0.402	0.114	4.16e-90	1.34e-85	3.526
Ccdc138	0.249173	0.269	0.049	1.47e-89	4.76e-85	5.49
Ncs1	0.216175	0.253	0.043	1.55e-89	5.02e-85	5.884
Cplane1	0.396057	0.421	0.125	2.47e-89	7.96e-85	3.368
Syne2	0.419082	0.413	0.122	2.49e-89	8.03e-85	3.385
Arglu1	0.548273	0.806	0.538	2.58e-89	8.33e-85	1.498
Stox2	0.387037	0.562	0.226	3.01e-89	9.71e-85	2.487
Wdr73	0.226845	0.298	0.063	5.73e-89	1.85e-84	4.73
Fam92a	0.376918	0.449	0.143	8.25e-89	2.66e-84	3.14
Arhgap18	0.330977	0.351	0.087	1.38e-88	4.47e-84	4.034
Arhgap21	0.487453	0.603	0.257	1.81e-88	5.85e-84	2.346
Hmgcr	0.550378	0.448	0.24	2.15e-88	6.93e-84	1.867
Ldhb	0.593372	0.739	0.416	2.75e-88	8.88e-84	1.776
Gnao1	0.334066	0.52	0.299	4.12e-88	1.33e-83	1.739
Tceal1	0.330715	0.36	0.094	6.28e-88	2.03e-83	3.83
Clmn	0.463916	0.491	0.2	7.73e-88	2.5e-83	2.455
Vegfa	0.761794	0.341	0.097	8.89e-88	2.87e-83	3.515
Slc25a33	0.464788	0.511	0.195	1.7e-87	5.47e-83	2.621
Tmco1	0.479655	0.665	0.388	3.52e-87	1.14e-82	1.714
Fbxw9	0.243506	0.283	0.055	4.7e-87	1.52e-82	5.145
S100a6	0.559139	0.652	0.305	7.19e-87	2.32e-82	2.138
Rnd3	0.175818	0.293	0.083	8.97e-87	2.9e-82	3.53
Tmem246	0.268428	0.291	0.058	1.84e-86	5.95e-82	5.017
Cds1	0.332721	0.346	0.085	2.13e-86	6.89e-82	4.071
Pfkp	0.422245	0.397	0.113	2.96e-86	9.55e-82	3.513
Crip1	0.0942428	0.575	0.295	3.19e-86	1.03e-81	1.949
Ttc3	0.317775	0.639	0.32	3.36e-86	1.08e-81	1.997
Sirt3	0.323515	0.364	0.096	3.52e-86	1.14e-81	3.792
Hopx	0.548382	0.469	0.159	4.55e-86	1.47e-81	2.95
Xpc	0.275056	0.357	0.098	5.28e-86	1.71e-81	3.643
Slc6a1	0.751883	0.533	0.257	7.56e-86	2.44e-81	2.074
Eea1	0.542571	0.625	0.33	2.92e-85	9.41e-81	1.894
Acaa2	0.336567	0.416	0.126	3.22e-85	1.04e-80	3.302
Ifitm3	0.350053	0.608	0.285	6.2e-85	2e-80	2.133
Zfp704	0.0637262	0.423	0.194	6.2e-85	2e-80	2.18
Kcnj10	0.263949	0.501	0.217	6.83e-85	2.21e-80	2.309
Creg2	0.2655	0.256	0.045	1.19e-84	3.85e-80	5.689
Dad1	0.420807	0.754	0.652	1.42e-84	4.59e-80	1.156
Arvcf	0.354632	0.367	0.099	1.81e-84	5.84e-80	3.707
Zic2	0.248872	0.253	0.05	2.29e-84	7.39e-80	5.06
Paip2	0.447381	0.685	0.577	2.49e-84	8.02e-80	1.187
Evi5	0.366728	0.438	0.142	2.71e-84	8.75e-80	3.085
mt-Nd2	0.494209	0.978	0.935	4.34e-84	1.4e-79	1.046
Plpp1	0.193355	0.325	0.096	2.04e-83	6.6e-79	3.385
Mdh1	0.480034	0.68	0.428	2.72e-83	8.79e-79	1.589
Fbxo44	0.364632	0.362	0.1	4.63e-83	1.5e-78	3.62
Slc9a3r1	0.421577	0.607	0.273	5.09e-83	1.64e-78	2.223
mt-Co1	0.381616	0.989	0.973	6.29e-83	2.03e-78	1.016
Prr7	0.107685	0.291	0.097	6.81e-83	2.2e-78	3
Smo	0.273106	0.314	0.076	8.77e-83	2.83e-78	4.132
2023-03-02	0.470915	0.628	0.357	1.5e-82	4.85e-78	1.759
Actn1	0.239009	0.369	0.119	2.74e-82	8.85e-78	3.101
Tspan33	0.22307	0.27	0.058	2.9e-82	9.35e-78	4.655
Cdk5rap2	0.408326	0.425	0.141	3.46e-82	1.12e-77	3.014
Zfp219	0.325846	0.296	0.069	3.52e-82	1.14e-77	4.29
Lrwd1	0.256438	0.312	0.073	3.85e-82	1.24e-77	4.274
Mfsd2a	0.702707	0.286	0.076	3.91e-82	1.26e-77	3.763
Pabpn1	0.487904	0.806	0.543	4.23e-82	1.37e-77	1.484
Cntln	0.333825	0.335	0.084	4.55e-82	1.47e-77	3.988
Sf3b2	0.419898	0.724	0.634	7.13e-82	2.3e-77	1.142
Cnpy2	0.453459	0.577	0.306	1.7e-81	5.49e-77	1.886
Crtc3	0.412338	0.543	0.22	3.14e-81	1.01e-76	2.468
Ndufaf8	0.435252	0.483	0.198	3.19e-81	1.03e-76	2.439
Lgals3	0.108868	0.474	0.209	4.28e-81	1.38e-76	2.268
Hist1h2bc	0.484976	0.732	0.492	1.08e-80	3.49e-76	1.488
Ston2	0.360914	0.417	0.132	1.13e-80	3.65e-76	3.159
mt-Co3	0.418514	0.987	0.968	1.68e-80	5.43e-76	1.02
Tmem237	0.346689	0.395	0.121	1.79e-80	5.78e-76	3.264
Smad5	0.305013	0.421	0.139	2.18e-80	7.04e-76	3.029
Megf9	0.367645	0.413	0.131	4.34e-80	1.4e-75	3.153
Ogt	0.509787	0.635	0.333	6.88e-80	2.22e-75	1.907
Tomm7	0.44794	0.695	0.563	6.97e-80	2.25e-75	1.234
Nfix	0.359986	0.721	0.409	1.04e-79	3.34e-75	1.763
Plp2	0.0544076	0.274	0.096	1.1e-79	3.54e-75	2.854
Cep162	0.278528	0.321	0.08	1.64e-79	5.31e-75	4.013
1810037I17Rik	0.496655	0.742	0.519	1.86e-79	6e-75	1.43
Cadm2	0.582281	0.295	0.135	2.36e-79	7.6e-75	2.185
Srsf1	0.442422	0.579	0.258	4.36e-79	1.41e-74	2.244
Ccdc107	0.364883	0.48	0.177	5.25e-79	1.69e-74	2.712
9530077C05Rik	0.201078	0.267	0.061	6.51e-79	2.1e-74	4.377
Gaa	0.413792	0.471	0.181	7.06e-79	2.28e-74	2.602
Kifc3	0.322954	0.293	0.066	1.63e-78	5.27e-74	4.439
Cdc42ep4	0.149107	0.305	0.096	1.65e-78	5.33e-74	3.177
Cox8a	0.374966	0.856	0.811	1.78e-78	5.74e-74	1.055
2310039H08Rik	0.270188	0.375	0.112	1.87e-78	6.02e-74	3.348
Thap3	0.351539	0.453	0.165	2.34e-78	7.55e-74	2.745
Arl13b	0.499711	0.519	0.235	2.38e-78	7.7e-74	2.209
Atpif1	0.456676	0.675	0.484	4.45e-78	1.44e-73	1.395
Ppdpf	0.455356	0.605	0.316	4.46e-78	1.44e-73	1.915
Acot13	0.375083	0.481	0.185	8.8e-78	2.84e-73	2.6
Cacna1d	0.299616	0.337	0.093	1.64e-77	5.3e-73	3.624
Mmut	0.349621	0.36	0.106	1.92e-77	6.19e-73	3.396
mt-Atp6	0.424281	0.991	0.977	4.58e-77	1.48e-72	1.014
Abcd3	0.35627	0.412	0.141	4.67e-77	1.51e-72	2.922
Slc22a17	0.407372	0.592	0.267	5.21e-77	1.68e-72	2.217
Phyh	0.389977	0.462	0.171	6.52e-77	2.1e-72	2.702
Dnajc6	0.278452	0.297	0.069	7.45e-77	2.41e-72	4.304
Lgalsl	0.444235	0.362	0.106	7.48e-77	2.41e-72	3.415
H2afv	0.445969	0.662	0.406	8.9e-77	2.87e-72	1.631
Nbl1	0.471133	0.304	0.072	1.13e-76	3.65e-72	4.222
Ndufc1	0.489634	0.657	0.393	1.37e-76	4.41e-72	1.672
Pitpnm1	0.188297	0.277	0.07	2.96e-76	9.54e-72	3.957
Slc35a2	0.363692	0.489	0.19	3.06e-76	9.88e-72	2.574
Ndufaf3	0.375908	0.445	0.174	3.6e-76	1.16e-71	2.557
Asap2	0.388661	0.389	0.121	5.58e-76	1.8e-71	3.215
Prrt1	0.29404	0.328	0.086	5.63e-76	1.82e-71	3.814
2900026A02Rik	0.229721	0.296	0.078	1.16e-75	3.74e-71	3.795
Naf1	0.334788	0.43	0.148	1.41e-75	4.55e-71	2.905
Hes1	0.364316	0.353	0.109	1.53e-75	4.92e-71	3.239
Atxn1	0.366343	0.415	0.138	2.07e-75	6.69e-71	3.007
Nck2	0.210705	0.259	0.056	2.88e-75	9.31e-71	4.625
Ankrd54	0.337972	0.367	0.114	3.31e-75	1.07e-70	3.219
Grina	0.475798	0.732	0.423	3.89e-75	1.26e-70	1.73
Npdc1	0.333462	0.495	0.195	4.48e-75	1.45e-70	2.538
Tchp	0.257033	0.295	0.07	5.22e-75	1.69e-70	4.214
Ccng1	0.369252	0.457	0.168	1.42e-74	4.58e-70	2.72
Clstn1	0.401706	0.569	0.254	1.72e-74	5.57e-70	2.24
Rbpms	0.0622913	0.385	0.177	2.1e-74	6.79e-70	2.175
Creld2	0.283664	0.369	0.111	2.95e-74	9.53e-70	3.324
Emp1	0.294909	0.318	0.097	3.05e-74	9.84e-70	3.278
Fsd1l	0.258078	0.438	0.17	3.35e-74	1.08e-69	2.576
Synm	0.119567	0.504	0.257	5.33e-74	1.72e-69	1.961
Adgrl3	0.428737	0.279	0.064	6.21e-74	2e-69	4.359
Mpp1	0.331456	0.393	0.13	6.67e-74	2.15e-69	3.023
Rnpc3	0.497658	0.402	0.198	8.82e-74	2.85e-69	2.03
Cfap410	0.187243	0.293	0.08	1.13e-73	3.64e-69	3.662
Tef	0.469489	0.55	0.254	1.15e-73	3.72e-69	2.165
Pkd2	0.308524	0.323	0.085	1.21e-73	3.91e-69	3.8
Thyn1	0.349253	0.409	0.141	1.92e-73	6.2e-69	2.901
Ssbp2	0.370151	0.44	0.162	2.66e-73	8.59e-69	2.716
Ikbip	0.323587	0.316	0.088	3.77e-73	1.22e-68	3.591
Pnpo	0.246614	0.288	0.069	4.8e-73	1.55e-68	4.174
Itih5	0.0378029	0.312	0.124	5.86e-73	1.89e-68	2.516
Ndufc2	0.474652	0.768	0.561	6.19e-73	2e-68	1.369
Mfn1	0.421518	0.412	0.156	7.67e-73	2.48e-68	2.641
Eef2kmt	0.226437	0.307	0.081	1.05e-72	3.4e-68	3.79
Tmem132b	0.266685	0.366	0.121	1.34e-72	4.34e-68	3.025
Gpr137	0.229505	0.33	0.098	2.16e-72	6.99e-68	3.367
Pdlim5	0.219093	0.439	0.179	2.21e-72	7.13e-68	2.453
Pcbd2	0.295899	0.37	0.114	4.14e-72	1.34e-67	3.246
Gcsh	0.326677	0.408	0.138	5.44e-72	1.76e-67	2.957
Magi2	0.263666	0.458	0.187	9.7e-72	3.13e-67	2.449
Ruvbl1	0.381783	0.458	0.184	1.1e-71	3.54e-67	2.489
Pink1	0.451499	0.575	0.297	1.3e-71	4.2e-67	1.936
Wrb	0.239736	0.287	0.069	1.64e-71	5.29e-67	4.159
Sptan1	0.448574	0.644	0.368	2.45e-71	7.91e-67	1.75
B230118H07Rik	0.337546	0.446	0.166	2.72e-71	8.78e-67	2.687
Gkap1	0.433973	0.573	0.268	2.87e-71	9.25e-67	2.138
Sclt1	0.327962	0.358	0.108	4.03e-71	1.3e-66	3.315
Tmem205	0.289965	0.43	0.154	4.15e-71	1.34e-66	2.792
Ccs	0.357812	0.48	0.195	4.41e-71	1.42e-66	2.462
Mageh1	0.337167	0.338	0.1	6.68e-71	2.16e-66	3.38
Gprasp1	0.35362	0.385	0.126	7.67e-71	2.48e-66	3.056
Lsm14b	0.303532	0.369	0.116	1.32e-70	4.26e-66	3.181
Fbxo2	0.422258	0.399	0.144	2.34e-70	7.57e-66	2.771
Nt5c	0.436626	0.514	0.257	3.71e-70	1.2e-65	2
Enpp5	0.273438	0.452	0.178	5.34e-70	1.72e-65	2.539
Tmem106c	0.265056	0.335	0.096	5.85e-70	1.89e-65	3.49
Shisa4	0.154236	0.469	0.242	8.45e-70	2.73e-65	1.938
Rida	0.327779	0.316	0.108	8.59e-70	2.77e-65	2.926
Pitpnc1	0.427668	0.526	0.229	1.1e-69	3.55e-65	2.297
Maged1	0.349245	0.51	0.217	1.5e-69	4.85e-65	2.35
Hacd3	0.381861	0.388	0.14	1.92e-69	6.19e-65	2.771
Zc3h6	0.262759	0.319	0.09	7.8e-69	2.52e-64	3.544
Glo1	0.417896	0.585	0.303	1.15e-68	3.73e-64	1.931
Tbc1d19	0.236814	0.288	0.072	1.26e-68	4.06e-64	4
Nipsnap2	0.365098	0.439	0.166	2.39e-68	7.7e-64	2.645
Lpar1	0.103482	0.371	0.172	3.88e-68	1.25e-63	2.157
Baiap2	0.317773	0.423	0.158	4.12e-68	1.33e-63	2.677
Fas	0.0317988	0.267	0.106	9.11e-68	2.94e-63	2.519
Plaat3	0.160161	0.585	0.327	9.3e-68	3e-63	1.789
4930523C07Rik	0.243594	0.383	0.145	1.03e-67	3.34e-63	2.641
Cry2	0.415729	0.452	0.176	3.22e-67	1.04e-62	2.568
4931406C07Rik	0.381372	0.423	0.164	3.59e-67	1.16e-62	2.579
Ptn	0.492158	0.569	0.345	6.15e-67	1.98e-62	1.649
Nckap1	0.317916	0.513	0.223	6.4e-67	2.07e-62	2.3
Ano6	0.17436	0.338	0.121	7.09e-67	2.29e-62	2.793
Cbr1	0.282912	0.404	0.143	8.12e-67	2.62e-62	2.825
Calm2	0.297917	0.717	0.784	1.14e-66	3.69e-62	0.915
Galk1	0.315035	0.403	0.145	1.16e-66	3.75e-62	2.779
Myh10	0.17875	0.276	0.08	2.47e-66	7.98e-62	3.45
Ssbp3	0.394413	0.446	0.18	3.26e-66	1.05e-61	2.478
Eef2k	0.304911	0.434	0.169	3.12e-65	1.01e-60	2.568
Pcm1	0.448907	0.698	0.444	3.64e-65	1.18e-60	1.572
Atp1a1	0.456477	0.654	0.575	4.17e-65	1.35e-60	1.137
Znhit2	0.230054	0.315	0.092	4.87e-65	1.57e-60	3.424
Suclg2	0.250604	0.365	0.126	5.5e-65	1.78e-60	2.897
4632427E13Rik	0.403737	0.577	0.277	7.28e-65	2.35e-60	2.083
Fam162a	0.330733	0.46	0.189	8.84e-65	2.85e-60	2.434
Snrnp70	0.425538	0.783	0.646	9.36e-65	3.02e-60	1.212
Sod2	0.333811	0.672	0.448	9.86e-65	3.18e-60	1.5
Polk	0.192788	0.282	0.083	1.68e-64	5.43e-60	3.398
Mras	0.375558	0.319	0.125	1.76e-64	5.68e-60	2.552
Kiz	0.246879	0.284	0.076	1.9e-64	6.12e-60	3.737
C130071C03Rik	0.339415	0.255	0.06	3.12e-64	1.01e-59	4.25
Eml2	0.225805	0.407	0.166	5.74e-64	1.85e-59	2.452
Bcl2	0.282861	0.347	0.118	1.02e-63	3.29e-59	2.941
Jam3	0.00145097	0.407	0.235	1.59e-63	5.14e-59	1.732
Adk	0.416228	0.366	0.167	1.9e-63	6.15e-59	2.192
Znrd2	0.341914	0.487	0.214	2.15e-63	6.94e-59	2.276
Ro60	0.350055	0.477	0.201	2.25e-63	7.27e-59	2.373
Sorbs3	0.231464	0.307	0.094	3.08e-63	9.93e-59	3.266
Paxx	0.178322	0.557	0.295	3.1e-63	1e-58	1.888
Nedd9	0.220053	0.349	0.127	3.56e-63	1.15e-58	2.748
Phpt1	0.236924	0.344	0.114	5.37e-63	1.73e-58	3.018
Slc25a4	0.318469	0.818	0.622	5.61e-63	1.81e-58	1.315
Eci1	0.337881	0.431	0.186	5.74e-63	1.85e-58	2.317
Ptov1	0.39173	0.639	0.347	6.82e-63	2.2e-58	1.841
Coq8b	0.214488	0.279	0.076	8.94e-63	2.88e-58	3.671
Urod	0.258789	0.379	0.133	1.15e-62	3.73e-58	2.85
Kazn	0.124874	0.361	0.16	1.24e-62	4.01e-58	2.256
Grhpr	0.296043	0.434	0.171	2.23e-62	7.2e-58	2.538
Mid1ip1	0.421563	0.631	0.348	2.7e-62	8.7e-58	1.813
Rev3l	0.364826	0.481	0.204	3.37e-62	1.09e-57	2.358
Atp5j	0.359113	0.754	0.648	4.02e-62	1.3e-57	1.164
Plagl1	0.331352	0.29	0.083	6.72e-62	2.17e-57	3.494
Ccdc112	0.204854	0.259	0.067	1.26e-61	4.07e-57	3.866
Alcam	0.400115	0.411	0.156	1.37e-61	4.43e-57	2.635
Smim8	0.267885	0.361	0.122	1.4e-61	4.51e-57	2.959
Lfng	0.457445	0.357	0.136	1.46e-61	4.7e-57	2.625
Zfyve21	0.328267	0.431	0.171	1.99e-61	6.43e-57	2.52
Amotl2	0.28933	0.379	0.138	2.17e-61	7.01e-57	2.746
Slc12a4	0.260174	0.263	0.066	2.49e-61	8.03e-57	3.985
Lman1	0.368765	0.561	0.273	2.79e-61	8.99e-57	2.055
Igf2r	0.182206	0.267	0.078	4.42e-61	1.43e-56	3.423
Fkbp9	0.237815	0.298	0.087	4.81e-61	1.55e-56	3.425
Nrxn2	0.328805	0.455	0.19	6.11e-61	1.97e-56	2.395
Cyb5r3	0.390611	0.49	0.217	6.69e-61	2.16e-56	2.258
Cpq	0.24286	0.26	0.066	7.96e-61	2.57e-56	3.939
Zc3h14	0.334097	0.501	0.224	7.98e-61	2.57e-56	2.237
Anapc1	0.324918	0.426	0.167	1.12e-60	3.61e-56	2.551
Sec24d	0.201197	0.259	0.067	1.17e-60	3.77e-56	3.866
Hist2h2aa1	0.172371	0.286	0.092	1.27e-60	4.09e-56	3.109
Park7	0.377003	0.676	0.559	2.51e-60	8.12e-56	1.209
Dhrs1	0.357061	0.378	0.157	2.81e-60	9.09e-56	2.408
Nes	0.275811	0.305	0.1	3.73e-60	1.21e-55	3.05
Hcfc1r1	0.395486	0.541	0.295	3.81e-60	1.23e-55	1.834
Sdf2	0.371543	0.56	0.303	4.5e-60	1.45e-55	1.848
Sdccag8	0.228078	0.321	0.101	4.98e-60	1.61e-55	3.178
Pcsk1n	0.332847	0.491	0.229	8.29e-60	2.68e-55	2.144
Dnajc10	0.276006	0.444	0.187	1.02e-59	3.3e-55	2.374
Pros1	0.456899	0.434	0.195	1.59e-59	5.15e-55	2.226
Myo6	0.243911	0.56	0.305	2.17e-59	6.99e-55	1.836
Id3	0.103057	0.399	0.182	2.62e-59	8.47e-55	2.192
Ddhd1	0.528456	0.343	0.188	2.72e-59	8.79e-55	1.824
Bhlhe40	0.189036	0.478	0.235	3.68e-59	1.19e-54	2.034
Lysmd2	0.270485	0.318	0.099	5.4e-59	1.74e-54	3.212
Trp53bp2	0.425302	0.508	0.253	1.12e-58	3.61e-54	2.008
Maged2	0.202078	0.298	0.093	1.41e-58	4.55e-54	3.204
Mettl26	0.294938	0.406	0.158	2.56e-58	8.28e-54	2.57
Tsen15	0.170551	0.26	0.073	2.78e-58	8.97e-54	3.562
Gclc	0.397261	0.472	0.209	2.92e-58	9.43e-54	2.258
Psip1	0.362022	0.635	0.348	4.51e-58	1.46e-53	1.825
Luc7l3	0.419995	0.686	0.424	4.83e-58	1.56e-53	1.618
Slc45a4	0.142333	0.264	0.086	6.19e-58	2e-53	3.07
Elmod2	0.189882	0.26	0.073	6.2e-58	2e-53	3.562
Lamtor2	0.375755	0.592	0.393	6.56e-58	2.12e-53	1.506
Emd	0.381609	0.453	0.315	9.23e-58	2.98e-53	1.438
N4bp2	0.251008	0.298	0.092	1.14e-57	3.67e-53	3.239
Amer2	0.0824408	0.388	0.194	1.88e-57	6.05e-53	2
Trap1	0.243614	0.344	0.119	1.95e-57	6.28e-53	2.891
Nln	0.313979	0.369	0.135	2.08e-57	6.72e-53	2.733
Coro2b	0.225457	0.282	0.082	2.26e-57	7.31e-53	3.439
Ugp2	0.374871	0.459	0.216	2.71e-57	8.73e-53	2.125
Sugt1	0.38204	0.592	0.429	3.45e-57	1.12e-52	1.38
Chst2	0.641079	0.283	0.131	4.16e-57	1.34e-52	2.16
Srsf10	0.414528	0.667	0.428	4.61e-57	1.49e-52	1.558
Khk	0.2728	0.408	0.162	7.28e-57	2.35e-52	2.519
Ptges3	0.352813	0.68	0.607	7.5e-57	2.42e-52	1.12
Adgrv1	0.205858	0.263	0.072	9.83e-57	3.18e-52	3.653
Ube2e2	0.227233	0.383	0.15	1.01e-56	3.25e-52	2.553
Ring1	0.279994	0.415	0.165	1.09e-56	3.51e-52	2.515
Ino80b	0.331274	0.434	0.184	1.25e-56	4.03e-52	2.359
Scai	0.211513	0.254	0.068	1.29e-56	4.16e-52	3.735
Ptar1	0.272437	0.409	0.164	1.37e-56	4.44e-52	2.494
Mboat2	0.334808	0.339	0.116	1.38e-56	4.44e-52	2.922
Fmc1	0.330082	0.415	0.178	1.47e-56	4.74e-52	2.331
C2cd3	0.206589	0.3	0.095	1.5e-56	4.85e-52	3.158
Med19	0.309568	0.464	0.207	1.58e-56	5.1e-52	2.242
Chst11	0.196102	0.291	0.096	2.43e-56	7.85e-52	3.031
Ctbp2	0.238027	0.404	0.166	2.45e-56	7.9e-52	2.434
Il11ra1	0.246664	0.364	0.134	2.59e-56	8.35e-52	2.716
Maml2	0.221837	0.296	0.096	2.66e-56	8.6e-52	3.083
Rnft1	0.219154	0.281	0.083	2.77e-56	8.95e-52	3.386
Pdha1	0.347994	0.533	0.263	2.95e-56	9.51e-52	2.027
Lage3	0.280751	0.445	0.19	3.44e-56	1.11e-51	2.342
Anxa6	0.145432	0.312	0.122	3.59e-56	1.16e-51	2.557
Slco1c1	0.31955	0.272	0.087	4.12e-56	1.33e-51	3.126
Mrpl39	0.240059	0.357	0.128	5.24e-56	1.69e-51	2.789
Chuk	0.39034	0.453	0.208	8.94e-56	2.89e-51	2.178
Msrb2	0.20388	0.292	0.094	9.01e-56	2.91e-51	3.106
Pts	0.298307	0.444	0.189	1.09e-55	3.53e-51	2.349
Agpat4	0.0493403	0.514	0.312	1.56e-55	5.05e-51	1.647
Rnase4	0.127889	0.554	0.321	1.7e-55	5.5e-51	1.726
Txndc5	0.250585	0.343	0.12	2.11e-55	6.81e-51	2.858
Kcnq1ot1	0.389602	0.589	0.311	2.81e-55	9.06e-51	1.894
Znhit1	0.353081	0.45	0.208	2.96e-55	9.57e-51	2.163
Fgfr1op	0.192238	0.328	0.119	3.19e-55	1.03e-50	2.756
Dpy30	0.341238	0.472	0.226	3.36e-55	1.08e-50	2.088
Zranb2	0.390911	0.643	0.376	3.39e-55	1.1e-50	1.71
Chchd4	0.232816	0.341	0.122	8.89e-55	2.87e-50	2.795
Haghl	0.296241	0.415	0.173	1.55e-54	5e-50	2.399
Cenpv	0.212376	0.339	0.123	2.2e-54	7.11e-50	2.756
Cdc37l1	0.0205569	0.654	0.439	2.23e-54	7.19e-50	1.49
Zfp36l1	0.509911	0.747	0.499	2.37e-54	7.64e-50	1.497
Hbegf	0.110778	0.366	0.164	3.14e-54	1.01e-49	2.232
Ndufa12	0.378582	0.647	0.404	5.18e-54	1.67e-49	1.601
Nudt9	0.317527	0.508	0.245	6.4e-54	2.07e-49	2.073
Poc5	0.194825	0.276	0.086	2.06e-53	6.64e-49	3.209
Crim1	0.254363	0.459	0.212	2.57e-53	8.31e-49	2.165
Flna	0.18879	0.446	0.217	2.91e-53	9.38e-49	2.055
Serpinb1a	0.186824	0.366	0.163	5.33e-53	1.72e-48	2.245
Sesn3	0.351003	0.416	0.183	7.09e-53	2.29e-48	2.273
Crot	0.343355	0.273	0.143	7.9e-53	2.55e-48	1.909
Galc	0.205076	0.36	0.142	1.44e-52	4.64e-48	2.535
Ccdc88a	0.227782	0.673	0.407	1.73e-52	5.6e-48	1.654
Uqcr11	0.38197	0.713	0.553	1.93e-52	6.23e-48	1.289
Sod1	0.393182	0.635	0.391	5.61e-52	1.81e-47	1.624
Nicn1	0.193295	0.267	0.08	6.4e-52	2.07e-47	3.337
Tm9sf1	0.225155	0.388	0.162	8.28e-52	2.67e-47	2.395
Abca5	0.255071	0.261	0.077	1.16e-51	3.75e-47	3.39
Isoc1	0.16382	0.274	0.091	1.38e-51	4.46e-47	3.011
Sulf2	0.00870985	0.389	0.222	1.4e-51	4.52e-47	1.752
Mcm4	0.118949	0.272	0.105	1.71e-51	5.53e-47	2.59
Plekha5	0.245249	0.314	0.107	1.93e-51	6.23e-47	2.935
Oat	0.344652	0.541	0.28	1.93e-51	6.23e-47	1.932
Cryzl1	0.238278	0.384	0.154	1.94e-51	6.27e-47	2.494
Abcc5	0.316474	0.453	0.207	2.26e-51	7.29e-47	2.188
Pou3f3	0.454157	0.412	0.184	2.28e-51	7.36e-47	2.239
Arhgef12	0.363374	0.598	0.329	2.37e-51	7.65e-47	1.818
Echdc1	0.202965	0.258	0.075	2.61e-51	8.42e-47	3.44
Mrpl51	0.334177	0.542	0.288	2.67e-51	8.61e-47	1.882
Chd9	0.382723	0.524	0.32	3.35e-51	1.08e-46	1.638
Tpm1	0.14117	0.476	0.257	3.38e-51	1.09e-46	1.852
Ttc14	0.378304	0.573	0.359	3.4e-51	1.1e-46	1.596
Plekha2	0.206989	0.339	0.13	3.66e-51	1.18e-46	2.608
Lpin1	0.338106	0.415	0.177	3.94e-51	1.27e-46	2.345
Tcp11l2	0.26517	0.445	0.201	4.02e-51	1.3e-46	2.214
Dstn	0.403672	0.713	0.57	7.27e-51	2.35e-46	1.251
Snrnp25	0.131377	0.255	0.086	7.35e-51	2.37e-46	2.965
Rpn1	0.323712	0.597	0.331	1.23e-50	3.97e-46	1.804
Kidins220	0.367061	0.501	0.264	1.53e-50	4.92e-46	1.898
Tmem29	0.208507	0.255	0.073	1.62e-50	5.21e-46	3.493
Por	0.27899	0.588	0.322	1.73e-50	5.6e-46	1.826
Tmed4	0.329411	0.555	0.296	2.07e-50	6.69e-46	1.875
Arhgap32	0.245397	0.304	0.102	2.08e-50	6.71e-46	2.98
Ak3	0.0227775	0.44	0.267	3.32e-50	1.07e-45	1.648
Slc5a3	0.387723	0.375	0.157	3.4e-50	1.1e-45	2.389
Nat9	0.247035	0.365	0.142	3.53e-50	1.14e-45	2.57
Ginm1	0.217064	0.458	0.221	3.75e-50	1.21e-45	2.072
Ndufa13	0.341568	0.765	0.613	3.96e-50	1.28e-45	1.248
Fundc1	0.247994	0.367	0.144	4.46e-50	1.44e-45	2.549
Ndufa7	0.34083	0.721	0.59	5.01e-50	1.62e-45	1.222
Eef1akmt2	0.177605	0.268	0.084	5.71e-50	1.84e-45	3.19
Map1lc3a	0.388295	0.677	0.52	9.01e-50	2.91e-45	1.302
Ngrn	0.160254	0.276	0.093	1.2e-49	3.88e-45	2.968
Ormdl3	0.270691	0.431	0.192	1.79e-49	5.79e-45	2.245
Sco2	0.18697	0.338	0.133	2e-49	6.47e-45	2.541
Pus7	0.136374	0.284	0.108	2.16e-49	6.98e-45	2.63
Togaram1	0.191146	0.335	0.133	3.39e-49	1.09e-44	2.519
Mob3b	0.148555	0.261	0.09	3.58e-49	1.15e-44	2.9
Scg5	0.213114	0.401	0.18	3.93e-49	1.27e-44	2.228
Soga3	0.109308	0.349	0.166	5.28e-49	1.7e-44	2.102
Romo1	0.362066	0.606	0.379	5.96e-49	1.92e-44	1.599
Capn2	0.327893	0.366	0.148	6.55e-49	2.11e-44	2.473
Rab11fip4	0.20471	0.258	0.077	7.19e-49	2.32e-44	3.351
Adss	0.339877	0.483	0.235	7.96e-49	2.57e-44	2.055
Akap6	0.294567	0.319	0.114	1.52e-48	4.9e-44	2.798
Mrpl38	0.272956	0.402	0.171	1.58e-48	5.09e-44	2.351
Serpinb6a	0.122154	0.441	0.236	1.78e-48	5.75e-44	1.869
Cog7	0.192656	0.267	0.086	2.34e-48	7.55e-44	3.105
Soat1	0.344619	0.45	0.212	2.43e-48	7.85e-44	2.123
Asph	0.182797	0.383	0.176	4.8e-48	1.55e-43	2.176
Ift52	0.238399	0.306	0.107	5.05e-48	1.63e-43	2.86
Naga	0.227533	0.403	0.18	5.16e-48	1.67e-43	2.239
Ccnc	0.219609	0.339	0.13	5.44e-48	1.76e-43	2.608
Ndufb3	0.365137	0.647	0.431	6.18e-48	1.99e-43	1.501
Drosha	0.166182	0.263	0.086	8.22e-48	2.65e-43	3.058
Ate1	0.352772	0.482	0.286	9.48e-48	3.06e-43	1.685
Mthfd1	0.189234	0.251	0.075	1.04e-47	3.36e-43	3.347
Gna11	0.174702	0.49	0.263	1.25e-47	4.05e-43	1.863
S1pr1	0.577361	0.409	0.183	1.88e-47	6.08e-43	2.235
Ptdss2	0.273796	0.306	0.112	2.03e-47	6.54e-43	2.732
Dnajb2	0.252825	0.538	0.292	2.35e-47	7.6e-43	1.842
Skp1a	0.379651	0.634	0.444	2.39e-47	7.73e-43	1.428
Nbeal1	0.331522	0.531	0.276	2.5e-47	8.07e-43	1.924
Hspbp1	0.211457	0.309	0.112	4.66e-47	1.5e-42	2.759
Pcmt1	0.349974	0.619	0.406	5.08e-47	1.64e-42	1.525
Dhx32	0.208788	0.258	0.082	9.75e-47	3.15e-42	3.146
Nr2f6	0.16235	0.291	0.109	1.13e-46	3.65e-42	2.67
Mtln	0.285151	0.434	0.2	1.44e-46	4.66e-42	2.17
Tafa5	0.129137	0.3	0.126	1.58e-46	5.09e-42	2.381
Med25	0.280775	0.417	0.187	2.64e-46	8.53e-42	2.23
Kctd17	0.21064	0.311	0.114	3.12e-46	1.01e-41	2.728
Vdac1	0.333894	0.624	0.38	3.37e-46	1.09e-41	1.642
Ophn1	0.131986	0.372	0.185	3.84e-46	1.24e-41	2.011
Eno1	0.382684	0.649	0.404	4.62e-46	1.49e-41	1.606
2810403D21Rik	0.19284	0.253	0.082	5.37e-46	1.73e-41	3.085
Apc	0.362991	0.679	0.423	5.94e-46	1.92e-41	1.605
2310009A05Rik	0.157664	0.3	0.117	1.91e-45	6.17e-41	2.564
Bcl9	0.221895	0.349	0.141	2.27e-45	7.32e-41	2.475
Acat1	0.296533	0.492	0.25	2.63e-45	8.48e-41	1.968
Selenof	0.288167	0.769	0.692	4.08e-45	1.32e-40	1.111
Rprd1a	0.170814	0.292	0.108	4.75e-45	1.53e-40	2.704
Ang	0.0895666	0.325	0.165	5.27e-45	1.7e-40	1.97
Hdhd2	0.232412	0.446	0.214	5.43e-45	1.75e-40	2.084
Nudt2	0.192884	0.27	0.089	6.13e-45	1.98e-40	3.034
Rad50	0.248131	0.388	0.17	9.11e-45	2.94e-40	2.282
Acp1	0.304526	0.564	0.319	9.31e-45	3.01e-40	1.768
Sun1	0.245656	0.364	0.151	1.04e-44	3.36e-40	2.411
Laptm4b	0.25265	0.372	0.157	1.25e-44	4.05e-40	2.369
Ddx17	0.379422	0.628	0.42	1.39e-44	4.47e-40	1.495
Zfp329	0.271538	0.27	0.096	1.48e-44	4.77e-40	2.812
Polr2i	0.296755	0.499	0.262	1.86e-44	6e-40	1.905
Upf3b	0.312833	0.487	0.249	2.37e-44	7.65e-40	1.956
Letm2	0.215504	0.31	0.118	2.45e-44	7.91e-40	2.627
Clpx	0.263276	0.425	0.196	2.56e-44	8.27e-40	2.168
5031425E22Rik	0.239618	0.422	0.2	2.82e-44	9.11e-40	2.11
Myh14	0.195797	0.253	0.08	3.79e-44	1.22e-39	3.163
Il18	0.295068	0.364	0.198	4.31e-44	1.39e-39	1.838
Mpv17	0.246788	0.334	0.136	4.49e-44	1.45e-39	2.456
Uvssa	0.199553	0.33	0.135	5.25e-44	1.7e-39	2.444
Rgl1	0.203954	0.324	0.14	5.83e-44	1.88e-39	2.314
Mpp6	0.331925	0.37	0.175	7.5e-44	2.42e-39	2.114
Sdha	0.328337	0.626	0.39	7.78e-44	2.51e-39	1.605
B9d2	0.0993266	0.258	0.108	8.34e-44	2.69e-39	2.389
Gm26917	0.461975	0.508	0.308	1.2e-43	3.87e-39	1.649
Tpi1	0.336015	0.615	0.371	1.36e-43	4.38e-39	1.658
Atp5k	0.309944	0.682	0.476	1.67e-43	5.38e-39	1.433
Hadhb	0.312193	0.556	0.323	1.99e-43	6.43e-39	1.721
Stk3	0.20516	0.282	0.099	2.2e-43	7.1e-39	2.848
Fam98b	0.242967	0.427	0.202	2.44e-43	7.88e-39	2.114
Zfr	0.356368	0.624	0.413	2.58e-43	8.33e-39	1.511
Oaz2	0.103042	0.341	0.168	4.17e-43	1.35e-38	2.03
Ap4m1	0.178112	0.253	0.084	4.63e-43	1.49e-38	3.012
Pkm	0.217338	0.733	0.619	6.74e-43	2.18e-38	1.184
Rab11fip2	0.307473	0.45	0.226	6.76e-43	2.18e-38	1.991
Hdgfl2	0.257312	0.439	0.212	7.56e-43	2.44e-38	2.071
Hnrnph3	0.274401	0.505	0.265	1.03e-42	3.33e-38	1.906
Nav2	0.439483	0.416	0.222	2.09e-42	6.76e-38	1.874
Gadd45g	0.458366	0.574	0.334	2.19e-42	7.07e-38	1.719
Acadvl	0.22705	0.409	0.19	2.27e-42	7.31e-38	2.153
Tecr	0.251371	0.756	0.516	2.95e-42	9.53e-38	1.465
Slc16a1	0.236263	0.411	0.195	4.21e-42	1.36e-37	2.108
Ankrd26	0.167375	0.269	0.099	4.23e-42	1.37e-37	2.717
Odc1	0.157172	0.645	0.49	4.5e-42	1.45e-37	1.316
Alg10b	0.17475	0.276	0.102	4.53e-42	1.46e-37	2.706
Psmd9	0.287832	0.471	0.243	6.16e-42	1.99e-37	1.938
Tvp23b	0.238227	0.378	0.166	6.5e-42	2.1e-37	2.277
Rcc2	0.174158	0.401	0.197	7.08e-42	2.29e-37	2.036
Snrpn	0.00968695	0.337	0.203	1.26e-41	4.07e-37	1.66
Nr1d2	0.293067	0.459	0.23	1.37e-41	4.41e-37	1.996
Rbm28	0.31018	0.515	0.281	1.5e-41	4.85e-37	1.833
Aktip	0.182856	0.409	0.205	1.55e-41	5e-37	1.995
Mrps35	0.152274	0.292	0.117	1.67e-41	5.39e-37	2.496
Cox6c	0.265919	0.815	0.731	1.97e-41	6.37e-37	1.115
Dnajc9	0.165053	0.37	0.174	2.77e-41	8.94e-37	2.126
Atp6v0e2	0.16154	0.381	0.185	4.01e-41	1.29e-36	2.059
Vcl	0.338851	0.339	0.14	4.4e-41	1.42e-36	2.421
Msantd4	0.171646	0.298	0.119	4.56e-41	1.47e-36	2.504
Aco2	0.313428	0.58	0.345	5.38e-41	1.74e-36	1.681
Pgrmc1	0.332083	0.585	0.363	5.99e-41	1.93e-36	1.612
Blcap	0.148632	0.256	0.095	7.17e-41	2.31e-36	2.695
Trak1	0.272386	0.327	0.134	7.18e-41	2.32e-36	2.44
Exoc1	0.230609	0.365	0.162	8.65e-41	2.79e-36	2.253
Wdr13	0.23482	0.27	0.096	1.04e-40	3.36e-36	2.812
Hdgf	0.321492	0.64	0.431	1.36e-40	4.38e-36	1.485
Acadm	0.271085	0.454	0.228	1.38e-40	4.45e-36	1.991
Ndufs5	0.313766	0.714	0.495	1.83e-40	5.89e-36	1.442
Snrpd2	0.339762	0.653	0.48	1.87e-40	6.03e-36	1.36
S100a16	0.0893963	0.439	0.27	2.12e-40	6.84e-36	1.626
Tcf25	0.297323	0.779	0.665	2.33e-40	7.51e-36	1.171
Add3	0.177343	0.559	0.334	2.36e-40	7.61e-36	1.674
Lrrc58	0.33226	0.676	0.445	3.95e-40	1.28e-35	1.519
Ttc5	0.234504	0.399	0.187	4.11e-40	1.33e-35	2.134
Fkbp3	0.321326	0.607	0.372	4.13e-40	1.33e-35	1.632
Snap47	0.220892	0.314	0.127	5.16e-40	1.67e-35	2.472
Uhrf1bp1l	0.168063	0.3	0.125	5.99e-40	1.93e-35	2.4
Atr	0.229194	0.287	0.111	6.22e-40	2.01e-35	2.586
Pofut2	0.259412	0.46	0.237	8.13e-40	2.63e-35	1.941
mt-Co2	0.271694	0.986	0.967	9.69e-40	3.13e-35	1.02
Trim56	0.164142	0.267	0.106	1.08e-39	3.49e-35	2.519
Sem1	0.196549	0.721	0.698	1.1e-39	3.55e-35	1.033
Fars2	0.166113	0.261	0.094	1.13e-39	3.64e-35	2.777
Fam189a2	0.200338	0.278	0.104	1.7e-39	5.5e-35	2.673
Ppa2	0.182638	0.321	0.133	1.73e-39	5.58e-35	2.414
Iscu	0.317115	0.602	0.397	1.79e-39	5.76e-35	1.516
Mif	0.361887	0.716	0.574	1.85e-39	5.96e-35	1.247
Pnn	0.304949	0.665	0.429	2.09e-39	6.74e-35	1.55
Cops7a	0.224687	0.37	0.166	2.36e-39	7.61e-35	2.229
Grsf1	0.10742	0.335	0.167	2.43e-39	7.86e-35	2.006
Ttc19	0.303788	0.417	0.221	2.45e-39	7.9e-35	1.887
Vps50	0.254789	0.339	0.146	2.71e-39	8.74e-35	2.322
Trp53inp1	0.0733161	0.38	0.209	2.81e-39	9.08e-35	1.818
Me2	0.146918	0.318	0.142	2.99e-39	9.65e-35	2.239
Usp19	0.30098	0.491	0.266	4.05e-39	1.31e-34	1.846
Gcc2	0.291176	0.545	0.309	5.17e-39	1.67e-34	1.764
Aarsd1	0.239426	0.425	0.208	5.26e-39	1.7e-34	2.043
Cfap97	0.175408	0.286	0.111	5.3e-39	1.71e-34	2.577
Efr3a	0.249748	0.423	0.208	5.43e-39	1.75e-34	2.034
Dst	0.254953	0.835	0.613	5.99e-39	1.93e-34	1.362
Mesd	0.170191	0.411	0.209	7.89e-39	2.55e-34	1.967
Pdcd6	0.305459	0.62	0.414	9.53e-39	3.08e-34	1.498
Med9	0.169896	0.3	0.121	1.09e-38	3.52e-34	2.479
Fgd4	0.211643	0.344	0.157	1.2e-38	3.87e-34	2.191
Cacybp	0.304584	0.561	0.356	1.93e-38	6.24e-34	1.576
Rab12	0.139173	0.455	0.259	1.99e-38	6.43e-34	1.757
Hint1	0.270747	0.768	0.714	2.1e-38	6.78e-34	1.076
Timm21	0.174316	0.306	0.126	2.61e-38	8.43e-34	2.429
Ptgr2	0.176894	0.301	0.12	2.62e-38	8.46e-34	2.508
Cgrrf1	0.153766	0.355	0.168	2.78e-38	8.97e-34	2.113
Nedd4l	0.10568	0.254	0.107	3.05e-38	9.83e-34	2.374
Ndufb2	0.297252	0.597	0.375	3.13e-38	1.01e-33	1.592
Foxo1	0.266229	0.406	0.196	3.2e-38	1.03e-33	2.071
Ap3m1	0.204367	0.353	0.16	3.45e-38	1.12e-33	2.206
Acyp2	0.209045	0.268	0.1	4.69e-38	1.52e-33	2.68
mt-Nd6	0.217244	0.369	0.174	4.84e-38	1.56e-33	2.121
Cisd1	0.192462	0.554	0.332	5.12e-38	1.65e-33	1.669
Gatd1	0.159447	0.323	0.143	1.49e-37	4.81e-33	2.259
Ubl5	0.246114	0.694	0.64	1.57e-37	5.08e-33	1.084
Fdft1	0.312637	0.26	0.128	1.76e-37	5.68e-33	2.031
Cdk14	0.121384	0.344	0.174	2.22e-37	7.18e-33	1.977
Caml	0.214781	0.436	0.224	2.23e-37	7.21e-33	1.946
Ttc28	0.163834	0.426	0.233	2.52e-37	8.14e-33	1.828
Pigs	0.255328	0.284	0.128	2.68e-37	8.65e-33	2.219
Dab2ip	0.00956228	0.265	0.142	2.85e-37	9.21e-33	1.866
Xpr1	0.315082	0.42	0.217	2.88e-37	9.31e-33	1.935
Ank	0.176088	0.423	0.226	3.77e-37	1.22e-32	1.872
Sinhcaf	0.108541	0.255	0.11	4.09e-37	1.32e-32	2.318
Akr7a5	0.175959	0.392	0.193	4.58e-37	1.48e-32	2.031
Ip6k2	0.272228	0.32	0.135	5.15e-37	1.66e-32	2.37
Ramac	0.208972	0.515	0.305	6.46e-37	2.08e-32	1.689
Mrps14	0.269873	0.56	0.338	6.68e-37	2.16e-32	1.657
Atp5h	0.267789	0.781	0.714	7.75e-37	2.5e-32	1.094
Tigd2	0.258685	0.483	0.262	1.19e-36	3.86e-32	1.844
Trim33	0.209738	0.443	0.233	1.29e-36	4.18e-32	1.901
Prr3	0.128514	0.255	0.103	1.57e-36	5.06e-32	2.476
Pkig	0.268236	0.524	0.308	1.75e-36	5.66e-32	1.701
Fam98c	0.109451	0.298	0.14	1.87e-36	6.02e-32	2.129
Paqr7	0.260075	0.288	0.141	2.12e-36	6.86e-32	2.043
Mocs2	0.22747	0.452	0.237	2.42e-36	7.82e-32	1.907
Anapc11	0.154433	0.508	0.302	2.51e-36	8.12e-32	1.682
Srebf2	0.211905	0.464	0.25	3.31e-36	1.07e-31	1.856
Cd9	0.191953	0.81	0.691	3.95e-36	1.27e-31	1.172
Flywch1	0.208886	0.355	0.162	4.09e-36	1.32e-31	2.191
Ccpg1	0.272185	0.548	0.336	4.51e-36	1.46e-31	1.631
Sgce	0.162715	0.413	0.218	5.55e-36	1.79e-31	1.894
Mpst	0.227461	0.374	0.181	5.75e-36	1.86e-31	2.066
Sumo2	0.248764	0.721	0.655	5.77e-36	1.86e-31	1.101
Ctbs	0.162165	0.278	0.114	6.04e-36	1.95e-31	2.439
Skiv2l	0.196772	0.306	0.128	6.26e-36	2.02e-31	2.391
4930581F22Rik	0.258011	0.268	0.103	6.72e-36	2.17e-31	2.602
Cpt1a	0.173352	0.274	0.111	7.62e-36	2.46e-31	2.468
Far1	0.186588	0.278	0.272	9.01e-36	2.91e-31	1.022
Yae1d1	0.234502	0.389	0.198	9.07e-36	2.93e-31	1.965
Sppl2b	0.202948	0.254	0.094	9.19e-36	2.97e-31	2.702
Ids	0.275858	0.449	0.236	1.08e-35	3.48e-31	1.903
Gclm	0.171775	0.536	0.325	1.44e-35	4.66e-31	1.649
Washc3	0.216636	0.357	0.166	1.45e-35	4.69e-31	2.151
Auts2	0.422241	0.393	0.199	1.5e-35	4.83e-31	1.975
Hspb11	0.159905	0.298	0.127	1.54e-35	4.97e-31	2.346
3830406C13Rik	0.221113	0.298	0.127	1.68e-35	5.43e-31	2.346
Nap1l5	0.179958	0.379	0.201	1.71e-35	5.53e-31	1.886
Trpm7	0.3014	0.584	0.359	1.86e-35	6e-31	1.627
Gtf2i	0.264764	0.543	0.319	1.94e-35	6.28e-31	1.702
Lyrm2	0.183711	0.337	0.151	2.91e-35	9.38e-31	2.232
Bhlhe41	0.272416	0.499	0.279	3.38e-35	1.09e-30	1.789
Lrp1	0.140012	0.513	0.333	3.39e-35	1.1e-30	1.541
Snrpg	0.152562	0.665	0.561	3.64e-35	1.18e-30	1.185
Fam126b	0.146209	0.298	0.136	3.96e-35	1.28e-30	2.191
Gpr180	0.158863	0.27	0.11	6.02e-35	1.94e-30	2.455
Fdx1	0.18886	0.38	0.186	6.24e-35	2.01e-30	2.043
Trio	0.233309	0.341	0.174	6.99e-35	2.26e-30	1.96
Cd151	0.0349066	0.332	0.197	7.02e-35	2.27e-30	1.685
Tssc4	0.208236	0.334	0.156	7.16e-35	2.31e-30	2.141
Smpd1	0.236511	0.376	0.184	1.07e-34	3.47e-30	2.043
Ube2b	0.249801	0.721	0.6	1.15e-34	3.7e-30	1.202
Zfp703	0.13752	0.366	0.191	1.25e-34	4.02e-30	1.916
Bbip1	0.261073	0.524	0.306	1.51e-34	4.88e-30	1.712
Naa35	0.190344	0.452	0.248	1.54e-34	4.99e-30	1.823
Mrpl34	0.188913	0.477	0.27	1.75e-34	5.66e-30	1.767
Coq7	0.167319	0.351	0.169	2.31e-34	7.45e-30	2.077
Erh	0.216015	0.588	0.381	2.81e-34	9.07e-30	1.543
Ivns1abp	0.314305	0.624	0.463	2.88e-34	9.3e-30	1.348
Tsc22d3	0.432554	0.75	0.584	2.97e-34	9.59e-30	1.284
Tipin	0.143223	0.292	0.128	3.3e-34	1.07e-29	2.281
Usp24	0.265826	0.402	0.202	3.46e-34	1.12e-29	1.99
Aldh6a1	0.273804	0.347	0.164	3.56e-34	1.15e-29	2.116
Hacd1	0.140321	0.265	0.109	3.56e-34	1.15e-29	2.431
Tmx2	0.231699	0.426	0.221	4.63e-34	1.49e-29	1.928
Ktn1	0.249108	0.764	0.547	4.74e-34	1.53e-29	1.397
Clcc1	0.226679	0.385	0.192	4.76e-34	1.54e-29	2.005
Zfp24	0.230017	0.506	0.29	5.16e-34	1.67e-29	1.745
Cttn	0.196205	0.27	0.11	5.2e-34	1.68e-29	2.455
Xpot	0.16018	0.296	0.13	5.58e-34	1.8e-29	2.277
Sgcb	0.196455	0.353	0.169	5.66e-34	1.83e-29	2.089
Prag1	0.129758	0.321	0.156	6.07e-34	1.96e-29	2.058
Gnptg	0.188349	0.458	0.253	6.16e-34	1.99e-29	1.81
Slc35e4	0.260777	0.324	0.144	9.25e-34	2.99e-29	2.25
Tmem176b	0.0906327	0.499	0.321	9.82e-34	3.17e-29	1.555
Mpp5	0.0796573	0.385	0.225	1.1e-33	3.55e-29	1.711
Cpd	0.176715	0.554	0.355	1.12e-33	3.61e-29	1.561
Ppp1cb	0.295808	0.635	0.448	1.8e-33	5.8e-29	1.417
Stk11	0.24134	0.473	0.266	2.07e-33	6.67e-29	1.778
2300009A05Rik	0.148026	0.307	0.14	2.15e-33	6.94e-29	2.193
Tceal8	0.161362	0.347	0.17	2.19e-33	7.07e-29	2.041
Kat6b	0.158533	0.347	0.174	2.42e-33	7.82e-29	1.994
Trip4	0.173235	0.32	0.146	2.7e-33	8.71e-29	2.192
Rmdn1	0.207804	0.276	0.117	3.17e-33	1.02e-28	2.359
Mllt3	0.113747	0.291	0.14	3.22e-33	1.04e-28	2.079
Mib1	0.215598	0.42	0.22	4.01e-33	1.3e-28	1.909
Arap2	0.0164468	0.473	0.321	4.81e-33	1.55e-28	1.474
Cib1	0.223765	0.426	0.224	5.5e-33	1.77e-28	1.902
Ercc6l2	0.197994	0.276	0.113	5.92e-33	1.91e-28	2.442
Tnrc18	0.15798	0.43	0.24	6.33e-33	2.04e-28	1.792
Cntrl	0.233402	0.477	0.268	6.37e-33	2.06e-28	1.78
Suds3	0.214803	0.403	0.208	6.95e-33	2.24e-28	1.938
Cacfd1	0.150692	0.253	0.101	8.66e-33	2.8e-28	2.505
2210016L21Rik	0.180489	0.432	0.236	8.69e-33	2.81e-28	1.831
Acox1	0.23953	0.415	0.216	9.94e-33	3.21e-28	1.921
Ndufaf4	0.254148	0.315	0.153	1.4e-32	4.51e-28	2.059
Ppm1k	0.198377	0.267	0.108	1.6e-32	5.17e-28	2.472
Rrs1	0.244522	0.356	0.17	1.64e-32	5.31e-28	2.094
Tnrc6b	0.292155	0.69	0.48	1.71e-32	5.53e-28	1.438
Psmd10	0.101096	0.305	0.156	1.86e-32	5.99e-28	1.955
Ndufb10	0.297037	0.688	0.533	1.93e-32	6.23e-28	1.291
Snx14	0.229572	0.279	0.118	2e-32	6.46e-28	2.364
Dtd2	0.17531	0.261	0.105	2.14e-32	6.9e-28	2.486
Coq9	0.178447	0.254	0.099	2.27e-32	7.32e-28	2.566
Trmt1l	0.14272	0.279	0.123	2.46e-32	7.94e-28	2.268
Rab4a	0.145745	0.274	0.12	2.55e-32	8.24e-28	2.283
Tia1	0.284937	0.452	0.249	3.43e-32	1.11e-27	1.815
Smim11	0.225809	0.466	0.263	3.45e-32	1.11e-27	1.772
Ech1	0.28223	0.605	0.4	3.78e-32	1.22e-27	1.512
Pole3	0.082905	0.283	0.147	5.29e-32	1.71e-27	1.925
Tbca	0.300936	0.596	0.422	5.96e-32	1.93e-27	1.412
Glg1	0.210377	0.56	0.346	6.64e-32	2.14e-27	1.618
Kmt2a	0.284955	0.636	0.426	8.57e-32	2.77e-27	1.493
Tex264	0.192093	0.407	0.213	9.77e-32	3.16e-27	1.911
Hdac4	0.238088	0.349	0.167	1.02e-31	3.29e-27	2.09
Fbxo3	0.135566	0.306	0.147	1.31e-31	4.23e-27	2.082
Fam126a	0.154032	0.314	0.148	1.41e-31	4.54e-27	2.122
Ubn2	0.264068	0.594	0.378	1.44e-31	4.64e-27	1.571
Esyt2	0.0589471	0.362	0.213	1.69e-31	5.46e-27	1.7
Ccdc127	0.163461	0.378	0.196	1.73e-31	5.57e-27	1.929
Rasa2	0.298094	0.379	0.191	1.81e-31	5.83e-27	1.984
Maoa	0.0782611	0.251	0.122	1.93e-31	6.23e-27	2.057
Fam173a	0.240859	0.505	0.297	1.93e-31	6.24e-27	1.7
Hipk3	0.0759329	0.349	0.2	2.41e-31	7.77e-27	1.745
Cnot10	0.182775	0.384	0.198	2.65e-31	8.57e-27	1.939
Nmt2	0.21278	0.276	0.118	3.06e-31	9.89e-27	2.339
Hspe1	0.329185	0.679	0.561	3.54e-31	1.14e-26	1.21
Anapc13	0.251209	0.495	0.292	4.08e-31	1.32e-26	1.695
Kif1bp	0.0890582	0.418	0.255	4.48e-31	1.45e-26	1.639
Mrpl41	0.266747	0.438	0.296	5.08e-31	1.64e-26	1.48
Ptprk	0.0796999	0.324	0.178	5.72e-31	1.85e-26	1.82
Gsn	0.0810609	0.495	0.32	6.65e-31	2.15e-26	1.547
2023-03-06	0.208077	0.411	0.218	7.03e-31	2.27e-26	1.885
Pja2	0.216768	0.468	0.266	7.41e-31	2.39e-26	1.759
Ndufa11	0.28661	0.661	0.471	8.88e-31	2.87e-26	1.403
Las1l	0.239074	0.398	0.209	9.37e-31	3.02e-26	1.904
Dap3	0.208353	0.409	0.218	9.42e-31	3.04e-26	1.876
Nacc2	0.191681	0.341	0.166	9.56e-31	3.09e-26	2.054
Abca1	0.212532	0.587	0.377	1e-30	3.23e-26	1.557
Lrrc8c	0.105721	0.332	0.178	1.13e-30	3.65e-26	1.865
Wbp1	0.121997	0.291	0.138	1.17e-30	3.78e-26	2.109
H2afx	0.0376751	0.267	0.148	1.19e-30	3.84e-26	1.804
Gnl1	0.157144	0.338	0.168	1.28e-30	4.14e-26	2.012
Bod1	0.161712	0.39	0.208	1.38e-30	4.46e-26	1.875
Pam	0.177758	0.279	0.123	1.38e-30	4.47e-26	2.268
Zfp422	0.0730446	0.261	0.133	1.49e-30	4.82e-26	1.962
Lmbrd1	0.176402	0.636	0.433	1.62e-30	5.23e-26	1.469
Rfk	0.120131	0.325	0.168	1.7e-30	5.49e-26	1.935
St3gal6	0.0225877	0.497	0.355	1.83e-30	5.92e-26	1.4
Trappc6a	0.155388	0.312	0.147	2.39e-30	7.72e-26	2.122
Pibf1	0.168689	0.339	0.167	2.58e-30	8.31e-26	2.03
Hmgcs1	0.320977	0.477	0.285	2.62e-30	8.47e-26	1.674
Mfsd10	0.059587	0.296	0.166	2.64e-30	8.51e-26	1.783
Notch1	0.232352	0.425	0.236	2.66e-30	8.57e-26	1.801
Jade1	0.16145	0.349	0.178	2.84e-30	9.17e-26	1.961
Myo1e	0.0676415	0.323	0.183	3.19e-30	1.03e-25	1.765
Zkscan3	0.279592	0.383	0.239	3.53e-30	1.14e-25	1.603
Mapre3	0.0869881	0.284	0.147	3.79e-30	1.22e-25	1.932
Gnas	0.0838839	0.83	0.834	3.99e-30	1.29e-25	0.995
Mtpn	0.199558	0.561	0.365	5.16e-30	1.67e-25	1.537
Ndufaf7	0.144201	0.329	0.164	5.21e-30	1.68e-25	2.006
Prps2	0.10718	0.281	0.137	5.31e-30	1.72e-25	2.051
Pias2	0.131143	0.277	0.127	5.9e-30	1.91e-25	2.181
1810058I24Rik	0.286098	0.565	0.389	6.85e-30	2.21e-25	1.452
Gatd3a	0.135902	0.312	0.151	6.96e-30	2.25e-25	2.066
Lsm7	0.167309	0.439	0.25	6.99e-30	2.26e-25	1.756
mt-Atp8	0.185223	0.773	0.582	7.45e-30	2.4e-25	1.328
Csad	0.159376	0.319	0.157	7.83e-30	2.53e-25	2.032
Ilk	0.268123	0.491	0.329	8.16e-30	2.64e-25	1.492
Nelfe	0.129131	0.302	0.147	9.94e-30	3.21e-25	2.054
Mprip	0.177594	0.518	0.322	1.03e-29	3.33e-25	1.609
Dhrs3	0.038456	0.284	0.167	1.06e-29	3.41e-25	1.701
Igsf8	0.0407126	0.367	0.23	1.06e-29	3.42e-25	1.596
Trappc8	0.0691863	0.333	0.19	1.18e-29	3.81e-25	1.753
Dnajc1	0.277765	0.489	0.295	1.19e-29	3.85e-25	1.658
Slc6a9	0.238954	0.258	0.127	1.21e-29	3.89e-25	2.031
Snta1	0.146125	0.293	0.141	1.33e-29	4.29e-25	2.078
Tubb2a	0.372817	0.545	0.362	2.24e-29	7.22e-25	1.506
Hikeshi	0.211158	0.351	0.178	2.24e-29	7.22e-25	1.972
Selenow	0.132518	0.745	0.592	2.82e-29	9.11e-25	1.258
Tagln2	0.15873	0.531	0.343	2.96e-29	9.54e-25	1.548
Mrpl27	0.139337	0.404	0.226	3.08e-29	9.94e-25	1.788
Zcchc14	0.145424	0.319	0.159	3.41e-29	1.1e-24	2.006
Clasp2	0.0660428	0.518	0.361	3.45e-29	1.11e-24	1.435
Mrpl21	0.161159	0.406	0.229	4.02e-29	1.3e-24	1.773
Mtch2	0.184825	0.515	0.315	4.53e-29	1.46e-24	1.635
Smc5	0.229277	0.365	0.186	5.26e-29	1.7e-24	1.962
Cep63	0.127966	0.267	0.123	5.38e-29	1.74e-24	2.171
Sar1b	0.229957	0.608	0.407	6.47e-29	2.09e-24	1.494
Tnfaip8	0.0237946	0.329	0.204	9.25e-29	2.99e-24	1.613
Tmem147	0.209385	0.508	0.308	9.7e-29	3.13e-24	1.649
Cat	0.173424	0.324	0.158	9.79e-29	3.16e-24	2.051
Ankra2	0.163165	0.335	0.167	1.03e-28	3.33e-24	2.006
Pisd	0.131388	0.337	0.176	1.03e-28	3.33e-24	1.915
Hibadh	0.213067	0.422	0.233	1.09e-28	3.53e-24	1.811
Usp34	0.292849	0.639	0.459	1.1e-28	3.54e-24	1.392
Ebpl	0.160457	0.346	0.176	1.15e-28	3.71e-24	1.966
Nceh1	0.157055	0.357	0.188	1.15e-28	3.71e-24	1.899
Bmpr1a	0.169376	0.274	0.122	1.45e-28	4.67e-24	2.246
Ahsa1	0.240745	0.504	0.308	1.89e-28	6.1e-24	1.636
Calcoco1	0.162135	0.263	0.114	2.15e-28	6.96e-24	2.307
Rprd1b	0.0875567	0.315	0.173	2.26e-28	7.29e-24	1.821
Rnf14	0.0798346	0.347	0.205	2.68e-28	8.64e-24	1.693
Gabarapl1	0.221954	0.565	0.363	3.56e-28	1.15e-23	1.556
Erlec1	0.221712	0.496	0.298	3.75e-28	1.21e-23	1.664
Stoml2	0.204638	0.39	0.209	4.23e-28	1.36e-23	1.866
Pold3	0.148702	0.292	0.138	4.35e-28	1.4e-23	2.116
Rpa1	0.165722	0.267	0.117	5.18e-28	1.67e-23	2.282
Ublcp1	0.114476	0.327	0.174	5.32e-28	1.72e-23	1.879
Smn1	0.105487	0.33	0.18	5.56e-28	1.79e-23	1.833
Vti1a	0.128689	0.278	0.132	6.43e-28	2.08e-23	2.106
Mrpl17	0.218783	0.504	0.308	7.16e-28	2.31e-23	1.636
Nipal3	0.130435	0.272	0.126	7.18e-28	2.32e-23	2.159
Mlh3	0.180605	0.259	0.112	9.36e-28	3.02e-23	2.312
Rsrp1	0.301288	0.832	0.664	9.7e-28	3.13e-23	1.253
Fkbp2	0.266869	0.579	0.385	9.9e-28	3.2e-23	1.504
Churc1	0.270592	0.528	0.34	1.16e-27	3.73e-23	1.553
Fundc2	0.164793	0.436	0.254	1.3e-27	4.2e-23	1.717
Mrpl42	0.219866	0.455	0.265	1.32e-27	4.25e-23	1.717
Lypla2	0.21045	0.306	0.149	1.77e-27	5.73e-23	2.054
Atp5md	0.216347	0.704	0.564	1.85e-27	5.97e-23	1.248
Cyhr1	0.211023	0.534	0.339	1.93e-27	6.24e-23	1.575
G6pc3	0.194988	0.278	0.132	2.13e-27	6.87e-23	2.106
Txndc15	0.224151	0.473	0.286	2.17e-27	7.01e-23	1.654
Atp5e	0.208468	0.745	0.702	2.39e-27	7.71e-23	1.061
Tm2d3	0.174403	0.378	0.202	2.42e-27	7.81e-23	1.871
Idh3b	0.223388	0.452	0.266	2.57e-27	8.29e-23	1.699
Nsmce1	0.158359	0.409	0.232	2.73e-27	8.82e-23	1.763
Zmpste24	0.172114	0.42	0.238	2.98e-27	9.63e-23	1.765
Ywhae	0.170087	0.791	0.745	3.51e-27	1.13e-22	1.062
Nop10	0.152468	0.504	0.32	3.76e-27	1.21e-22	1.575
Tsnax	0.165851	0.349	0.181	3.83e-27	1.24e-22	1.928
2310022B05Rik	0.259506	0.268	0.163	4.46e-27	1.44e-22	1.644
Mrpl40	0.101802	0.307	0.162	4.84e-27	1.56e-22	1.895
Minpp1	0.146343	0.268	0.122	6.24e-27	2.02e-22	2.197
Eps15	0.0583278	0.469	0.321	7.59e-27	2.45e-22	1.461
Ddb1	0.199741	0.487	0.295	8.33e-27	2.69e-22	1.651
Cbx6	0.145968	0.301	0.148	1.1e-26	3.55e-22	2.034
Spcs2	0.238614	0.709	0.633	1.35e-26	4.35e-22	1.12
Stim1	0.170304	0.436	0.259	1.36e-26	4.38e-22	1.683
Erlin2	0.0363774	0.337	0.212	1.42e-26	4.59e-22	1.59
1110038F14Rik	0.157653	0.371	0.203	1.53e-26	4.93e-22	1.828
Ndufs3	0.244129	0.56	0.372	1.59e-26	5.13e-22	1.505
Gab1	0.0149466	0.355	0.236	1.71e-26	5.51e-22	1.504
Ggh	0.201144	0.453	0.269	1.73e-26	5.6e-22	1.684
Hnrnpa2b1	0.268347	0.92	0.822	1.92e-26	6.19e-22	1.119
Cox4i1	0.132014	0.834	0.853	1.94e-26	6.25e-22	0.978
Tm9sf2	0.213238	0.57	0.372	1.97e-26	6.36e-22	1.532
Tsn	0.251037	0.649	0.499	1.99e-26	6.42e-22	1.301
Xrn1	0.217202	0.45	0.268	2.16e-26	6.96e-22	1.679
Trp53i13	0.154917	0.283	0.134	2.65e-26	8.56e-22	2.112
Mif4gd	0.192332	0.413	0.234	2.86e-26	9.22e-22	1.765
Mrpl22	0.10444	0.274	0.137	3.71e-26	1.2e-21	2
Dhx30	0.248053	0.375	0.21	3.72e-26	1.2e-21	1.786
Klhl7	0.0251503	0.319	0.199	3.79e-26	1.22e-21	1.603
Pkd1	0.151338	0.288	0.14	4.16e-26	1.34e-21	2.057
Rbmx	0.207118	0.372	0.202	4.19e-26	1.35e-21	1.842
Ubr5	0.255688	0.51	0.323	4.41e-26	1.42e-21	1.579
Sat1	0.251472	0.804	0.624	5.11e-26	1.65e-21	1.288
Tasor	0.189598	0.481	0.298	5.36e-26	1.73e-21	1.614
Pde6d	0.217196	0.381	0.21	5.54e-26	1.79e-21	1.814
Oip5os1	0.174821	0.503	0.315	6.04e-26	1.95e-21	1.597
Tmx1	0.130104	0.384	0.22	6.07e-26	1.96e-21	1.745
Swt1	0.22347	0.473	0.285	6.67e-26	2.15e-21	1.66
Rufy1	0.0861079	0.282	0.15	6.72e-26	2.17e-21	1.88
Glod4	0.203423	0.474	0.287	7.17e-26	2.32e-21	1.652
Lmna	0.135039	0.528	0.349	7.36e-26	2.38e-21	1.513
Micu1	0.154701	0.347	0.185	7.76e-26	2.51e-21	1.876
Ppid	0.218858	0.474	0.288	7.99e-26	2.58e-21	1.646
Scp2	0.257882	0.673	0.498	9.93e-26	3.21e-21	1.351
Impact	0.194051	0.425	0.247	1.02e-25	3.29e-21	1.721
Pfkl	0.101357	0.298	0.161	1.1e-25	3.56e-21	1.851
Ddah2	0.0134011	0.3	0.19	1.17e-25	3.77e-21	1.579
Atad1	0.164449	0.427	0.251	1.26e-25	4.05e-21	1.701
Isca1	0.114798	0.379	0.222	1.49e-25	4.82e-21	1.707
D5Ertd579e	0.213555	0.436	0.258	1.62e-25	5.23e-21	1.69
Pura	0.278531	0.713	0.555	1.67e-25	5.38e-21	1.285
Ost4	0.211878	0.62	0.488	1.7e-25	5.5e-21	1.27
Agpat3	0.243682	0.547	0.379	1.86e-25	5.99e-21	1.443
Pik3ip1	0.227762	0.51	0.321	1.97e-25	6.37e-21	1.589
Coa6	0.136986	0.265	0.123	2.06e-25	6.66e-21	2.154
Dcaf11	0.200952	0.36	0.192	2.12e-25	6.86e-21	1.875
Cabin1	0.197525	0.406	0.231	2.62e-25	8.47e-21	1.758
Lats1	0.121414	0.311	0.164	3.06e-25	9.89e-21	1.896
Lars2	0.222684	0.936	0.915	3.98e-25	1.29e-20	1.023
Tfam	0.000623718	0.258	0.169	5.07e-25	1.64e-20	1.527
Dcxr	0.0971282	0.26	0.132	5.09e-25	1.64e-20	1.97
Upf2	0.185261	0.408	0.234	5.11e-25	1.65e-20	1.744
Dcaf8	0.227101	0.551	0.361	5.89e-25	1.9e-20	1.526
Ppp1r35	0.147159	0.325	0.168	6.09e-25	1.97e-20	1.935
Ext1	0.126881	0.264	0.128	6.98e-25	2.25e-20	2.062
Emsy	0.226064	0.398	0.225	7.08e-25	2.28e-20	1.769
Cebpzos	0.108733	0.351	0.203	7.11e-25	2.29e-20	1.729
Tardbp	0.231879	0.499	0.317	8.28e-25	2.67e-20	1.574
Mrps17	0.179301	0.471	0.287	8.72e-25	2.81e-20	1.641
Slc25a39	0.199636	0.392	0.219	8.9e-25	2.87e-20	1.79
Chmp2b	0.107024	0.429	0.271	8.96e-25	2.89e-20	1.583
2210016F16Rik	0.0302064	0.256	0.155	1.03e-24	3.32e-20	1.652
Tuba1b	0.239809	0.658	0.585	1.14e-24	3.69e-20	1.125
Pcmtd2	0.185306	0.318	0.164	1.33e-24	4.3e-20	1.939
Krcc1	0.179013	0.448	0.269	1.41e-24	4.54e-20	1.665
Chchd1	0.162737	0.511	0.329	1.54e-24	4.98e-20	1.553
Cfdp1	0.218039	0.482	0.299	1.61e-24	5.21e-20	1.612
Arhgap35	0.123243	0.267	0.13	1.62e-24	5.23e-20	2.054
Wwc2	0.0124196	0.318	0.209	1.64e-24	5.31e-20	1.522
Mrpl33	0.0914042	0.577	0.417	1.77e-24	5.72e-20	1.384
Lpp	0.238824	0.277	0.134	1.91e-24	6.16e-20	2.067
Myg1	0.123027	0.297	0.152	1.97e-24	6.35e-20	1.954
Ankrd40	0.156739	0.427	0.256	1.97e-24	6.35e-20	1.668
Dhx36	0.211137	0.634	0.444	2.2e-24	7.11e-20	1.428
Taf1	0.134085	0.43	0.264	2.26e-24	7.29e-20	1.629
Cox6b1	0.19301	0.732	0.664	2.33e-24	7.51e-20	1.102
Rogdi	0.13114	0.293	0.151	2.37e-24	7.66e-20	1.94
Pcmtd1	0.10882	0.506	0.34	2.42e-24	7.8e-20	1.488
Mpnd	0.0724511	0.279	0.155	2.92e-24	9.43e-20	1.8
Cbx3	0.141677	0.648	0.472	3.02e-24	9.74e-20	1.373
Scap	0.150723	0.259	0.12	3.02e-24	9.76e-20	2.158
Brd8	0.228982	0.473	0.292	3.1e-24	1e-19	1.62
Mrps33	0.245641	0.607	0.442	3.17e-24	1.02e-19	1.373
Gabbr1	0.159204	0.474	0.318	3.32e-24	1.07e-19	1.491
Pfdn1	0.189861	0.506	0.322	3.36e-24	1.08e-19	1.571
Snhg3	0.130477	0.334	0.185	3.62e-24	1.17e-19	1.805
Synj1	0.171315	0.418	0.247	3.7e-24	1.19e-19	1.692
Mrpl11	0.118555	0.409	0.249	3.7e-24	1.19e-19	1.643
Naxe	0.141092	0.426	0.257	4.17e-24	1.35e-19	1.658
Rfc2	0.145975	0.36	0.2	4.75e-24	1.53e-19	1.8
Bloc1s1	0.115566	0.454	0.298	4.78e-24	1.54e-19	1.523
9530068E07Rik	0.184012	0.462	0.283	5.44e-24	1.76e-19	1.633
Pdzd11	0.134636	0.311	0.161	5.48e-24	1.77e-19	1.932
Tmem179b	0.0789321	0.327	0.193	6.37e-24	2.06e-19	1.694
Echs1	0.185388	0.511	0.329	6.9e-24	2.23e-19	1.553
Gabarapl2	0.196163	0.709	0.603	7.02e-24	2.27e-19	1.176
Ttf1	0.115726	0.253	0.123	7.12e-24	2.3e-19	2.057
Atic	0.102162	0.287	0.152	8.26e-24	2.67e-19	1.888
Ddx41	0.153867	0.296	0.152	8.53e-24	2.75e-19	1.947
Immp1l	0.099571	0.357	0.211	8.67e-24	2.8e-19	1.692
Mrpl48	0.126816	0.448	0.282	9.2e-24	2.97e-19	1.589
Dtymk	0.12056	0.338	0.189	9.37e-24	3.03e-19	1.788
Ncbp2	0.134332	0.298	0.153	1e-23	3.23e-19	1.948
Ttc4	0.167451	0.304	0.155	1.06e-23	3.44e-19	1.961
Coq5	0.108307	0.284	0.149	1.11e-23	3.6e-19	1.906
Stk25	0.158887	0.375	0.211	1.16e-23	3.75e-19	1.777
Eif1ax	0.225065	0.528	0.345	1.28e-23	4.13e-19	1.53
Tmem106b	0.124483	0.476	0.31	1.38e-23	4.45e-19	1.535
Arl6ip1	0.206481	0.796	0.691	1.44e-23	4.66e-19	1.152
Usp37	0.170315	0.291	0.144	1.45e-23	4.67e-19	2.021
Trnau1ap	0.0959028	0.364	0.217	1.79e-23	5.77e-19	1.677
Polr2m	0.0714414	0.412	0.269	2.05e-23	6.63e-19	1.532
Tomm40	0.190981	0.448	0.276	2.07e-23	6.69e-19	1.623
Arl2bp	0.0627569	0.438	0.294	2.15e-23	6.94e-19	1.49
Cdk4	0.0373902	0.426	0.304	2.24e-23	7.22e-19	1.401
Dmwd	0.0252285	0.296	0.19	2.27e-23	7.33e-19	1.558
Ndufs4	0.160891	0.564	0.382	2.6e-23	8.39e-19	1.476
Zeb1	0.110306	0.353	0.213	2.79e-23	9.02e-19	1.657
Ccdc47	0.100408	0.608	0.442	2.81e-23	9.06e-19	1.376
Polr2k	0.180409	0.511	0.332	2.84e-23	9.18e-19	1.539
Acadsb	0.196831	0.291	0.152	2.9e-23	9.38e-19	1.914
Tmem33	0.176512	0.527	0.344	3.25e-23	1.05e-18	1.532
Polr1c	0.115014	0.269	0.136	3.41e-23	1.1e-18	1.978
4833420G17Rik	0.214655	0.423	0.256	3.56e-23	1.15e-18	1.652
Atxn10	0.200737	0.534	0.351	3.94e-23	1.27e-18	1.521
Gtf2h5	0.0574422	0.566	0.425	4.05e-23	1.31e-18	1.332
Pdcd4	0.127189	0.518	0.35	4.49e-23	1.45e-18	1.48
Commd6	0.135842	0.466	0.297	4.51e-23	1.46e-18	1.569
5730455P16Rik	0.0690837	0.276	0.156	4.52e-23	1.46e-18	1.769
Thap12	0.110087	0.329	0.186	4.55e-23	1.47e-18	1.769
Cwf19l2	0.211545	0.418	0.259	5.21e-23	1.68e-18	1.614
Stx17	0.133659	0.278	0.139	5.29e-23	1.71e-18	2
Cry1	0.113313	0.269	0.138	5.46e-23	1.76e-18	1.949
Supt20	0.163845	0.476	0.304	5.61e-23	1.81e-18	1.566
Cdk2ap1	0.0859839	0.404	0.263	6.24e-23	2.02e-18	1.536
Chd6	0.223751	0.536	0.36	6.68e-23	2.16e-18	1.489
Snrpa	0.109937	0.375	0.226	8.35e-23	2.7e-18	1.659
Lrp6	0.186677	0.426	0.256	9.13e-23	2.95e-18	1.664
Slc25a12	0.149643	0.259	0.122	9.14e-23	2.95e-18	2.123
Hdgfl3	0.0108506	0.32	0.213	9.5e-23	3.07e-18	1.502
Iars2	0.154635	0.284	0.143	1.02e-22	3.29e-18	1.986
Ryk	0.178991	0.357	0.198	1.02e-22	3.3e-18	1.803
Aldh9a1	0.172988	0.327	0.181	1.04e-22	3.36e-18	1.807
Dhx40	0.0698739	0.352	0.217	1.17e-22	3.78e-18	1.622
Hnrnpll	0.102745	0.315	0.177	1.25e-22	4.05e-18	1.78
Rab9	0.156279	0.402	0.238	1.75e-22	5.65e-18	1.689
Ndufb9	0.203764	0.733	0.602	1.8e-22	5.82e-18	1.218
Rpn2	0.22519	0.606	0.425	1.89e-22	6.1e-18	1.426
Stip1	0.196986	0.403	0.237	2.13e-22	6.88e-18	1.7
Etfb	0.196451	0.506	0.328	2.26e-22	7.31e-18	1.543
Tsen34	0.143273	0.429	0.263	2.3e-22	7.43e-18	1.631
Sik3	0.107358	0.467	0.309	2.43e-22	7.85e-18	1.511
Prxl2c	0.110332	0.284	0.152	2.48e-22	8.01e-18	1.868
Tcf7l2	0.203198	0.409	0.246	2.49e-22	8.04e-18	1.663
Tob1	0.18769	0.564	0.384	3.27e-22	1.06e-17	1.469
Klhl5	0.1669	0.319	0.175	3.41e-22	1.1e-17	1.823
Mob1b	0.0201994	0.281	0.176	3.48e-22	1.12e-17	1.597
Stub1	0.228463	0.555	0.383	5.18e-22	1.67e-17	1.449
Comt	0.0146722	0.58	0.453	5.69e-22	1.84e-17	1.28
Guk1	0.198882	0.444	0.274	5.71e-22	1.84e-17	1.62
Vegfb	0.163089	0.367	0.214	5.9e-22	1.91e-17	1.715
Atxn7l3b	0.0558612	0.722	0.591	6.71e-22	2.17e-17	1.222
Gatad1	0.197238	0.483	0.308	7.06e-22	2.28e-17	1.568
Rest	0.0216142	0.338	0.225	7.24e-22	2.34e-17	1.502
Rnf5	0.115208	0.365	0.219	8.68e-22	2.8e-17	1.667
Hk1	0.0918423	0.261	0.138	9.28e-22	3e-17	1.891
Mrps5	0.195766	0.361	0.22	9.97e-22	3.22e-17	1.641
Stx16	0.213186	0.379	0.239	1.08e-21	3.47e-17	1.586
Mgat4b	0.0836722	0.291	0.167	1.13e-21	3.63e-17	1.743
Brd9	0.221454	0.44	0.308	1.16e-21	3.75e-17	1.429
Nkap	0.0359157	0.39	0.273	1.18e-21	3.81e-17	1.429
Mrps12	0.15427	0.401	0.238	1.23e-21	3.97e-17	1.685
St13	0.253198	0.672	0.529	1.25e-21	4.05e-17	1.27
Kdm3a	0.230689	0.379	0.228	1.31e-21	4.22e-17	1.662
Gar1	0.00195818	0.27	0.184	1.38e-21	4.45e-17	1.467
Sec61b	0.0735388	0.608	0.506	1.5e-21	4.84e-17	1.202
Snrpf	0.137611	0.608	0.483	1.61e-21	5.19e-17	1.259
Tkt	0.140083	0.665	0.495	1.63e-21	5.25e-17	1.343
Psmg4	0.0169932	0.298	0.201	1.65e-21	5.31e-17	1.483
Rae1	0.0942633	0.349	0.211	1.76e-21	5.67e-17	1.654
Cox7c	0.120754	0.835	0.788	1.94e-21	6.26e-17	1.06
Os9	0.241455	0.58	0.423	2.01e-21	6.5e-17	1.371
Twf1	0.142124	0.473	0.309	2.01e-21	6.5e-17	1.531
Sacm1l	0.101196	0.287	0.157	2.17e-21	7.01e-17	1.828
Lancl1	0.0805859	0.272	0.151	2.42e-21	7.81e-17	1.801
Sec14l1	0.0865776	0.39	0.25	2.42e-21	7.81e-17	1.56
Dtd1	0.0414489	0.295	0.188	2.51e-21	8.11e-17	1.569
Mea1	0.130401	0.334	0.188	2.63e-21	8.49e-17	1.777
Pgrmc2	0.117652	0.388	0.238	2.95e-21	9.52e-17	1.63
Ddx1	0.0414466	0.412	0.289	3.09e-21	9.97e-17	1.426
Tcf4	0.0968153	0.791	0.639	3.11e-21	1e-16	1.238
Sdhc	0.119916	0.411	0.257	3.16e-21	1.02e-16	1.599
Reep5	0.0753109	0.754	0.643	3.28e-21	1.06e-16	1.173
Ssrp1	0.0367117	0.388	0.271	3.41e-21	1.1e-16	1.432
Ensa	0.164781	0.481	0.31	3.71e-21	1.2e-16	1.552
Smdt1	0.190992	0.721	0.583	3.95e-21	1.27e-16	1.237
Arl5a	0.125844	0.347	0.202	4.85e-21	1.57e-16	1.718
Nsrp1	0.00489707	0.404	0.291	4.96e-21	1.6e-16	1.388
Ap4s1	0.13711	0.309	0.168	4.98e-21	1.61e-16	1.839
Exosc3	0.0789455	0.31	0.184	5.92e-21	1.91e-16	1.685
Tomm6	0.186234	0.659	0.568	5.94e-21	1.92e-16	1.16
Scarb2	0.0325777	0.622	0.48	6.08e-21	1.96e-16	1.296
Tbc1d9b	0.163853	0.311	0.175	6.5e-21	2.1e-16	1.777
Vezf1	0.143374	0.541	0.371	7.05e-21	2.27e-16	1.458
Usf1	0.0114489	0.309	0.214	7.34e-21	2.37e-16	1.444
Mnat1	0.0810375	0.281	0.16	7.78e-21	2.51e-16	1.756
Ndufa4	0.18311	0.777	0.657	7.86e-21	2.54e-16	1.183
Napg	0.196544	0.435	0.272	8.76e-21	2.83e-16	1.599
Cenpx	0.162819	0.416	0.254	8.99e-21	2.9e-16	1.638
Il6st	0.11613	0.412	0.261	9.02e-21	2.91e-16	1.579
Ndufb6	0.106918	0.492	0.335	1.11e-20	3.59e-16	1.469
Pdcd5	0.238106	0.628	0.475	1.23e-20	3.97e-16	1.322
[truncated: 908 more rows]

## Sheet: B cells
gene	avg_logFC	pct.1	pct.2	p_val	p_val_adj	gene_diff
Igkc	3.90751	0.771	0.049	0	0	15.735
Ighm	3.06873	0.904	0.151	0	0	5.987
Cd79a	3.06601	0.849	0.006	0	0	141.5
Ebf1	2.83417	0.844	0.07	0	0	12.057
Ly6d	2.75439	0.675	0.003	0	0	225
Vpreb3	2.51008	0.483	0.006	0	0	80.5
Iglc2	2.41905	0.52	0.003	0	0	173.333
Cd79b	2.32027	0.776	0.031	0	0	25.032
Cd74	2.2189	0.778	0.25	0	0	3.112
Ccr7	1.62374	0.531	0.021	0	0	25.286
Mzb1	1.59682	0.599	0.005	0	0	119.8
Iglc3	1.54631	0.46	0.002	0	0	230
Ms4a1	1.47772	0.394	0.001	0	0	394
Ighd	1.45334	0.439	0.007	0	0	62.714
Rps20	1.33782	1	0.886	0	0	1.129
Fcmr	1.33683	0.419	0.001	0	0	419
Rps19	1.32672	0.996	0.883	0	0	1.128
Dnajc7	1.31696	0.634	0.442	0	0	1.434
Fcrla	1.2738	0.494	0.002	0	0	247
Napsa	1.26236	0.698	0.056	0	0	12.464
Rps24	1.23863	1	0.917	0	0	1.091
Spib	1.2247	0.389	0.002	0	0	194.5
Rps27	1.22359	0.998	0.931	0	0	1.072
H2-Ob	1.18734	0.501	0.043	0	0	11.651
Pax5	1.15529	0.471	0.002	0	0	235.5
Rps7	1.14641	0.998	0.889	0	0	1.123
Pgls	1.14589	0.702	0.397	0	0	1.768
Rps26	1.1265	1	0.855	0	0	1.17
Rpl32	1.11059	1	0.891	0	0	1.122
Rps18	1.0953	1	0.88	0	0	1.136
Rps3a1	1.08563	0.996	0.913	0	0	1.091
Rps15a	1.08475	0.998	0.883	0	0	1.13
Rps5	1.08345	0.998	0.883	0	0	1.13
Rpl8	1.07447	0.996	0.901	0	0	1.105
Rpl28	1.06419	0.995	0.892	0	0	1.115
Rpl18a	1.04424	1	0.915	0	0	1.093
Rps16	1.04272	0.998	0.903	0	0	1.105
Rpl17	1.03605	1	0.893	0	0	1.12
Rpl39	1.03575	1	0.893	0	0	1.12
Pou2af1	1.01668	0.425	0.002	0	0	212.5
Rps10	1.01117	0.998	0.905	0	0	1.103
Rps13	1.01051	0.996	0.897	0	0	1.11
Rpl13	1.00317	1	0.934	0	0	1.071
Rpl19	0.993732	1	0.915	0	0	1.093
Rpl21	0.990331	1	0.896	0	0	1.116
Fau	0.9899	0.998	0.947	0	0	1.054
Rps4x	0.98805	0.996	0.883	0	0	1.128
Rpl26	0.982761	0.998	0.893	0	0	1.118
Siglecg	0.977333	0.43	0.007	0	0	61.429
Rpl34	0.971411	0.998	0.899	0	0	1.11
Rpl7	0.970507	0.998	0.874	0	0	1.142
Rpl35a	0.915739	1	0.909	0	0	1.1
Rpl27a	0.912209	0.996	0.924	0	0	1.078
Rpl9	0.909204	0.993	0.915	0	0	1.085
Rpl18	0.908148	0.996	0.891	0	0	1.118
Rps9	0.898389	1	0.91	0	0	1.099
Cd19	0.861317	0.4	0.002	0	0	200
Foxp1	1.34333	0.876	0.364	4.94065645841247e-324	1.59509093759846e-319	2.407
Rps3	0.88205	0.996	0.901	2.42092166462211e-322	7.81594559423248e-318	1.105
Rpl27	0.906079	0.996	0.86	5.97819431467908e-322	1.93006003449414e-317	1.158
Ptprcap	1.40631	0.755	0.086	2.72205467576235e-319	8.78815352069874e-315	8.779
Rpl11	0.886687	0.998	0.9	4.18721820608006e-317	1.35184339783295e-312	1.109
Rpl23	0.93751	0.998	0.923	4.68956340401432e-317	1.51402554498602e-312	1.081
Rpl35	1.0231	0.993	0.839	4.16483747204188e-315	1.34461777784872e-310	1.184
Rpl12	1.1721	0.991	0.823	5.02150586810335e-314	0	1.204
H3f3a	1.02612	0.998	0.916	2.79253348283047e-312	9.02e-308	1.09
Cd72	1.32767	0.533	0.039	1.16467977678925e-311	3.76e-307	13.667
Rpl37a	0.925523	0.998	0.916	8.15e-305	2.63e-300	1.09
Rpl10a	1.01268	0.995	0.816	2.17e-302	7.01e-298	1.219
Rps11	0.930727	0.996	0.875	8.57e-298	2.77e-293	1.138
Rps14	0.849523	1	0.911	1.35e-296	4.36e-292	1.098
Rps28	0.924102	0.998	0.882	1.46e-294	4.72e-290	1.132
Cytip	1.34972	0.84	0.157	4.52e-286	1.46e-281	5.35
H2-Aa	1.97324	0.657	0.085	4.04e-283	1.3e-278	7.729
Serp1	1.12185	0.812	0.406	2.2e-282	7.11e-278	2
Rps8	0.857201	0.998	0.924	3.01e-282	9.73e-278	1.08
Rpl15	0.861874	0.995	0.871	2.07e-277	6.69e-273	1.142
H2-DMb2	1.07792	0.377	0.012	2.19e-277	7.09e-273	31.417
Rpl30	0.822802	0.998	0.917	8.34e-274	2.69e-269	1.088
Rpl36	0.905969	0.996	0.876	5.18e-270	1.67e-265	1.137
Rack1	0.903572	0.995	0.819	1.39e-269	4.48e-265	1.215
Tnfrsf13c	0.843148	0.311	0.009	8.99e-268	2.9e-263	34.556
Rpsa	0.939411	0.995	0.908	1.1e-264	3.54e-260	1.096
H2-Ab1	1.7491	0.694	0.115	7.94e-264	2.56e-259	6.035
Bach2	1.01018	0.485	0.113	1.98e-249	6.39e-245	4.292
Rps27a	0.767388	0.996	0.927	4.21e-249	1.36e-244	1.074
Cd55	1.09348	0.417	0.032	1.74e-248	5.63e-244	13.031
Arl5c	1.26319	0.437	0.06	1.39e-247	4.47e-243	7.283
Rps29	0.757033	1	0.957	1.69e-247	5.45e-243	1.045
Rpl37	0.78517	1	0.911	2.24e-242	7.24e-238	1.098
Gm8369	1.49687	0.488	0.062	3.45e-241	1.11e-236	7.871
H2-Eb1	1.7036	0.583	0.091	6.15e-240	1.98e-235	6.407
Rpl22	0.874907	0.988	0.811	2.58e-238	8.32e-234	1.218
Pafah1b3	1.23256	0.456	0.115	5.35e-238	1.73e-233	3.965
Rps23	0.770492	1	0.917	8.44e-238	2.72e-233	1.091
Cd69	1.35658	0.615	0.075	8.67e-236	2.8e-231	8.2
Gm30211	1.04242	0.256	0.001	1.22e-233	3.94e-229	256
Rpl41	0.710795	1	0.933	6.96e-232	2.25e-227	1.072
Tpt1	0.61387	1	0.974	2.54e-231	8.19e-227	1.027
Tmsb10	1.04333	0.964	0.537	2.66e-228	8.6e-224	1.795
Rpl13a	0.791091	0.998	0.872	1.36e-227	4.38e-223	1.144
Bank1	0.974374	0.361	0.038	9.77e-223	3.15e-218	9.5
Ets1	1.25005	0.766	0.277	1.51e-222	4.88e-218	2.765
Rpl38	0.771945	0.998	0.905	2.18e-222	7.05e-218	1.103
Pkig	0.963573	0.707	0.307	8.12e-221	2.62e-216	2.303
Rpl29	0.801133	0.979	0.831	1.4e-217	4.52e-213	1.178
Fam107b	1.1264	0.76	0.221	2.04e-213	6.6e-209	3.439
Satb1	1.22666	0.597	0.127	1.21e-212	3.9e-208	4.701
Rps12	0.788356	0.998	0.904	1.65e-212	5.32e-208	1.104
Blk	0.623126	0.261	0.002	1.75e-211	5.63e-207	130.5
Rpl10	0.721738	0.991	0.885	1.48e-208	4.78e-204	1.12
Rplp2	0.77795	0.996	0.902	1.1e-207	3.55e-203	1.104
Lrmp	0.90143	0.412	0.092	3.97e-206	1.28e-201	4.478
Ralgps2	1.00106	0.549	0.127	1.69e-205	5.45e-201	4.323
Rpl36a	0.903755	0.964	0.77	5.98e-204	1.93e-199	1.252
Rplp0	0.795982	0.989	0.901	2.62e-202	8.47e-198	1.098
Fam129c	0.756907	0.261	0.007	8.2e-201	2.65e-196	37.286
Rpl3	0.773878	0.996	0.872	2.87e-198	9.26e-194	1.142
Rps2	0.809663	0.993	0.902	1.61e-197	5.2e-193	1.101
Rps21	0.749801	0.995	0.922	3.52e-196	1.14e-191	1.079
Plac8	1.42356	0.652	0.121	3.97e-196	1.28e-191	5.388
Myb	0.928084	0.339	0.023	3.65e-193	1.18e-188	14.739
Gm10076	0.844621	0.936	0.717	3.47e-192	1.12e-187	1.305
Cd37	1.02761	0.806	0.345	2.94e-191	9.5e-187	2.336
Gm31243	0.671007	0.263	0.014	3.97e-186	1.28e-181	18.786
Uba52	0.78984	0.975	0.808	1.44e-182	4.64e-178	1.207
Rps6	0.727385	0.988	0.861	1.54e-182	4.96e-178	1.148
Rpl6	0.689155	0.996	0.906	2.45e-179	7.92e-175	1.099
Cxcr4	0.73943	0.57	0.105	2.03e-175	6.54e-171	5.429
Rhoh	1.12675	0.657	0.291	2.72e-175	8.77e-171	2.258
Ptp4a3	0.899434	0.556	0.178	7.53e-174	2.43e-169	3.124
Rps25	0.702134	0.988	0.869	2.58e-169	8.33e-165	1.137
Sub1	0.905001	0.918	0.673	2.27e-168	7.32e-164	1.364
Ly6e	0.942475	0.933	0.542	2.37e-168	7.66e-164	1.721
Eif3f	0.77994	0.913	0.657	3.12e-168	1.01e-163	1.39
Cecr2	1.00424	0.321	0.058	7.63e-168	2.46e-163	5.534
BE692007	0.825617	0.295	0.025	1.28e-167	4.15e-163	11.8
Stap1	0.923508	0.432	0.052	3.53e-167	1.14e-162	8.308
Arhgap15	0.90619	0.533	0.101	1e-162	3.23e-158	5.277
Bcl7a	0.870698	0.389	0.135	4.26e-161	1.38e-156	2.881
Naca	0.711597	0.973	0.813	9.62e-160	3.11e-155	1.197
Rpl24	0.62298	0.998	0.897	1.04e-158	3.35e-154	1.113
Cmah	0.648052	0.295	0.015	2.93e-158	9.47e-154	19.667
Snrpg	0.801666	0.87	0.558	7.35e-155	2.37e-150	1.559
Sell	0.83688	0.417	0.044	7.69e-155	2.48e-150	9.477
B3gnt5	0.775254	0.375	0.038	1.24e-153	4.02e-149	9.868
Rpl36al	0.708358	0.943	0.723	2.54e-152	8.19e-148	1.304
Rpl4	0.670764	0.966	0.804	7.11e-151	2.3e-146	1.201
Trp53i11	0.764619	0.393	0.058	2.84e-148	9.17e-144	6.776
Cd24a	0.892769	0.632	0.149	3.58e-148	1.16e-143	4.242
Apobec3	0.824982	0.597	0.229	8.18e-148	2.64e-143	2.607
Dusp2	0.934607	0.655	0.174	1.24e-147	4e-143	3.764
Ikzf3	0.760065	0.345	0.039	1.81e-144	5.84e-140	8.846
Rpl14	0.712044	0.956	0.828	2.74e-144	8.84e-140	1.155
Xrcc6	0.635463	0.284	0.078	4.94e-143	1.6e-138	3.641
Rac2	0.782835	0.758	0.292	9.54e-142	3.08e-137	2.596
Chchd10	1.17809	0.519	0.147	1.62e-140	5.24e-136	3.531
Cd52	0.655803	0.856	0.372	2.03e-140	6.57e-136	2.301
4930523C07Rik	0.941911	0.581	0.143	2.82e-140	9.11e-136	4.063
C1galt1	0.726822	0.425	0.143	4.37e-140	1.41e-135	2.972
H2-Q7	0.761844	0.732	0.242	6.8e-140	2.2e-135	3.025
Tcf3	0.692871	0.444	0.181	1.3e-139	4.21e-135	2.453
Hist1h1c	1.14065	0.703	0.385	8.89e-137	2.87e-132	1.826
Smarca4	0.687851	0.419	0.315	1.64e-136	5.3e-132	1.33
Stk17b	1.02117	0.783	0.39	1.7e-135	5.49e-131	2.008
Rplp1	0.561105	0.995	0.931	1.97e-134	6.36e-130	1.069
Syk	0.874882	0.661	0.201	2.11e-134	6.8e-130	3.289
H2-D1	0.428117	0.986	0.735	5.05e-134	1.63e-129	1.341
Slamf6	0.663756	0.3	0.039	2.39e-133	7.72e-129	7.692
Rpl5	0.62834	0.963	0.813	1.29e-131	4.18e-127	1.185
Scd1	0.933065	0.481	0.163	1.7e-131	5.49e-127	2.951
Plekha2	0.704825	0.417	0.13	4.05e-130	1.31e-125	3.208
Smim14	0.706121	0.682	0.418	4.29e-130	1.38e-125	1.632
Mndal	0.802807	0.497	0.095	8.96e-130	2.89e-125	5.232
Chst3	0.592512	0.265	0.032	9.45e-130	3.05e-125	8.281
Arhgdib	0.756814	0.798	0.365	7.15e-129	2.31e-124	2.186
Il12a	0.546236	0.259	0.015	5.25e-128	1.69e-123	17.267
Arpc5l	0.647706	0.588	0.399	8.44e-127	2.72e-122	1.474
Irf4	0.62514	0.277	0.028	1.09e-126	3.51e-122	9.893
Eef1b2	0.657811	0.957	0.795	7.99e-126	2.58e-121	1.204
Parp1	0.684772	0.483	0.176	9.35e-126	3.02e-121	2.744
Cenpa	0.819547	0.437	0.085	9.78e-126	3.16e-121	5.141
Cyfip2	0.775232	0.448	0.109	2.81e-125	9.08e-121	4.11
Tmem108	0.692498	0.274	0.062	7.02e-124	2.27e-119	4.419
Rasgrp2	0.804807	0.444	0.085	4.99e-123	1.61e-118	5.224
Cmtm7	0.831063	0.528	0.258	5.3e-122	1.71e-117	2.047
H2afy	0.73046	0.629	0.531	1.03e-121	3.32e-117	1.185
Hist1h1e	0.939322	0.677	0.337	1.76e-121	5.7e-117	2.009
Rnase6	0.638878	0.279	0.04	7.6e-120	2.46e-115	6.975
Il2rg	0.785451	0.503	0.119	1.66e-119	5.37e-115	4.227
Pold4	0.717281	0.615	0.293	8.59e-118	2.77e-113	2.099
mt-Co1	0.347786	0.998	0.973	4.29e-117	1.39e-112	1.026
B2m	0.148463	0.988	0.728	5.28e-117	1.7e-112	1.357
Rpl31	0.643184	0.915	0.745	3.77e-115	1.22e-110	1.228
Gmfg	0.879096	0.68	0.276	1.29e-113	4.15e-109	2.464
Aff3	0.492112	0.27	0.028	1.62e-113	5.24e-109	9.643
H2-Oa	0.614769	0.336	0.068	3.43e-113	1.11e-108	4.941
Eef1a1	0.407538	1	0.964	7.23e-113	2.33e-108	1.037
H2-K1	0.419155	0.966	0.675	3.02e-112	9.76e-108	1.431
Slc38a1	0.802109	0.654	0.263	1.75e-110	5.67e-106	2.487
Foxo1	0.740293	0.52	0.195	3.8e-110	1.23e-105	2.667
Map3k1	0.7123	0.519	0.19	2.56e-109	8.26e-105	2.732
H2-Q6	0.790807	0.65	0.243	1.72e-108	5.57e-104	2.675
Ifi209	0.648959	0.348	0.06	2.05e-108	6.61e-104	5.8
Ezr	0.826029	0.666	0.256	1.74e-104	5.63e-100	2.602
Btg1	0.744983	0.966	0.716	2.84e-103	9.18e-99	1.349
Ripor2	0.646507	0.403	0.075	4.46e-103	1.44e-98	5.373
Rps15	0.577679	0.947	0.818	3.16e-101	1.02e-96	1.158
Rps17	0.580962	0.933	0.789	9.94e-101	3.21e-96	1.183
H2afv	0.784983	0.599	0.409	1.16e-100	3.73e-96	1.465
Itga4	0.715584	0.465	0.108	1.13e-99	3.65e-95	4.306
Gpr171	0.670449	0.357	0.059	1.41e-99	4.55e-95	6.051
Ifi203	0.660508	0.421	0.085	1.97e-99	6.36e-95	4.953
mt-Co2	0.347776	0.993	0.967	1.99e-99	6.42e-95	1.027
Snrpe	0.660697	0.725	0.506	2.32e-99	7.49e-95	1.433
Elf1	0.700552	0.689	0.385	3.41e-99	1.1e-94	1.79
Rbm3	0.587763	0.952	0.817	6.35e-99	2.05e-94	1.165
Eef1g	0.610497	0.798	0.602	1.66e-98	5.36e-94	1.326
Tmem131l	0.706956	0.456	0.142	1.84e-98	5.95e-94	3.211
mt-Atp6	0.22324	0.998	0.977	2.04e-98	6.59e-94	1.021
Rpl7a	0.521248	0.97	0.844	2.48e-98	8.01e-94	1.149
Gm43305	0.744373	0.332	0.087	9.65e-98	3.11e-93	3.816
Limd2	0.746368	0.648	0.308	1.29e-96	4.18e-92	2.104
Tifa	0.71657	0.334	0.162	1.93e-95	6.23e-91	2.062
Srgn	0.107361	0.936	0.626	5.56e-94	1.79e-89	1.495
Vars	0.61125	0.462	0.178	6.92e-93	2.23e-88	2.596
Atp1b1	1.10992	0.375	0.107	9.16e-93	2.96e-88	3.505
Hvcn1	0.678043	0.425	0.151	1.15e-92	3.71e-88	2.815
Blnk	0.781216	0.488	0.196	7.08e-91	2.29e-86	2.49
H2-DMa	0.765581	0.528	0.21	9.26e-91	2.99e-86	2.514
Wdfy4	0.535193	0.302	0.053	2.73e-89	8.81e-85	5.698
Hmgb2	0.92285	0.858	0.642	6.45e-89	2.08e-84	1.336
Coro1a	0.608446	0.828	0.447	1.48e-88	4.78e-84	1.852
Cox7a2l	0.600505	0.826	0.629	9.37e-88	3.02e-83	1.313
Nsa2	0.609339	0.81	0.567	1.28e-87	4.12e-83	1.429
Iqgap1	0.459311	0.76	0.389	2.9e-86	9.36e-82	1.954
Uqcrh	0.50432	0.913	0.721	1.74e-85	5.62e-81	1.266
Rpl23a	0.510471	0.922	0.756	1.17e-84	3.78e-80	1.22
Eif3h	0.528755	0.805	0.594	6.07e-84	1.96e-79	1.355
Mef2c	0.750394	0.776	0.392	1.53e-83	4.93e-79	1.98
2023-09-01	0.573448	0.469	0.138	8.14e-83	2.63e-78	3.399
Fam53b	0.555502	0.357	0.233	8.54e-83	2.76e-78	1.532
Lsp1	0.690568	0.567	0.202	2.39e-82	7.72e-78	2.807
AI662270	0.53289	0.352	0.075	4.5e-82	1.45e-77	4.693
Oaz1	0.517593	0.936	0.821	8.33e-82	2.69e-77	1.14
Bcl11a	0.400399	0.297	0.055	1.28e-81	4.12e-77	5.4
mt-Co3	0.244669	0.998	0.968	1.3e-81	4.2e-77	1.031
Eif3k	0.499575	0.744	0.59	6.61e-81	2.14e-76	1.261
Slc1a5	0.570323	0.329	0.078	2.84e-80	9.17e-76	4.218
Pmf1	0.524389	0.284	0.059	5.05e-80	1.63e-75	4.814
Rcc2	0.567854	0.48	0.197	5.66e-80	1.83e-75	2.437
Hist1h2ap	1.11712	0.48	0.196	2.24e-78	7.22e-74	2.449
Eif3e	0.516913	0.755	0.562	3.08e-77	9.94e-73	1.343
Eif2ak3	0.557438	0.32	0.115	4.63e-77	1.49e-72	2.783
Ptma	0.545684	0.998	0.949	1.01e-76	3.26e-72	1.052
S100a10	0.185624	0.581	0.274	6.14e-76	1.98e-71	2.12
Rps27rt	0.546429	0.433	0.203	1.02e-75	3.29e-71	2.133
Ptpn18	0.422477	0.679	0.349	6.39e-75	2.06e-70	1.946
Ifi27l2a	0.582117	0.584	0.23	8.19e-75	2.64e-70	2.539
Polr1d	0.4977	0.709	0.533	2.92e-74	9.42e-70	1.33
Dok3	0.613874	0.375	0.111	2.92e-74	9.43e-70	3.378
Pde7a	0.608103	0.366	0.123	4.02e-74	1.3e-69	2.976
Rabgap1l	0.554763	0.448	0.19	1.65e-72	5.33e-68	2.358
Lsm4	0.50636	0.556	0.386	2.19e-72	7.07e-68	1.44
Btf3	0.443966	0.938	0.816	1.66e-71	5.37e-67	1.15
Hist1h2ae	0.842889	0.337	0.108	5.25e-71	1.69e-66	3.12
Hmgb1	0.633767	0.936	0.851	1.65e-70	5.34e-66	1.1
Sec61b	0.531023	0.645	0.506	1.01e-69	3.27e-65	1.275
Rel	0.630584	0.774	0.421	1.6e-69	5.16e-65	1.838
Rpl22l1	0.528458	0.892	0.736	2.63e-69	8.5e-65	1.212
Nol7	0.503273	0.638	0.504	4.72e-69	1.52e-64	1.266
Snrpf	0.499675	0.627	0.483	8.49e-69	2.74e-64	1.298
P2ry10	0.602552	0.274	0.056	2.83e-68	9.15e-64	4.893
Treml2	0.463125	0.258	0.042	3.47e-68	1.12e-63	6.143
Avl9	0.5572	0.529	0.314	3.93e-68	1.27e-63	1.685
Sp100	0.600919	0.435	0.155	6.76e-68	2.18e-63	2.806
Paip2	0.515648	0.751	0.576	3.36e-67	1.09e-62	1.304
Cybb	0.470095	0.302	0.07	5.81e-67	1.87e-62	4.314
H2afz	0.625958	0.682	0.712	1.04e-66	3.36e-62	0.958
Dmxl1	0.575526	0.492	0.333	1.86e-66	5.99e-62	1.477
Atp5e	0.471375	0.833	0.7	2.13e-66	6.87e-62	1.19
H2afx	0.599352	0.254	0.15	2.5e-66	8.07e-62	1.693
A630001G21Rik	0.448651	0.293	0.114	5.63e-66	1.82e-61	2.57
Arhgef18	0.45325	0.268	0.082	8.07e-66	2.61e-61	3.268
St8sia4	0.655454	0.403	0.137	9.11e-66	2.94e-61	2.942
Gimap6	0.692753	0.503	0.192	3.03e-65	9.77e-61	2.62
Nup210	0.380462	0.256	0.048	7.49e-65	2.42e-60	5.333
Fam43a	0.482433	0.263	0.055	2.46e-64	7.95e-60	4.782
Atp2a3	0.407983	0.268	0.05	1.26e-63	4.08e-59	5.36
Npm1	0.515946	0.933	0.768	1.34e-63	4.33e-59	1.215
Zfp706	0.475838	0.657	0.531	3.89e-63	1.26e-58	1.237
Nap1l1	0.479127	0.572	0.452	1.12e-62	3.61e-58	1.265
Slc12a6	0.548492	0.469	0.261	1.14e-62	3.67e-58	1.797
Stat4	0.488512	0.306	0.066	4.45e-62	1.44e-57	4.636
Yeats4	0.496491	0.48	0.25	4.94e-62	1.59e-57	1.92
Cd2	0.607923	0.334	0.081	8.01e-62	2.59e-57	4.123
Strbp	0.515421	0.385	0.127	2.72e-61	8.78e-57	3.031
Shisa5	0.711486	0.554	0.318	3.18e-61	1.03e-56	1.742
2410006H16Rik	0.5298	0.869	0.65	1.1e-60	3.54e-56	1.337
Anp32b	0.479989	0.616	0.546	2.42e-60	7.82e-56	1.128
Id3	0.0673126	0.407	0.184	6.87e-60	2.22e-55	2.212
Blvrb	0.589445	0.407	0.193	8.62e-60	2.78e-55	2.109
Dgkd	0.541023	0.453	0.228	1.77e-59	5.71e-55	1.987
Ppp1ca	0.423659	0.65	0.554	2.5e-59	8.08e-55	1.173
Eif3i	0.405559	0.6	0.467	2.76e-59	8.92e-55	1.285
Adgre5	0.466654	0.407	0.137	5.8e-59	1.87e-54	2.971
Klhl24	0.553865	0.663	0.446	1.7e-58	5.5e-54	1.487
Nfatc3	0.502687	0.4	0.181	7.15e-58	2.31e-53	2.21
Aldh2	0.449419	0.512	0.242	3.44e-57	1.11e-52	2.116
H3f3b	0.224346	0.996	0.978	1.27e-56	4.1e-52	1.018
Eef2	0.379467	0.927	0.808	1.76e-56	5.67e-52	1.147
Psmb8	0.470046	0.613	0.34	3.79e-56	1.22e-51	1.803
Zfp318	0.448979	0.252	0.153	5.23e-56	1.69e-51	1.647
Acp5	0.41051	0.27	0.061	1.04e-55	3.36e-51	4.426
Tbc1d1	0.50635	0.352	0.124	1.11e-55	3.6e-51	2.839
Pfdn5	0.410693	0.931	0.76	1.6e-55	5.16e-51	1.225
Srsf10	0.463648	0.609	0.431	5.86e-54	1.89e-49	1.413
N4bp2	0.483546	0.291	0.094	6.58e-54	2.12e-49	3.096
Sdc4	0.296705	0.508	0.248	8.22e-54	2.65e-49	2.048
Arhgap30	0.523158	0.506	0.225	1.2e-53	3.88e-49	2.249
Ltb	0.543845	0.336	0.1	2.81e-52	9.09e-48	3.36
Nop10	0.441959	0.481	0.322	3.25e-52	1.05e-47	1.494
Tut4	0.521502	0.68	0.446	4e-52	1.29e-47	1.525
Txnip	0.582961	0.847	0.596	7.96e-52	2.57e-47	1.421
Atp5g2	0.411341	0.829	0.719	8.36e-52	2.7e-47	1.153
Ndufb1-ps	0.43798	0.677	0.549	9.98e-52	3.22e-47	1.233
Tnfrsf13b	0.422014	0.272	0.076	1.12e-51	3.62e-47	3.579
Rbm38	0.462219	0.332	0.111	1.15e-51	3.7e-47	2.991
Arpc3	0.348649	0.854	0.719	2.61e-51	8.44e-47	1.188
Rpia	0.402396	0.306	0.11	2.82e-51	9.1e-47	2.782
Hnrnpa0	0.395112	0.879	0.766	3.05e-51	9.86e-47	1.148
Dnajc9	0.439859	0.332	0.176	3.41e-51	1.1e-46	1.886
Crip1	0.700252	0.591	0.297	9.42e-51	3.04e-46	1.99
Akap13	0.505989	0.748	0.473	1.06e-50	3.42e-46	1.581
Stk4	0.47168	0.439	0.252	2.81e-50	9.08e-46	1.742
Rp9	0.443512	0.535	0.354	1.09e-49	3.53e-45	1.511
Hmgn1	0.473079	0.675	0.467	3.18e-49	1.03e-44	1.445
Tcp11l2	0.396024	0.268	0.206	7.25e-49	2.34e-44	1.301
Rcsd1	0.535442	0.446	0.227	8.83e-49	2.85e-44	1.965
Tma7	0.389098	0.661	0.54	1.04e-48	3.35e-44	1.224
Tuba1b	0.031275	0.361	0.592	1.72e-48	5.54e-44	0.61
Trim25	0.498445	0.382	0.148	4.55e-48	1.47e-43	2.581
Scand1	0.433106	0.68	0.531	1.02e-47	3.29e-43	1.281
Lsm5	0.391326	0.442	0.292	1.71e-47	5.52e-43	1.514
Ablim1	0.432295	0.471	0.205	1.12e-46	3.62e-42	2.298
Cib1	0.360167	0.327	0.227	1.13e-46	3.65e-42	1.441
Mrpl54	0.38402	0.46	0.301	1.32e-46	4.25e-42	1.528
Taf10	0.400638	0.565	0.423	3.14e-46	1.01e-41	1.336
Nop53	0.41599	0.586	0.429	4.95e-46	1.6e-41	1.366
Tmem123	0.464031	0.442	0.276	1.53e-45	4.95e-41	1.601
Bst2	0.532126	0.295	0.319	3.4e-45	1.1e-40	0.925
Swap70	0.551151	0.467	0.245	4.64e-45	1.5e-40	1.906
Serbp1	0.35179	0.81	0.753	5.35e-45	1.73e-40	1.076
Grk2	0.460805	0.528	0.316	8.34e-45	2.69e-40	1.671
Emp3	0.48345	0.46	0.197	1.03e-44	3.34e-40	2.335
Mtss1	0.49901	0.467	0.285	1.3e-44	4.18e-40	1.639
Pim1	0.397442	0.671	0.406	1.51e-44	4.87e-40	1.653
Selenoh	0.398717	0.352	0.238	2.38e-44	7.69e-40	1.479
Sh3bgrl3	0.372482	0.865	0.74	2.87e-44	9.27e-40	1.169
Pdcd4	0.506427	0.593	0.35	1.19e-43	3.85e-39	1.694
Zfp36l1	0.337483	0.783	0.501	1.53e-43	4.92e-39	1.563
Anp32e	0.40592	0.462	0.388	1.55e-43	5e-39	1.191
Supt4a	0.408452	0.638	0.503	1.76e-43	5.67e-39	1.268
Anp32a	0.350279	0.565	0.471	2.13e-43	6.87e-39	1.2
Gm11808	0.444166	0.485	0.274	4.29e-43	1.39e-38	1.77
Stk24	0.472475	0.512	0.284	1.17e-42	3.78e-38	1.803
Snhg8	0.444888	0.591	0.398	1.27e-42	4.1e-38	1.485
Snrpd2	0.390751	0.639	0.482	1.57e-42	5.06e-38	1.326
Gas5	0.40726	0.908	0.78	2.53e-42	8.16e-38	1.164
Cyba	0.0180983	0.79	0.568	2.64e-42	8.52e-38	1.391
Sec61g	0.324489	0.744	0.635	6.11e-42	1.97e-37	1.172
Zfas1	0.471092	0.622	0.424	7.02e-42	2.27e-37	1.467
Smchd1	0.448078	0.549	0.365	9.35e-42	3.02e-37	1.504
Gfod1	0.394103	0.27	0.084	1.18e-41	3.81e-37	3.214
Hist3h2a	0.547872	0.341	0.159	1.42e-41	4.6e-37	2.145
Pxk	0.377382	0.352	0.266	1.6e-41	5.16e-37	1.323
Klhl6	0.222404	0.353	0.149	1.86e-41	6e-37	2.369
Gdi2	0.414201	0.739	0.639	1.9e-41	6.13e-37	1.156
Ypel3	0.418399	0.623	0.504	5.15e-41	1.66e-36	1.236
Sf3b6	0.344138	0.606	0.489	5.24e-41	1.69e-36	1.239
Snrpd1	0.350298	0.517	0.422	7.96e-41	2.57e-36	1.225
Nrm	0.340334	0.258	0.087	1.22e-40	3.95e-36	2.966
Ube2s	0.415514	0.641	0.565	1.42e-40	4.57e-36	1.135
Psme1	0.419538	0.647	0.445	1.66e-40	5.36e-36	1.454
Sdhaf1	0.341811	0.27	0.189	1.13e-39	3.65e-35	1.429
Prkcb	0.410506	0.314	0.164	1.85e-39	5.98e-35	1.915
H2-Q4	0.421012	0.7	0.426	2.24e-39	7.22e-35	1.643
Psmb1	0.350928	0.73	0.62	2.57e-39	8.31e-35	1.177
S1pr1	0.247477	0.387	0.185	3.9e-39	1.26e-34	2.092
Cerk	0.435771	0.472	0.331	4.19e-39	1.35e-34	1.426
Nsf	0.410696	0.33	0.183	4.73e-39	1.53e-34	1.803
Grk6	0.388858	0.313	0.127	5.98e-39	1.93e-34	2.465
Mif4gd	0.309253	0.302	0.237	6.29e-39	2.03e-34	1.274
Tmem134	0.353328	0.492	0.371	7.04e-39	2.27e-34	1.326
Pik3ap1	0.343969	0.455	0.221	8.75e-39	2.82e-34	2.059
Eml4	0.431811	0.44	0.233	9.54e-39	3.08e-34	1.888
Ttr	0.150243	0.988	0.823	1.16e-38	3.75e-34	1.2
Csk	0.404363	0.417	0.245	1.72e-38	5.54e-34	1.702
Hnrnpa1	0.300814	0.828	0.705	2.22e-38	7.18e-34	1.174
Psmb9	0.408891	0.412	0.194	3.34e-38	1.08e-33	2.124
Ezh2	0.455599	0.258	0.134	4.07e-38	1.31e-33	1.925
Snn	0.357876	0.256	0.119	6.53e-38	2.11e-33	2.151
Abracl	0.340951	0.503	0.302	1.35e-37	4.35e-33	1.666
Tgfb1	0.475136	0.591	0.36	1.4e-37	4.51e-33	1.642
Mrpl23	0.33727	0.462	0.354	3.83e-37	1.24e-32	1.305
Irs2	0.463875	0.419	0.323	3.83e-37	1.24e-32	1.297
Tmem243	0.362712	0.44	0.328	4.84e-37	1.56e-32	1.341
Sik1	0.346135	0.43	0.204	6.46e-37	2.09e-32	2.108
Pfn1	0.354158	0.879	0.774	1.3e-36	4.19e-32	1.136
Nsmce4a	0.320307	0.449	0.345	3.87e-36	1.25e-31	1.301
Snx2	0.366494	0.439	0.305	7.29e-36	2.35e-31	1.439
Cd47	0.361103	0.822	0.676	9.62e-36	3.11e-31	1.216
Sp110	0.371096	0.307	0.132	1.48e-35	4.77e-31	2.326
Eif5a	0.304116	0.716	0.71	1.38e-34	4.44e-30	1.008
Clint1	0.40654	0.547	0.387	2.61e-34	8.41e-30	1.413
Srp9	0.296133	0.639	0.561	3.65e-34	1.18e-29	1.139
Erh	0.289122	0.469	0.385	3.91e-34	1.26e-29	1.218
Eif3m	0.282883	0.554	0.5	4.08e-34	1.32e-29	1.108
Pabpc1	0.207728	0.865	0.75	5.13e-34	1.65e-29	1.153
Traf3ip3	0.334644	0.254	0.108	5.49e-34	1.77e-29	2.352
Snx5	0.441941	0.655	0.488	5.59e-34	1.8e-29	1.342
Btk	0.346419	0.279	0.109	5.91e-34	1.91e-29	2.56
Rnf145	0.334243	0.254	0.127	6.16e-34	1.99e-29	2
Camk2d	0.423612	0.476	0.305	7.67e-34	2.48e-29	1.561
2023-09-06	0.335162	0.284	0.098	1.31e-33	4.22e-29	2.898
Ikzf1	0.435463	0.467	0.251	1.32e-33	4.25e-29	1.861
Lsm3	0.316071	0.391	0.254	1.43e-33	4.62e-29	1.539
Cks2	0.618995	0.323	0.158	1.46e-33	4.7e-29	2.044
Elof1	0.403223	0.369	0.275	1.53e-33	4.95e-29	1.342
B9d2	0.310717	0.27	0.109	2.55e-33	8.22e-29	2.477
Irf8	0.525755	0.561	0.327	2.9e-33	9.37e-29	1.716
Cox8a	0.308056	0.92	0.81	2.97e-33	9.59e-29	1.136
Uqcrfs1	0.334118	0.57	0.461	3.66e-33	1.18e-28	1.236
Ccm2	0.303633	0.265	0.163	8.31e-33	2.68e-28	1.626
Ostc	0.27641	0.465	0.41	1.09e-32	3.52e-28	1.134
Mef2d	0.402095	0.476	0.29	1.81e-32	5.85e-28	1.641
H2-T23	0.417784	0.639	0.414	2.34e-32	7.56e-28	1.543
Hnrnpf	0.277501	0.805	0.731	3.78e-32	1.22e-27	1.101
Tspan13	0.462554	0.54	0.334	5.65e-32	1.82e-27	1.617
Emc6	0.303617	0.522	0.402	2.64e-31	8.53e-27	1.299
Snrpb	0.197563	0.622	0.628	2.79e-31	8.99e-27	0.99
Erp29	0.365592	0.675	0.561	4.03e-31	1.3e-26	1.203
D8Ertd738e	0.32605	0.718	0.622	6.25e-31	2.02e-26	1.154
Fchsd2	0.40641	0.32	0.175	7.2e-31	2.32e-26	1.829
Trim12a	0.371784	0.325	0.157	1.06e-30	3.42e-26	2.07
Gpbp1	0.338114	0.595	0.476	1.12e-30	3.61e-26	1.25
Nedd8	0.301223	0.666	0.568	1.46e-30	4.72e-26	1.173
Hnrnpd	0.286606	0.654	0.593	2.01e-30	6.49e-26	1.103
Ptprc	0.0997376	0.661	0.445	2.84e-30	9.16e-26	1.485
Atp5d	0.287651	0.702	0.615	7.86e-30	2.54e-25	1.141
Atp5mpl	0.270644	0.549	0.493	1.14e-29	3.7e-25	1.114
Ranbp1	0.237137	0.449	0.472	1.25e-29	4.03e-25	0.951
Lsm6	0.266815	0.426	0.351	1.93e-29	6.22e-25	1.214
Lbr	0.345525	0.437	0.294	1.99e-29	6.43e-25	1.486
Zbtb10	0.342733	0.252	0.118	2.36e-29	7.63e-25	2.136
Dusp5	0.252113	0.426	0.23	2.47e-29	7.97e-25	1.852
Ctcf	0.311815	0.476	0.416	2.91e-29	9.4e-25	1.144
Cirbp	0.367106	0.698	0.555	3.51e-29	1.13e-24	1.258
Llph	0.327662	0.542	0.42	4.23e-29	1.37e-24	1.29
Hes6	0.328241	0.272	0.129	5.68e-29	1.83e-24	2.109
Mrpl57	0.303661	0.425	0.293	8.58e-29	2.77e-24	1.451
Tram1	0.34406	0.426	0.322	1.08e-28	3.48e-24	1.323
Gimap1	0.36401	0.323	0.136	1.35e-28	4.35e-24	2.375
Vps37b	0.471501	0.522	0.327	1.42e-28	4.6e-24	1.596
Sp140	0.337632	0.286	0.126	1.64e-28	5.28e-24	2.27
Scaf11	0.370166	0.7	0.579	2.14e-28	6.92e-24	1.209
Serpinb1a	0.569974	0.355	0.165	2.98e-28	9.61e-24	2.152
Banf1	0.294234	0.364	0.269	6.27e-28	2.02e-23	1.353
Hnrnpa3	0.305141	0.808	0.784	6.54e-28	2.11e-23	1.031
Dock2	0.37583	0.451	0.247	6.81e-28	2.2e-23	1.826
Cdv3	0.304993	0.558	0.495	7.72e-28	2.49e-23	1.127
Kras	0.361694	0.544	0.413	9.61e-28	3.1e-23	1.317
Ddx54	0.34884	0.41	0.281	9.67e-28	3.12e-23	1.459
Hspe1	0.382249	0.641	0.563	1.03e-27	3.32e-23	1.139
Tomm22	0.276288	0.526	0.451	1.08e-27	3.47e-23	1.166
Eif1	0.232342	0.996	0.955	1.13e-27	3.65e-23	1.043
Cox5a	0.264307	0.677	0.618	1.16e-27	3.74e-23	1.095
Nudt21	0.269606	0.407	0.289	1.52e-27	4.9e-23	1.408
Clic1	0.351428	0.787	0.574	1.73e-27	5.57e-23	1.371
Bcl7c	0.299384	0.382	0.247	1.84e-27	5.95e-23	1.547
Samhd1	0.398377	0.419	0.235	1.98e-27	6.38e-23	1.783
Pten	0.331193	0.593	0.487	2.15e-27	6.93e-23	1.218
Tax1bp1	0.325737	0.714	0.648	2.45e-27	7.92e-23	1.102
Birc3	0.331634	0.362	0.188	2.92e-27	9.43e-23	1.926
Neurl3	0.407113	0.508	0.298	3.46e-27	1.12e-22	1.705
Pabpn1	0.234953	0.604	0.549	5.34e-27	1.72e-22	1.1
Tsc22d3	0.44615	0.664	0.587	9.13e-27	2.95e-22	1.131
Dnajc2	0.327602	0.385	0.263	1.1e-26	3.56e-22	1.464
Asf1a	0.310374	0.286	0.185	1.39e-26	4.47e-22	1.546
Dtymk	0.247725	0.254	0.192	1.63e-26	5.28e-22	1.323
Emg1	0.277025	0.432	0.343	2.03e-26	6.56e-22	1.259
Cyth1	0.347505	0.453	0.297	2.25e-26	7.26e-22	1.525
Ran	0.258914	0.56	0.572	3.08e-26	9.96e-22	0.979
Dnajc21	0.29021	0.352	0.282	3.66e-26	1.18e-21	1.248
Otulin	0.360513	0.455	0.342	3.75e-26	1.21e-21	1.33
Limd1	0.342678	0.306	0.162	3.98e-26	1.29e-21	1.889
Gramd3	0.327025	0.254	0.141	4.08e-26	1.32e-21	1.801
Krit1	0.349079	0.451	0.325	4.1e-26	1.32e-21	1.388
Ssrp1	0.280697	0.361	0.272	5.1e-26	1.65e-21	1.327
Msn	0.14113	0.737	0.565	8.34e-26	2.69e-21	1.304
Cxxc5	0.306588	0.336	0.251	1e-25	3.24e-21	1.339
Ddx39	0.30253	0.291	0.173	1.73e-25	5.6e-21	1.682
Ikbkb	0.330529	0.394	0.264	2.66e-25	8.57e-21	1.492
Arf6	0.328123	0.51	0.344	3.56e-25	1.15e-20	1.483
Snu13	0.288844	0.648	0.604	4.28e-25	1.38e-20	1.073
Gm42418	0.234167	1	1	4.29e-25	1.38e-20	1
Sf3b3	0.314348	0.46	0.35	4.8e-25	1.55e-20	1.314
Ddx46	0.30212	0.478	0.383	5.02e-25	1.62e-20	1.248
Ccnd3	0.354533	0.41	0.269	5.45e-25	1.76e-20	1.524
Fam3c	0.292293	0.268	0.165	5.93e-25	1.91e-20	1.624
Rchy1	0.299291	0.433	0.308	5.97e-25	1.93e-20	1.406
Fgfr1op	0.29538	0.274	0.122	6.63e-25	2.14e-20	2.246
Chrac1	0.287673	0.375	0.28	7.38e-25	2.38e-20	1.339
Mob4	0.291495	0.433	0.355	7.95e-25	2.57e-20	1.22
Srsf3	0.313181	0.86	0.788	8.49e-25	2.74e-20	1.091
Ndufa6	0.279894	0.632	0.54	1.77e-24	5.72e-20	1.17
Sf3b5	0.256141	0.488	0.386	1.94e-24	6.26e-20	1.264
Arhgef1	0.354252	0.433	0.272	2.07e-24	6.69e-20	1.592
Sms	0.307429	0.297	0.158	3.24e-24	1.04e-19	1.88
Topbp1	0.280002	0.268	0.131	4.52e-24	1.46e-19	2.046
Sumo1	0.243465	0.544	0.507	5.13e-24	1.66e-19	1.073
Ppp1r11	0.241294	0.435	0.401	6.95e-24	2.24e-19	1.085
Mrps14	0.234316	0.401	0.343	7.48e-24	2.41e-19	1.169
Znrd1	0.276983	0.407	0.306	9.36e-24	3.02e-19	1.33
Mbnl1	0.271397	0.753	0.649	9.51e-24	3.07e-19	1.16
Unc93b1	0.188768	0.579	0.378	1.21e-23	3.92e-19	1.532
Cct2	0.23312	0.623	0.574	1.29e-23	4.18e-19	1.085
Ost4	0.224527	0.561	0.49	1.46e-23	4.73e-19	1.145
Cux1	0.299593	0.483	0.39	1.61e-23	5.19e-19	1.238
B3gnt2	0.350788	0.385	0.269	1.76e-23	5.69e-19	1.431
Lbh	0.347073	0.361	0.221	2.39e-23	7.7e-19	1.633
Ago2	0.326622	0.432	0.267	2.8e-23	9.05e-19	1.618
Cbfa2t3	0.326758	0.268	0.113	4.19e-23	1.35e-18	2.372
Psma2	0.191527	0.611	0.588	4.49e-23	1.45e-18	1.039
Zfp106	0.303753	0.471	0.39	5.33e-23	1.72e-18	1.208
Malt1	0.301188	0.384	0.207	6.81e-23	2.2e-18	1.855
Gtf2a2	0.261923	0.444	0.372	8.45e-23	2.73e-18	1.194
Prorsd1	0.286685	0.256	0.126	8.56e-23	2.76e-18	2.032
Ube2i	0.259546	0.636	0.555	1.21e-22	3.92e-18	1.146
Crlf3	0.344069	0.453	0.308	1.47e-22	4.75e-18	1.471
Arhgap45	0.305012	0.496	0.295	1.68e-22	5.41e-18	1.681
Xrn2	0.305982	0.59	0.477	1.94e-22	6.25e-18	1.237
Srp14	0.296111	0.648	0.556	2.07e-22	6.68e-18	1.165
Psma1	0.22802	0.476	0.414	2.24e-22	7.24e-18	1.15
Jund	0.303991	0.991	0.931	2.31e-22	7.46e-18	1.064
Csnk1g3	0.273569	0.327	0.253	2.48e-22	8e-18	1.292
Tomm7	0.155966	0.597	0.566	2.6e-22	8.39e-18	1.055
Cbx1	0.270659	0.423	0.348	2.81e-22	9.08e-18	1.216
mt-Nd5	0.166895	0.895	0.805	3.5e-22	1.13e-17	1.112
Sox4	0.38297	0.426	0.26	3.55e-22	1.14e-17	1.638
Lgals9	0.329873	0.337	0.245	4.02e-22	1.3e-17	1.376
Magoh	0.205813	0.439	0.379	8.94e-22	2.89e-17	1.158
Ndufs8	0.196342	0.398	0.386	9.73e-22	3.14e-17	1.031
Nedd9	0.272161	0.272	0.13	1.92e-21	6.19e-17	2.092
Hibadh	0.262576	0.311	0.237	1.93e-21	6.22e-17	1.312
Cct4	0.208216	0.515	0.474	2.17e-21	6.99e-17	1.086
Nubp1	0.248958	0.27	0.151	2.25e-21	7.27e-17	1.788
Gng5	0.101333	0.799	0.727	2.81e-21	9.08e-17	1.099
H2-T22	0.269032	0.343	0.171	2.93e-21	9.47e-17	2.006
Jpt1	0.203954	0.538	0.402	3.13e-21	1.01e-16	1.338
Il7r	0.381397	0.27	0.126	3.24e-21	1.05e-16	2.143
Atp5c1	0.180336	0.643	0.607	5.15e-21	1.66e-16	1.059
Atp5l	0.205976	0.828	0.734	5.48e-21	1.77e-16	1.128
Phb2	0.176106	0.433	0.417	5.49e-21	1.77e-16	1.038
Cdc40	0.252743	0.4	0.315	7.59e-21	2.45e-16	1.27
Chfr	0.266596	0.288	0.183	8.36e-21	2.7e-16	1.574
Mrpl30	0.268197	0.494	0.393	9.74e-21	3.14e-16	1.257
Smc4	0.343546	0.318	0.194	1.15e-20	3.72e-16	1.639
Eef1d	0.189653	0.686	0.61	1.31e-20	4.24e-16	1.125
Gadd45gip1	0.184253	0.295	0.258	1.32e-20	4.27e-16	1.143
Hist1h2bc	0.343229	0.478	0.499	1.34e-20	4.34e-16	0.958
Inpp5d	0.268706	0.545	0.353	1.42e-20	4.59e-16	1.544
Sem1	0.159005	0.734	0.698	1.54e-20	4.97e-16	1.052
Dek	0.211181	0.529	0.561	1.56e-20	5.04e-16	0.943
Tpm4	0.0117182	0.44	0.349	1.61e-20	5.2e-16	1.261
Dbnl	0.238443	0.35	0.282	1.82e-20	5.89e-16	1.241
Tap1	0.279849	0.311	0.156	2.16e-20	6.97e-16	1.994
Rps27l	0.166417	0.506	0.514	2.21e-20	7.15e-16	0.984
Atp5j2	0.177273	0.634	0.629	3.01e-20	9.7e-16	1.008
Ndufb5	0.184917	0.581	0.522	3.54e-20	1.14e-15	1.113
H2-DMb1	0.3218	0.258	0.121	4e-20	1.29e-15	2.132
Stt3b	0.313286	0.352	0.238	4.15e-20	1.34e-15	1.479
Mettl23	0.276146	0.403	0.291	5.54e-20	1.79e-15	1.385
Ubl5	0.237622	0.714	0.64	5.74e-20	1.85e-15	1.116
Vps13a	0.278549	0.325	0.174	6.7e-20	2.16e-15	1.868
Set	0.234808	0.7	0.662	7.74e-20	2.5e-15	1.057
Ube2a	0.231982	0.416	0.35	9.22e-20	2.98e-15	1.189
Actl6a	0.249508	0.345	0.236	9.59e-20	3.09e-15	1.462
Rell1	0.284376	0.314	0.182	1.45e-19	4.68e-15	1.725
Lamtor2	0.226055	0.462	0.397	1.48e-19	4.76e-15	1.164
Dhx9	0.271519	0.524	0.418	1.5e-19	4.83e-15	1.254
Hmgn2	0.257753	0.513	0.543	1.75e-19	5.66e-15	0.945
Nme2	0.205309	0.785	0.726	2.8e-19	9.03e-15	1.081
Bccip	0.23629	0.286	0.193	3.13e-19	1.01e-14	1.482
Pole4	0.246139	0.32	0.233	3.36e-19	1.08e-14	1.373
Rtraf	0.173308	0.535	0.524	3.91e-19	1.26e-14	1.021
Ndufa1	0.183996	0.46	0.404	4.25e-19	1.37e-14	1.139
Top2b	0.296547	0.496	0.413	5.44e-19	1.76e-14	1.201
Elk4	0.27408	0.368	0.27	5.56e-19	1.79e-14	1.363
Micos13	0.172444	0.471	0.445	8.28e-19	2.67e-14	1.058
Timm17b	0.204032	0.281	0.209	9.33e-19	3.01e-14	1.344
Sec11c	0.11235	0.71	0.586	1.09e-18	3.53e-14	1.212
Tex30	0.249104	0.268	0.134	1.22e-18	3.94e-14	2
Atp5a1	0.113971	0.675	0.709	1.29e-18	4.17e-14	0.952
Tnfaip8	0.295774	0.361	0.204	1.32e-18	4.26e-14	1.77
Rfc2	0.205562	0.27	0.203	1.5e-18	4.85e-14	1.33
Nono	0.211742	0.428	0.376	1.87e-18	6.03e-14	1.138
Ndufb11	0.22866	0.671	0.586	2.15e-18	6.93e-14	1.145
Trmt112	0.158151	0.44	0.433	2.16e-18	6.96e-14	1.016
Tomm5	0.210385	0.35	0.3	2.4e-18	7.73e-14	1.167
Bptf	0.262311	0.602	0.559	2.45e-18	7.9e-14	1.077
Cnot6l	0.283463	0.48	0.347	2.96e-18	9.54e-14	1.383
Arhgap17	0.312	0.577	0.435	2.99e-18	9.66e-14	1.326
Baz1a	0.264707	0.416	0.251	3.12e-18	1.01e-13	1.657
Ddx6	0.259905	0.764	0.674	3.24e-18	1.05e-13	1.134
Irf2bp2	0.266143	0.641	0.622	3.73e-18	1.2e-13	1.031
Trir	0.120958	0.487	0.505	3.89e-18	1.25e-13	0.964
Ttc14	0.279959	0.472	0.363	5.68e-18	1.83e-13	1.3
Dennd1b	0.283896	0.279	0.158	5.97e-18	1.93e-13	1.766
Ptbp3	0.132735	0.7	0.582	6.9e-18	2.23e-13	1.203
Ddx24	0.236192	0.616	0.556	7.06e-18	2.28e-13	1.108
Ppia	0.178474	0.984	0.926	7.26e-18	2.34e-13	1.063
Sumo2	0.219013	0.698	0.656	7.71e-18	2.49e-13	1.064
Dennd4a	0.236889	0.67	0.529	8.58e-18	2.77e-13	1.267
Tcof1	0.247358	0.298	0.201	8.61e-18	2.78e-13	1.483
Nme1	0.18807	0.451	0.458	8.91e-18	2.88e-13	0.985
Rbm39	0.19619	0.97	0.888	9.13e-18	2.95e-13	1.092
Mtpn	0.259738	0.451	0.368	9.24e-18	2.98e-13	1.226
Atf7ip	0.303578	0.474	0.372	9.85e-18	3.18e-13	1.274
Mlxip	0.260308	0.258	0.132	1.09e-17	3.5e-13	1.955
Tspo	0.110205	0.517	0.386	1.25e-17	4.03e-13	1.339
Hnrnpm	0.169733	0.544	0.503	1.92e-17	6.2e-13	1.082
H2afj	0.170344	0.638	0.517	2.11e-17	6.82e-13	1.234
Svbp	0.235931	0.295	0.232	2.93e-17	9.47e-13	1.272
Sorl1	0.246854	0.345	0.251	3.27e-17	1.06e-12	1.375
Cox7a2	0.148901	0.707	0.645	4.15e-17	1.34e-12	1.096
Zfp608	0.261827	0.316	0.202	4.27e-17	1.38e-12	1.564
Alyref	0.0581632	0.337	0.389	4.36e-17	1.41e-12	0.866
Txn1	0.0129124	0.474	0.529	4.71e-17	1.52e-12	0.896
Atp5g3	0.151352	0.49	0.502	4.76e-17	1.54e-12	0.976
Serf2	0.215309	0.853	0.781	7.11e-17	2.29e-12	1.092
Hcls1	0.275285	0.41	0.252	7.71e-17	2.49e-12	1.627
Cox7b	0.130825	0.54	0.514	7.75e-17	2.5e-12	1.051
Sec63	0.265086	0.423	0.36	7.85e-17	2.53e-12	1.175
Snx20	0.215123	0.369	0.225	8.22e-17	2.66e-12	1.64
Ybx1	0.181933	0.813	0.777	9.03e-17	2.92e-12	1.046
Plekhj1	0.181612	0.321	0.281	9.44e-17	3.05e-12	1.142
Raly	0.158312	0.488	0.488	1.77e-16	5.73e-12	1
Psmg4	0.239971	0.295	0.202	2.18e-16	7.05e-12	1.46
Vgll4	0.222302	0.393	0.377	2.22e-16	7.16e-12	1.042
Filip1l	0.225088	0.341	0.22	2.24e-16	7.23e-12	1.55
Tcf12	0.273577	0.451	0.37	2.99e-16	9.65e-12	1.219
Pcna	0.022848	0.343	0.446	3.2e-16	1.03e-11	0.769
Sin3b	0.193277	0.487	0.439	3.6e-16	1.16e-11	1.109
Mplkip	0.214703	0.258	0.173	4.03e-16	1.3e-11	1.491
Atp11b	0.26136	0.416	0.304	4.31e-16	1.39e-11	1.368
Micos10	0.0313267	0.446	0.48	4.37e-16	1.41e-11	0.929
Birc2	0.247535	0.384	0.297	5.31e-16	1.71e-11	1.293
Lmo4	0.334209	0.368	0.284	5.66e-16	1.83e-11	1.296
Etfb	0.140697	0.323	0.333	6.07e-16	1.96e-11	0.97
Phf5a	0.185996	0.382	0.355	6.19e-16	2e-11	1.076
Zup1	0.257211	0.318	0.209	6.71e-16	2.17e-11	1.522
H2-M3	0.24237	0.265	0.159	6.95e-16	2.24e-11	1.667
Smarce1	0.217499	0.444	0.378	8.34e-16	2.69e-11	1.175
Atp5h	0.191757	0.787	0.715	8.68e-16	2.8e-11	1.101
Nfkbid	0.179394	0.284	0.154	9.51e-16	3.07e-11	1.844
Dazap2	0.198868	0.694	0.593	1.06e-15	3.43e-11	1.17
Npm3	0.209219	0.279	0.159	1.14e-15	3.67e-11	1.755
Exosc3	0.206476	0.266	0.186	1.14e-15	3.69e-11	1.43
Arf5	0.0738242	0.632	0.629	1.16e-15	3.73e-11	1.005
Grcc10	0.209072	0.542	0.49	1.34e-15	4.32e-11	1.106
Gm26917	0.18283	0.444	0.311	1.42e-15	4.57e-11	1.428
Ppp3ca	0.230716	0.515	0.493	1.47e-15	4.73e-11	1.045
Hypk	0.203197	0.334	0.276	1.47e-15	4.74e-11	1.21
Pcif1	0.233117	0.38	0.304	1.47e-15	4.75e-11	1.25
Hivep1	0.265836	0.302	0.186	1.56e-15	5.03e-11	1.624
Cdkn1b	0.284014	0.49	0.394	1.58e-15	5.12e-11	1.244
Cct5	0.129602	0.488	0.496	1.71e-15	5.53e-11	0.984
Luc7l2	0.218953	0.86	0.779	2.1e-15	6.78e-11	1.104
Uchl3	0.215782	0.291	0.201	2.15e-15	6.93e-11	1.448
Zmynd8	0.211579	0.314	0.273	2.7e-15	8.72e-11	1.15
Alkbh1	0.275656	0.382	0.29	2.93e-15	9.48e-11	1.317
Cox6b1	0.0837859	0.657	0.666	4.27e-15	1.38e-10	0.986
Tomm20	0.163796	0.725	0.692	4.39e-15	1.42e-10	1.048
Mdm4	0.222011	0.369	0.311	5.04e-15	1.63e-10	1.186
Slc25a36	0.254611	0.369	0.266	5.04e-15	1.63e-10	1.387
Mrpl18	0.128527	0.316	0.324	5.33e-15	1.72e-10	0.975
Cntrl	0.256719	0.377	0.271	5.37e-15	1.73e-10	1.391
Atp5md	0.0779138	0.577	0.567	5.46e-15	1.76e-10	1.018
Cd83	0.197115	0.469	0.324	5.87e-15	1.9e-10	1.448
Stx8	0.153058	0.266	0.237	5.89e-15	1.9e-10	1.122
Ppm1g	0.19956	0.361	0.313	6.59e-15	2.13e-10	1.153
AY036118	0.176835	0.966	0.948	6.81e-15	2.2e-10	1.019
Psmb10	0.240736	0.359	0.249	9.43e-15	3.04e-10	1.442
Tmpo	0.114007	0.281	0.316	9.59e-15	3.09e-10	0.889
Rsbn1l	0.243466	0.483	0.42	1.02e-14	3.29e-10	1.15
Tmem14c	0.0343004	0.403	0.486	1.18e-14	3.8e-10	0.829
Cox16	0.208818	0.384	0.318	1.23e-14	3.96e-10	1.208
Slbp	0.221996	0.362	0.305	1.34e-14	4.33e-10	1.187
Ndufa2	0.175933	0.65	0.596	1.5e-14	4.85e-10	1.091
Cbx3	0.0824389	0.453	0.477	1.68e-14	5.42e-10	0.95
Swi5	0.10685	0.442	0.477	1.91e-14	6.16e-10	0.927
Krtcap2	0.16246	0.531	0.513	1.97e-14	6.37e-10	1.035
Fam204a	0.222289	0.426	0.348	1.98e-14	6.4e-10	1.224
Rapgef6	0.26785	0.455	0.331	2.1e-14	6.79e-10	1.375
Cisd2	0.223046	0.448	0.391	2.25e-14	7.27e-10	1.146
Tgif1	0.133707	0.4	0.263	2.57e-14	8.3e-10	1.521
Atp5f1	0.100181	0.666	0.683	2.76e-14	8.9e-10	0.975
BC005624	0.2286	0.485	0.39	3.09e-14	9.96e-10	1.244
Dock8	0.250108	0.327	0.193	3.54e-14	1.14e-09	1.694
Dnajc8	0.156491	0.496	0.496	3.77e-14	1.22e-09	1
Slc25a3	0.100278	0.812	0.773	3.8e-14	1.23e-09	1.05
Bcl10	0.240576	0.519	0.433	4.16e-14	1.34e-09	1.199
Ddx5	0.0159756	0.984	0.942	4.46e-14	1.44e-09	1.045
Ndufb7	0.0741322	0.519	0.543	5.15e-14	1.66e-09	0.956
Ak2	0.201834	0.332	0.248	5.39e-14	1.74e-09	1.339
Irf2	0.251996	0.474	0.41	6.27e-14	2.03e-09	1.156
Nipbl	0.211823	0.581	0.57	6.31e-14	2.04e-09	1.019
Atp5o	0.102951	0.508	0.507	6.54e-14	2.11e-09	1.002
Psma3	0.174489	0.702	0.675	6.57e-14	2.12e-09	1.04
Tia1	0.223513	0.371	0.252	6.86e-14	2.21e-09	1.472
Eny2	0.146265	0.4	0.365	6.95e-14	2.24e-09	1.096
Srsf5	0.17563	0.931	0.874	7.45e-14	2.41e-09	1.065
Abcg1	0.199191	0.357	0.345	9.59e-14	3.09e-09	1.035
Rnaseh2c	0.14202	0.316	0.304	9.86e-14	3.18e-09	1.039
Pcbp2	0.137601	0.703	0.693	1.12e-13	3.63e-09	1.014
Dph3	0.206877	0.442	0.362	1.19e-13	3.85e-09	1.221
Ptpn6	0.28465	0.355	0.228	1.24e-13	4.01e-09	1.557
Smg1	0.229757	0.428	0.351	1.27e-13	4.1e-09	1.219
5031425E22Rik	0.22614	0.288	0.204	1.27e-13	4.11e-09	1.412
Lncpint	0.234397	0.304	0.252	1.34e-13	4.32e-09	1.206
Hnrnpc	0.0668634	0.595	0.634	1.36e-13	4.39e-09	0.938
Tmod3	0.24099	0.474	0.368	1.5e-13	4.83e-09	1.288
Ndufa7	0.118912	0.641	0.593	1.59e-13	5.15e-09	1.081
Bola3	0.214964	0.291	0.204	1.7e-13	5.48e-09	1.426
U2af1	0.102014	0.529	0.542	1.79e-13	5.77e-09	0.976
Twistnb	0.217584	0.391	0.315	1.84e-13	5.93e-09	1.241
Klf10	0.0540527	0.313	0.224	1.86e-13	6.01e-09	1.397
Celf2	0.171189	0.581	0.433	2.1e-13	6.77e-09	1.342
Acin1	0.168659	0.593	0.566	2.18e-13	7.03e-09	1.048
Psmd8	0.112609	0.563	0.548	2.27e-13	7.33e-09	1.027
Rest	0.22418	0.325	0.226	2.55e-13	8.22e-09	1.438
Pa2g4	0.0587198	0.323	0.374	2.57e-13	8.28e-09	0.864
Rab21	0.21728	0.529	0.467	2.61e-13	8.43e-09	1.133
Lmnb1	0.102249	0.298	0.201	2.61e-13	8.44e-09	1.483
Uqcrq	0.0238067	0.599	0.61	2.82e-13	9.1e-09	0.982
Kmt2e	0.225606	0.7	0.637	3.77e-13	1.22e-08	1.099
Ndufa4	0.18523	0.691	0.66	3.82e-13	1.23e-08	1.047
Mrpl34	0.150824	0.316	0.274	4.21e-13	1.36e-08	1.153
Timm13	0.0710565	0.439	0.481	4.65e-13	1.5e-08	0.913
Arpp19	0.0954123	0.556	0.54	4.75e-13	1.53e-08	1.03
Rbis	0.183578	0.396	0.356	4.76e-13	1.54e-08	1.112
Kmt2a	0.232652	0.506	0.43	5.32e-13	1.72e-08	1.177
Myl12b	0.0999679	0.595	0.556	5.32e-13	1.72e-08	1.07
Tpr	0.202755	0.709	0.627	5.44e-13	1.76e-08	1.131
Ube2b	0.186356	0.648	0.602	5.67e-13	1.83e-08	1.076
Galnt11	0.193336	0.266	0.215	5.82e-13	1.88e-08	1.237
Chchd1	0.121969	0.323	0.334	6.09e-13	1.97e-08	0.967
Rilpl2	0.133069	0.291	0.207	7.22e-13	2.33e-08	1.406
Cycs	0.153825	0.515	0.492	7.81e-13	2.52e-08	1.047
Psma5	0.112695	0.401	0.403	8.44e-13	2.73e-08	0.995
Hmgn5	0.235633	0.263	0.151	8.89e-13	2.87e-08	1.742
Mrpl43	0.170644	0.423	0.383	1.02e-12	3.3e-08	1.104
Rbm8a	0.16031	0.501	0.479	1.11e-12	3.6e-08	1.046
Rasa3	0.160044	0.261	0.238	1.16e-12	3.76e-08	1.097
Atp13a2	0.212237	0.266	0.159	1.39e-12	4.48e-08	1.673
Ogdh	0.173637	0.346	0.299	1.55e-12	5.02e-08	1.157
Srsf6	0.13435	0.462	0.433	1.56e-12	5.03e-08	1.067
Tmem167	0.17276	0.456	0.396	1.73e-12	5.58e-08	1.152
Smc6	0.183255	0.391	0.381	1.77e-12	5.71e-08	1.026
Hspa14	0.167388	0.274	0.24	2.05e-12	6.62e-08	1.142
Cox5b	0.122945	0.716	0.674	2.14e-12	6.92e-08	1.062
Ndufa11	0.151029	0.487	0.476	2.17e-12	7.01e-08	1.023
Bcl2l11	0.152256	0.33	0.234	2.35e-12	7.58e-08	1.41
Cenpx	0.135089	0.274	0.258	2.46e-12	7.93e-08	1.062
Rbm17	0.193958	0.346	0.283	2.46e-12	7.94e-08	1.223
Fkbp3	0.15171	0.403	0.377	2.51e-12	8.12e-08	1.069
Ndufb8	0.0149328	0.497	0.542	2.67e-12	8.62e-08	0.917
Arglu1	0.104704	0.595	0.544	2.98e-12	9.62e-08	1.094
Mak16	0.181597	0.29	0.243	3.07e-12	9.9e-08	1.193
Rnps1	0.16652	0.435	0.379	3.21e-12	1.03e-07	1.148
Dynll1	0.00183265	0.544	0.563	3.41e-12	1.1e-07	0.966
Frg1	0.167708	0.355	0.325	3.49e-12	1.13e-07	1.092
Rbbp6	0.0642716	0.654	0.6	3.65e-12	1.18e-07	1.09
Pcgf5	0.197011	0.252	0.147	3.84e-12	1.24e-07	1.714
Mdh1	0.0631113	0.405	0.435	4.38e-12	1.41e-07	0.931
Ppp3cb	0.21186	0.282	0.218	4.6e-12	1.49e-07	1.294
Upf3b	0.204559	0.311	0.254	4.65e-12	1.5e-07	1.224
Smarcc1	0.178211	0.288	0.245	4.75e-12	1.53e-07	1.176
Tmem258	0.0289372	0.508	0.479	4.78e-12	1.54e-07	1.061
Ptp4a2	0.142832	0.686	0.644	4.92e-12	1.59e-07	1.065
Cdk4	0.0683001	0.298	0.308	5.45e-12	1.76e-07	0.968
Mier1	0.200416	0.512	0.487	5.79e-12	1.87e-07	1.051
Rbm33	0.193759	0.35	0.279	6.05e-12	1.95e-07	1.254
Siva1	0.0798283	0.227	0.26	6.07e-12	1.96e-07	0.873
Polr2m	0.204038	0.341	0.272	6.13e-12	1.98e-07	1.254
Emd	0.20026	0.4	0.317	6.25e-12	2.02e-07	1.262
Cct8	0.0502974	0.435	0.477	6.71e-12	2.17e-07	0.912
Phip	0.24279	0.494	0.421	6.83e-12	2.2e-07	1.173
Sdhb	0.100496	0.414	0.441	7.02e-12	2.27e-07	0.939
Nfkb1	0.107094	0.476	0.366	7.37e-12	2.38e-07	1.301
Aimp1	0.161872	0.444	0.423	8.6e-12	2.78e-07	1.05
Edf1	0.122094	0.623	0.571	8.61e-12	2.78e-07	1.091
Was	0.197645	0.288	0.169	9.11e-12	2.94e-07	1.704
Zcchc7	0.153628	0.432	0.451	1.08e-11	3.49e-07	0.958
Atpif1	0.0620407	0.448	0.49	1.08e-11	3.5e-07	0.914
Hnrnpul1	0.174789	0.425	0.382	1.12e-11	3.61e-07	1.113
Baz2a	0.206645	0.279	0.213	1.19e-11	3.85e-07	1.31
4933434E20Rik	0.0924102	0.25	0.261	1.2e-11	3.89e-07	0.958
Sh3bgrl	0.0875688	0.352	0.26	1.22e-11	3.94e-07	1.354
Fam32a	0.147958	0.282	0.285	1.24e-11	4e-07	0.989
Tmem160	0.170069	0.409	0.354	1.43e-11	4.63e-07	1.155
Smc1a	0.124577	0.442	0.457	1.45e-11	4.68e-07	0.967
Sfpq	0.0407501	0.755	0.724	1.48e-11	4.77e-07	1.043
Ankrd11	0.166126	0.757	0.709	1.59e-11	5.12e-07	1.068
Arpc4	0.0457671	0.513	0.553	1.64e-11	5.28e-07	0.928
Hdgf	0.0128003	0.378	0.438	1.67e-11	5.4e-07	0.863
Senp6	0.03476	0.467	0.55	1.7e-11	5.5e-07	0.849
Zc3hav1	0.139403	0.382	0.261	1.78e-11	5.74e-07	1.464
Tnrc6b	0.229412	0.563	0.484	1.8e-11	5.82e-07	1.163
Uqcr10	0.0785851	0.549	0.556	1.9e-11	6.13e-07	0.987
Eif2s1	0.143927	0.373	0.332	1.95e-11	6.31e-07	1.123
Bcas2	0.127548	0.472	0.45	2.09e-11	6.73e-07	1.049
Khdrbs1	0.148575	0.485	0.469	2.17e-11	7e-07	1.034
Sf3b1	0.0217508	0.822	0.8	2.17e-11	7.01e-07	1.027
2023-03-02	0.160662	0.394	0.364	2.35e-11	7.6e-07	1.082
Syf2	0.17472	0.595	0.559	2.44e-11	7.88e-07	1.064
Atg101	0.169467	0.307	0.266	2.45e-11	7.91e-07	1.154
Park7	0.0718946	0.522	0.563	2.83e-11	9.14e-07	0.927
Snrpa1	0.171041	0.307	0.262	2.88e-11	9.3e-07	1.172
Tmsb4x	0.126362	0.996	0.979	3.29e-11	1.06e-06	1.017
Dcun1d5	0.115112	0.371	0.356	3.39e-11	1.09e-06	1.042
Zfp869	0.129912	0.32	0.32	3.39e-11	1.09e-06	1
Pde4b	0.147966	0.501	0.399	3.79e-11	1.22e-06	1.256
Tcp1	0.123758	0.442	0.438	3.84e-11	1.24e-06	1.009
Egln2	0.117264	0.282	0.289	4.07e-11	1.31e-06	0.976
Angel2	0.159928	0.275	0.25	4.74e-11	1.53e-06	1.1
Slc25a5	0.0323801	0.712	0.712	5.11e-11	1.65e-06	1
Ppp1cc	0.0982536	0.471	0.478	5.31e-11	1.72e-06	0.985
Rbck1	0.150242	0.263	0.228	5.69e-11	1.84e-06	1.154
Myo1c	0.225118	0.252	0.154	5.75e-11	1.86e-06	1.636
Fgfr1op2	0.136408	0.41	0.4	5.98e-11	1.93e-06	1.025
Tra2a	0.110017	0.735	0.663	6.13e-11	1.98e-06	1.109
Kdm5a	0.226601	0.453	0.379	6.97e-11	2.25e-06	1.195
Maz	0.151751	0.3	0.247	9.19e-11	2.97e-06	1.215
Supt16	0.132523	0.385	0.371	9.58e-11	3.09e-06	1.038
Prmt1	0.0568591	0.314	0.357	9.71e-11	3.14e-06	0.88
Ddx39b	0.0153001	0.456	0.518	1.05e-10	3.37e-06	0.88
Mphosph10	0.195015	0.352	0.274	1.14e-10	3.67e-06	1.285
Fbxo11	0.143351	0.323	0.278	1.15e-10	3.72e-06	1.162
Idh3g	0.153856	0.346	0.321	1.24e-10	4e-06	1.078
Stk38	0.208535	0.345	0.26	1.26e-10	4.07e-06	1.327
Smarca5	0.105466	0.65	0.642	1.5e-10	4.86e-06	1.012
Rexo1	0.156946	0.334	0.31	1.54e-10	4.97e-06	1.077
Cox14	0.12948	0.385	0.373	1.62e-10	5.24e-06	1.032
Brk1	0.0561477	0.561	0.59	1.71e-10	5.52e-06	0.951
Eif4ebp2	0.217844	0.311	0.231	1.82e-10	5.88e-06	1.346
Actr3	0.0410534	0.613	0.612	2.02e-10	6.52e-06	1.002
Thrap3	0.101928	0.547	0.568	2.13e-10	6.87e-06	0.963
Cnot2	0.167607	0.272	0.217	2.28e-10	7.35e-06	1.253
Nt5c	0.168241	0.316	0.263	2.34e-10	7.55e-06	1.202
Timm23	0.136067	0.467	0.434	2.35e-10	7.6e-06	1.076
Anapc5	0.107502	0.348	0.345	2.4e-10	7.76e-06	1.009
Ppp2r5a	0.186701	0.44	0.379	2.51e-10	8.11e-06	1.161
Ssna1	0.121674	0.29	0.284	2.54e-10	8.21e-06	1.021
R3hdm1	0.160718	0.425	0.372	2.57e-10	8.31e-06	1.142
Dpm3	0.117056	0.4	0.36	2.59e-10	8.36e-06	1.111
Pkn1	0.205483	0.41	0.323	2.67e-10	8.64e-06	1.269
Epb41l4aos	0.200789	0.307	0.21	2.7e-10	8.7e-06	1.462
Zfp644	0.146544	0.52	0.497	3.41e-10	1.1e-05	1.046
Eif4a3	0.0595653	0.382	0.427	3.43e-10	1.11e-05	0.895
Uqcc3	0.0761531	0.242	0.261	3.47e-10	1.12e-05	0.927
Cdc37	0.0209454	0.391	0.458	3.48e-10	1.12e-05	0.854
Akr1b3	0.152522	0.329	0.293	3.7e-10	1.19e-05	1.123
Tnrc6c	0.140922	0.478	0.477	3.82e-10	1.23e-05	1.002
Bag1	0.108168	0.439	0.404	4.16e-10	1.34e-05	1.087
Fubp1	0.110386	0.508	0.482	4.16e-10	1.34e-05	1.054
Ube2m	0.0334818	0.359	0.415	4.61e-10	1.49e-05	0.865
Smg6	0.176539	0.366	0.305	4.66e-10	1.51e-05	1.2
Ddx23	0.156572	0.263	0.214	4.73e-10	1.53e-05	1.229
Fundc2	0.14716	0.3	0.258	4.93e-10	1.59e-05	1.163
Pnn	0.134327	0.467	0.435	5.26e-10	1.7e-05	1.074
Dnaja2	0.0565154	0.467	0.513	5.48e-10	1.77e-05	0.91
Swt1	0.108128	0.274	0.29	5.62e-10	1.81e-05	0.945
Ndufaf8	0.164119	0.27	0.204	5.7e-10	1.84e-05	1.324
Bcl7b	0.0507787	0.254	0.299	5.78e-10	1.87e-05	0.849
Fkbp4	0.000299902	0.261	0.339	6.1e-10	1.97e-05	0.77
Suz12	0.144388	0.346	0.311	6.23e-10	2.01e-05	1.113
Grpel1	0.159206	0.409	0.36	6.93e-10	2.24e-05	1.136
Ndufb10	0.128189	0.56	0.537	7.3e-10	2.36e-05	1.043
Mrpl14	0.0363357	0.213	0.256	7.32e-10	2.36e-05	0.832
Med10	0.152877	0.336	0.289	7.63e-10	2.46e-05	1.163
Pip4p1	0.0984467	0.306	0.323	8.08e-10	2.61e-05	0.947
Smc3	0.00456336	0.401	0.436	8.39e-10	2.71e-05	0.92
Ccz1	0.189579	0.343	0.269	8.41e-10	2.72e-05	1.275
Psme2	0.109244	0.346	0.348	8.48e-10	2.74e-05	0.994
Gpi1	0.0370884	0.512	0.533	9.95e-10	3.21e-05	0.961
Mrpl32	0.156977	0.323	0.268	1e-09	3.24e-05	1.205
Cep57	0.189796	0.256	0.176	1.11e-09	3.58e-05	1.455
Fip1l1	0.161251	0.426	0.373	1.11e-09	3.58e-05	1.142
Adss	0.167185	0.323	0.24	1.12e-09	3.61e-05	1.346
Eif3a	0.0813992	0.686	0.683	1.14e-09	3.69e-05	1.004
Cct3	0.0352129	0.4	0.452	1.15e-09	3.7e-05	0.885
Stx16	0.167712	0.298	0.241	1.26e-09	4.07e-05	1.237
Ssr4	0.0394922	0.583	0.636	1.28e-09	4.13e-05	0.917
Herpud1	0.231227	0.545	0.501	1.33e-09	4.28e-05	1.088
Gtpbp2	0.156044	0.259	0.227	1.36e-09	4.4e-05	1.141
Brd1	0.083208	0.467	0.505	1.48e-09	4.79e-05	0.925
Mrps24	0.0950486	0.401	0.41	1.52e-09	4.91e-05	0.978
Prdx2	0.0581032	0.448	0.478	1.58e-09	5.09e-05	0.937
Ppdpf	0.19958	0.4	0.323	1.59e-09	5.14e-05	1.238
Selenow	0.0328414	0.698	0.594	1.66e-09	5.37e-05	1.175
Dazap1	0.11064	0.311	0.297	1.69e-09	5.46e-05	1.047
Gtf2h5	0.110257	0.439	0.429	1.75e-09	5.64e-05	1.023
Tagln2	0.249569	0.432	0.346	1.77e-09	5.72e-05	1.249
Snrnp48	0.145518	0.353	0.324	1.8e-09	5.82e-05	1.09
Csnk1g2	0.137125	0.295	0.261	1.88e-09	6.08e-05	1.13
Esd	0.0265898	0.467	0.475	1.99e-09	6.43e-05	0.983
Snhg1	0.173631	0.492	0.472	2.12e-09	6.84e-05	1.042
Imp3	0.156003	0.433	0.383	2.13e-09	6.88e-05	1.131
Ahsa1	0.0452785	0.27	0.314	2.15e-09	6.95e-05	0.86
Mta3	0.168765	0.272	0.205	2.18e-09	7.03e-05	1.327
Dusp11	0.0948979	0.478	0.514	2.22e-09	7.16e-05	0.93
Eif1ax	0.0419001	0.314	0.351	2.25e-09	7.25e-05	0.895
Ntan1	0.0762525	0.29	0.318	2.27e-09	7.34e-05	0.912
Glrx3	0.0436073	0.341	0.393	2.36e-09	7.63e-05	0.868
Elob	0.110188	0.744	0.687	2.41e-09	7.78e-05	1.083
Ndufs4	0.146852	0.421	0.386	2.46e-09	7.93e-05	1.091
Aurkaip1	0.0875445	0.387	0.414	2.61e-09	8.43e-05	0.935
Cox7c	0.0154774	0.842	0.788	2.62e-09	8.44e-05	1.069
Grb2	0.169339	0.6	0.554	2.76e-09	8.92e-05	1.083
Lsm12	0.104441	0.375	0.389	2.95e-09	9.52e-05	0.964
Lgals1	0.216415	0.27	0.169	2.98e-09	9.63e-05	1.598
Eif2s3y	0.121196	0.391	0.396	3.19e-09	0.00010293	0.987
C1qbp	0.0486198	0.32	0.373	3.38e-09	0.000109112	0.858
Tsn	0.0116154	0.472	0.504	3.41e-09	0.000110091	0.937
Ppp6r1	0.154916	0.302	0.236	3.53e-09	0.000113916	1.28
Psmb5	0.00451443	0.426	0.495	3.65e-09	0.000117733	0.861
Pcmtd1	0.154354	0.353	0.344	3.83e-09	0.00012352	1.026
Pts	0.164326	0.266	0.194	3.87e-09	0.000124827	1.371
Mpc2	0.0593236	0.409	0.461	3.94e-09	0.000127328	0.887
Ncor1	0.0454499	0.577	0.611	4.01e-09	0.000129532	0.944
Snrpc	0.0641112	0.421	0.432	4.12e-09	0.000133124	0.975
Ciao2a	0.105054	0.325	0.3	4.16e-09	0.000134227	1.083
Arpc5	0.173697	0.677	0.616	4.17e-09	0.000134715	1.099
Eif3g	0.0265093	0.35	0.406	4.36e-09	0.000140629	0.862
Diaph1	0.0213598	0.309	0.259	4.43e-09	0.000143154	1.193
Slc50a1	0.0374647	0.295	0.349	4.84e-09	0.000156296	0.845
Rnf187	0.121802	0.419	0.432	5.4e-09	0.000174353	0.97
Trappc2l	0.0523563	0.284	0.322	5.43e-09	0.000175211	0.882
Utp3	0.152736	0.373	0.322	5.49e-09	0.00017723	1.158
Ndufa13	0.0090473	0.616	0.617	5.78e-09	0.000186538	0.998
Jarid2	0.195539	0.307	0.224	5.9e-09	0.000190487	1.371
Dpm1	0.132573	0.52	0.495	6.19e-09	0.000199844	1.051
Bbip1	0.0586613	0.275	0.312	6.23e-09	0.000201171	0.881
Usp15	0.146874	0.394	0.326	6.35e-09	0.000204985	1.209
Use1	0.130503	0.377	0.362	6.61e-09	0.000213266	1.041
Sf3b2	0.141691	0.661	0.636	6.78e-09	0.0002189	1.039
Snrpd3	0.0829904	0.368	0.383	7e-09	0.000225921	0.961
1110038B12Rik	0.153682	0.35	0.263	7.4e-09	0.000238757	1.331
Cox4i1	0.0496113	0.924	0.851	7.47e-09	0.000241327	1.086
Mrps17	0.0553619	0.259	0.293	7.53e-09	0.000243003	0.884
Zfp62	0.175938	0.277	0.235	7.94e-09	0.000256209	1.179
Rpp21	0.154881	0.279	0.227	8.32e-09	0.000268498	1.229
Rbbp4	0.0125695	0.425	0.474	8.6e-09	0.000277526	0.897
Wbp11	0.105749	0.419	0.416	9.27e-09	0.000299415	1.007
Sec11a	0.0802044	0.396	0.421	9.29e-09	0.000299936	0.941
Cdk2ap2	0.0241122	0.352	0.304	9.37e-09	0.000302514	1.158
Gtpbp4	0.144317	0.419	0.364	9.52e-09	0.000307449	1.151
Prdx6	0.0297466	0.487	0.488	9.65e-09	0.000311479	0.998
Cyld	0.164341	0.313	0.264	9.73e-09	0.000314124	1.186
Smarcad1	0.165847	0.268	0.223	1e-08	0.000323461	1.202
Atp6v1f	0.151831	0.655	0.628	1.12e-08	0.000361465	1.043
Ghitm	0.087264	0.416	0.449	1.15e-08	0.00037092	0.927
Ddx18	0.108301	0.291	0.294	1.27e-08	0.00041063	0.99
Larp7	0.173227	0.252	0.178	1.37e-08	0.000441715	1.416
Cacybp	0.122828	0.352	0.362	1.4e-08	0.000452828	0.972
Mrpl24	0.0759271	0.313	0.335	1.42e-08	0.000458485	0.934
Sh3bp5	0.0469732	0.227	0.277	1.44e-08	0.000463817	0.819
Srsf11	0.0990726	0.721	0.692	1.62e-08	0.000523049	1.042
Mrps16	0.158653	0.321	0.265	1.67e-08	0.000539014	1.211
Ing4	0.119371	0.259	0.247	1.69e-08	0.000546491	1.049
Fbl	0.0563892	0.337	0.355	1.73e-08	0.000557058	0.949
Vdac1	0.0264353	0.352	0.387	1.77e-08	0.000571345	0.91
Impdh2	0.136784	0.314	0.292	2.03e-08	0.000655592	1.075
Hnrnpl	0.00671211	0.419	0.482	2.08e-08	0.00067238	0.869
Prelid1	0.0465278	0.373	0.382	2.21e-08	0.000713977	0.976
Matr3	0.115456	0.504	0.502	2.43e-08	0.000784287	1.004
Ube2l3	0.0412757	0.506	0.522	2.6e-08	0.000838013	0.969
2023-03-05	0.0983362	0.359	0.355	2.79e-08	0.000901541	1.011
Pkn2	0.0580249	0.417	0.447	2.96e-08	0.000955037	0.933
Bsdc1	0.0126866	0.21	0.261	3.04e-08	0.000982631	0.805
Ep400	0.1245	0.345	0.318	3.06e-08	0.000988664	1.085
Nr4a1	0.10698	0.496	0.405	4e-08	0.00129253	1.225
Pnrc2	0.137098	0.281	0.238	4.02e-08	0.00129789	1.181
Map1lc3b	0.109307	0.789	0.738	4.14e-08	0.00133534	1.069
Pdcd5	0.0132208	0.401	0.48	4.26e-08	0.00137531	0.835
Rab8a	0.138689	0.313	0.288	4.3e-08	0.00138939	1.087
Trp53	0.143525	0.274	0.216	4.52e-08	0.00145942	1.269
Git2	0.183734	0.48	0.427	4.94e-08	0.00159556	1.124
Atp5g1	0.0109914	0.535	0.596	5.07e-08	0.001636	0.898
Ppil4	0.0570365	0.263	0.299	5.13e-08	0.0016566	0.88
N4bp2l2	0.156311	0.519	0.474	5.27e-08	0.00170179	1.095
Mrps21	0.0907773	0.361	0.362	5.37e-08	0.00173273	0.997
Pfdn6	0.128585	0.375	0.352	5.39e-08	0.0017387	1.065
Far1	0.113934	0.279	0.272	5.45e-08	0.00175925	1.026
Ankrd44	0.161591	0.378	0.302	5.77e-08	0.00186415	1.252
Gtf2b	0.0922397	0.401	0.386	5.93e-08	0.00191295	1.039
Ubap2l	0.132895	0.522	0.499	5.99e-08	0.00193528	1.046
Smim11	0.132615	0.304	0.268	6.4e-08	0.00206784	1.134
Ncl	0.188429	0.869	0.837	6.49e-08	0.00209566	1.038
Polr2j	0.0831738	0.341	0.344	6.68e-08	0.00215802	0.991
Ramac	0.144478	0.38	0.309	6.69e-08	0.00215843	1.23
Lman2	0.105562	0.384	0.359	6.76e-08	0.00218265	1.07
Txn2	0.107904	0.345	0.328	6.79e-08	0.00219302	1.052
Calm3	0.00292798	0.416	0.464	7.09e-08	0.00228858	0.897
Suclg1	0.0800962	0.343	0.355	8.53e-08	0.00275421	0.966
Gm16286	0.0490975	0.417	0.442	8.79e-08	0.00283743	0.943
Nucks1	0.0407291	0.49	0.555	9.46e-08	0.00305536	0.883
Ola1	0.114346	0.29	0.27	1.02e-07	0.00327713	1.074
Kdm7a	0.0103709	0.311	0.346	1.08e-07	0.00347241	0.899
Cwc15	0.0408317	0.504	0.525	1.09e-07	0.00351809	0.96
Necap2	0.0351214	0.302	0.349	1.1e-07	0.00355453	0.865
Lsm8	0.119199	0.284	0.267	1.1e-07	0.00356144	1.064
Ppp1r14b	0.0945593	0.456	0.416	1.11e-07	0.00357026	1.096
Abcf1	0.0251382	0.353	0.394	1.12e-07	0.00360869	0.896
Ssbp1	0.131458	0.318	0.284	1.13e-07	0.00363978	1.12
Atp5k	0.0601281	0.472	0.482	1.19e-07	0.00382886	0.979
G3bp1	0.0845566	0.458	0.454	1.2e-07	0.00386623	1.009
2023-09-11	0.157208	0.272	0.175	1.24e-07	0.00398721	1.554
Slc25a11	0.0280486	0.229	0.27	1.28e-07	0.00412321	0.848
Trim26	0.109302	0.256	0.249	1.33e-07	0.00428657	1.028
Gripap1	0.0108907	0.238	0.29	1.43e-07	0.00461136	0.821
Actr2	0.0465939	0.586	0.556	1.44e-07	0.00465678	1.054
Ccdc174	0.13028	0.32	0.3	1.47e-07	0.00474441	1.067
Atp5b	0.0530345	0.728	0.759	1.5e-07	0.00482886	0.959
Tomm6	0.106319	0.6	0.57	1.56e-07	0.0050309	1.053
Prpf4b	0.139427	0.6	0.569	1.62e-07	0.00522359	1.054
Taok3	0.11401	0.277	0.269	1.67e-07	0.00540251	1.03
Commd4	0.110765	0.306	0.289	1.68e-07	0.00541045	1.059
Eif2s2	0.0826335	0.682	0.687	1.71e-07	0.00552561	0.993
Bbx	0.164685	0.309	0.258	1.74e-07	0.00562695	1.198
Fbxw2	0.146431	0.407	0.346	1.86e-07	0.00599173	1.176
U2af2	0.00625879	0.35	0.379	1.9e-07	0.00613719	0.923
Ilf2	0.157063	0.423	0.381	1.9e-07	0.00614472	1.11
Ptk2b	0.149475	0.307	0.215	1.91e-07	0.00616366	1.428
Tubb5	0.074838	0.56	0.59	1.94e-07	0.00626573	0.949
Ndufs6	0.00604079	0.382	0.421	2.02e-07	0.00651429	0.907
Rbm6	0.130261	0.327	0.281	2.06e-07	0.00665174	1.164
Cebpz	0.116604	0.519	0.478	2.12e-07	0.00684073	1.086
Psmd14	0.0205091	0.275	0.326	2.15e-07	0.00694914	0.844
Ssu72	0.0646539	0.391	0.415	2.26e-07	0.00729022	0.942
Pan3	0.163896	0.332	0.282	2.33e-07	0.00752881	1.177
Sri	0.144198	0.487	0.443	2.49e-07	0.0080282	1.099
Brd4	0.091299	0.478	0.482	2.51e-07	0.00809219	0.992
Zcchc9	0.140878	0.258	0.218	2.58e-07	0.00833282	1.183
Slc4a7	0.178624	0.254	0.22	2.64e-07	0.0085374	1.155
Arl6ip4	0.118219	0.277	0.249	2.66e-07	0.0085748	1.112
Mrpl12	0.0224158	0.258	0.302	2.71e-07	0.00876362	0.854
Sarnp	0.0393101	0.38	0.412	2.73e-07	0.00880095	0.922
Nfu1	0.0587042	0.236	0.251	2.79e-07	0.00899581	0.94
Dad1	0.122757	0.666	0.654	2.8e-07	0.0090321	1.018
Snrnp200	0.152302	0.298	0.249	2.81e-07	0.00907076	1.197
Ubr4	0.0174147	0.213	0.266	3.16e-07	0.0102146	0.801
Nsrp1	0.189149	0.357	0.293	3.18e-07	0.0102629	1.218
Larp1	0.0365326	0.309	0.363	3.32e-07	0.0107072	0.851
Tbca	0.0741908	0.439	0.427	3.34e-07	0.0107725	1.028
Sf1	0.0505696	0.46	0.481	3.35e-07	0.0108226	0.956
Ndufb2	0.0326608	0.361	0.382	3.75e-07	0.0121145	0.945
Puf60	0.097037	0.519	0.515	3.99e-07	0.0128663	1.008
Chd2	0.148437	0.609	0.52	4.27e-07	0.0137766	1.171
Eif3d	0.0793913	0.38	0.387	4.39e-07	0.0141658	0.982
Capg	0.130478	0.259	0.171	4.42e-07	0.0142556	1.515
Dnajb6	0.0989673	0.632	0.631	4.51e-07	0.0145563	1.002
Ube2q1	0.00144243	0.268	0.333	4.52e-07	0.0145919	0.805
Iscu	0.0263936	0.353	0.403	4.64e-07	0.0149871	0.876
Rbm5	0.13414	0.496	0.465	4.64e-07	0.0149927	1.067
Sltm	0.0908452	0.43	0.46	4.75e-07	0.0153481	0.935
Papola	0.0339898	0.346	0.392	4.76e-07	0.01537	0.883
Suds3	0.134994	0.263	0.212	4.86e-07	0.0156968	1.241
Cdc42se2	0.124306	0.361	0.333	5.08e-07	0.0163901	1.084
Hpf1	0.0488858	0.238	0.265	5.1e-07	0.0164616	0.898
Pds5a	0.07376	0.306	0.278	5.13e-07	0.0165645	1.101
Leng8	0.0991932	0.266	0.251	5.18e-07	0.0167165	1.06
Chd6	0.145579	0.385	0.364	5.61e-07	0.0181039	1.058
Rtf1	0.0741803	0.43	0.435	5.65e-07	0.0182462	0.989
Ifi30	0.294116	0.348	0.259	6.63e-07	0.0214156	1.344
Oser1	0.0477884	0.291	0.316	6.66e-07	0.0215109	0.921
Pik3ip1	0.064604	0.307	0.326	7.07e-07	0.0228187	0.942
Phf3	0.140362	0.588	0.567	7.08e-07	0.0228528	1.037
Bola2	0.0745001	0.369	0.385	7.23e-07	0.0233474	0.958
Cct7	0.0335233	0.453	0.485	7.36e-07	0.0237576	0.934
Eif4e2	0.12434	0.387	0.367	7.92e-07	0.0255731	1.054
Pnrc1	0.044017	0.829	0.762	7.94e-07	0.0256402	1.088
Pnisr	0.15922	0.581	0.519	7.98e-07	0.0257778	1.119
Clk4	0.0387147	0.369	0.417	8.05e-07	0.0259798	0.885
Rtcb	0.05528	0.325	0.347	8.16e-07	0.0263548	0.937
Crebbp	0.0811832	0.433	0.447	8.23e-07	0.0265841	0.969
Tmem234	0.142308	0.634	0.574	8.29e-07	0.0267738	1.105
Rnf4	0.14589	0.353	0.299	8.7e-07	0.0280724	1.181
Hint1	0.0200895	0.725	0.715	9.3e-07	0.0300211	1.014
Ndufb3	0.0845867	0.43	0.436	9.46e-07	0.0305312	0.986
Hnrnph2	0.102176	0.407	0.394	9.47e-07	0.0305665	1.033
Ufm1	0.117705	0.341	0.298	9.52e-07	0.0307337	1.144
Gps2	0.0728902	0.275	0.294	9.61e-07	0.0310295	0.935
Baz1b	0.0106762	0.334	0.358	9.76e-07	0.0315002	0.933
Mrpl52	0.0287494	0.465	0.503	1e-06	0.0324436	0.924
Psmb4	0.0235785	0.554	0.592	1.03e-06	0.033407	0.936
Pnpla8	0.0632785	0.325	0.347	1.06e-06	0.0343052	0.937
Tmem128	0.062017	0.341	0.37	1.06e-06	0.0343335	0.922
Hdac1	0.102989	0.279	0.241	1.07e-06	0.0345444	1.158
Mtf2	0.137958	0.265	0.213	1.07e-06	0.0346216	1.244
Nsmce1	0.127474	0.277	0.236	1.15e-06	0.0369823	1.174
Tubb4b	0.0120465	0.437	0.474	1.15e-06	0.0372147	0.922
Zcrb1	0.0447375	0.453	0.486	1.16e-06	0.037374	0.932
Pdhb	0.128356	0.391	0.366	1.2e-06	0.0388771	1.068
Ogt	0.122135	0.387	0.341	1.28e-06	0.0412221	1.135
Romo1	0.120314	0.425	0.384	1.28e-06	0.0414417	1.107
Pou2f2	0.122357	0.361	0.268	1.3e-06	0.0419863	1.347
Pbrm1	0.121454	0.439	0.435	1.37e-06	0.0442549	1.009
Tlk1	0.0991098	0.293	0.295	1.4e-06	0.0450492	0.993
Usp3	0.155885	0.281	0.231	1.4e-06	0.0450575	1.216
Polr2k	0.101832	0.353	0.337	1.44e-06	0.0464409	1.047
Nsd3	0.0308108	0.464	0.461	1.46e-06	0.0471034	1.007
Sh3kbp1	0.154682	0.339	0.29	1.53e-06	0.0492563	1.169
Cpsf7	0.0897145	0.249	0.252	1.77e-06	0.0572913	0.988
Ten1	0.124308	0.293	0.26	1.78e-06	0.0574129	1.127
Plgrkt	0.136244	0.355	0.315	1.81e-06	0.0584335	1.127
Arhgap25	0.140751	0.252	0.185	2.02e-06	0.0651619	1.362
Rbmxl1	0.0851851	0.281	0.276	2.1e-06	0.0679446	1.018
Elavl1	0.0132225	0.295	0.343	2.15e-06	0.0694151	0.86
Polr2a	0.128972	0.4	0.351	2.2e-06	0.0709485	1.14
Ddx21	0.160119	0.474	0.41	2.23e-06	0.0719923	1.156
Mrps33	0.0551798	0.437	0.447	2.42e-06	0.0782651	0.978
Ypel5	0.105624	0.352	0.344	2.65e-06	0.0855785	1.023
Ccdc12	0.0346626	0.394	0.445	2.8e-06	0.0903222	0.885
Lamtor5	0.0466697	0.366	0.393	2.81e-06	0.0908034	0.931
Rtf2	0.0108451	0.307	0.36	2.89e-06	0.0931634	0.853
Ndufc1	0.056909	0.391	0.4	3.04e-06	0.098149	0.978
Gpsm3	0.131535	0.332	0.247	3.06e-06	0.0986767	1.344
Lsm14a	0.084246	0.313	0.322	3.08e-06	0.0993994	0.972
Ppp6c	0.0349421	0.238	0.272	3.08e-06	0.0995986	0.875
Mif	0.139213	0.593	0.577	3.17e-06	0.102475	1.028
Cdc42se1	0.0780457	0.325	0.337	3.28e-06	0.106011	0.964
Hnrnpr	0.0455043	0.359	0.383	3.32e-06	0.107073	0.937
Ccdc59	0.0320718	0.373	0.418	3.4e-06	0.109691	0.892
Ppp4c	0.0908136	0.368	0.324	3.56e-06	0.114881	1.136
Asxl2	0.0911981	0.256	0.254	3.58e-06	0.115614	1.008
Slc25a51	0.123968	0.252	0.227	3.59e-06	0.116003	1.11
Thoc1	0.137119	0.306	0.254	3.59e-06	0.116049	1.205
Eapp	0.110336	0.35	0.329	3.61e-06	0.116465	1.064
Vamp8	0.0816949	0.442	0.406	4.02e-06	0.129751	1.089
Gnl3	0.175791	0.46	0.412	4.08e-06	0.131791	1.117
Ube2d2a	0.025877	0.604	0.609	4.18e-06	0.13489	0.992
Capza1	0.0646752	0.384	0.39	4.26e-06	0.137609	0.985
Riok1	0.162194	0.291	0.222	4.34e-06	0.139993	1.311
Crebrf	0.029568	0.332	0.367	4.35e-06	0.140383	0.905
Thoc7	0.0980694	0.343	0.329	4.41e-06	0.142517	1.043
Brd8	0.104383	0.325	0.297	4.58e-06	0.147922	1.094
Nemf	0.0795051	0.33	0.337	4.64e-06	0.149953	0.979
1700017B05Rik	0.0483785	0.291	0.239	4.68e-06	0.15121	1.218
Baz2b	0.16378	0.478	0.43	4.68e-06	0.151228	1.112
Zfand6	0.0560641	0.362	0.389	4.77e-06	0.153867	0.931
Nub1	0.0430302	0.302	0.329	5e-06	0.161515	0.918
Dda1	0.0808559	0.286	0.291	5.06e-06	0.16321	0.983
Glyr1	0.0644291	0.361	0.37	5.24e-06	0.169047	0.976
Cdc26	0.110072	0.325	0.291	5.31e-06	0.171567	1.117
Nr1h2	0.0300086	0.252	0.287	5.73e-06	0.185113	0.878
Txnl4a	0.00281114	0.21	0.255	6.01e-06	0.194037	0.824
Wdr33	0.0900247	0.391	0.369	6.11e-06	0.197205	1.06
Hadhb	0.0108622	0.281	0.33	6.22e-06	0.200904	0.852
Brwd1	0.0647239	0.286	0.299	6.26e-06	0.202043	0.957
Ndufa12	0.00110888	0.348	0.411	6.47e-06	0.208941	0.847
Mrpl21	0.0945114	0.252	0.233	6.55e-06	0.211315	1.082
Taf1d	0.0876433	0.531	0.501	6.58e-06	0.212514	1.06
Sbno1	0.0410032	0.4	0.427	6.89e-06	0.2223	0.937
Psmd4	0.00773928	0.462	0.51	6.95e-06	0.224434	0.906
Birc6	0.0375953	0.446	0.435	7.17e-06	0.231371	1.025
Polr2c	0.0202797	0.293	0.338	7.75e-06	0.250305	0.867
Tigd2	0.0905098	0.268	0.268	8.12e-06	0.262243	1
Prrc2a	0.0700254	0.407	0.423	8.49e-06	0.274154	0.962
Hbp1	0.0192822	0.323	0.355	8.53e-06	0.275493	0.91
Tardbp	0.0791911	0.337	0.321	8.57e-06	0.276603	1.05
Commd1	0.0338731	0.272	0.305	8.78e-06	0.28356	0.892
Cd48	0.121263	0.279	0.192	9.14e-06	0.295111	1.453
Sra1	0.0226776	0.298	0.342	9.19e-06	0.29654	0.871
Rbx1	0.0876817	0.668	0.652	9.25e-06	0.298522	1.025
Gpbp1l1	0.108216	0.288	0.269	9.59e-06	0.309595	1.071
Chd1	0.135386	0.417	0.367	9.99e-06	0.322574	1.136
Mrpl28	0.102769	0.263	0.236	1.01e-05	0.32703	1.114
Ahctf1	0.139457	0.272	0.23	1.05e-05	0.340163	1.183
Eif3l	0.0340431	0.302	0.326	1.07e-05	0.345814	0.926
Cmpk1	0.0873643	0.393	0.381	1.11e-05	0.356941	1.031
Zmynd11	0.108399	0.393	0.384	1.13e-05	0.363747	1.023
2810013P06Rik	0.0580274	0.361	0.325	1.14e-05	0.368058	1.111
Numa1	0.0789547	0.302	0.313	1.16e-05	0.376027	0.965
Setd2	0.0843435	0.439	0.41	1.26e-05	0.407263	1.071
Ufc1	0.0370524	0.362	0.387	1.27e-05	0.409207	0.935
Bud31	0.0754676	0.311	0.315	1.27e-05	0.411565	0.987
Uqcc2	0.0128556	0.3	0.35	1.31e-05	0.42372	0.857
Rsl24d1	0.0587599	0.254	0.267	1.31e-05	0.423834	0.951
Mrpl15	0.0623289	0.261	0.271	1.32e-05	0.426616	0.963
Usf2	0.00899391	0.359	0.392	1.32e-05	0.427091	0.916
Gpx1	0.078313	0.469	0.5	1.32e-05	0.427494	0.938
Pum1	0.0500027	0.377	0.415	1.35e-05	0.436849	0.908
Epsti1	0.0829362	0.256	0.187	1.36e-05	0.439924	1.369
Hprt	0.0580186	0.321	0.313	1.4e-05	0.452979	1.026
Crlf2	0.0731337	0.298	0.229	1.51e-05	0.487651	1.301
Tacc1	0.106947	0.604	0.602	1.53e-05	0.492717	1.003
Arid1b	0.116517	0.291	0.24	1.55e-05	0.499184	1.212
Mrpl11	0.0590654	0.243	0.253	1.59e-05	0.514596	0.96
Man1a	0.161622	0.362	0.313	1.72e-05	0.55467	1.157
Rictor	0.141786	0.393	0.335	1.72e-05	0.555061	1.173
Lrp10	0.0744282	0.33	0.322	1.76e-05	0.56928	1.025
Kxd1	0.0639202	0.274	0.281	1.77e-05	0.571283	0.975
Cabin1	0.123077	0.266	0.235	1.82e-05	0.588647	1.132
Ing1	0.0519394	0.234	0.261	1.89e-05	0.611182	0.897
Prpf8	0.113829	0.318	0.288	1.9e-05	0.612143	1.104
Phf14	0.0938285	0.394	0.4	1.96e-05	0.633759	0.985
Cnot1	0.093394	0.327	0.293	1.97e-05	0.634663	1.116
Fam104a	0.0135309	0.361	0.39	2.08e-05	0.671629	0.926
Cdk11b	0.0918425	0.51	0.497	2.09e-05	0.675178	1.026
Nsd1	0.0889866	0.44	0.448	2.12e-05	0.683242	0.982
Ube2v1	0.102576	0.313	0.288	2.25e-05	0.727793	1.087
Becn1	0.125002	0.298	0.268	2.28e-05	0.737534	1.112
Srrt	0.100707	0.279	0.257	2.33e-05	0.75197	1.086
Ccni	0.0499816	0.387	0.409	2.37e-05	0.764323	0.946
Nhp2	0.120351	0.314	0.281	2.37e-05	0.766348	1.117
Mllt10	0.109643	0.306	0.281	2.44e-05	0.787337	1.089
Tcea1	0.0278039	0.385	0.421	2.49e-05	0.803413	0.914
Jtb	0.0201427	0.348	0.385	2.54e-05	0.818666	0.904
Med13	0.108935	0.425	0.41	2.56e-05	0.827789	1.037
Jak1	0.142308	0.615	0.54	2.61e-05	0.841325	1.139
Cript	0.0576255	0.398	0.403	2.68e-05	0.864359	0.988
Cdc5l	0.0805167	0.38	0.386	2.68e-05	0.865511	0.984
Rab4b	0.0381053	0.373	0.405	2.8e-05	0.90436	0.921
Aff1	0.151058	0.364	0.303	2.95e-05	0.953707	1.201
Timm10b	0.00524591	0.364	0.417	3.04e-05	0.98103	0.873
Taf15	0.0897971	0.346	0.348	3.18e-05	1	0.994
Fryl	0.0824696	0.302	0.315	3.19e-05	1	0.959
Zfp330	0.0942606	0.293	0.274	3.22e-05	1	1.069
Brd7	0.0707078	0.318	0.308	3.49e-05	1	1.032
Maf1	0.0985701	0.309	0.296	3.68e-05	1	1.044
Cetn2	0.108183	0.261	0.196	4.02e-05	1	1.332
Wdr43	0.0952373	0.327	0.314	4.2e-05	1	1.041
Srpk1	0.0537806	0.243	0.261	4.26e-05	1	0.931
Mybbp1a	0.00180645	0.224	0.265	4.27e-05	1	0.845
Syngr2	0.0874679	0.337	0.345	4.39e-05	1	0.977
Zc3h15	0.0496717	0.41	0.442	4.53e-05	1	0.928
Ppp4r3a	0.106312	0.352	0.335	4.8e-05	1	1.051
Rock1	0.0619478	0.595	0.593	4.89e-05	1	1.003
Safb2	0.0762445	0.414	0.403	5.13e-05	1	1.027
Zfp622	0.114391	0.373	0.325	5.2e-05	1	1.148
Mrps18c	0.0522206	0.279	0.292	5.34e-05	1	0.955
Dnttip2	0.0674815	0.416	0.413	5.42e-05	1	1.007
Atad2b	0.101223	0.29	0.26	5.56e-05	1	1.115
Rnf216	0.00192979	0.252	0.284	5.56e-05	1	0.887
Cggbp1	0.0404328	0.487	0.506	5.7e-05	1	0.962
Atrx	0.00573878	0.599	0.629	5.88e-05	1	0.952
Ap2b1	0.0118581	0.297	0.345	5.94e-05	1	0.861
Aup1	0.0249605	0.281	0.316	6.02e-05	1	0.889
Bax	0.0238043	0.453	0.472	6.05e-05	1	0.96
Sun2	0.0411819	0.407	0.372	6.34e-05	1	1.094
Pdcd10	0.0714568	0.529	0.518	6.55e-05	1	1.021
Usp19	0.013254	0.24	0.273	6.94e-05	1	0.879
Cpsf6	0.117865	0.368	0.318	7.2e-05	1	1.157
Commd7	0.0392777	0.234	0.256	7.4e-05	1	0.914
Fam168b	0.0145712	0.261	0.291	7.45e-05	1	0.897
Zfp280d	0.0463637	0.25	0.256	7.54e-05	1	0.977
Snf8	0.038516	0.311	0.33	7.57e-05	1	0.942
Stk11	0.0663811	0.274	0.271	8.23e-05	1	1.011
Rnf111	0.061517	0.29	0.302	8.37e-05	1	0.96
Wdr83os	0.0417533	0.348	0.365	8.4e-05	1	0.953
Mapk1	0.0907947	0.353	0.352	9.01e-05	1	1.003
4833420G17Rik	0.10964	0.306	0.259	9.03e-05	1	1.181
Rfc1	0.0646715	0.256	0.261	9.21e-05	1	0.981
Anapc13	0.0370705	0.272	0.297	9.53e-05	1	0.916
Kansl1	0.0772695	0.472	0.463	0.000102227	1	1.019
Spty2d1	0.0614635	0.369	0.367	0.000102362	1	1.005
Cd2ap	0.0108508	0.419	0.421	0.000105149	1	0.995
Eif2a	0.0688632	0.259	0.254	0.000107585	1	1.02
Ilkap	0.0823634	0.281	0.263	0.000108583	1	1.068
Epc1	0.0101	0.32	0.354	0.000108783	1	0.904
Arfgap2	0.0242876	0.284	0.325	0.000112859	1	0.874
H13	0.0455881	0.325	0.341	0.000114896	1	0.953
Brd9	0.0858647	0.314	0.311	0.000117206	1	1.01
Upf2	0.106685	0.27	0.238	0.000142999	1	1.134
Churc1	0.108024	0.369	0.344	0.000145664	1	1.073
Psmc4	0.0319778	0.332	0.36	0.000150093	1	0.922
Hnrnph3	0.0462185	0.247	0.272	0.000155953	1	0.908
Srsf1	0.0683746	0.282	0.267	0.000162138	1	1.056
Ddt	0.0913663	0.274	0.257	0.000163192	1	1.066
Ing2	0.123727	0.277	0.234	0.000164871	1	1.184
Ythdc1	0.0127078	0.684	0.675	0.000172875	1	1.013
Mien1	0.0650525	0.373	0.379	0.000175753	1	0.984
Ndufa3	0.0525482	0.481	0.466	0.000185193	1	1.032
Nop58	0.0719354	0.341	0.326	0.000191899	1	1.046
Mga	0.0228425	0.265	0.294	0.000193884	1	0.901
Lin7c	0.0355954	0.279	0.299	0.000199212	1	0.933
Eif5b	0.0123618	0.515	0.541	0.000203378	1	0.952
Zfp871	0.0367639	0.291	0.291	0.000204402	1	1
Ddx50	0.0419181	0.517	0.507	0.000204952	1	1.02
Smu1	0.0445233	0.263	0.282	0.000206609	1	0.933
Zrsr2	0.0403869	0.3	0.323	0.000207922	1	0.929
Trim28	0.0316749	0.233	0.262	0.000211457	1	0.889
Mlec	0.00914475	0.27	0.313	0.0002117	1	0.863
Acbd6	0.0439465	0.306	0.323	0.000216903	1	0.947
Cspp1	0.0551912	0.265	0.247	0.000219695	1	1.073
Eif4b	0.0461929	0.334	0.35	0.00022042	1	0.954
Osbpl8	0.115669	0.282	0.229	0.000226067	1	1.231
Gmps	0.00121447	0.252	0.293	0.000238619	1	0.86
Idh3b	0.0681987	0.272	0.27	0.000238835	1	1.007
Sirt7	0.046835	0.258	0.274	0.000245273	1	0.942
Fnbp4	0.062094	0.325	0.327	0.000253864	1	0.994
Pin4	0.0370647	0.261	0.282	0.000262492	1	0.926
Pam16	0.0167134	0.274	0.309	0.000265154	1	0.887
Mau2	0.088233	0.274	0.245	0.000268705	1	1.118
Fam76b	0.0863949	0.268	0.27	0.000277265	1	0.993
4632427E13Rik	0.10588	0.302	0.285	0.000281201	1	1.06
Gngt2	0.0626843	0.275	0.216	0.000288772	1	1.273
Sfr1	0.0485108	0.59	0.625	0.000294983	1	0.944
Prpf38b	0.0486142	0.528	0.548	0.000307884	1	0.964
Mark2	0.0306339	0.282	0.31	0.000319933	1	0.91
Rab11b	0.00525417	0.41	0.452	0.000320312	1	0.907
Gm47283	0.0363668	0.373	0.382	0.000339517	1	0.976
Prr13	0.0503654	0.311	0.291	0.000345057	1	1.069
Gm2a	0.0147315	0.318	0.326	0.000364629	1	0.975
Psenen	0.0285042	0.547	0.575	0.000364636	1	0.951
Poldip3	0.0784432	0.29	0.276	0.000379193	1	1.051
Mrps34	0.0597088	0.265	0.267	0.000387472	1	0.993
Tapbp	0.0420427	0.355	0.341	0.000408193	1	1.041
Itsn2	0.0821569	0.368	0.368	0.000410863	1	1
Igbp1	0.0641668	0.277	0.277	0.00041616	1	1
Nrbp1	0.0994019	0.32	0.295	0.000417491	1	1.085
Itpr2	0.0762541	0.288	0.296	0.000493427	1	0.973
C1d	0.0143186	0.284	0.307	0.000494164	1	0.925
Scfd1	0.0547748	0.249	0.257	0.000503127	1	0.969
Ddx17	0.067963	0.425	0.425	0.00051398	1	1
Vps36	0.0808999	0.274	0.265	0.000533011	1	1.034
Supt5	0.0856259	0.307	0.293	0.000546737	1	1.048
Ankhd1	0.0256484	0.25	0.282	0.000554878	1	0.887
Zc3h13	0.0920518	0.382	0.389	0.000575664	1	0.982
Arid4a	0.0821778	0.394	0.383	0.000575837	1	1.029
Zmat2	0.00550507	0.368	0.408	0.000580689	1	0.902
Sdhd	0.0106469	0.274	0.306	0.000600313	1	0.895
Zfp207	0.0224239	0.329	0.353	0.000703401	1	0.932
Stag1	0.00332829	0.313	0.354	0.000739551	1	0.884
Ccnt1	0.0745283	0.346	0.323	0.000772314	1	1.071
Usp7	0.0560643	0.362	0.368	0.00078146	1	0.984
Usp34	0.063647	0.458	0.464	0.000814276	1	0.987
Hnrnpul2	0.00956574	0.382	0.399	0.000981175	1	0.957
Ndufs3	0.0156616	0.343	0.378	0.00101422	1	0.907
Tmem248	0.0606889	0.256	0.249	0.00102336	1	1.028
Gigyf1	0.0774197	0.254	0.228	0.0010327	1	1.114
Ccar1	0.0268281	0.385	0.417	0.00103492	1	0.923
Smap2	0.0545986	0.59	0.527	0.00104367	1	1.12
Hnrnpa2b1	0.0953718	0.851	0.824	0.00114186	1	1.033
Smad7	0.119603	0.703	0.634	0.00118202	1	1.109
Cdk9	0.0588569	0.346	0.339	0.00127963	1	1.021
Phf20l1	0.0440833	0.43	0.454	0.00133042	1	0.947
Etnk1	0.0496243	0.38	0.393	0.00147491	1	0.967
Rnf20	0.0406455	0.265	0.287	0.0014911	1	0.923
Arap2	0.182081	0.377	0.324	0.001557	1	1.164
Acbd3	0.0355391	0.353	0.374	0.00156855	1	0.944
Kpna1	0.0443326	0.25	0.265	0.00157182	1	0.943
Bri3	0.034818	0.639	0.664	0.00176113	1	0.962
1810026B05Rik	0.0264046	0.533	0.55	0.00177767	1	0.969
Ppp4r3b	0.0310195	0.321	0.346	0.00181108	1	0.928
Ifnar1	0.048132	0.254	0.258	0.00184047	1	0.984
Upf1	0.0116229	0.215	0.255	0.00184408	1	0.843
Ergic2	0.00935424	0.295	0.331	0.00189746	1	0.891
Srcap	0.0882065	0.259	0.239	0.00197854	1	1.084
Arid5a	0.0921966	0.389	0.346	0.00204699	1	1.124
Stx5a	0.0177299	0.254	0.281	0.00206689	1	0.904
Akap9	0.00741615	0.433	0.488	0.00217165	1	0.887
Yrdc	0.054838	0.272	0.275	0.00217548	1	0.989
Tfrc	0.047599	0.259	0.225	0.00222848	1	1.151
Prrc2c	0.0130362	0.703	0.733	0.00228434	1	0.959
Heca	0.0607287	0.266	0.263	0.00254116	1	1.011
Bex3	0.0237349	0.291	0.273	0.00256497	1	1.066
Tle4	0.0584316	0.375	0.363	0.00262409	1	1.033
Atg12	0.0138955	0.227	0.253	0.00266127	1	0.897
Rnf138	0.0717077	0.268	0.259	0.00279225	1	1.035
Cwf19l2	0.0679619	0.261	0.264	0.00302623	1	0.989
Glrx5	0.0463721	0.29	0.307	0.00310771	1	0.945
0610010K14Rik	0.0151295	0.252	0.283	0.00322291	1	0.89
Prkcd	0.0248208	0.334	0.281	0.00327103	1	1.189
Hadha	0.0132282	0.353	0.381	0.00334363	1	0.927
Rbm22	0.0135509	0.309	0.33	0.00346818	1	0.936
Mrps26	0.0580196	0.281	0.279	0.00349967	1	1.007
Uhrf2	0.00994921	0.334	0.323	0.00360473	1	1.034
Cop1	0.0448566	0.25	0.264	0.00375091	1	0.947
Mapk1ip1l	0.0954069	0.309	0.286	0.00398147	1	1.08
Ubxn1	0.0101762	0.577	0.591	0.00428339	1	0.976
Fli1	0.104057	0.325	0.257	0.00431011	1	1.265
Dapp1	0.122891	0.272	0.225	0.00467424	1	1.209
Rere	0.0673084	0.293	0.273	0.00507787	1	1.073
Mysm1	0.0280901	0.279	0.299	0.00525962	1	0.933
Lars2	0.0304272	0.936	0.915	0.00539477	1	1.023
Fam133b	0.0235384	0.389	0.41	0.00545006	1	0.949
Uvrag	0.0615245	0.353	0.362	0.00551013	1	0.975
Zfp292	0.0644218	0.448	0.428	0.0059014	1	1.047
Pdha1	0.0520123	0.265	0.271	0.0060768	1	0.978
Med30	0.0217721	0.274	0.296	0.0060821	1	0.926
Prpf39	0.0473299	0.313	0.335	0.00626639	1	0.934
Pet100	0.0529074	0.307	0.288	0.00642819	1	1.066
Kdm1a	0.00703982	0.323	0.341	0.00671995	1	0.947
Esco1	0.0489795	0.258	0.252	0.00688114	1	1.024
Wtap	0.0395202	0.288	0.272	0.00700782	1	1.059
Cnot3	0.0653499	0.256	0.229	0.00728278	1	1.118
Erp44	0.0111264	0.249	0.271	0.00754133	1	0.919
Ubtf	0.00121919	0.293	0.316	0.00755928	1	0.927

## Sheet: Endothelial cells
gene	avg_logFC	pct.1	pct.2	p_val	p_val_adj	gene_diff
Ly6c1	3.60244	0.968	0.068	0	0	14.235
Flt1	3.57576	0.975	0.05	0	0	19.5
Cldn5	3.4513	0.958	0.044	0	0	21.773
Ctla2a	3.44293	0.865	0.251	0	0	3.446
Slc2a1	2.94734	0.959	0.322	0	0	2.978
Ly6a	2.90067	0.939	0.155	0	0	6.058
Igfbp7	2.8535	0.955	0.082	0	0	11.646
Itm2a	2.80525	0.848	0.043	0	0	19.721
Pglyrp1	2.68929	0.84	0.093	0	0	9.032
Adgrl4	2.67217	0.9	0.023	0	0	39.13
Ptprb	2.66458	0.936	0.022	0	0	42.545
Bsg	2.65961	0.927	0.649	0	0	1.428
Spock2	2.61808	0.852	0.037	0	0	23.027
Id1	2.59128	0.858	0.109	0	0	7.872
Akap12	2.55526	0.723	0.061	0	0	11.852
Cxcl12	2.54318	0.713	0.042	0	0	16.976
Tmem252	2.51179	0.643	0.021	0	0	30.619
Slco1a4	2.48901	0.825	0.018	0	0	45.833
Pltp	2.47999	0.877	0.083	0	0	10.566
Apold1	2.43134	0.802	0.035	0	0	22.914
Adgrf5	2.40849	0.932	0.019	0	0	49.053
Egfl7	2.3851	0.925	0.032	0	0	28.906
Epas1	2.36919	0.946	0.099	0	0	9.556
Timp3	2.34265	0.852	0.106	0	0	8.038
Abcb1a	2.33135	0.887	0.034	0	0	26.088
Sptbn1	2.31124	0.971	0.377	0	0	2.576
Esam	2.28062	0.885	0.03	0	0	29.5
Ramp2	2.21792	0.824	0.034	0	0	24.235
Cdh5	2.19725	0.876	0.021	0	0	41.714
Id3	2.16658	0.871	0.118	0	0	7.381
Pecam1	2.07571	0.897	0.052	0	0	17.25
Ccdc141	2.0466	0.78	0.028	0	0	27.857
Pakap.1	2.03461	0.856	0.151	0	0	5.669
Col4a1	1.98751	0.835	0.049	0	0	17.041
Tm4sf1	1.98545	0.714	0.051	0	0	14
Slco1c1	1.93915	0.727	0.027	0	0	26.926
Tsc22d1	1.89367	0.832	0.209	0	0	3.981
Rgcc	1.89065	0.759	0.145	0	0	5.234
Sgms1	1.88391	0.884	0.191	0	0	4.628
Cd200	1.87033	0.773	0.077	0	0	10.039
S1pr1	1.86451	0.851	0.121	0	0	7.033
Eng	1.85796	0.835	0.088	0	0	9.489
Col4a2	1.85696	0.781	0.034	0	0	22.971
Jcad	1.85564	0.796	0.035	0	0	22.743
Plat	1.85111	0.729	0.124	0	0	5.879
Abcg2	1.8439	0.821	0.094	0	0	8.734
Fn1	1.84067	0.848	0.062	0	0	13.677
Ccn1	1.79277	0.62	0.05	0	0	12.4
Tinagl1	1.7876	0.738	0.024	0	0	30.75
Net1	1.77632	0.63	0.041	0	0	15.366
Wfdc1	1.77572	0.757	0.01	0	0	75.7
Cyyr1	1.76981	0.77	0.01	0	0	77
Cd93	1.71301	0.712	0.043	0	0	16.558
Ahnak	1.7074	0.922	0.215	0	0	4.288
Slc6a6	1.699	0.767	0.469	0	0	1.635
Kitl	1.69344	0.759	0.082	0	0	9.256
Arl4a	1.69154	0.812	0.226	0	0	3.593
Hspb1	1.68868	0.835	0.165	0	0	5.061
Sema3c	1.6848	0.681	0.012	0	0	56.75
Igf1r	1.68076	0.841	0.333	0	0	2.526
Rasip1	1.67329	0.772	0.037	0	0	20.865
Paqr5	1.6726	0.72	0.016	0	0	45
Slc9a3r2	1.66926	0.728	0.079	0	0	9.215
Cdc42ep3	1.66597	0.715	0.118	0	0	6.059
Nostrin	1.6656	0.689	0.013	0	0	53
Vwa1	1.65825	0.695	0.037	0	0	18.784
Sema7a	1.65166	0.775	0.065	0	0	11.923
Rgs12	1.60321	0.708	0.053	0	0	13.358
Cavin2	1.60306	0.683	0.074	0	0	9.23
Itga1	1.6028	0.756	0.064	0	0	11.812
Ltbp4	1.59568	0.662	0.019	0	0	34.842
Podxl	1.59566	0.698	0.014	0	0	49.857
Itih5	1.57592	0.642	0.076	0	0	8.447
Bmpr2	1.5668	0.863	0.302	0	0	2.858
Gpcpd1	1.5653	0.829	0.284	0	0	2.919
Hbegf	1.55313	0.623	0.123	0	0	5.065
Jam2	1.54863	0.713	0.091	0	0	7.835
Emcn	1.54459	0.688	0.012	0	0	57.333
Acvrl1	1.53505	0.748	0.049	0	0	15.265
Foxq1	1.53288	0.652	0.006	0	0	108.667
Ptprg	1.52384	0.728	0.029	0	0	25.103
Palmd	1.5146	0.678	0.022	0	0	30.818
Vwf	1.50435	0.468	0.013	0	0	36
Itga6	1.50174	0.791	0.204	0	0	3.877
Utrn	1.4982	0.778	0.122	0	0	6.377
Crip2	1.49518	0.806	0.188	0	0	4.287
Plk2	1.48826	0.727	0.151	0	0	4.815
Acer2	1.48175	0.667	0.022	0	0	30.318
Ppfibp1	1.47283	0.729	0.045	0	0	16.2
Rhoc	1.45185	0.676	0.172	0	0	3.93
Selenop	1.44657	0.937	0.611	0	0	1.534
Apcdd1	1.43496	0.617	0.059	0	0	10.458
Sparcl1	1.42531	0.816	0.121	0	0	6.744
Slc7a5	1.42072	0.62	0.097	0	0	6.392
Gata2	1.39593	0.662	0.01	0	0	66.2
Kdr	1.39197	0.599	0.021	0	0	28.524
Sox17	1.39053	0.609	0.005	0	0	121.8
Cd59a	1.38197	0.671	0.062	0	0	10.823
Ifitm3	1.3634	0.864	0.236	0	0	3.661
Tpm4	1.36007	0.805	0.304	0	0	2.648
Grasp	1.35793	0.656	0.076	0	0	8.632
Slc1a1	1.35608	0.587	0.016	0	0	36.688
Cd34	1.35085	0.734	0.124	0	0	5.919
Plxna2	1.33429	0.659	0.047	0	0	14.021
Ablim1	1.33196	0.656	0.164	0	0	4
Prom1	1.33075	0.647	0.015	0	0	43.133
Arhgap29	1.33024	0.691	0.037	0	0	18.676
Clic4	1.32612	0.892	0.482	0	0	1.851
Cgnl1	1.30567	0.642	0.017	0	0	37.765
Synm	1.30451	0.675	0.221	0	0	3.054
Lef1	1.29627	0.659	0.04	0	0	16.475
Fnbp1l	1.29164	0.708	0.117	0	0	6.051
Ece1	1.2857	0.651	0.062	0	0	10.5
Luzp1	1.28448	0.783	0.191	0	0	4.099
Slc30a1	1.28445	0.679	0.128	0	0	5.305
Vim	1.26663	0.906	0.325	0	0	2.788
Edn1	1.26578	0.443	0.038	0	0	11.658
Slfn5	1.26287	0.634	0.06	0	0	10.567
Slc39a10	1.25836	0.559	0.106	0	0	5.274
Nebl	1.257	0.64	0.032	0	0	20
Pcp4l1	1.25344	0.555	0.053	0	0	10.472
Dab2ip	1.24974	0.677	0.091	0	0	7.44
Xdh	1.24783	0.564	0.067	0	0	8.418
Dock9	1.24626	0.762	0.235	0	0	3.243
Wwtr1	1.23905	0.667	0.03	0	0	22.233
Car4	1.23799	0.446	0.009	0	0	49.556
Uaca	1.23316	0.593	0.024	0	0	24.708
Abhd2	1.23066	0.683	0.127	0	0	5.378
Clic5	1.23019	0.608	0.015	0	0	40.533
Snrk	1.22766	0.678	0.159	0	0	4.264
Kank3	1.21925	0.619	0.023	0	0	26.913
Arhgap31	1.21144	0.794	0.279	0	0	2.846
Parvb	1.21066	0.667	0.108	0	0	6.176
Fas	1.20713	0.638	0.056	0	0	11.393
Adamts9	1.18757	0.417	0.012	0	0	34.75
Tns1	1.18253	0.778	0.216	0	0	3.602
Grrp1	1.17991	0.54	0.008	0	0	67.5
Heg1	1.17611	0.674	0.121	0	0	5.57
Fmo2	1.16666	0.331	0.005	0	0	66.2
Fzd4	1.16599	0.601	0.035	0	0	17.171
Hes1	1.16382	0.575	0.069	0	0	8.333
Clec2d	1.15118	0.607	0.088	0	0	6.898
Lsr	1.14853	0.593	0.018	0	0	32.944
Prss23	1.14604	0.468	0.015	0	0	31.2
Myo10	1.13942	0.602	0.047	0	0	12.809
Sash1	1.13681	0.704	0.229	0	0	3.074
Robo4	1.12886	0.569	0.005	0	0	113.8
Cavin1	1.12033	0.643	0.046	0	0	13.978
Prex2	1.10542	0.607	0.029	0	0	20.931
Tjp1	1.10478	0.767	0.336	0	0	2.283
Cd2ap	1.10251	0.759	0.387	0	0	1.961
Fry	1.09681	0.642	0.113	0	0	5.681
Adamts1	1.08873	0.708	0.257	0	0	2.755
Myl12b	1.07609	0.806	0.531	0	0	1.518
Pttg1ip	1.07383	0.748	0.388	0	0	1.928
Tek	1.07052	0.516	0.005	0	0	103.2
Abcc4	1.06936	0.551	0.024	0	0	22.958
Tshz2	1.06252	0.547	0.03	0	0	18.233
Depp1	1.06138	0.379	0.005	0	0	75.8
Ndrg1	1.06121	0.802	0.301	0	0	2.664
Galnt15	1.05824	0.49	0.008	0	0	61.25
Aqp11	1.0565	0.537	0.015	0	0	35.8
Srarp	1.05103	0.463	0.004	0	0	115.75
Ier3	1.04745	0.832	0.401	0	0	2.075
Jag2	1.04437	0.557	0.029	0	0	19.207
Dlc1	1.04211	0.592	0.039	0	0	15.179
Atp10a	1.04016	0.512	0.026	0	0	19.692
Notch1	1.03127	0.678	0.196	0	0	3.459
Eogt	1.02494	0.525	0.036	0	0	14.583
Col4a3bp	1.01648	0.667	0.231	0	0	2.887
Macf1	1.0164	0.882	0.654	0	0	1.349
Pde2a	1.01497	0.594	0.093	0	0	6.387
Klf2	1.00918	0.939	0.603	0	0	1.557
Ier5l	1.00528	0.563	0.094	0	0	5.989
Gimap6	1.00289	0.648	0.151	0	0	4.291
4931406P16Rik	1.00047	0.747	0.333	0	0	2.243
Rnf144b	0.998614	0.499	0.037	0	0	13.486
Myl12a	0.998582	0.81	0.497	0	0	1.63
Erg	0.992284	0.515	0.007	0	0	73.571
Rasd1	0.991985	0.461	0.026	0	0	17.731
Mecom	0.991004	0.522	0.005	0	0	104.4
Ppp1r2	0.986262	0.772	0.457	0	0	1.689
Golim4	0.985188	0.574	0.145	0	0	3.959
Thbd	0.984574	0.441	0.019	0	0	23.211
Nos3	0.978991	0.51	0.018	0	0	28.333
Clip1	0.9786	0.733	0.344	0	0	2.131
Sptan1	0.978244	0.739	0.338	0	0	2.186
Gsta4	0.97362	0.465	0.04	0	0	11.625
Gjc1	0.973442	0.544	0.018	0	0	30.222
Rras	0.972681	0.593	0.09	0	0	6.589
Ctnnb1	0.970555	0.779	0.443	0	0	1.758
Trp53inp1	0.968864	0.529	0.182	0	0	2.907
Plcb4	0.967834	0.569	0.068	0	0	8.368
Syne1	0.963993	0.672	0.147	0	0	4.571
Mcf2l	0.958377	0.51	0.025	0	0	20.4
BC028528	0.956005	0.581	0.143	0	0	4.063
Plpp6	0.949872	0.494	0.062	0	0	7.968
Rbpms	0.945882	0.631	0.137	0	0	4.606
Ocln	0.945853	0.503	0.018	0	0	27.944
Sox18	0.943234	0.403	0.003	0	0	134.333
Lims2	0.941431	0.54	0.065	0	0	8.308
Sorbs1	0.936253	0.569	0.078	0	0	7.295
Slc7a1	0.933865	0.501	0.138	0	0	3.63
Tie1	0.933719	0.487	0.005	0	0	97.4
Bvht	0.933687	0.511	0.008	0	0	63.875
Foxp1	0.930888	0.733	0.336	0	0	2.182
Ccn2	0.929832	0.306	0.019	0	0	16.105
Klf4	0.926811	0.887	0.557	0	0	1.592
Ctla2b	0.926485	0.463	0.13	0	0	3.562
Foxc1	0.926287	0.534	0.019	0	0	28.105
C130074G19Rik	0.924082	0.49	0.005	0	0	98
Mprip	0.9238	0.704	0.288	0	0	2.444
Tmem204	0.919337	0.506	0.02	0	0	25.3
Tspan13	0.919252	0.639	0.307	0	0	2.081
Cebpd	0.918347	0.619	0.3	0	0	2.063
Wwc2	0.915724	0.631	0.168	0	0	3.756
Bcam	0.915197	0.45	0.016	0	0	28.125
Esyt2	0.915134	0.606	0.177	0	0	3.424
Mmrn2	0.915035	0.44	0.007	0	0	62.857
Bnip2	0.906893	0.678	0.308	0	0	2.201
Myl6	0.905175	0.906	0.781	0	0	1.16
Ptprr	0.894861	0.401	0.004	0	0	100.25
Aldh2	0.893787	0.623	0.209	0	0	2.981
Ctnna1	0.893015	0.73	0.326	0	0	2.239
Nr4a1	0.887819	0.635	0.383	0	0	1.658
Fermt2	0.886742	0.76	0.293	0	0	2.594
Actn4	0.88346	0.73	0.373	0	0	1.957
Nes	0.883232	0.492	0.066	0	0	7.455
Rai14	0.878356	0.507	0.038	0	0	13.342
Cav1	0.8732	0.42	0.014	0	0	30
Sik1	0.870352	0.6	0.168	0	0	3.571
Tob1	0.867945	0.676	0.359	0	0	1.883
Afdn	0.865367	0.629	0.176	0	0	3.574
Hmcn1	0.859448	0.349	0.004	0	0	87.25
Cyth3	0.85859	0.565	0.16	0	0	3.531
Angptl4	0.857134	0.295	0.018	0	0	16.389
Pim3	0.856006	0.745	0.496	0	0	1.502
Cav2	0.851945	0.484	0.035	0	0	13.829
Ccny	0.843089	0.658	0.26	0	0	2.531
Ccdc85b	0.842082	0.667	0.331	0	0	2.015
Sox7	0.841507	0.369	0.004	0	0	92.25
St6galnac2	0.841499	0.466	0.01	0	0	46.6
Atox1	0.836191	0.787	0.562	0	0	1.4
Mrtfb	0.834033	0.51	0.12	0	0	4.25
Sorbs2	0.833812	0.516	0.065	0	0	7.938
Csrp2	0.832433	0.529	0.093	0	0	5.688
Serpinh1	0.831838	0.504	0.04	0	0	12.6
Lamb2	0.825362	0.466	0.034	0	0	13.706
Slc22a8	0.825343	0.368	0.007	0	0	52.571
Icam2	0.824891	0.475	0.017	0	0	27.941
Osmr	0.821518	0.439	0.02	0	0	21.95
Plcb1	0.821226	0.454	0.027	0	0	16.815
She	0.819005	0.452	0.004	0	0	113
Tagln2	0.818353	0.71	0.311	0	0	2.283
Rbms1	0.816619	0.685	0.231	0	0	2.965
Cast	0.81567	0.637	0.206	0	0	3.092
Ier2	0.815164	0.861	0.613	0	0	1.405
Gnai2	0.810723	0.924	0.82	0	0	1.127
Tmod3	0.807855	0.697	0.337	0	0	2.068
Fam107a	0.806313	0.523	0.127	0	0	4.118
Nek7	0.805097	0.621	0.366	0	0	1.697
Degs2	0.805001	0.43	0.004	0	0	107.5
Myh9	0.799378	0.764	0.435	0	0	1.756
Fam13c	0.797456	0.486	0.085	0	0	5.718
Rnf125	0.796343	0.481	0.101	0	0	4.762
Ch25h	0.795696	0.264	0.008	0	0	33
Plec	0.791841	0.496	0.115	0	0	4.313
Mpzl1	0.79108	0.496	0.089	0	0	5.573
Ly6e	0.789677	0.857	0.518	0	0	1.654
Tbc1d4	0.784827	0.446	0.041	0	0	10.878
Adgrg1	0.780161	0.68	0.29	0	0	2.345
Fcgrt	0.779605	0.513	0.173	0	0	2.965
Mfsd2a	0.779278	0.375	0.052	0	0	7.212
Alas1	0.778567	0.558	0.22	0	0	2.536
Fgd5	0.771942	0.451	0.005	0	0	90.2
Sema3g	0.766678	0.275	0.003	0	0	91.667
Kbtbd11	0.764271	0.43	0.071	0	0	6.056
Cmtm8	0.758872	0.446	0.046	0	0	9.696
St8sia6	0.755707	0.333	0.007	0	0	47.571
Clec14a	0.755654	0.37	0.003	0	0	123.333
Pls3	0.754823	0.515	0.13	0	0	3.962
Ceacam1	0.75117	0.426	0.048	0	0	8.875
Flnb	0.750765	0.477	0.096	0	0	4.969
Calm1	0.750254	0.961	0.886	0	0	1.085
Ramp3	0.750145	0.291	0.029	0	0	10.034
Tgfb2	0.748184	0.306	0.024	0	0	12.75
Maoa	0.747558	0.441	0.094	0	0	4.691
Itgb1	0.745728	0.799	0.55	0	0	1.453
Tceal9	0.744989	0.584	0.336	0	0	1.738
Plpp1	0.738763	0.346	0.077	0	0	4.494
Vat1	0.738526	0.539	0.136	0	0	3.963
Arhgef12	0.737777	0.661	0.303	0	0	2.182
Fosb	0.736978	0.869	0.704	0	0	1.234
Rab11a	0.736844	0.663	0.341	0	0	1.944
Slc16a2	0.736801	0.39	0.023	0	0	16.957
Gng11	0.73644	0.676	0.223	0	0	3.031
Bhlhe40	0.735194	0.616	0.203	0	0	3.034
Adgrl2	0.735034	0.457	0.068	0	0	6.721
Anxa7	0.734228	0.56	0.165	0	0	3.394
Lrrc8a	0.73277	0.568	0.252	0	0	2.254
Dgkh	0.728236	0.424	0.06	0	0	7.067
Ifitm2	0.724758	0.744	0.209	0	0	3.56
Ptprm	0.723265	0.43	0.056	0	0	7.679
Slc40a1	0.717052	0.422	0.126	0	0	3.349
Tdrp	0.716534	0.4	0.012	0	0	33.333
Cd151	0.716334	0.551	0.165	0	0	3.339
Map3k6	0.715402	0.416	0.04	0	0	10.4
Tfrc	0.714591	0.409	0.207	0	0	1.976
Gpd2	0.712212	0.487	0.122	0	0	3.992
Cdc42ep4	0.71202	0.453	0.066	0	0	6.864
Sertad1	0.711222	0.628	0.317	0	0	1.981
Pomp	0.707788	0.758	0.591	0	0	1.283
Tcim	0.707078	0.293	0.037	0	0	7.919
Vcl	0.706956	0.445	0.115	0	0	3.87
Gcnt2	0.701563	0.534	0.155	0	0	3.445
Rflnb	0.701354	0.377	0.041	0	0	9.195
B3gnt2	0.700359	0.571	0.24	0	0	2.379
Pcnx	0.696815	0.484	0.164	0	0	2.951
Arl2bp	0.696264	0.599	0.267	0	0	2.243
Tns2	0.69512	0.45	0.053	0	0	8.491
Lrrc8c	0.694678	0.491	0.151	0	0	3.252
Cp	0.694013	0.36	0.04	0	0	9
Msrb3	0.691967	0.386	0.014	0	0	27.571
Gpr146	0.691537	0.505	0.164	0	0	3.079
Lima1	0.69033	0.476	0.132	0	0	3.606
Tiam1	0.682892	0.339	0.049	0	0	6.918
Nkd1	0.681118	0.403	0.111	0	0	3.631
Flt4	0.680221	0.385	0.003	0	0	128.333
Tbx3	0.679896	0.37	0.007	0	0	52.857
Tpm1	0.679861	0.584	0.23	0	0	2.539
Ercc1	0.678361	0.36	0.115	0	0	3.13
Tspan5	0.674293	0.582	0.239	0	0	2.435
Cpne8	0.67286	0.394	0.024	0	0	16.417
Cracr2b	0.671809	0.42	0.044	0	0	9.545
Pcmtd1	0.667722	0.57	0.321	0	0	1.776
Dynll1	0.666444	0.756	0.543	0	0	1.392
Pxdc1	0.666323	0.396	0.074	0	0	5.351
Ripor1	0.662755	0.41	0.044	0	0	9.318
Dennd3	0.66115	0.367	0.012	0	0	30.583
B4galt4	0.659755	0.43	0.066	0	0	6.515
Laptm4a	0.659272	0.798	0.592	0	0	1.348
Afap1l1	0.657844	0.506	0.177	0	0	2.859
Tcf4	0.656124	0.875	0.619	0	0	1.414
Ebf1	0.655753	0.522	0.04	0	0	13.05
Kif5b	0.654688	0.82	0.628	0	0	1.306
Ehd2	0.651583	0.368	0.016	0	0	23
Pdgfb	0.650724	0.583	0.219	0	0	2.662
Qsox1	0.648129	0.441	0.126	0	0	3.5
S100a13	0.647913	0.681	0.391	0	0	1.742
Polk	0.646319	0.347	0.062	0	0	5.597
Anxa3	0.645686	0.748	0.338	0	0	2.213
Ccm2l	0.64474	0.367	0.004	0	0	91.75
Ccdc85a	0.643888	0.351	0.008	0	0	43.875
Prkch	0.641384	0.451	0.114	0	0	3.956
Cltb	0.639547	0.63	0.336	0	0	1.875
Sh3bgrl	0.637982	0.582	0.228	0	0	2.553
Zic2	0.63647	0.376	0.023	0	0	16.348
Mindy1	0.632804	0.496	0.176	0	0	2.818
Gch1	0.632442	0.474	0.143	0	0	3.315
Tpm3	0.631915	0.892	0.762	0	0	1.171
Slc38a3	0.629519	0.322	0.024	0	0	13.417
St3gal1	0.627449	0.4	0.053	0	0	7.547
Smad6	0.62497	0.323	0.009	0	0	35.889
Stra6	0.624559	0.264	0.005	0	0	52.8
Shank3	0.622611	0.349	0.008	0	0	43.625
Cx3cl1	0.618528	0.298	0.011	0	0	27.091
Ybx1	0.617054	0.877	0.767	0	0	1.143
Foxf2	0.616917	0.371	0.006	0	0	61.833
Ackr3	0.615966	0.309	0.023	0	0	13.435
Mcc	0.612961	0.337	0.014	0	0	24.071
Tgm2	0.611789	0.536	0.152	0	0	3.526
Rapgef4	0.60984	0.348	0.016	0	0	21.75
Sec14l1	0.609826	0.499	0.229	0	0	2.179
Anxa2	0.609081	0.549	0.16	0	0	3.431
Hspg2	0.608606	0.315	0.012	0	0	26.25
Ccser2	0.608101	0.497	0.167	0	0	2.976
Iqgap1	0.605135	0.783	0.356	0	0	2.199
Zic3	0.604425	0.317	0.007	0	0	45.286
Tnfaip1	0.603926	0.472	0.144	0	0	3.278
Arap3	0.603144	0.435	0.091	0	0	4.78
St8sia4	0.600647	0.419	0.113	0	0	3.708
Serinc3	0.600087	0.959	0.769	0	0	1.247
Dll4	0.593439	0.282	0.004	0	0	70.5
Trim16	0.593135	0.318	0.013	0	0	24.462
2900026A02Rik	0.586767	0.378	0.053	0	0	7.132
Gpr4	0.585659	0.341	0.006	0	0	56.833
Pard3	0.580305	0.407	0.112	0	0	3.634
Arpc3	0.579901	0.817	0.712	0	0	1.147
Capn2	0.578839	0.46	0.122	0	0	3.77
Gng5	0.575399	0.816	0.719	0	0	1.135
Fzd6	0.572687	0.318	0.012	0	0	26.5
Socs2	0.57132	0.383	0.076	0	0	5.039
Proser2	0.57101	0.326	0.004	0	0	81.5
Lrrc32	0.565437	0.251	0.012	0	0	20.917
Scarb1	0.564074	0.345	0.075	0	0	4.6
Rasgrp2	0.559111	0.376	0.063	0	0	5.968
Agrn	0.556051	0.343	0.059	0	0	5.814
Pcdh1	0.55311	0.341	0.029	0	0	11.759
Zfp366	0.550923	0.298	0.002	0	0	149
Rhoj	0.550827	0.45	0.122	0	0	3.689
4430402I18Rik	0.550788	0.29	0.024	0	0	12.083
Cyp2d22	0.550315	0.317	0.02	0	0	15.85
Stx3	0.548754	0.366	0.067	0	0	5.463
Pcdh19	0.545217	0.286	0.01	0	0	28.6
Epha4	0.543225	0.341	0.057	0	0	5.982
Klhl5	0.543043	0.434	0.153	0	0	2.837
Kif26a	0.53969	0.318	0.021	0	0	15.143
Syne2	0.537759	0.411	0.101	0	0	4.069
Myrip	0.53668	0.278	0.01	0	0	27.8
Nxpe4	0.532447	0.285	0.027	0	0	10.556
Lama5	0.53198	0.292	0.012	0	0	24.333
Nfkbia	0.529457	0.951	0.801	0	0	1.187
Ptpn14	0.526318	0.293	0.012	0	0	24.417
Adcy4	0.525175	0.3	0.004	0	0	75
Gm42418	0.520955	0.999	1	0	0	0.999
Gnas	0.51979	0.913	0.826	0	0	1.105
Plxnd1	0.517607	0.305	0.026	0	0	11.731
Nxn	0.51482	0.352	0.041	0	0	8.585
Sparc	0.512393	0.914	0.536	0	0	1.705
Foxf1	0.508395	0.261	0.002	0	0	130.5
N4bp3	0.50766	0.314	0.018	0	0	17.444
Grb10	0.507098	0.276	0.011	0	0	25.091
Stom	0.505325	0.302	0.038	0	0	7.947
Magi3	0.50479	0.325	0.043	0	0	7.558
Smco4	0.500365	0.341	0.042	0	0	8.119
Kctd10	0.498261	0.395	0.099	0	0	3.99
Kif23	0.497975	0.274	0.03	0	0	9.133
Hspa12b	0.495994	0.291	0.002	0	0	145.5
Arhgef15	0.495064	0.298	0.003	0	0	99.333
Slc39a8	0.494505	0.266	0.031	0	0	8.581
Ushbp1	0.493883	0.27	0.003	0	0	90
Amotl1	0.490276	0.387	0.068	0	0	5.691
Rapgef3	0.487804	0.318	0.056	0	0	5.679
Sdc3	0.487447	0.391	0.09	0	0	4.344
Axin2	0.486616	0.274	0.032	0	0	8.562
Fam43a	0.485936	0.274	0.037	0	0	7.405
Jag1	0.483094	0.269	0.031	0	0	8.677
Impdh1	0.478079	0.328	0.054	0	0	6.074
Nid1	0.475521	0.265	0.026	0	0	10.192
Arhgap26	0.4754	0.322	0.048	0	0	6.708
Notch4	0.471621	0.327	0.05	0	0	6.54
Caskin2	0.46926	0.3	0.04	0	0	7.5
Yap1	0.46818	0.277	0.017	0	0	16.294
Pir	0.466009	0.278	0.024	0	0	11.583
Ppic	0.465003	0.255	0.012	0	0	21.25
Mxra7	0.463922	0.309	0.032	0	0	9.656
Nova2	0.463221	0.318	0.034	0	0	9.353
Sh3bp4	0.461102	0.29	0.022	0	0	13.182
Smtn	0.45916	0.278	0.032	0	0	8.688
Slc16a9	0.458813	0.252	0.016	0	0	15.75
Adgra2	0.458127	0.268	0.009	0	0	29.778
Filip1	0.456603	0.277	0.017	0	0	16.294
Tgfbr3	0.444238	0.273	0.031	0	0	8.806
Rassf9	0.441182	0.264	0.016	0	0	16.5
Dock6	0.438575	0.261	0.017	0	0	15.353
Ecm1	0.427944	0.381	0.057	0	0	6.684
Gja1	0.426048	0.299	0.045	0	0	6.644
Unc45b	0.424791	0.252	0.001	0	0	252
Bcar3	0.411178	0.256	0.029	0	0	8.828
Fxyd5	0.369251	0.738	0.276	0	0	2.674
Phldb2	0.35998	0.266	0.024	0	0	11.083
Nfib	0.355916	0.706	0.283	0	0	2.495
Sgms2	0.353713	0.307	0.051	0	0	6.02
App	0.347385	0.928	0.631	0	0	1.471
Rab11fip1	0.33602	0.307	0.062	0	0	4.952
H2-D1	0.223733	0.928	0.721	0	0	1.287
Ttll7	0.155043	0.676	0.275	0	0	2.458
Mal	0.0806564	0.86	0.407	0	0	2.113
Ets1	0.552189	0.618	0.252	4.94065645841247e-324	1.59509093759846e-319	2.452
Ldha	0.651466	0.702	0.431	8.39911597930119e-323	2.71165459391739e-318	1.629
Pdlim5	0.579582	0.47	0.156	1.97626258336499e-322	6.38036375039386e-318	3.013
Hectd1	0.592359	0.714	0.511	4.05133829589822e-322	1.30797456883074e-317	1.397
Zfp503	0.457465	0.261	0.035	6.96632560636158e-322	2.24907822201383e-317	7.457
Crip1	0.618215	0.628	0.269	5.49697437562971e-320	1.77469817717205e-315	2.335
Serpinb6a	0.572481	0.515	0.214	1.25403742227425e-319	4.04865981781242e-315	2.407
Cenpb	0.584557	0.553	0.276	1.20448362612767e-317	3.88867538695317e-313	2.004
Cobll1	0.568568	0.432	0.135	1.00248691249462e-316	3.23652899698888e-312	3.2
Castor1	0.457929	0.308	0.062	4.15595760054524e-315	1.34175091133603e-310	4.968
Elk3	0.539494	0.423	0.125	3.20857494661372e-314	0	3.384
Stx12	0.562877	0.525	0.277	2.15211184545773e-313	0	1.895
Crim1	0.645748	0.476	0.192	7.81664008250325e-311	2.52e-306	2.479
Adgre5	0.436144	0.41	0.114	0	6.46e-305	3.596
Mtus1	0.593744	0.591	0.326	0	5.65e-304	1.813
Hipk3	0.597402	0.464	0.177	2.42e-306	7.81e-302	2.621
Insr	0.590693	0.484	0.19	3.69e-306	1.19e-301	2.547
Zhx3	0.508796	0.354	0.091	1.33e-304	4.31e-300	3.89
Mast4	0.530157	0.667	0.304	8.01e-304	2.59e-299	2.194
Gpx1	0.669365	0.738	0.475	5.03e-303	1.62e-298	1.554
Cdc42bpb	0.547963	0.466	0.18	7.69e-303	2.48e-298	2.589
Gimap1	0.384378	0.401	0.113	1.32e-302	4.26e-298	3.549
Usp53	0.516788	0.37	0.094	1.68e-302	5.44e-298	3.936
Klf9	0.306366	0.802	0.5	3.88e-301	1.25e-296	1.604
Zbtb20	0.506638	0.793	0.494	9.51e-301	3.07e-296	1.605
Cavin3	0.5955	0.461	0.173	1.5e-300	4.83e-296	2.665
Lmo2	0.605982	0.54	0.224	2.67e-300	8.62e-296	2.411
Tsc22d3	0.629101	0.781	0.569	1.31e-298	4.23e-294	1.373
Mxd4	0.63112	0.672	0.394	1.83e-298	5.91e-294	1.706
Trip10	0.340514	0.261	0.04	1.41e-294	4.54e-290	6.525
Gimap5	0.463543	0.352	0.082	3.45e-294	1.11e-289	4.293
Phactr2	0.558774	0.431	0.158	1.71e-293	5.53e-289	2.728
Pkp4	0.560699	0.489	0.202	9.63e-292	3.11e-287	2.421
Palm	0.535919	0.3	0.066	2.67e-291	8.61e-287	4.545
Dab2	0.380067	0.416	0.131	5.92e-291	1.91e-286	3.176
Dnajc10	0.529139	0.444	0.168	2.61e-290	8.41e-286	2.643
Nhsl1	0.348607	0.264	0.041	3.55e-290	1.14e-285	6.439
Erc1	0.44423	0.294	0.059	1.49e-288	4.8e-284	4.983
Aplp2	0.510864	0.852	0.618	8.91e-287	2.88e-282	1.379
Rps19	0.00159183	0.904	0.883	9.33e-286	3.01e-281	1.024
Lrp8	0.528601	0.344	0.08	9.47e-286	3.06e-281	4.3
Rell1	0.612526	0.423	0.16	4.86e-285	1.57e-280	2.644
Crybg3	0.541733	0.469	0.164	4.1e-284	1.32e-279	2.86
Grap	0.510688	0.476	0.183	2.25e-282	7.25e-278	2.601
Map4k2	0.472038	0.356	0.105	4.44e-282	1.43e-277	3.39
Maff	0.631423	0.558	0.271	1.91e-281	6.18e-277	2.059
Isyna1	0.513057	0.384	0.122	3.08e-281	9.95e-277	3.148
Cnn3	0.544372	0.519	0.208	2.97e-279	9.59e-275	2.495
Actg1	0.567048	0.953	0.911	3.79e-278	1.22e-273	1.046
Cyb5r3	0.570062	0.462	0.2	1.12e-277	3.63e-273	2.31
Oip5os1	0.525309	0.553	0.296	2.43e-276	7.85e-272	1.868
Emp1	0.947882	0.326	0.08	8.97e-272	2.9e-267	4.075
St3gal6	0.58427	0.651	0.329	1.86e-271	6e-267	1.979
Egr3	0.747014	0.353	0.098	1.16e-269	3.73e-265	3.602
Rhobtb1	0.391903	0.273	0.059	1.25e-269	4.04e-265	4.627
Ralb	0.564008	0.482	0.227	1.87e-269	6.02e-265	2.123
Adgrl3	0.45993	0.265	0.049	2.67e-269	8.62e-265	5.408
Gbp3	0.411329	0.262	0.051	4.28e-267	1.38e-262	5.137
Nckap1	0.531785	0.499	0.203	2.4e-266	7.76e-262	2.458
Tmem184b	0.45604	0.391	0.143	4.74e-266	1.53e-261	2.734
Cnot6l	0.565538	0.566	0.327	9.33e-266	3.01e-261	1.731
Zfp52	0.418889	0.294	0.063	8.57e-263	2.77e-258	4.667
Myo1b	0.47863	0.397	0.12	4.44e-262	1.43e-257	3.308
Prnp	0.126422	0.647	0.37	6.26e-261	2.02e-256	1.749
Swap70	0.562939	0.521	0.222	5.36e-257	1.73e-252	2.347
Slc16a1	0.540631	0.361	0.185	6.78e-257	2.19e-252	1.951
Snu13	0.466019	0.675	0.598	3.45e-256	1.11e-251	1.129
Nrp1	0.586557	0.32	0.092	6.76e-254	2.18e-249	3.478
Sh2d3c	0.428109	0.31	0.073	1.09e-253	3.53e-249	4.247
Map3k20	0.307868	0.252	0.05	4.22e-253	1.36e-248	5.04
Pkig	0.516457	0.539	0.291	6.26e-253	2.02e-248	1.852
Sesn1	0.561166	0.438	0.21	6.49e-253	2.1e-248	2.086
Rps20	0.0979728	0.924	0.884	7.65e-253	2.47e-248	1.045
Kif1c	0.437663	0.323	0.084	1.55e-252	5e-248	3.845
mt-Atp6	0.159567	0.993	0.976	1.65e-251	5.32e-247	1.017
Tubb4b	0.526616	0.68	0.452	3.05e-251	9.86e-247	1.504
Nr4a2	0.586097	0.387	0.116	7.6e-250	2.45e-245	3.336
Sorbs3	0.422973	0.31	0.078	5.27e-249	1.7e-244	3.974
Gnb1	0.493959	0.759	0.59	7.65e-249	2.47e-244	1.286
Srpr	0.511603	0.616	0.384	3.36e-248	1.08e-243	1.604
Wasf2	0.483939	0.8	0.607	6.62e-247	2.14e-242	1.318
Triobp	0.422461	0.341	0.105	7.55e-247	2.44e-242	3.248
Zfp36l1	0.496599	0.784	0.477	5.94e-246	1.92e-241	1.644
Nedd9	0.49298	0.369	0.108	1.59e-245	5.13e-241	3.417
Smagp	0.408312	0.335	0.09	2.4e-245	7.75e-241	3.722
Tmc7	0.431547	0.332	0.101	8.07e-244	2.61e-239	3.287
Rpl41	0.197313	0.956	0.932	3.36e-243	1.08e-238	1.026
Ptn	0.285331	0.625	0.323	6.23e-241	2.01e-236	1.935
Stt3b	0.530375	0.431	0.221	7.72e-241	2.49e-236	1.95
Sos1	0.502298	0.397	0.184	8.26e-241	2.67e-236	2.158
Lars2	0.479741	0.951	0.912	1.04e-240	3.36e-236	1.043
Cd320	0.371955	0.267	0.08	3.13e-239	1.01e-234	3.337
Pqlc1	0.411441	0.316	0.087	3.32e-239	1.07e-234	3.632
Smarca2	0.525841	0.543	0.323	9.38e-238	3.03e-233	1.681
Eftud2	0.460344	0.397	0.159	1.44e-237	4.64e-233	2.497
Pdlim7	0.373943	0.284	0.064	1.31e-235	4.23e-231	4.437
mt-Nd2	0.360528	0.974	0.932	4.87e-235	1.57e-230	1.045
Rassf1	0.511399	0.547	0.309	4.54e-234	1.47e-229	1.77
Klf3	0.553223	0.562	0.317	6.84e-234	2.21e-229	1.773
Ptpn12	0.477896	0.413	0.146	1.31e-233	4.23e-229	2.829
Atp5j	0.442182	0.757	0.639	2.46e-233	7.93e-229	1.185
Nus1	0.539786	0.471	0.255	1.02e-232	3.31e-228	1.847
Junb	0.520019	0.909	0.82	1.38e-232	4.46e-228	1.109
Spry1	0.51299	0.364	0.115	1.89e-232	6.09e-228	3.165
Nfe2l1	0.485074	0.527	0.261	3.12e-232	1.01e-227	2.019
Fos	0.577499	0.905	0.825	3.95e-232	1.27e-227	1.097
S100a16	0.354094	0.546	0.246	1.58e-230	5.11e-226	2.22
Klf7	0.534889	0.653	0.423	2.52e-230	8.14e-226	1.544
Lgalsl	0.394921	0.326	0.091	3.61e-230	1.16e-225	3.582
Cdkn1a	0.521396	0.844	0.599	6.83e-230	2.21e-225	1.409
mt-Co2	0.241379	0.987	0.966	7.49e-230	2.42e-225	1.022
Jun	0.121185	0.941	0.881	2.89e-229	9.33e-225	1.068
Tspan9	0.386073	0.28	0.072	5.07e-227	1.64e-222	3.889
Arhgef3	0.313285	0.273	0.064	3.92e-226	1.26e-221	4.266
Yes1	0.428882	0.313	0.09	2.76e-225	8.92e-221	3.478
Foxo1	0.469687	0.442	0.176	8.11e-224	2.62e-219	2.511
Hip1	0.530321	0.466	0.217	2.18e-223	7.02e-219	2.147
mt-Co1	0.0182384	0.987	0.972	6.81e-222	2.2e-217	1.015
Cbfa2t3	0.442995	0.329	0.094	1.04e-221	3.36e-217	3.5
Pgm2l1	0.394874	0.282	0.071	1.39e-220	4.48e-216	3.972
Rtl8a	0.517814	0.498	0.242	2.57e-219	8.28e-215	2.058
mt-Cytb	0.218109	0.979	0.951	4.28e-219	1.38e-214	1.029
Lipa	0.51395	0.478	0.261	5.89e-219	1.9e-214	1.831
Usp46	0.389839	0.306	0.101	7.6e-218	2.45e-213	3.03
Midn	0.550071	0.558	0.292	1.51e-217	4.87e-213	1.911
Mt2	0.860901	0.668	0.437	1.74e-217	5.62e-213	1.529
Piezo1	0.38486	0.306	0.083	6.26e-217	2.02e-212	3.687
Hipk1	0.556678	0.614	0.38	1.73e-213	5.57e-209	1.616
Tle1	0.450042	0.358	0.131	2.35e-213	7.6e-209	2.733
Cr1l	0.477781	0.545	0.313	1.04e-212	3.36e-208	1.741
Pxn	0.460304	0.472	0.207	1.36e-209	4.38e-205	2.28
Cers4	0.381069	0.324	0.096	4.84e-209	1.56e-204	3.375
Smim10l1	0.445203	0.519	0.306	9.02e-209	2.91e-204	1.696
Ano6	0.404505	0.339	0.105	1.17e-208	3.78e-204	3.229
Dapk1	0.387128	0.258	0.063	3.02e-208	9.76e-204	4.095
Ick	0.47112	0.392	0.17	8.33e-208	2.69e-203	2.306
Gna11	0.453169	0.459	0.25	1.09e-207	3.52e-203	1.836
Fgfr1	0.323598	0.267	0.067	1.2e-207	3.86e-203	3.985
Irf7	0.361932	0.309	0.087	1.7e-207	5.48e-203	3.552
Anxa5	0.40543	0.549	0.282	4.08e-206	1.32e-201	1.947
Tead1	0.298761	0.268	0.068	5.5e-206	1.78e-201	3.941
Rps6ka3	0.422113	0.341	0.128	2.24e-205	7.23e-201	2.664
Ifnar1	0.508229	0.462	0.237	4.61e-205	1.49e-200	1.949
AY036118	0.467013	0.955	0.947	9.05e-205	2.92e-200	1.008
4930523C07Rik	0.383039	0.373	0.128	1.67e-204	5.39e-200	2.914
Nbeal1	0.486034	0.507	0.26	2.72e-203	8.78e-199	1.95
Dcun1d3	0.345316	0.266	0.07	2.88e-203	9.3e-199	3.8
Dusp1	0.0536805	0.865	0.724	9.15e-203	2.95e-198	1.195
Ifi35	0.394002	0.406	0.173	5.06e-202	1.63e-197	2.347
Mier1	0.466231	0.66	0.47	7.23e-202	2.33e-197	1.404
Atf4	0.452005	0.762	0.637	6.03e-201	1.95e-196	1.196
Esyt1	0.408407	0.362	0.125	4.6e-200	1.49e-195	2.896
Osbpl9	0.453599	0.531	0.268	1.34e-199	4.32e-195	1.981
Tax1bp3	0.383279	0.364	0.142	4.08e-198	1.32e-193	2.563
Uqcrb	0.401435	0.706	0.582	7.72e-198	2.49e-193	1.213
Noct	0.575901	0.281	0.077	1.28e-197	4.13e-193	3.649
Tnfrsf12a	0.54035	0.486	0.218	4.48e-197	1.45e-192	2.229
Adam15	0.499784	0.522	0.302	5.91e-197	1.91e-192	1.728
Slk	0.494441	0.657	0.421	8.48e-195	2.74e-190	1.561
Hlf	0.371767	0.261	0.065	3.69e-194	1.19e-189	4.015
2023-09-11	0.392755	0.404	0.154	1.95e-193	6.29e-189	2.623
Rock2	0.499481	0.667	0.459	2.54e-192	8.21e-188	1.453
Msn	0.473882	0.776	0.547	2.9e-192	9.37e-188	1.419
Dynlt3	0.433267	0.451	0.244	3.79e-192	1.22e-187	1.848
Shroom2	0.38563	0.254	0.087	4.13e-192	1.33e-187	2.92
Ephx1	0.384632	0.281	0.091	5.97e-191	1.93e-186	3.088
Znrf1	0.454254	0.514	0.298	2.63e-190	8.5e-186	1.725
Ralgapa1	0.442959	0.417	0.203	6.92e-190	2.23e-185	2.054
Egr1	0.382375	0.85	0.694	7.26e-190	2.34e-185	1.225
Rps14	0.0414497	0.932	0.911	6.81e-189	2.2e-184	1.023
Lats2	0.427981	0.406	0.181	3.43e-188	1.11e-183	2.243
Amotl2	0.413349	0.352	0.124	2.4e-187	7.74e-183	2.839
Tacc1	0.441001	0.695	0.593	3.08e-187	9.94e-183	1.172
Fyco1	0.391124	0.3	0.107	4.18e-187	1.35e-182	2.804
Rasal2	0.446861	0.363	0.165	1.57e-186	5.07e-182	2.2
Nomo1	0.363539	0.271	0.089	2.47e-186	7.99e-182	3.045
Mfhas1	0.368942	0.34	0.117	3.05e-186	9.84e-182	2.906
Slc31a1	0.417136	0.401	0.167	4.65e-186	1.5e-181	2.401
Calu	0.469547	0.481	0.264	5.79e-186	1.87e-181	1.822
Rab12	0.429693	0.473	0.243	6.43e-186	2.08e-181	1.947
Svil	0.400388	0.366	0.133	1.72e-185	5.56e-181	2.752
Fkbp1a	0.545976	0.738	0.559	5.7e-185	1.84e-180	1.32
Dnajb9	0.522647	0.58	0.411	3.86e-184	1.25e-179	1.411
Limch1	0.177189	0.473	0.249	1.96e-182	6.33e-178	1.9
Zfp36	0.408299	0.836	0.653	2.42e-182	7.81e-178	1.28
Sri	0.424612	0.612	0.426	7.74e-182	2.5e-177	1.437
Chchd2	0.305581	0.891	0.836	2.97e-181	9.6e-177	1.066
Myo1c	0.348925	0.366	0.134	2.83e-180	9.14e-176	2.731
Rpl38	0.173018	0.929	0.905	3.17e-179	1.02e-174	1.027
Tmem140	0.300914	0.277	0.08	2.54e-177	8.21e-173	3.463
Hdac7	0.347371	0.278	0.085	9.64e-177	3.11e-172	3.271
Cdkn1c	0.479935	0.322	0.126	2.88e-176	9.29e-172	2.556
Sav1	0.37245	0.359	0.135	2.19e-175	7.07e-171	2.659
Smad1	0.456081	0.46	0.268	2.16e-173	6.98e-169	1.716
Baiap2	0.40955	0.373	0.144	5.76e-172	1.86e-167	2.59
Acadl	0.416262	0.536	0.352	8.94e-172	2.89e-167	1.523
Nbdy	0.33009	0.332	0.14	9.04e-172	2.92e-167	2.371
Ucp2	0.535041	0.766	0.532	4.65e-171	1.5e-166	1.44
Smpdl3a	0.38616	0.391	0.158	7.83e-169	2.53e-164	2.475
Rpl8	0.0435474	0.914	0.902	6.46e-168	2.09e-163	1.013
Fryl	0.45282	0.481	0.297	1.37e-167	4.44e-163	1.62
Tanc1	0.397081	0.357	0.139	4.55e-167	1.47e-162	2.568
Fam129b	0.216796	0.256	0.08	1.38e-166	4.46e-162	3.2
Ginm1	0.393804	0.428	0.206	1.05e-165	3.4e-161	2.078
Itpripl2	0.348872	0.322	0.113	1.36e-165	4.39e-161	2.85
Pam	0.383935	0.305	0.109	5.41e-165	1.75e-160	2.798
Elk4	0.418688	0.453	0.253	4.55e-164	1.47e-159	1.791
Rassf3	0.376224	0.393	0.162	6.66e-164	2.15e-159	2.426
Dusp3	0.445041	0.529	0.324	7.17e-163	2.32e-158	1.633
Mcl1	0.0957333	0.885	0.793	7.89e-163	2.55e-158	1.116
Ctnnd1	0.396633	0.427	0.218	1.01e-162	3.25e-158	1.959
Rnf103	0.424454	0.402	0.218	4.41e-162	1.42e-157	1.844
Rac1	0.360827	0.795	0.738	5.87e-162	1.89e-157	1.077
Btbd7	0.412767	0.534	0.312	2.13e-161	6.86e-157	1.712
Xiap	0.420951	0.508	0.323	1.7e-160	5.47e-156	1.573
Vamp5	0.315635	0.285	0.102	1.94e-160	6.28e-156	2.794
Lmna	0.577339	0.568	0.332	5.98e-160	1.93e-155	1.711
Eva1b	0.316251	0.346	0.13	6e-160	1.94e-155	2.662
Pik3ip1	0.453661	0.529	0.305	2.35e-158	7.57e-154	1.734
Plcg1	0.343867	0.314	0.123	4.12e-156	1.33e-151	2.553
Lysmd2	0.287027	0.266	0.089	3.03e-155	9.79e-151	2.989
Trak2	0.357947	0.304	0.111	7.05e-155	2.28e-150	2.739
Enc1	0.380068	0.287	0.104	2.82e-154	9.09e-150	2.76
Ndufa7	0.397142	0.713	0.581	4.11e-154	1.33e-149	1.227
Tpt1	0.222578	0.985	0.974	4.57e-154	1.48e-149	1.011
Rpl9	0.0494893	0.932	0.915	4.62e-153	1.49e-148	1.019
Strn3	0.404023	0.539	0.343	6.47e-153	2.09e-148	1.571
Capg	0.295788	0.368	0.152	1.23e-152	3.97e-148	2.421
Txn1	0.296848	0.694	0.51	1.58e-151	5.1e-147	1.361
Map4k3	0.34783	0.281	0.108	2.13e-151	6.87e-147	2.602
F11r	0.285812	0.485	0.246	7.18e-151	2.32e-146	1.972
Dag1	0.349992	0.349	0.138	1.13e-150	3.66e-146	2.529
Rora	0.349581	0.418	0.19	2.18e-150	7.04e-146	2.2
Chmp3	0.377536	0.475	0.297	1.21e-148	3.89e-144	1.599
Dusp6	0.491626	0.536	0.297	1.92e-148	6.2e-144	1.805
Nedd4	0.314328	0.587	0.338	6.4e-148	2.07e-143	1.737
Msi2	0.408665	0.572	0.338	7.18e-148	2.32e-143	1.692
Pitpna	0.384116	0.618	0.478	2.29e-146	7.38e-142	1.293
Eps8	0.183836	0.272	0.105	2.97e-146	9.57e-142	2.59
Gstm1	0.30083	0.442	0.218	4.49e-146	1.45e-141	2.028
Zfp422	0.331759	0.302	0.119	3.12e-145	1.01e-140	2.538
Btg2	0.0765399	0.833	0.676	9.77e-145	3.15e-140	1.232
Bcl2l1	0.40183	0.63	0.403	1.38e-144	4.46e-140	1.563
Cttnbp2nl	0.45463	0.562	0.374	1.96e-143	6.34e-139	1.503
Isg15	0.325282	0.337	0.137	3.36e-143	1.08e-138	2.46
Cnot6	0.408571	0.427	0.234	3.63e-143	1.17e-138	1.825
Rps6	0.220292	0.896	0.86	1.05e-142	3.39e-138	1.042
Sod1	0.418081	0.574	0.379	3.26e-142	1.05e-137	1.515
Cttn	0.270741	0.276	0.098	7.29e-140	2.35e-135	2.816
Mfge8	0.279999	0.304	0.124	1.56e-139	5.03e-135	2.452
Tmsb10	0.0660861	0.711	0.528	4.57e-139	1.47e-134	1.347
Sh3glb1	0.30188	0.804	0.733	6.74e-139	2.17e-134	1.097
Btg3	0.391448	0.484	0.265	3.69e-138	1.19e-133	1.826
Ybx3	0.392711	0.593	0.395	4.82e-138	1.56e-133	1.501
Tmem123	0.388209	0.446	0.262	5.77e-138	1.86e-133	1.702
Nampt	0.403982	0.404	0.25	3.29e-137	1.06e-132	1.616
Plekhg1	0.323979	0.254	0.097	5.3e-135	1.71e-130	2.619
Zfand2a	0.403929	0.32	0.132	7.95e-135	2.57e-130	2.424
Chic2	0.383933	0.524	0.341	4.82e-133	1.56e-128	1.537
Cds2	0.380126	0.457	0.27	3.05e-132	9.84e-128	1.693
Purb	0.323833	0.753	0.666	4.25e-132	1.37e-127	1.131
Capns1	0.354792	0.611	0.477	4.27e-132	1.38e-127	1.281
Fam117b	0.398003	0.493	0.349	1.21e-131	3.91e-127	1.413
Fbxw2	0.375766	0.509	0.331	1.48e-131	4.77e-127	1.538
Spag9	0.386323	0.785	0.688	2.6e-131	8.39e-127	1.141
Cpt1a	0.290981	0.274	0.099	2.76e-131	8.9e-127	2.768
Trim56	0.282237	0.267	0.094	8.18e-131	2.64e-126	2.84
Zeb1	0.30145	0.412	0.197	4.72e-130	1.52e-125	2.091
Plaur	0.539734	0.476	0.264	6.11e-130	1.97e-125	1.803
Adipor2	0.315448	0.617	0.382	2.05e-129	6.61e-125	1.615
Rdx	0.407097	0.702	0.552	3.39e-129	1.1e-124	1.272
Dennd5b	0.458656	0.416	0.211	4.61e-129	1.49e-124	1.972
Tspo	0.331449	0.6	0.367	8.28e-129	2.67e-124	1.635
Akr1a1	0.333548	0.7	0.612	1.34e-128	4.34e-124	1.144
Zmiz1	0.408969	0.632	0.448	2.99e-128	9.65e-124	1.411
Map4	0.363164	0.535	0.343	7.47e-126	2.41e-121	1.56
Shisa5	0.0687639	0.481	0.306	1.19e-125	3.83e-121	1.572
Rpl15	0.0244467	0.892	0.871	3.17e-125	1.02e-120	1.024
Ppp1r13b	0.332442	0.356	0.176	4.27e-125	1.38e-120	2.023
Txnip	0.268335	0.776	0.583	5.3e-125	1.71e-120	1.331
Nrbp1	0.363178	0.462	0.278	1.24e-123	3.99e-119	1.662
mt-Nd4	0.111729	0.969	0.944	1.26e-122	4.06e-118	1.026
Trappc6b	0.321665	0.477	0.308	1.75e-122	5.65e-118	1.549
Spr	0.280547	0.334	0.189	8.91e-122	2.88e-117	1.767
Anks1	0.316352	0.276	0.123	1.06e-121	3.43e-117	2.244
Sbno2	0.414169	0.465	0.265	6.43e-120	2.08e-115	1.755
Ctdsp2	0.369204	0.476	0.283	1.04e-119	3.34e-115	1.682
Tgfbr2	0.37645	0.564	0.345	4.91e-119	1.59e-114	1.635
Zbtb10	0.32941	0.266	0.105	2.83e-118	9.15e-114	2.533
Trim47	0.263098	0.349	0.157	5.87e-118	1.89e-113	2.223
Rapgef2	0.376283	0.39	0.216	1.4e-117	4.52e-113	1.806
Ubc	0.0301532	0.96	0.95	1.49e-117	4.81e-113	1.011
Hip1r	0.285139	0.274	0.106	2.47e-117	7.97e-113	2.585
Hivep1	0.33686	0.36	0.17	5.52e-117	1.78e-112	2.118
Pak1ip1	0.339488	0.473	0.333	3.39e-116	1.09e-111	1.42
Gm10076	0.118145	0.775	0.716	3.98e-116	1.29e-111	1.082
Usp6nl	0.310969	0.276	0.115	4.01e-116	1.3e-111	2.4
Pop5	0.292542	0.386	0.26	7.74e-116	2.5e-111	1.485
Nck1	0.317841	0.372	0.186	8.55e-116	2.76e-111	2
Cox5a	0.315117	0.72	0.609	1.06e-115	3.42e-111	1.182
Il6st	0.385552	0.41	0.25	1.12e-115	3.62e-111	1.64
Rabac1	0.294299	0.772	0.708	2.81e-115	9.06e-111	1.09
Snx3	0.312712	0.653	0.548	3.97e-115	1.28e-110	1.192
Eif1	0.243513	0.965	0.955	5.94e-115	1.92e-110	1.01
Tbrg1	0.342534	0.464	0.292	7.19e-115	2.32e-110	1.589
Extl3	0.334496	0.35	0.19	1.14e-114	3.69e-110	1.842
Egln1	0.320129	0.445	0.288	3.06e-114	9.87e-110	1.545
Rhob	0.096752	0.886	0.773	4.45e-114	1.44e-109	1.146
Lrch1	0.266184	0.275	0.113	1.36e-113	4.4e-109	2.434
Arl6ip5	0.34011	0.55	0.405	2.97e-113	9.59e-109	1.358
Slc3a2	0.286663	0.806	0.704	3e-113	9.68e-109	1.145
Adipor1	0.326859	0.65	0.513	6.94e-113	2.24e-108	1.267
Sec62	0.31142	0.8	0.698	1.42e-112	4.59e-108	1.146
Sp100	0.232758	0.32	0.143	2.09e-112	6.75e-108	2.238
Agfg1	0.352224	0.433	0.271	2.63e-112	8.49e-108	1.598
Rin3	0.27945	0.31	0.133	4.1e-112	1.32e-107	2.331
Gm26532	0.377906	0.397	0.201	8.74e-111	2.82e-106	1.975
Gcc2	0.382234	0.453	0.301	1.71e-110	5.52e-106	1.505
Lpp	0.264917	0.294	0.122	4e-110	1.29e-105	2.41
Hpcal1	0.256349	0.283	0.116	2.25e-109	7.26e-105	2.44
Hmg20b	0.323079	0.406	0.233	1.51e-108	4.88e-104	1.742
Dop1a	0.349297	0.353	0.188	2.67e-108	8.63e-104	1.878
Acox1	0.349608	0.383	0.204	9.52e-108	3.07e-103	1.877
1810037I17Rik	0.347054	0.686	0.508	1.59e-107	5.13e-103	1.35
Fbxo3	0.277987	0.295	0.136	2.41e-107	7.77e-103	2.169
Dnaja1	0.354391	0.799	0.733	4.22e-107	1.36e-102	1.09
Fosl2	0.332466	0.442	0.239	2.11e-106	6.8e-102	1.849
Rock1	0.321205	0.687	0.584	2.75e-106	8.89e-102	1.176
Rpl7	0.0241124	0.889	0.875	2.86e-106	9.22e-102	1.016
Pon2	0.35494	0.572	0.382	7.69e-106	2.48e-101	1.497
Evi5	0.277914	0.3	0.134	3.92e-105	1.26e-100	2.239
Cebpg	0.328463	0.467	0.299	4.07e-105	1.31e-100	1.562
Mindy2	0.347714	0.475	0.334	7.62e-105	2.46e-100	1.422
Ranbp9	0.354485	0.41	0.258	1.85e-104	5.97e-100	1.589
Ing2	0.336678	0.387	0.219	3.05e-104	9.84e-100	1.767
Por	0.415834	0.458	0.315	3.99e-104	1.29e-99	1.454
Psen2	0.313027	0.286	0.18	5.19e-104	1.67e-99	1.589
Uap1	0.315659	0.307	0.161	9.35e-104	3.02e-99	1.907
Anp32a	0.307512	0.547	0.466	2.89e-103	9.35e-99	1.174
Herc2	0.345804	0.469	0.332	4.99e-103	1.61e-98	1.413
Fcho2	0.350632	0.604	0.457	6.16e-103	1.99e-98	1.322
Txndc17	0.305284	0.576	0.451	6.59e-103	2.13e-98	1.277
Dbp	0.347785	0.286	0.151	1.28e-102	4.14e-98	1.894
Hk1	0.274671	0.28	0.127	1.86e-102	6e-98	2.205
Ccdc82	0.299412	0.313	0.15	2.16e-102	6.96e-98	2.087
Ppp1cb	0.350671	0.583	0.44	3.46e-102	1.12e-97	1.325
Polr2m	0.316838	0.431	0.257	3.93e-102	1.27e-97	1.677
Actn1	0.217236	0.262	0.112	9.62e-102	3.11e-97	2.339
Lrrc58	0.357949	0.602	0.435	1.19e-101	3.85e-97	1.384
Pdcl3	0.284084	0.424	0.262	4.22e-101	1.36e-96	1.618
Cfh	0.420285	0.336	0.312	6.09e-101	1.97e-96	1.077
Zbtb4	0.267908	0.304	0.143	8.22e-101	2.65e-96	2.126
Ddx50	0.342266	0.634	0.495	2.18e-100	7.03e-96	1.281
Snhg8	0.349076	0.52	0.39	2.33e-100	7.54e-96	1.333
Ecscr	0.346357	0.388	0.204	2.93e-100	9.46e-96	1.902
mt-Nd1	0.172974	0.965	0.922	7.18e-100	2.32e-95	1.047
Ctsh	0.00276771	0.562	0.413	1.75e-99	5.67e-95	1.361
Mafk	0.361546	0.436	0.257	3.85e-99	1.24e-94	1.696
Elovl7	0.239885	0.363	0.183	5.3e-99	1.71e-94	1.984
Fli1	0.33678	0.421	0.241	1.59e-98	5.14e-94	1.747
Trim25	0.12478	0.283	0.14	3.29e-98	1.06e-93	2.021
Atp2a2	0.345264	0.614	0.467	1.54e-97	4.97e-93	1.315
Gde1	0.332077	0.575	0.508	1.99e-97	6.41e-93	1.132
Sgk1	0.0504504	0.827	0.675	2.59e-96	8.37e-92	1.225
Nsmce1	0.272516	0.363	0.224	3.16e-96	1.02e-91	1.621
Sbds	0.32009	0.578	0.443	5.29e-96	1.71e-91	1.305
Hmgn5	0.322962	0.292	0.139	1.59e-95	5.13e-91	2.101
Slc50a1	0.254167	0.415	0.341	1.72e-95	5.54e-91	1.217
Hsp90ab1	0.121187	0.942	0.909	2.7e-95	8.7e-91	1.036
Map2k3	0.344017	0.45	0.265	4.94e-95	1.59e-90	1.698
Ralbp1	0.344311	0.596	0.455	6.68e-95	2.16e-90	1.31
Aida	0.265077	0.284	0.135	1.06e-94	3.41e-90	2.104
Ubxn2a	0.267508	0.37	0.195	3.16e-94	1.02e-89	1.897
Stim2	0.266174	0.252	0.116	6.54e-93	2.11e-88	2.172
Trim24	0.300252	0.364	0.214	3.01e-92	9.7e-88	1.701
Aph1a	0.28489	0.454	0.336	3.06e-92	9.87e-88	1.351
H2afv	0.229944	0.57	0.396	5.27e-92	1.7e-87	1.439
Gbp7	0.314767	0.317	0.159	1.56e-91	5.04e-87	1.994
Rps8	0.0464359	0.944	0.924	4.98e-91	1.61e-86	1.022
B230219D22Rik	0.313186	0.541	0.378	5.16e-91	1.67e-86	1.431
Osbpl1a	0.141418	0.434	0.271	2.13e-90	6.87e-86	1.601
Lamc1	0.291083	0.333	0.166	2.46e-90	7.95e-86	2.006
Slc25a25	0.301516	0.277	0.133	3.75e-90	1.21e-85	2.083
Rab18	0.299512	0.557	0.406	1.01e-89	3.25e-85	1.372
Clstn1	0.320409	0.39	0.249	3.44e-89	1.11e-84	1.566
Pitpnc1	0.288073	0.4	0.22	1.27e-88	4.12e-84	1.818
Rnf19a	0.285213	0.344	0.18	1.83e-88	5.91e-84	1.911
Crk	0.308347	0.45	0.29	2.87e-88	9.28e-84	1.552
Nfat5	0.369272	0.582	0.413	8.19e-88	2.64e-83	1.409
Tubb2a	0.222387	0.537	0.35	1.42e-87	4.58e-83	1.534
Mark3	0.321434	0.491	0.372	1.72e-87	5.54e-83	1.32
Cpe	0.00835694	0.3	0.176	1.77e-87	5.71e-83	1.705
Ctdsp1	0.261879	0.3	0.152	2.3e-87	7.43e-83	1.974
Itpkb	0.264444	0.414	0.232	2.43e-87	7.85e-83	1.784
Epn2	0.186041	0.447	0.272	5.05e-86	1.63e-81	1.643
Pik3c2a	0.303009	0.43	0.265	9.29e-86	3e-81	1.623
Hspa1b	0.34649	0.32	0.161	1.96e-85	6.34e-81	1.988
Pggt1b	0.292803	0.338	0.188	1.99e-85	6.44e-81	1.798
Mlec	0.170977	0.306	0.313	1.13e-84	3.66e-80	0.978
Hexim1	0.338123	0.447	0.283	2.58e-84	8.34e-80	1.58
Phlda1	0.35067	0.337	0.18	2.8e-84	9.04e-80	1.872
Nav1	0.28282	0.438	0.256	4.14e-84	1.34e-79	1.711
Rhoa	0.203476	0.854	0.83	1.73e-83	5.58e-79	1.029
Tes	0.251502	0.298	0.144	2.9e-83	9.37e-79	2.069
H2-Q4	0.212464	0.606	0.414	3.65e-83	1.18e-78	1.464
Mbd2	0.278288	0.518	0.354	4.29e-83	1.38e-78	1.463
Pros1	0.227161	0.352	0.186	2.02e-82	6.53e-78	1.892
Gadd45g	0.389713	0.503	0.323	3.8e-82	1.23e-77	1.557
Epb41	0.276083	0.33	0.172	1.09e-81	3.53e-77	1.919
Topors	0.333391	0.392	0.276	1.76e-81	5.67e-77	1.42
Bcar1	0.280838	0.288	0.14	2.41e-81	7.79e-77	2.057
Tut7	0.347075	0.662	0.52	1.68e-80	5.42e-76	1.273
Lrp6	0.289128	0.395	0.246	2.39e-80	7.71e-76	1.606
Rtl8b	0.277717	0.364	0.205	2.46e-80	7.93e-76	1.776
Dnm3	0.147983	0.375	0.232	5.14e-80	1.66e-75	1.616
Bag5	0.26575	0.34	0.203	5.6e-80	1.81e-75	1.675
Map3k8	0.1277	0.378	0.226	1.04e-79	3.37e-75	1.673
Lpar6	0.292897	0.275	0.147	2.01e-79	6.49e-75	1.871
Ifnar2	0.308224	0.566	0.432	3.02e-79	9.75e-75	1.31
Lman1	0.282887	0.415	0.267	6.11e-79	1.97e-74	1.554
Myo1d	0.245597	0.31	0.158	7.31e-79	2.36e-74	1.962
Prxl2c	0.245118	0.28	0.143	1.57e-78	5.07e-74	1.958
Ptms	0.26016	0.681	0.551	4e-78	1.29e-73	1.236
Tmsb4x	0.054339	0.987	0.979	1.18e-77	3.82e-73	1.008
Zfp664	0.261508	0.365	0.218	1.72e-77	5.55e-73	1.674
Cdkn2aip	0.264837	0.325	0.183	1.97e-77	6.36e-73	1.776
Gemin7	0.233262	0.342	0.205	3.11e-77	1.01e-72	1.668
Chmp5	0.271119	0.505	0.363	6.92e-77	2.23e-72	1.391
Xbp1	0.329723	0.534	0.409	7.97e-77	2.57e-72	1.306
Hnrnpf	0.216003	0.775	0.728	1.01e-76	3.25e-72	1.065
Dstn	0.306139	0.712	0.56	6.98e-76	2.25e-71	1.271
Rapgef1	0.273413	0.289	0.162	1.28e-75	4.12e-71	1.784
Sypl	0.244845	0.619	0.435	1.72e-75	5.55e-71	1.423
Spop	0.287358	0.535	0.434	3.03e-75	9.77e-71	1.233
Hprt	0.275104	0.434	0.3	3.05e-74	9.84e-70	1.447
Clic1	0.222436	0.74	0.562	7.24e-74	2.34e-69	1.317
Dock1	0.244901	0.371	0.21	4.09e-72	1.32e-67	1.767
Fus	0.276138	0.838	0.802	4.38e-72	1.41e-67	1.045
Zcchc14	0.245217	0.291	0.151	1.45e-71	4.68e-67	1.927
Trak1	0.190255	0.263	0.127	1.66e-71	5.35e-67	2.071
Socs3	0.207635	0.61	0.442	1.7e-71	5.49e-67	1.38
Pnp	0.273746	0.574	0.401	3.65e-71	1.18e-66	1.431
Syf2	0.260041	0.65	0.55	4.16e-71	1.34e-66	1.182
Icam1	0.491402	0.351	0.304	8.77e-71	2.83e-66	1.155
Suz12	0.28804	0.431	0.3	1.39e-70	4.5e-66	1.437
Csnk1g2	0.25396	0.382	0.249	1.56e-70	5.03e-66	1.534
Taok2	0.22548	0.264	0.141	4.79e-70	1.55e-65	1.872
Myo1e	0.278091	0.294	0.176	6.86e-70	2.21e-65	1.67
Kdelr1	0.241825	0.461	0.359	9.46e-70	3.06e-65	1.284
Tax1bp1	0.249325	0.718	0.642	4.91e-69	1.58e-64	1.118
Dhx40	0.272029	0.349	0.208	5.15e-69	1.66e-64	1.678
Tnfsf12	0.201822	0.274	0.137	7.35e-69	2.37e-64	2
Pde8a	0.169677	0.368	0.221	1.39e-68	4.49e-64	1.665
Usp54	0.210618	0.369	0.214	4.66e-68	1.5e-63	1.724
Ppp2r2d	0.275395	0.47	0.345	7.09e-68	2.29e-63	1.362
Pdxk	0.123223	0.478	0.325	1.19e-67	3.84e-63	1.471
Vps36	0.249774	0.385	0.253	1.51e-67	4.87e-63	1.522
H2-T22	0.147061	0.295	0.162	2.25e-67	7.26e-63	1.821
Ipmk	0.27645	0.295	0.166	2.38e-67	7.68e-63	1.777
Ppp2r5a	0.291467	0.49	0.369	2.91e-67	9.4e-63	1.328
Rsu1	0.252415	0.422	0.313	4.55e-67	1.47e-62	1.348
Tubb6	0.306658	0.251	0.124	4.68e-67	1.51e-62	2.024
Ppp1r15a	0.124423	0.735	0.65	4.7e-67	1.52e-62	1.131
Ppard	0.24497	0.276	0.15	7.09e-67	2.29e-62	1.84
Psma6	0.252883	0.593	0.509	1.02e-66	3.3e-62	1.165
Pkn2	0.267054	0.546	0.436	2.87e-66	9.26e-62	1.252
Arl4d	0.234743	0.409	0.248	2.89e-66	9.33e-62	1.649
Mllt3	0.221933	0.261	0.132	3.09e-66	9.98e-62	1.977
Kmt2e	0.23935	0.699	0.632	3.99e-66	1.29e-61	1.106
Sp3	0.286371	0.451	0.321	5.05e-66	1.63e-61	1.405
Ap3s1	0.181366	0.297	0.157	8.08e-66	2.61e-61	1.892
Dnajb1	0.301889	0.57	0.435	2.14e-65	6.92e-61	1.31
Specc1l	0.246043	0.306	0.183	2.57e-65	8.29e-61	1.672
Pnpla2	0.122879	0.547	0.405	3.66e-65	1.18e-60	1.351
Map3k3	0.210645	0.271	0.139	5.02e-65	1.62e-60	1.95
Sun1	0.225015	0.263	0.145	1.55e-64	5e-60	1.814
Paqr7	0.200025	0.254	0.134	2.83e-64	9.15e-60	1.896
Rfk	0.238108	0.283	0.161	5.41e-64	1.75e-59	1.758
Prkar2a	0.214694	0.257	0.131	6.51e-64	2.1e-59	1.962
Pfkl	0.207842	0.278	0.153	7.46e-64	2.41e-59	1.817
Ripk1	0.273468	0.326	0.193	7.96e-64	2.57e-59	1.689
Mfng	0.215622	0.329	0.195	9.01e-64	2.91e-59	1.687
Ube2v1	0.247715	0.403	0.277	1.05e-63	3.4e-59	1.455
Wdr37	0.247343	0.285	0.178	1.66e-63	5.36e-59	1.601
Selenow	0.0508486	0.701	0.586	1.87e-63	6.03e-59	1.196
Prkar1a	0.240061	0.708	0.643	4.01e-63	1.29e-58	1.101
Rasgrp3	0.269153	0.446	0.292	5.07e-63	1.64e-58	1.527
Rnf215	0.210172	0.312	0.183	7e-63	2.26e-58	1.705
Mib1	0.273723	0.341	0.214	1.03e-62	3.32e-58	1.593
Prkd3	0.250758	0.364	0.225	1.13e-62	3.64e-58	1.618
Ndufa4	0.246012	0.744	0.652	1.77e-62	5.72e-58	1.141
Kansl1l	0.261038	0.328	0.201	1.07e-61	3.45e-57	1.632
Pgrmc1	0.258227	0.478	0.358	1.25e-61	4.04e-57	1.335
Apbb2	0.111973	0.458	0.314	3.91e-61	1.26e-56	1.459
Ankrd13a	0.274294	0.559	0.414	6.61e-61	2.13e-56	1.35
Furin	0.225941	0.373	0.225	1.21e-60	3.91e-56	1.658
Nme2	0.141994	0.764	0.724	6.25e-60	2.02e-55	1.055
Hmgn1	0.13955	0.595	0.458	6.35e-60	2.05e-55	1.299
Flii	0.231072	0.363	0.234	6.81e-60	2.2e-55	1.551
Irak2	0.120374	0.307	0.184	9.87e-60	3.18e-55	1.668
Hspa1a	0.435257	0.513	0.369	2.88e-59	9.3e-55	1.39
Vamp3	0.24492	0.532	0.416	3.14e-59	1.01e-54	1.279
Arpc1b	0.175142	0.748	0.665	4.8e-59	1.55e-54	1.125
Entpd1	0.130717	0.498	0.354	8.77e-59	2.83e-54	1.407
Bcl7c	0.217967	0.367	0.238	1.05e-58	3.39e-54	1.542
Fam76a	0.24881	0.485	0.367	2.67e-58	8.63e-54	1.322
Arhgef7	0.214002	0.273	0.149	6.73e-58	2.17e-53	1.832
Cpne3	0.232756	0.333	0.217	2.56e-57	8.26e-53	1.535
Cald1	0.229738	0.294	0.174	2.6e-57	8.39e-53	1.69
Ptk2	0.209355	0.301	0.168	3.39e-57	1.09e-52	1.792
Rab5c	0.241348	0.547	0.457	3.96e-57	1.28e-52	1.197
Ostf1	0.137993	0.613	0.494	6.46e-57	2.08e-52	1.241
Ehd4	0.308558	0.465	0.328	7.71e-57	2.49e-52	1.418
4921524J17Rik	0.214533	0.288	0.163	7.97e-57	2.57e-52	1.767
Shoc2	0.238424	0.309	0.188	1.3e-56	4.2e-52	1.644
Rexo2	0.23739	0.467	0.351	2.89e-56	9.32e-52	1.33
Atxn7	0.219977	0.269	0.152	4.1e-56	1.32e-51	1.77
Rictor	0.268941	0.458	0.324	6.37e-56	2.06e-51	1.414
Hnrnpa3	0.180068	0.8	0.783	7.34e-56	2.37e-51	1.022
Pdcd6	0.23217	0.507	0.41	2.9e-55	9.36e-51	1.237
Tjp2	0.237759	0.349	0.224	6.08e-55	1.96e-50	1.558
Tmcc3	0.297087	0.55	0.49	8.49e-55	2.74e-50	1.122
Stk38	0.243488	0.358	0.252	4.07e-54	1.32e-49	1.421
Gas6	0.194718	0.314	0.184	4.39e-54	1.42e-49	1.707
Synj2bp	0.195135	0.275	0.172	7.85e-54	2.54e-49	1.599
Sem1	0.110719	0.756	0.693	1.71e-53	5.53e-49	1.091
Add3	0.224075	0.477	0.326	2e-53	6.44e-49	1.463
Il10rb	0.20648	0.394	0.25	3.01e-53	9.73e-49	1.576
Arpc2	0.10562	0.783	0.728	3.26e-53	1.05e-48	1.076
Fmnl3	0.174298	0.295	0.169	6.41e-53	2.07e-48	1.746
Smap1	0.221817	0.532	0.44	1.98e-52	6.39e-48	1.209
Ro60	0.223247	0.322	0.196	2e-52	6.47e-48	1.643
2023-03-02	0.216889	0.445	0.356	2.27e-52	7.34e-48	1.25
Rapgef5	0.249643	0.374	0.243	4.01e-52	1.29e-47	1.539
Oaz2	0.214249	0.277	0.162	4.28e-52	1.38e-47	1.71
Ddc	0.151381	0.274	0.161	4.97e-52	1.6e-47	1.702
Sdcbp	0.129138	0.712	0.592	5.65e-52	1.82e-47	1.203
Xaf1	0.222271	0.333	0.204	5.71e-52	1.84e-47	1.632
Sertad2	0.239971	0.409	0.279	2.14e-51	6.91e-47	1.466
Zhx1	0.219161	0.32	0.209	2.38e-51	7.68e-47	1.531
Irf1	0.250041	0.393	0.253	3.49e-51	1.13e-46	1.553
Zc3h7a	0.250851	0.403	0.282	4.45e-51	1.44e-46	1.429
Ssbp4	0.20428	0.447	0.302	6.31e-51	2.04e-46	1.48
Ube2s	0.184126	0.63	0.559	8.82e-51	2.85e-46	1.127
Aopep	0.210871	0.341	0.212	4.67e-50	1.51e-45	1.608
Uqcc2	0.195671	0.415	0.342	9.29e-50	3e-45	1.213
Nr1d2	0.228831	0.334	0.227	2.4e-49	7.75e-45	1.471
Atrx	0.244523	0.689	0.622	2.84e-49	9.16e-45	1.108
Usp34	0.23768	0.546	0.455	6.23e-49	2.01e-44	1.2
Prrc2b	0.232589	0.43	0.307	2.47e-48	7.97e-44	1.401
Pcbp2	0.194581	0.731	0.69	2.55e-48	8.24e-44	1.059
Selenok	0.119349	0.806	0.797	3.19e-48	1.03e-43	1.011
Diaph1	0.0388062	0.352	0.25	6.17e-48	1.99e-43	1.408
Klf10	0.214426	0.343	0.214	7.44e-48	2.4e-43	1.603
Leprot	0.220903	0.424	0.319	9.68e-48	3.13e-43	1.329
Zmynd11	0.223209	0.469	0.376	2.22e-47	7.17e-43	1.247
Nenf	0.216735	0.407	0.31	2.29e-47	7.38e-43	1.313
Plekhf2	0.182085	0.266	0.155	2.58e-47	8.33e-43	1.716
Klhl2	0.123083	0.419	0.289	4.47e-47	1.44e-42	1.45
Ndufaf7	0.183761	0.264	0.158	5.84e-47	1.89e-42	1.671
Vps13a	0.204221	0.276	0.167	6.32e-47	2.04e-42	1.653
Higd2a	0.199992	0.521	0.443	6.82e-47	2.2e-42	1.176
Gsk3b	0.227656	0.642	0.56	1.43e-46	4.6e-42	1.146
Txndc12	0.1717	0.282	0.196	1.56e-46	5.03e-42	1.439
Arf1	0.170237	0.708	0.692	2.33e-46	7.52e-42	1.023
Sar1a	0.20824	0.489	0.415	3.17e-46	1.02e-41	1.178
Ccnd3	0.189457	0.393	0.259	4.89e-46	1.58e-41	1.517
Rab6a	0.203625	0.526	0.386	7.2e-46	2.32e-41	1.363
Gnai3	0.224805	0.45	0.368	7.51e-46	2.42e-41	1.223
Pfdn1	0.208597	0.41	0.319	1.46e-45	4.7e-41	1.285
Ppp1r9b	0.20247	0.294	0.186	1.57e-45	5.07e-41	1.581
Sos2	0.211778	0.289	0.188	2.22e-45	7.16e-41	1.537
H2-T23	0.207957	0.549	0.405	4.63e-45	1.5e-40	1.356
N4bp1	0.117991	0.421	0.302	5.94e-45	1.92e-40	1.394
Tcf12	0.239473	0.464	0.362	5.96e-45	1.92e-40	1.282
Ptprk	0.196279	0.289	0.171	6.88e-45	2.22e-40	1.69
Med13l	0.245355	0.419	0.328	9.93e-45	3.2e-40	1.277
Lrch3	0.186832	0.294	0.201	3.4e-44	1.1e-39	1.463
Ptp4a2	0.213384	0.674	0.642	3.58e-44	1.15e-39	1.05
Khdc4	0.222958	0.306	0.205	9.76e-44	3.15e-39	1.493
Slain2	0.210938	0.334	0.235	1.39e-43	4.5e-39	1.421
Bag1	0.189859	0.516	0.393	1.74e-43	5.62e-39	1.313
Jmjd6	0.200057	0.34	0.242	2e-43	6.45e-39	1.405
Bnip3l	0.195661	0.68	0.569	2.52e-43	8.14e-39	1.195
Smurf2	0.200339	0.285	0.189	3.2e-43	1.03e-38	1.508
Pdcd10	0.193934	0.585	0.511	4.24e-43	1.37e-38	1.145
Tmem109	0.185015	0.318	0.233	4.48e-43	1.45e-38	1.365
Mia3	0.223949	0.497	0.411	6.06e-43	1.96e-38	1.209
Hmgb1	0.0442023	0.878	0.849	9.21e-43	2.97e-38	1.034
Fdx1	0.170878	0.267	0.183	9.7e-43	3.13e-38	1.459
Phactr4	0.197683	0.377	0.251	2.32e-42	7.48e-38	1.502
Ap1s2	0.175294	0.308	0.191	2.79e-42	9e-38	1.613
Sema6a	0.139243	0.308	0.196	5.23e-42	1.69e-37	1.571
Ctnnbip1	0.203946	0.409	0.309	5.88e-42	1.9e-37	1.324
Jup	0.200926	0.322	0.23	5.92e-42	1.91e-37	1.4
Dusp11	0.203929	0.569	0.508	6.52e-42	2.1e-37	1.12
Snrpb	0.161768	0.665	0.624	7.71e-42	2.49e-37	1.066
Nav2	0.247433	0.321	0.218	8e-42	2.58e-37	1.472
Nucb1	0.198535	0.402	0.329	1.19e-41	3.83e-37	1.222
Adam10	0.220177	0.513	0.417	1.26e-41	4.06e-37	1.23
H1f0	0.0989719	0.357	0.247	1.37e-41	4.42e-37	1.445
Tpd52l2	0.184842	0.398	0.33	1.58e-41	5.1e-37	1.206
Ndufa6	0.215816	0.621	0.534	1.6e-41	5.15e-37	1.163
Eif4g1	0.214951	0.551	0.467	1.95e-41	6.29e-37	1.18
Rheb	0.195851	0.587	0.516	2e-41	6.45e-37	1.138
Irf9	0.169789	0.266	0.161	2.77e-41	8.94e-37	1.652
Nt5c2	0.180304	0.321	0.206	3.91e-41	1.26e-36	1.558
Pitpnb	0.193497	0.37	0.271	1.21e-40	3.9e-36	1.365
Tap2	0.149907	0.294	0.202	2.68e-40	8.66e-36	1.455
Coq10b	0.228627	0.515	0.403	4.28e-40	1.38e-35	1.278
Kbtbd2	0.191972	0.316	0.22	5.09e-40	1.64e-35	1.436
Arf5	0.130189	0.669	0.625	6.18e-40	2e-35	1.07
Ndfip1	0.13608	0.691	0.709	6.24e-40	2.01e-35	0.975
Cpd	0.135276	0.476	0.348	6.51e-40	2.1e-35	1.368
Git2	0.229409	0.526	0.418	1.08e-39	3.49e-35	1.258
Mtmr6	0.192101	0.335	0.243	1.47e-39	4.73e-35	1.379
Itprid2	0.204169	0.312	0.247	1.68e-39	5.42e-35	1.263
Nr1h2	0.1743	0.356	0.28	1.75e-39	5.66e-35	1.271
Zbtb16	0.174328	0.383	0.263	1.93e-39	6.23e-35	1.456
Arf6	0.198227	0.461	0.335	2.25e-39	7.27e-35	1.376
Tm9sf2	0.205728	0.46	0.369	3.06e-39	9.89e-35	1.247
Dync1h1	0.198298	0.587	0.46	3.31e-39	1.07e-34	1.276
Ccni	0.192277	0.468	0.403	3.45e-39	1.11e-34	1.161
Slc31a2	0.0650012	0.253	0.169	5.45e-39	1.76e-34	1.497
Lyar	0.176929	0.284	0.18	6.68e-39	2.16e-34	1.578
Trib1	0.0823701	0.451	0.339	9.05e-39	2.92e-34	1.33
Rapgef6	0.221701	0.435	0.323	9.41e-39	3.04e-34	1.347
Pbrm1	0.211146	0.502	0.428	1.1e-38	3.55e-34	1.173
Map3k1	0.170493	0.287	0.187	1.16e-38	3.74e-34	1.535
Spin1	0.158595	0.268	0.162	1.25e-38	4.02e-34	1.654
Scamp1	0.166227	0.28	0.225	1.85e-38	5.97e-34	1.244
Mt1	0.306566	0.853	0.838	2.3e-38	7.42e-34	1.018
Tecpr1	0.162907	0.295	0.185	2.33e-38	7.52e-34	1.595
Ing1	0.202857	0.35	0.252	2.77e-38	8.93e-34	1.389
Tnfrsf1a	0.0874958	0.367	0.26	6.56e-38	2.12e-33	1.412
Oga	0.180603	0.421	0.391	7.03e-38	2.27e-33	1.077
Rcn2	0.199354	0.395	0.281	7.64e-38	2.47e-33	1.406
Polr2c	0.160694	0.395	0.331	1.02e-37	3.31e-33	1.193
Rab28	0.1759	0.265	0.165	1.1e-37	3.55e-33	1.606
Psma7	0.188686	0.677	0.623	2.08e-37	6.72e-33	1.087
Ywhab	0.180221	0.667	0.594	3.07e-37	9.92e-33	1.123
Tprgl	0.195813	0.536	0.457	3.23e-37	1.04e-32	1.173
Crlf2	0.0499265	0.311	0.222	7.77e-37	2.51e-32	1.401
Mob2	0.170528	0.321	0.218	9.19e-37	2.97e-32	1.472
Mapre1	0.192151	0.631	0.558	9.83e-37	3.17e-32	1.131
Stk25	0.162632	0.29	0.208	1.85e-36	5.98e-32	1.394
Itsn2	0.200701	0.443	0.36	3.7e-36	1.19e-31	1.231
Naa38	0.119794	0.26	0.222	3.79e-36	1.22e-31	1.171
Smim11	0.165647	0.35	0.26	4.02e-36	1.3e-31	1.346
Hras	0.165852	0.381	0.277	6.54e-36	2.11e-31	1.375
Sppl2a	0.20577	0.455	0.363	8.71e-36	2.81e-31	1.253
Nfic	0.20187	0.507	0.417	1.08e-35	3.48e-31	1.216
Pfdn5	0.0754929	0.783	0.761	1.43e-35	4.63e-31	1.029
Gatad1	0.185167	0.403	0.304	2.13e-35	6.87e-31	1.326
Smad4	0.193062	0.448	0.35	2.18e-35	7.03e-31	1.28
Rpl31	0.179016	0.794	0.743	2.91e-35	9.39e-31	1.069
Tpd52	0.0149298	0.569	0.5	3.47e-35	1.12e-30	1.138
4833439L19Rik	0.175565	0.332	0.239	3.57e-35	1.15e-30	1.389
S100a1	0.0259205	0.344	0.259	4.02e-35	1.3e-30	1.328
Rb1cc1	0.200213	0.556	0.461	1.75e-34	5.66e-30	1.206
Sh2b3	0.153645	0.301	0.202	1.94e-34	6.26e-30	1.49
Hook3	0.204368	0.519	0.427	2.23e-34	7.19e-30	1.215
Csnk1a1	0.168226	0.776	0.743	2.56e-34	8.28e-30	1.044
Tnrc6c	0.177651	0.514	0.473	4.34e-34	1.4e-29	1.087
Pdcd4	0.227907	0.414	0.348	4.5e-34	1.45e-29	1.19
Uqcrh	0.0622903	0.761	0.721	4.73e-34	1.53e-29	1.055
Zbtb38	0.178758	0.413	0.297	9.25e-34	2.99e-29	1.391
Rap1b	0.0386297	0.726	0.658	1.42e-33	4.58e-29	1.103
Txn2	0.161926	0.385	0.322	1.52e-33	4.91e-29	1.196
Akap13	0.0991531	0.585	0.468	1.84e-33	5.95e-29	1.25
Tlk1	0.181529	0.355	0.288	3.39e-33	1.1e-28	1.233
Klc1	0.174552	0.33	0.23	6.43e-33	2.08e-28	1.435
Ubl3	0.193675	0.653	0.59	1.08e-32	3.47e-28	1.107
Lgals9	0.100172	0.34	0.237	1.82e-32	5.89e-28	1.435
Crebbp	0.194414	0.501	0.441	4.55e-32	1.47e-27	1.136
Bola3	0.155699	0.293	0.196	5.06e-32	1.63e-27	1.495
Rnpepl1	0.154355	0.308	0.211	5.19e-32	1.68e-27	1.46
Cdk19	0.120035	0.278	0.281	5.77e-32	1.86e-27	0.989
Rit1	0.118988	0.271	0.175	9.78e-32	3.16e-27	1.549
Mtpn	0.172202	0.459	0.361	1.36e-31	4.39e-27	1.271
Eci2	0.179227	0.408	0.329	1.43e-31	4.61e-27	1.24
Mllt10	0.154954	0.33	0.277	1.48e-31	4.78e-27	1.191
Elf2	0.188604	0.455	0.37	1.61e-31	5.2e-27	1.23
Samhd1	0.00416585	0.304	0.232	1.63e-31	5.25e-27	1.31
Ctbp2	0.123863	0.253	0.164	1.88e-31	6.07e-27	1.543
Wasl	0.175313	0.389	0.302	2.33e-31	7.52e-27	1.288
Atg12	0.1695	0.345	0.243	3.15e-31	1.02e-26	1.42
Cnih4	0.176063	0.469	0.391	3.98e-31	1.29e-26	1.199
Bst2	0.133305	0.42	0.309	4.49e-31	1.45e-26	1.359
Max	0.149939	0.34	0.238	5.26e-31	1.7e-26	1.429
Dnajc1	0.183093	0.372	0.293	6.85e-31	2.21e-26	1.27
Exoc6b	0.175723	0.377	0.275	1.11e-30	3.59e-26	1.371
Cdk11b	0.170622	0.544	0.492	1.24e-30	4.01e-26	1.106
Jund	0.0854266	0.934	0.932	1.35e-30	4.36e-26	1.002
Eif4ebp1	0.0480986	0.282	0.201	1.44e-30	4.65e-26	1.403
Gatad2a	0.186424	0.374	0.28	1.5e-30	4.84e-26	1.336
Eif1a	0.195795	0.469	0.361	1.73e-30	5.57e-26	1.299
Herpud1	0.0803452	0.591	0.493	1.78e-30	5.75e-26	1.199
Fbxo9	0.139287	0.254	0.167	1.85e-30	5.96e-26	1.521
Camk2n1	0.193918	0.407	0.328	2.09e-30	6.76e-26	1.241
Sult1a1	0.155128	0.268	0.177	2.54e-30	8.21e-26	1.514
Rasa1	0.16956	0.345	0.268	2.84e-30	9.15e-26	1.287
Trnau1ap	0.139298	0.291	0.214	2.87e-30	9.26e-26	1.36
Setx	0.145907	0.259	0.194	5.03e-30	1.62e-25	1.335
Rala	0.161898	0.473	0.4	5.14e-30	1.66e-25	1.182
Cdk17	0.164974	0.304	0.206	5.21e-30	1.68e-25	1.476
Ubr4	0.169965	0.337	0.257	1.41e-29	4.55e-25	1.311
Phc2	0.164048	0.415	0.351	1.6e-29	5.18e-25	1.182
R3hdm2	0.160346	0.432	0.385	3.39e-29	1.09e-24	1.122
Hint2	0.129899	0.268	0.218	3.53e-29	1.14e-24	1.229
Vamp8	0.0983927	0.506	0.397	5.11e-29	1.65e-24	1.275
Herc1	0.193817	0.426	0.35	5.43e-29	1.75e-24	1.217
Tmem245	0.173349	0.302	0.215	5.63e-29	1.82e-24	1.405
Glud1	0.190089	0.508	0.443	7.43e-29	2.4e-24	1.147
Dek	0.173798	0.63	0.553	7.99e-29	2.58e-24	1.139
Arid5b	0.0994937	0.581	0.482	1.66e-28	5.38e-24	1.205
Eif4a2	0.10621	0.695	0.654	2.72e-28	8.78e-24	1.063
Fam120a	0.162595	0.343	0.278	6.52e-28	2.1e-23	1.234
Ahctf1	0.168917	0.31	0.223	7.27e-28	2.35e-23	1.39
Dnajc3	0.181672	0.584	0.504	8.61e-28	2.78e-23	1.159
Cdipt	0.15286	0.268	0.19	1.04e-27	3.35e-23	1.411
Brd2	0.116817	0.703	0.68	1.62e-27	5.23e-23	1.034
Psma3	0.115721	0.681	0.675	2.15e-27	6.93e-23	1.009
Cnih1	0.109881	0.27	0.242	2.8e-27	9.04e-23	1.116
Xpr1	0.17611	0.3	0.215	3.49e-27	1.13e-22	1.395
D8Ertd738e	0.0875163	0.653	0.621	3.97e-27	1.28e-22	1.052
Eif3f	0.107317	0.7	0.658	4.26e-27	1.38e-22	1.064
Sipa1l2	0.148968	0.276	0.186	4.64e-27	1.5e-22	1.484
Ubxn1	0.150008	0.636	0.586	5.26e-27	1.7e-22	1.085
Kmt2a	0.1868	0.498	0.425	5.98e-27	1.93e-22	1.172
Ppfia1	0.15094	0.278	0.194	8.98e-27	2.9e-22	1.433
mt-Nd3	0.106414	0.833	0.763	1.23e-26	3.96e-22	1.092
Pdzd8	0.159689	0.296	0.242	1.95e-26	6.3e-22	1.223
Ncor1	0.150608	0.64	0.608	2.29e-26	7.39e-22	1.053
Cflar	0.090724	0.431	0.337	2.56e-26	8.25e-22	1.279
Adss	0.155568	0.306	0.235	2.89e-26	9.32e-22	1.302
Sptlc2	0.157048	0.354	0.289	3.01e-26	9.72e-22	1.225
Rbbp7	0.159007	0.397	0.31	3.68e-26	1.19e-21	1.281
Ryk	0.145456	0.281	0.195	3.91e-26	1.26e-21	1.441
2023-03-02	0.153041	0.32	0.243	4.76e-26	1.54e-21	1.317
Fam104a	0.162269	0.458	0.383	5.88e-26	1.9e-21	1.196
Npdc1	0.113762	0.285	0.194	7.35e-26	2.37e-21	1.469
Kcmf1	0.164008	0.391	0.316	7.35e-26	2.37e-21	1.237
Eef2	0.0800356	0.82	0.809	7.6e-26	2.45e-21	1.014
Hnrnpa0	0.0165599	0.767	0.768	8.02e-26	2.59e-21	0.999
mt-Nd4l	0.12481	0.81	0.761	8.43e-26	2.72e-21	1.064
Pkm	0.0779356	0.662	0.618	2.33e-25	7.51e-21	1.071
Tuba1b	0.124613	0.634	0.582	2.8e-25	9.04e-21	1.089
Tgfa	0.159678	0.302	0.218	3.6e-25	1.16e-20	1.385
Zmym5	0.16937	0.348	0.279	4.41e-25	1.42e-20	1.247
Zcrb1	0.153979	0.527	0.481	7.52e-25	2.43e-20	1.096
Ptbp3	0.0587884	0.65	0.578	8.18e-25	2.64e-20	1.125
Kansl3	0.135784	0.26	0.177	1.41e-24	4.55e-20	1.469
mt-Nd6	0.122018	0.256	0.171	1.51e-24	4.87e-20	1.497
Pja2	0.151342	0.343	0.264	1.52e-24	4.92e-20	1.299
Bnip3	0.174548	0.327	0.244	1.61e-24	5.21e-20	1.34
Csrnp1	0.159675	0.475	0.381	1.8e-24	5.81e-20	1.247
Map1lc3b	0.0109226	0.746	0.738	1.85e-24	5.99e-20	1.011
Smc1a	0.167539	0.515	0.45	2.21e-24	7.15e-20	1.144
Zfand6	0.155592	0.447	0.382	2.83e-24	9.15e-20	1.17
Uqcc3	0.129592	0.321	0.254	2.92e-24	9.43e-20	1.264
Hmbox1	0.142804	0.252	0.181	3.03e-24	9.78e-20	1.392
Usp1	0.147886	0.26	0.193	3.05e-24	9.86e-20	1.347
Med31	0.137599	0.319	0.248	4.21e-24	1.36e-19	1.286
Zc3hav1	0.057655	0.336	0.255	4.91e-24	1.58e-19	1.318
Git1	0.16105	0.366	0.272	5.18e-24	1.67e-19	1.346
Yrdc	0.14736	0.347	0.268	5.92e-24	1.91e-19	1.295
Siah1a	0.147141	0.292	0.21	9.24e-24	2.98e-19	1.39
Golgb1	0.174012	0.452	0.372	1.13e-23	3.64e-19	1.215
Lamtor5	0.130684	0.437	0.388	1.13e-23	3.65e-19	1.126
2023-03-06	0.149683	0.297	0.216	1.2e-23	3.88e-19	1.375
Mrps24	0.145968	0.473	0.404	1.36e-23	4.38e-19	1.171
Sbf2	0.171092	0.391	0.304	1.85e-23	5.98e-19	1.286
Sumo2	0.0764725	0.687	0.654	3.27e-23	1.06e-18	1.05
Tmem243	0.153065	0.398	0.323	4.04e-23	1.3e-18	1.232
Helz	0.128336	0.267	0.199	4.39e-23	1.42e-18	1.342
Mapk3	0.157717	0.456	0.385	5.11e-23	1.65e-18	1.184
Ier3ip1	0.149787	0.475	0.401	6.21e-23	2.01e-18	1.185
Yaf2	0.134868	0.285	0.227	6.5e-23	2.1e-18	1.256
Pofut2	0.111847	0.319	0.235	7.64e-23	2.47e-18	1.357
Nras	0.149701	0.415	0.352	7.67e-23	2.48e-18	1.179
Tbca	0.154474	0.507	0.419	7.85e-23	2.53e-18	1.21
Raly	0.135585	0.534	0.483	8.45e-23	2.73e-18	1.106
Etnk1	0.155416	0.447	0.387	9.09e-23	2.94e-18	1.155
Prkx	0.140386	0.324	0.24	1.01e-22	3.27e-18	1.35
Ifi27	0.157614	0.487	0.428	1.39e-22	4.48e-18	1.138
Sh3gl1	0.132571	0.397	0.356	1.41e-22	4.56e-18	1.115
Rest	0.132647	0.308	0.219	1.48e-22	4.77e-18	1.406
Taok1	0.169286	0.516	0.448	1.53e-22	4.95e-18	1.152
Ramac	0.124731	0.394	0.302	1.54e-22	4.96e-18	1.305
mt-Nd5	0.151012	0.85	0.803	1.85e-22	5.98e-18	1.059
Jmy	0.160272	0.342	0.274	2.05e-22	6.63e-18	1.248
Ssr3	0.155911	0.563	0.531	2.7e-22	8.71e-18	1.06
Psme4	0.136013	0.289	0.245	3.28e-22	1.06e-17	1.18
Ogdh	0.116286	0.34	0.296	4.91e-22	1.59e-17	1.149
Atl3	0.135069	0.283	0.216	1.09e-21	3.53e-17	1.31
Ash1l	0.150335	0.556	0.5	1.1e-21	3.56e-17	1.112
Tshz1	0.116198	0.269	0.187	1.33e-21	4.28e-17	1.439
Hspa8	0.11759	0.93	0.919	1.36e-21	4.4e-17	1.012
Dnajc21	0.127173	0.322	0.279	2.58e-21	8.34e-17	1.154
Gnb2	0.106142	0.727	0.718	3.41e-21	1.1e-16	1.013
Gclm	0.118036	0.416	0.322	3.65e-21	1.18e-16	1.292
Cltc	0.15159	0.662	0.615	3.67e-21	1.19e-16	1.076
Sap30l	0.132005	0.358	0.286	4e-21	1.29e-16	1.252
Dph3	0.143664	0.422	0.357	4.07e-21	1.31e-16	1.182
Kras	0.152245	0.482	0.409	5.68e-21	1.83e-16	1.178
Caml	0.0950521	0.258	0.227	6.41e-21	2.07e-16	1.137
Asap1	0.161196	0.414	0.333	8.8e-21	2.84e-16	1.243
Irak1	0.147522	0.351	0.278	1e-20	3.23e-16	1.263
Ncor2	0.138454	0.363	0.28	1.16e-20	3.75e-16	1.296
Slc39a1	0.150812	0.302	0.223	1.3e-20	4.19e-16	1.354
Ube2r2	0.147614	0.421	0.342	2.05e-20	6.62e-16	1.231
Ccdc186	0.138353	0.338	0.255	2.61e-20	8.42e-16	1.325
Usp47	0.143753	0.304	0.245	3.62e-20	1.17e-15	1.241
Cdv3	0.121323	0.514	0.495	4.87e-20	1.57e-15	1.038
Rpl22l1	0.045459	0.738	0.74	4.89e-20	1.58e-15	0.997
Cmpk1	0.131906	0.43	0.376	5.5e-20	1.77e-15	1.144
Srsf7	0.0605106	0.717	0.688	6.08e-20	1.96e-15	1.042
Arid4a	0.163532	0.443	0.378	8.74e-20	2.82e-15	1.172
Sp1	0.133948	0.291	0.244	9.1e-20	2.94e-15	1.193
Lrp10	0.142664	0.391	0.315	9.71e-20	3.13e-15	1.241
Dock4	0.147376	0.411	0.328	1.26e-19	4.06e-15	1.253
Sdf2	0.0925865	0.333	0.307	1.27e-19	4.09e-15	1.085
Ubtf	0.151896	0.377	0.31	1.36e-19	4.38e-15	1.216
Tlk2	0.135958	0.257	0.21	1.75e-19	5.66e-15	1.224
Amd1	0.0984471	0.26	0.252	1.84e-19	5.96e-15	1.032
Lifr	0.127252	0.29	0.254	1.85e-19	5.97e-15	1.142
Mrpl51	0.111863	0.339	0.29	2.32e-19	7.5e-15	1.169
Sec63	0.147674	0.407	0.356	3.21e-19	1.04e-14	1.143
Sptssa	0.134476	0.459	0.397	3.22e-19	1.04e-14	1.156
Baz2a	0.139756	0.28	0.207	5.42e-19	1.75e-14	1.353
Dpm3	0.1131	0.394	0.357	5.59e-19	1.8e-14	1.104
Mrpl4	0.110939	0.264	0.212	6.66e-19	2.15e-14	1.245
Serf2	0.0295383	0.761	0.784	9.5e-19	3.07e-14	0.971
Smc6	0.116044	0.405	0.379	9.84e-19	3.18e-14	1.069
Rere	0.128291	0.345	0.266	1.04e-18	3.36e-14	1.297
Hivep2	0.120754	0.254	0.182	1.25e-18	4.02e-14	1.396
Esd	0.144173	0.523	0.47	1.38e-18	4.45e-14	1.113
Tmco1	0.108841	0.416	0.394	1.6e-18	5.15e-14	1.056
Ppm1a	0.148453	0.42	0.364	2.02e-18	6.51e-14	1.154
Chmp2b	0.126464	0.345	0.268	2.12e-18	6.84e-14	1.287
Magoh	0.138082	0.433	0.375	2.72e-18	8.79e-14	1.155
Lztfl1	0.135373	0.273	0.218	2.91e-18	9.39e-14	1.252
Kdelr2	0.127267	0.366	0.302	3.14e-18	1.01e-13	1.212
Hdac1	0.127405	0.296	0.236	5.74e-18	1.85e-13	1.254
Lpcat3	0.106822	0.3	0.225	6.53e-18	2.11e-13	1.333
Map1lc3a	0.125143	0.579	0.518	6.72e-18	2.17e-13	1.118
Zfp644	0.120458	0.517	0.495	1.06e-17	3.43e-13	1.044
Peak1	0.0961397	0.286	0.21	1.23e-17	3.98e-13	1.362
Clint1	0.0915005	0.391	0.39	1.3e-17	4.21e-13	1.003
Tuba1c	0.0616223	0.343	0.268	1.33e-17	4.31e-13	1.28
Tmem128	0.0783971	0.379	0.368	1.37e-17	4.42e-13	1.03
Ankrd12	0.147485	0.559	0.507	1.49e-17	4.82e-13	1.103
Mocs2	0.119098	0.303	0.236	1.66e-17	5.37e-13	1.284
Sqstm1	0.00516573	0.747	0.701	1.74e-17	5.63e-13	1.066
Psmc3	0.131268	0.505	0.46	1.77e-17	5.71e-13	1.098
Prpf4b	0.129779	0.585	0.568	1.84e-17	5.95e-13	1.03
Gabarapl1	0.114094	0.448	0.36	2.04e-17	6.58e-13	1.244
Alkbh5	0.141678	0.443	0.374	2.66e-17	8.6e-13	1.184
Psmb10	0.119366	0.32	0.244	3.75e-17	1.21e-12	1.311
Rtf1	0.132923	0.484	0.43	3.77e-17	1.22e-12	1.126
Krtcap2	0.126692	0.547	0.51	5.47e-17	1.76e-12	1.073
Sat1	0.109269	0.674	0.624	5.5e-17	1.77e-12	1.08
Bex3	0.105336	0.347	0.266	5.58e-17	1.8e-12	1.305
Mat2b	0.12739	0.384	0.331	6.67e-17	2.15e-12	1.16
Ncoa1	0.132753	0.268	0.216	7.28e-17	2.35e-12	1.241
Ei24	0.103441	0.273	0.233	8.15e-17	2.63e-12	1.172
Tpr	0.123824	0.639	0.627	8.28e-17	2.67e-12	1.019
Rela	0.134894	0.395	0.336	9.43e-17	3.04e-12	1.176
Mapk1	0.126762	0.394	0.348	1.15e-16	3.73e-12	1.132
Alyref	0.125426	0.427	0.384	1.65e-16	5.31e-12	1.112
Prpf8	0.128613	0.341	0.283	1.85e-16	5.97e-12	1.205
Ppig	0.140465	0.51	0.475	2.05e-16	6.63e-12	1.074
Becn1	0.122711	0.334	0.262	2.3e-16	7.43e-12	1.275
Prkacb	0.0368262	0.458	0.388	2.43e-16	7.86e-12	1.18
Tiparp	0.117558	0.453	0.383	3.2e-16	1.03e-11	1.183
Arhgdia	0.0826893	0.674	0.657	3.42e-16	1.1e-11	1.026
Akt1	0.102048	0.374	0.293	3.42e-16	1.11e-11	1.276
Mphosph8	0.129206	0.334	0.281	3.51e-16	1.13e-11	1.189
Ikbkb	0.114007	0.336	0.259	3.54e-16	1.14e-11	1.297
mt-Atp8	0.113891	0.658	0.58	3.75e-16	1.21e-11	1.134
Rps15	0.0193353	0.827	0.82	4.57e-16	1.47e-11	1.009
Ube2g1	0.116281	0.306	0.257	5.72e-16	1.85e-11	1.191
Ilrun	0.122744	0.335	0.267	5.76e-16	1.86e-11	1.255
Higd1a	0.105296	0.511	0.431	6.53e-16	2.11e-11	1.186
Chp1	0.118878	0.262	0.195	6.6e-16	2.13e-11	1.344
Lin7c	0.0734049	0.3	0.298	9.5e-16	3.07e-11	1.007
Gabarapl2	0.0828244	0.661	0.6	9.88e-16	3.19e-11	1.102
Tgoln1	0.123753	0.6	0.569	1.46e-15	4.7e-11	1.054
Coa3	0.0764638	0.353	0.331	1.49e-15	4.8e-11	1.066
Irf2bpl	0.087488	0.431	0.355	1.49e-15	4.81e-11	1.214
Pnpla8	0.133741	0.394	0.341	1.69e-15	5.47e-11	1.155
Swt1	0.125994	0.343	0.285	1.96e-15	6.32e-11	1.204
Rsbn1l	0.13137	0.475	0.416	2.23e-15	7.2e-11	1.142
Chmp4b	0.0336345	0.596	0.626	2.86e-15	9.23e-11	0.952
Jak2	0.0882133	0.314	0.247	3.22e-15	1.04e-10	1.271
Rmnd5a	0.1206	0.282	0.218	3.94e-15	1.27e-10	1.294
Tmem65	0.116582	0.298	0.233	3.99e-15	1.29e-10	1.279
Sugt1	0.103177	0.456	0.431	4.35e-15	1.41e-10	1.058
Elob	0.0756472	0.724	0.684	5.04e-15	1.63e-10	1.058
Etfb	0.112872	0.373	0.329	5.14e-15	1.66e-10	1.134
Tmpo	0.129717	0.372	0.309	5.19e-15	1.67e-10	1.204
Cetn3	0.120279	0.418	0.367	5.95e-15	1.92e-10	1.139
Prrc2c	0.0867655	0.738	0.732	7.77e-15	2.51e-10	1.008
Ubr1	0.121893	0.256	0.198	9.75e-15	3.15e-10	1.293
Wbp4	0.111055	0.417	0.387	9.93e-15	3.21e-10	1.078
Rab35	0.0949451	0.251	0.185	1.08e-14	3.49e-10	1.357
Cox7a2l	0.104163	0.66	0.63	1.25e-14	4.03e-10	1.048
Commd1	0.0699303	0.319	0.303	1.35e-14	4.36e-10	1.053
Psme1	0.00408239	0.499	0.443	1.39e-14	4.5e-10	1.126
Pttg1	0.118676	0.386	0.318	1.53e-14	4.93e-10	1.214
Bsdc1	0.11224	0.312	0.255	1.72e-14	5.54e-10	1.224
Nipbl	0.125689	0.593	0.568	2.34e-14	7.56e-10	1.044
Psmd7	0.113577	0.526	0.489	2.35e-14	7.6e-10	1.076
Btbd1	0.109046	0.293	0.244	2.43e-14	7.86e-10	1.201
Nop53	0.12914	0.484	0.426	2.67e-14	8.61e-10	1.136
Oaz1	0.00433386	0.807	0.825	2.69e-14	8.68e-10	0.978
Zmym4	0.108119	0.276	0.229	3.3e-14	1.07e-09	1.205
Fxr1	0.0117537	0.404	0.441	3.32e-14	1.07e-09	0.916
Ddx3x	0.0229839	0.687	0.666	3.45e-14	1.11e-09	1.032
Unc50	0.100271	0.378	0.33	3.81e-14	1.23e-09	1.145
Usp7	0.11927	0.403	0.364	5.72e-14	1.85e-09	1.107
Brwd1	0.0940334	0.313	0.298	5.91e-14	1.91e-09	1.05
Chmp2a	0.122806	0.598	0.553	6.04e-14	1.95e-09	1.081
Yipf4	0.0844997	0.394	0.371	6.19e-14	2e-09	1.062
Stag1	0.118408	0.39	0.349	8.23e-14	2.66e-09	1.117
Pum2	0.113354	0.467	0.439	8.39e-14	2.71e-09	1.064
Tsg101	0.0543471	0.342	0.342	8.43e-14	2.72e-09	1
Arl1	0.113436	0.483	0.431	8.55e-14	2.76e-09	1.121
Galnt1	0.079242	0.384	0.376	8.83e-14	2.85e-09	1.021
Wsb2	0.101765	0.327	0.264	1.1e-13	3.56e-09	1.239
Mob4	0.113773	0.398	0.352	1.13e-13	3.64e-09	1.131
Use1	0.0611172	0.362	0.363	1.2e-13	3.88e-09	0.997
Pnkd	0.0749505	0.292	0.271	1.38e-13	4.46e-09	1.077
Irf2	0.108135	0.477	0.405	1.43e-13	4.61e-09	1.178
Srsf4	0.100918	0.253	0.201	1.53e-13	4.95e-09	1.259
Usp25	0.117178	0.38	0.334	1.89e-13	6.11e-09	1.138
Nsfl1c	0.0670077	0.313	0.297	1.89e-13	6.11e-09	1.054
Ppme1	0.104549	0.255	0.199	2e-13	6.47e-09	1.281
Aff1	0.116963	0.367	0.297	2.01e-13	6.48e-09	1.236
Camsap2	0.106367	0.281	0.216	2.06e-13	6.66e-09	1.301
Preb	0.0974492	0.255	0.213	2.42e-13	7.83e-09	1.197
Ssr2	0.0956467	0.445	0.412	2.44e-13	7.88e-09	1.08
Tor1aip2	0.0140585	0.245	0.273	2.44e-13	7.89e-09	0.897
1810013L24Rik	0.11246	0.268	0.217	2.8e-13	9.04e-09	1.235
Rps27l	0.11387	0.565	0.509	2.95e-13	9.54e-09	1.11
Ndufb4	0.105527	0.523	0.461	3.74e-13	1.21e-08	1.134
Ciao2b	0.0799211	0.354	0.32	4.01e-13	1.29e-08	1.106
Yy1	0.0867155	0.543	0.54	6.33e-13	2.04e-08	1.006
Edf1	0.10173	0.602	0.569	6.52e-13	2.11e-08	1.058
Maco1	0.112876	0.335	0.268	6.72e-13	2.17e-08	1.25
Arf4	0.0839347	0.671	0.649	6.81e-13	2.2e-08	1.034
Rfxap	0.0817848	0.258	0.225	7.43e-13	2.4e-08	1.147
Esf1	0.109792	0.308	0.282	7.96e-13	2.57e-08	1.092
0610010K14Rik	0.0996882	0.33	0.278	8.03e-13	2.59e-08	1.187
Guk1	0.0951146	0.323	0.274	8.82e-13	2.85e-08	1.179
Ate1	0.0788268	0.306	0.289	9.14e-13	2.95e-08	1.059
Mrpl14	0.0338346	0.252	0.256	1.17e-12	3.78e-08	0.984
Zfp91	0.0720066	0.566	0.576	1.37e-12	4.42e-08	0.983
Ift20	0.106634	0.36	0.307	1.39e-12	4.5e-08	1.173
Fam193a	0.0481082	0.264	0.271	1.53e-12	4.93e-08	0.974
Sumo1	0.108126	0.545	0.504	1.73e-12	5.58e-08	1.081
Eif4b	0.0979392	0.374	0.347	1.86e-12	6e-08	1.078
Cbx1	0.115525	0.401	0.344	1.99e-12	6.41e-08	1.166
Ndufa8	0.0788426	0.454	0.442	2.01e-12	6.49e-08	1.027
Ost4	0.0923544	0.522	0.488	2.1e-12	6.78e-08	1.07
Srsf2	0.0977937	0.739	0.731	2.11e-12	6.82e-08	1.011
Ppp2r5e	0.099125	0.266	0.222	2.4e-12	7.73e-08	1.198
Cdk9	0.000731489	0.31	0.343	2.6e-12	8.4e-08	0.904
Wwp1	0.111417	0.257	0.221	3.83e-12	1.24e-07	1.163
Riok3	0.117556	0.475	0.424	3.89e-12	1.26e-07	1.12
Csde1	0.0653685	0.695	0.702	4.21e-12	1.36e-07	0.99
Zc3h14	0.104944	0.273	0.227	4.23e-12	1.37e-07	1.203
Lactb	0.0817887	0.263	0.22	5.08e-12	1.64e-07	1.195
Prkag1	0.0868054	0.257	0.198	5.1e-12	1.65e-07	1.298
Lasp1	0.00334604	0.3	0.254	6.04e-12	1.95e-07	1.181
Abhd16a	0.0865515	0.261	0.217	6.47e-12	2.09e-07	1.203
Mrpl11	0.0033711	0.227	0.256	7.38e-12	2.38e-07	0.887
Maea	0.0902762	0.257	0.208	7.41e-12	2.39e-07	1.236
Mon2	0.0361065	0.302	0.315	7.81e-12	2.52e-07	0.959
Zfp131	0.026236	0.275	0.302	7.95e-12	2.57e-07	0.911
Eif3h	0.0259051	0.607	0.597	9.01e-12	2.91e-07	1.017
Phf20l1	0.104762	0.475	0.451	9.46e-12	3.05e-07	1.053
Rab5a	0.0587652	0.575	0.599	9.91e-12	3.2e-07	0.96
Creb3l2	0.0928703	0.255	0.205	1.12e-11	3.63e-07	1.244
Prdm2	0.114556	0.328	0.278	1.16e-11	3.73e-07	1.18
Pigp	0.0037258	0.255	0.279	1.33e-11	4.29e-07	0.914
Ssrp1	0.0754718	0.294	0.272	1.37e-11	4.43e-07	1.081
Nsmce4a	0.0940561	0.382	0.343	1.55e-11	5e-07	1.114
Lsm14a	0.0907484	0.344	0.32	1.62e-11	5.23e-07	1.075
Erp44	0.0497698	0.274	0.27	1.72e-11	5.54e-07	1.015
Rnaseh2c	0.019148	0.285	0.306	1.8e-11	5.8e-07	0.931
Casp8ap2	0.101546	0.268	0.234	1.89e-11	6.12e-07	1.145
Reep3	0.0462747	0.609	0.547	1.94e-11	6.27e-07	1.113
Nemf	0.010185	0.309	0.34	2.06e-11	6.64e-07	0.909
Ptbp1	0.0918246	0.408	0.35	2.14e-11	6.92e-07	1.166
2900097C17Rik	0.0673682	0.346	0.347	2.57e-11	8.3e-07	0.997
Tmf1	0.107522	0.454	0.41	2.84e-11	9.17e-07	1.107
Ttc28	0.0892707	0.285	0.233	2.98e-11	9.61e-07	1.223
Ubald2	0.0431432	0.53	0.48	3.15e-11	1.02e-06	1.104
Rab11b	0.0924872	0.476	0.449	3.19e-11	1.03e-06	1.06
Ywhaz	0.0577286	0.792	0.798	3.29e-11	1.06e-06	0.992
Bptf	0.0936981	0.57	0.559	3.86e-11	1.25e-06	1.02
Desi2	0.0898094	0.253	0.201	4.08e-11	1.32e-06	1.259
Dnm1l	0.0972738	0.257	0.227	4.26e-11	1.37e-06	1.132
Mcfd2	0.0862397	0.273	0.235	4.36e-11	1.41e-06	1.162
Psmd1	0.106634	0.39	0.347	4.83e-11	1.56e-06	1.124
Pgrmc2	0.0765797	0.269	0.239	4.97e-11	1.6e-06	1.126
Zfp800	0.0585405	0.252	0.246	5.52e-11	1.78e-06	1.024
Ctdnep1	0.0758335	0.26	0.228	5.76e-11	1.86e-06	1.14
Sucla2	0.0803707	0.252	0.215	5.93e-11	1.92e-06	1.172
Baz1b	0.0954035	0.382	0.355	6.11e-11	1.97e-06	1.076
Card19	0.00672303	0.467	0.426	6.94e-11	2.24e-06	1.096
Golph3	0.0865438	0.299	0.276	8.37e-11	2.7e-06	1.083
Stat3	0.0984421	0.57	0.523	8.48e-11	2.74e-06	1.09
Dnajc8	0.0778809	0.505	0.495	9.66e-11	3.12e-06	1.02
Ndufa1	0.0979134	0.462	0.4	9.67e-11	3.12e-06	1.155
Dpm1	0.0946407	0.522	0.492	1.2e-10	3.89e-06	1.061
Aggf1	0.0755724	0.268	0.246	1.26e-10	4.05e-06	1.089
Gtf2a2	0.0987551	0.413	0.37	1.31e-10	4.23e-06	1.116
Rad21	0.102011	0.4	0.353	1.33e-10	4.28e-06	1.133
Slc25a3	0.00816505	0.748	0.776	1.51e-10	4.87e-06	0.964
Rab22a	0.106228	0.289	0.239	1.62e-10	5.23e-06	1.209
Tasor	0.0639828	0.309	0.302	1.69e-10	5.46e-06	1.023
Mff	0.0784085	0.372	0.352	1.69e-10	5.46e-06	1.057
Smim14	0.0979916	0.467	0.419	1.78e-10	5.75e-06	1.115
Rnf6	0.0979161	0.256	0.209	2.06e-10	6.65e-06	1.225
Zc3h13	0.0913019	0.399	0.388	2.11e-10	6.8e-06	1.028
Fgfr1op2	0.0946389	0.43	0.398	2.2e-10	7.11e-06	1.08
Mapk6	0.115101	0.318	0.308	2.76e-10	8.91e-06	1.032
Golga4	0.0926591	0.378	0.356	3.04e-10	9.81e-06	1.062
Emc4	0.0597192	0.279	0.26	3.23e-10	1.04e-05	1.073
Bdp1	0.108163	0.346	0.301	3.35e-10	1.08e-05	1.15
Tpi1	0.102199	0.429	0.372	3.57e-10	1.15e-05	1.153
Tomm70a	0.0759505	0.268	0.245	3.63e-10	1.17e-05	1.094
Mat2a	0.0221929	0.683	0.63	3.77e-10	1.22e-05	1.084
Smg6	0.0468724	0.3	0.307	4.3e-10	1.39e-05	0.977
Emc2	0.049213	0.292	0.285	4.53e-10	1.46e-05	1.025
Zrsr2	0.100297	0.368	0.318	4.71e-10	1.52e-05	1.157
Fmnl2	0.119928	0.375	0.334	4.88e-10	1.58e-05	1.123
Amfr	0.053651	0.333	0.332	5.7e-10	1.84e-05	1.003
Dctn6	0.0540911	0.28	0.268	6.22e-10	2.01e-05	1.045
Idh3b	0.0438257	0.268	0.271	6.28e-10	2.03e-05	0.989
Taf1	0.0992572	0.303	0.265	6.61e-10	2.14e-05	1.143
Ap2a2	0.0601958	0.343	0.287	6.84e-10	2.21e-05	1.195
Tm2d1	0.0677305	0.293	0.27	7.74e-10	2.5e-05	1.085
Taf13	0.056751	0.252	0.245	8.36e-10	2.7e-05	1.029
Kmt2c	0.0762035	0.421	0.419	1.08e-09	3.47e-05	1.005
Hdgf	0.113694	0.471	0.433	1.12e-09	3.6e-05	1.088
Sirt1	0.112239	0.295	0.249	1.12e-09	3.62e-05	1.185
Api5	0.0563738	0.294	0.295	1.12e-09	3.62e-05	0.997
Stx5a	0.0707453	0.301	0.279	1.14e-09	3.67e-05	1.079
Tmem30a	0.0423349	0.562	0.503	1.17e-09	3.78e-05	1.117
Eea1	0.0372747	0.385	0.333	1.25e-09	4.03e-05	1.156
Msl1	0.100271	0.324	0.274	1.25e-09	4.04e-05	1.182
Manbal	0.0293429	0.259	0.265	1.26e-09	4.08e-05	0.977
Mrps21	0.0428303	0.365	0.362	1.28e-09	4.14e-05	1.008
Hnrnph1	0.118638	0.62	0.585	1.29e-09	4.16e-05	1.06
Nop10	0.0930889	0.375	0.32	1.29e-09	4.17e-05	1.172
Csnk1d	0.0604048	0.39	0.389	1.3e-09	4.19e-05	1.003
Angel2	0.0622016	0.262	0.249	1.37e-09	4.43e-05	1.052
Bod1	0.0788936	0.262	0.208	1.66e-09	5.36e-05	1.26
Atp2c1	0.0759064	0.345	0.325	2.4e-09	7.75e-05	1.062
Polr2a	0.0835957	0.366	0.351	2.69e-09	8.69e-05	1.043
Ube2q1	0.0598694	0.341	0.331	2.7e-09	8.72e-05	1.03
Rfc1	0.00983083	0.243	0.262	2.83e-09	9.12e-05	0.927
Papola	0.0448208	0.387	0.392	2.89e-09	9.34e-05	0.987
Ubr5	0.10051	0.362	0.324	2.93e-09	9.46e-05	1.117
Plk3	0.0828528	0.366	0.307	3.01e-09	9.72e-05	1.192
Baz2b	0.107225	0.482	0.426	3.05e-09	9.84e-05	1.131
Cdk2ap1	0.0894403	0.317	0.261	3.15e-09	0.000101544	1.215
Med28	0.0672995	0.345	0.322	3.54e-09	0.000114163	1.071
Mcur1	0.0602663	0.259	0.205	3.66e-09	0.000118291	1.263
Lncpint	0.070906	0.295	0.249	4.71e-09	0.000151952	1.185
Cdkn1b	0.0301865	0.443	0.391	5.49e-09	0.000177115	1.133
Cenpx	0.0232522	0.247	0.259	5.49e-09	0.00017727	0.954
Ywhah	0.0344086	0.562	0.526	5.63e-09	0.000181904	1.068
Arfgef1	0.0763224	0.316	0.297	5.86e-09	0.000189281	1.064
Tcea1	0.0163569	0.397	0.423	5.92e-09	0.000191233	0.939
Zmpste24	0.0645751	0.254	0.242	5.94e-09	0.000191812	1.05
Ppp4r2	0.0843795	0.434	0.416	6.89e-09	0.000222585	1.043
Tmx3	0.0413844	0.343	0.346	8.04e-09	0.000259425	0.991
Rsbn1	0.0755519	0.31	0.281	8.18e-09	0.000264049	1.103
Tnrc18	0.0716472	0.296	0.24	8.25e-09	0.000266244	1.233
Nsd1	0.0923655	0.472	0.445	8.26e-09	0.000266666	1.061
Rnf10	0.090889	0.431	0.399	9.2e-09	0.000296948	1.08
Metap2	0.0135051	0.492	0.517	9.68e-09	0.000312422	0.952
Hbp1	0.0578623	0.355	0.354	9.7e-09	0.000313113	1.003
Crebrf	0.0998358	0.417	0.361	9.85e-09	0.000317918	1.155
Vcp	0.0344969	0.579	0.6	1.03e-08	0.000331604	0.965
Cnppd1	0.0598467	0.262	0.248	1.1e-08	0.000355117	1.056
Bcl7b	0.0362319	0.294	0.298	1.21e-08	0.000389976	0.987
Exoc5	0.0948043	0.372	0.342	1.3e-08	0.000421291	1.088
Mrps7	0.00262725	0.26	0.286	1.36e-08	0.000439444	0.909
Tmed10	0.0485921	0.745	0.733	1.45e-08	0.000469367	1.016
Flna	0.00126874	0.259	0.22	1.47e-08	0.000475847	1.177
0610012G03Rik	0.0732601	0.391	0.334	1.48e-08	0.000476414	1.171
Cwf19l2	0.0210591	0.252	0.265	1.48e-08	0.000478407	0.951
Kif2a	0.0882116	0.361	0.323	1.53e-08	0.000493351	1.118
Zfp148	0.0783115	0.346	0.324	1.61e-08	0.000518907	1.068
Supt5	0.0570124	0.304	0.293	1.72e-08	0.000556485	1.038
Vapa	0.0238743	0.693	0.729	1.74e-08	0.000560601	0.951
Pan3	0.0814141	0.304	0.281	1.91e-08	0.000617576	1.082
Errfi1	0.0630298	0.435	0.455	1.99e-08	0.000642364	0.956
Ccnt1	0.0972083	0.365	0.319	2.34e-08	0.000755428	1.144
Mfsd14a	0.0793023	0.287	0.265	2.36e-08	0.00076162	1.083
Rnf11	0.0864418	0.35	0.299	2.4e-08	0.000774604	1.171
Ddit4	0.0284937	0.399	0.348	2.41e-08	0.00077827	1.147
Lims1	0.0742406	0.383	0.341	2.58e-08	0.000833678	1.123
Syap1	0.0814239	0.262	0.216	2.94e-08	0.000948155	1.213
Agpat5	0.0631004	0.285	0.28	3.39e-08	0.00109305	1.018
Capzb	0.0517688	0.593	0.595	3.6e-08	0.00116117	0.997
Wdr1	0.0785971	0.363	0.337	3.74e-08	0.00120773	1.077
Creb1	0.0723139	0.262	0.211	3.8e-08	0.00122637	1.242
Vapb	0.0680258	0.304	0.277	4.04e-08	0.00130398	1.097
Actr10	0.0692918	0.399	0.377	4.1e-08	0.00132243	1.058
Trappc3	0.030018	0.282	0.287	4.1e-08	0.00132309	0.983
Sfr1	0.081754	0.635	0.623	4.28e-08	0.00138279	1.019
Mkln1	0.0445573	0.43	0.442	4.57e-08	0.00147679	0.973
Srsf5	0.0263366	0.86	0.877	4.58e-08	0.00147902	0.981
Armc1	0.00209876	0.252	0.274	4.62e-08	0.00149212	0.92
Rwdd1	0.086603	0.467	0.431	5.33e-08	0.00171935	1.084
Rab1b	0.0636509	0.285	0.259	6.38e-08	0.00206073	1.1
Gpbp1l1	0.0834434	0.304	0.266	6.91e-08	0.00223009	1.143
Rps17	0.054484	0.804	0.791	7.05e-08	0.00227593	1.016
Ndufa11	0.0715497	0.506	0.473	7.66e-08	0.00247248	1.07
Stub1	0.0585036	0.401	0.386	8.61e-08	0.00278111	1.039
Eef1g	0.0265861	0.611	0.605	8.7e-08	0.00280783	1.01
Setd3	0.0113553	0.309	0.32	9.94e-08	0.00321006	0.966
Cdc26	0.0331389	0.288	0.292	1.01e-07	0.00325216	0.986
Tapbp	0.0749889	0.391	0.336	1.02e-07	0.00330541	1.164
Polr2i	0.0476235	0.274	0.268	1.11e-07	0.00357544	1.022
Eif4g2	0.044899	0.829	0.828	1.24e-07	0.00399511	1.001
Pink1	0.078219	0.338	0.301	1.55e-07	0.00501546	1.123
Cab39	0.0869622	0.445	0.411	1.62e-07	0.0052413	1.083
Psmc6	0.0304623	0.439	0.448	1.76e-07	0.00566984	0.98
Serbp1	0.0414493	0.758	0.754	1.82e-07	0.00587534	1.005
Ilkap	0.0762807	0.296	0.26	1.86e-07	0.00599297	1.138
Tsen34	0.0628117	0.291	0.265	1.87e-07	0.00604018	1.098
Arl13b	0.055598	0.287	0.238	1.88e-07	0.00607938	1.206
Psmc4	0.0773565	0.387	0.357	2.02e-07	0.00651582	1.084
Ppp1r18	0.00111472	0.297	0.285	2.08e-07	0.00671397	1.042
Ddi2	0.0678748	0.264	0.223	2.16e-07	0.00696709	1.184
Setd5	0.0682404	0.341	0.321	2.99e-07	0.00965246	1.062
Ssu72	0.0468402	0.414	0.415	3.14e-07	0.010127	0.998
Ip6k1	0.0733592	0.267	0.234	3.22e-07	0.0104018	1.141
Pxk	0.0755308	0.312	0.263	3.23e-07	0.010435	1.186
Nudcd3	0.0525642	0.379	0.372	3.26e-07	0.0105213	1.019
Nr3c1	0.0777429	0.513	0.499	3.41e-07	0.0110031	1.028
Naa20	0.065491	0.283	0.263	3.42e-07	0.0110431	1.076
Rybp	0.0880088	0.382	0.339	3.72e-07	0.0120033	1.127
Rbm7	0.0785976	0.376	0.347	3.98e-07	0.0128394	1.084
Rc3h1	0.0891549	0.389	0.342	4.26e-07	0.0137503	1.137
Trir	0.0488307	0.515	0.504	4.36e-07	0.0140643	1.022
Zscan26	0.0666045	0.267	0.23	4.37e-07	0.0141018	1.161
Rsrp1	0.069397	0.701	0.665	4.39e-07	0.0141585	1.054
Anp32b	0.0478062	0.57	0.545	4.93e-07	0.0159238	1.046
Wapl	0.0165868	0.491	0.521	6.57e-07	0.0212045	0.942
Ankrd40	0.0649121	0.294	0.257	7.16e-07	0.0231071	1.144
Ep400	0.0588536	0.324	0.317	7.2e-07	0.0232339	1.022
Psma1	0.0760248	0.443	0.412	7.26e-07	0.0234289	1.075
Cep350	0.0516713	0.319	0.317	7.71e-07	0.024888	1.006
Cox6a1	0.0240207	0.591	0.558	8.34e-07	0.0269152	1.059
Yme1l1	0.0702444	0.345	0.329	8.88e-07	0.0286754	1.049
Copb1	0.0294519	0.381	0.393	8.89e-07	0.0287097	0.969
Adrm1	0.0107473	0.313	0.329	9.01e-07	0.0291042	0.951
Srpk1	0.0552805	0.303	0.257	9.13e-07	0.0294886	1.179
Tor1aip1	0.00498492	0.485	0.517	9.39e-07	0.0303251	0.938
Hypk	0.0623267	0.304	0.275	9.63e-07	0.0311005	1.105
Smim7	0.0518792	0.387	0.378	9.66e-07	0.0311872	1.024
Vti1b	0.0663419	0.307	0.261	1.01e-06	0.032712	1.176
Csnk2a2	0.024568	0.326	0.336	1.07e-06	0.0346788	0.97
Jade2	0.0807802	0.288	0.247	1.12e-06	0.0362107	1.166
Rabep1	0.0480093	0.299	0.288	1.13e-06	0.0365111	1.038
Mrps18c	0.0610596	0.31	0.29	1.16e-06	0.0373631	1.069
Gorasp2	0.0179935	0.24	0.255	1.39e-06	0.0447284	0.941
Trappc5	0.0649011	0.278	0.243	1.71e-06	0.055285	1.144
Hadhb	0.0626642	0.352	0.327	1.85e-06	0.0597859	1.076
Vdac3	0.0724961	0.472	0.446	2e-06	0.0646136	1.058
Avl9	0.0388709	0.315	0.318	2.2e-06	0.0708706	0.991
Bod1l	0.0730325	0.485	0.472	2.33e-06	0.075267	1.028
Fam174a	0.0591239	0.388	0.365	2.56e-06	0.0827854	1.063
Tbcb	0.0646389	0.425	0.405	2.71e-06	0.087544	1.049
Bclaf1	0.0503272	0.604	0.619	2.75e-06	0.0886897	0.976
Mrps14	0.0626702	0.363	0.342	2.76e-06	0.0892322	1.061
Dcun1d5	0.00698133	0.341	0.357	2.8e-06	0.0904815	0.955
Numa1	0.0506306	0.322	0.312	2.81e-06	0.0908429	1.032
Birc2	0.0687843	0.32	0.296	2.82e-06	0.0911168	1.081
Sel1l	0.012714	0.278	0.288	2.95e-06	0.0953375	0.965
Cops6	0.042184	0.323	0.309	2.96e-06	0.0955606	1.045
Med10	0.0732364	0.326	0.286	3.04e-06	0.098103	1.14
Lamtor3	0.018857	0.31	0.274	3.22e-06	0.103887	1.131
C1d	0.0157844	0.293	0.307	3.23e-06	0.104386	0.954
Napg	0.0175192	0.268	0.278	3.38e-06	0.108979	0.964
Rbm8a	0.0710476	0.496	0.477	3.68e-06	0.118948	1.04
Polr2k	0.0822349	0.377	0.333	3.73e-06	0.120318	1.132
Xrn1	0.0653727	0.288	0.272	4.14e-06	0.133633	1.059
Fyttd1	0.0735231	0.324	0.292	4.26e-06	0.137558	1.11
Srp9	0.0537144	0.563	0.562	4.51e-06	0.145469	1.002
Ube2v2	0.0281656	0.316	0.322	5.29e-06	0.170845	0.981
Txnl1	0.0540283	0.51	0.505	5.38e-06	0.173699	1.01
Rbm27	0.0403234	0.298	0.3	5.82e-06	0.188032	0.993
Trip12	0.0222893	0.373	0.389	5.83e-06	0.188242	0.959
Gnaq	0.0410133	0.394	0.397	6.46e-06	0.208574	0.992
Ndufb11	0.0754493	0.623	0.584	6.68e-06	0.215541	1.067
Thoc2	0.0715755	0.411	0.398	7.17e-06	0.231592	1.033
Gars	0.0618898	0.266	0.239	7.67e-06	0.24747	1.113
Stau1	0.0595368	0.271	0.249	8.08e-06	0.261022	1.088
Kdm6b	0.0964379	0.593	0.545	8.41e-06	0.271407	1.088
Ino80d	0.0747584	0.296	0.268	8.68e-06	0.280292	1.104
Snrnp200	0.0690248	0.286	0.246	9.15e-06	0.295459	1.163
Nol7	0.0307538	0.495	0.508	9.34e-06	0.301634	0.974
Pcna	0.0144424	0.421	0.446	9.42e-06	0.304115	0.944
Ppp6c	0.0415436	0.278	0.271	1e-05	0.323278	1.026
Snapc5	0.0613512	0.278	0.239	1.01e-05	0.3275	1.163
Fam32a	0.0559548	0.324	0.281	1.07e-05	0.346036	1.153
Rps6kb1	0.0687562	0.334	0.29	1.27e-05	0.410296	1.152
Lbr	0.0579948	0.338	0.293	1.27e-05	0.410687	1.154
Psmc1	0.0683193	0.348	0.319	1.29e-05	0.415639	1.091
Abi1	0.0780478	0.387	0.348	1.32e-05	0.425458	1.112
Tmx1	0.0552811	0.262	0.22	1.33e-05	0.42854	1.191
Ctcf	0.065204	0.431	0.416	1.34e-05	0.434117	1.036
Fbxo11	0.068533	0.303	0.277	1.55e-05	0.500698	1.094
Wac	0.0318272	0.483	0.498	1.56e-05	0.504283	0.97
Klhl9	0.0691747	0.267	0.237	1.58e-05	0.510118	1.127
Eloc	0.050051	0.498	0.495	1.61e-05	0.520065	1.006
Ccdc59	0.0604172	0.432	0.416	1.64e-05	0.528393	1.038
Sap18	0.0712626	0.505	0.479	1.65e-05	0.533819	1.054
2610507B11Rik	0.0732271	0.313	0.274	1.66e-05	0.534609	1.142
Egln2	0.0655609	0.316	0.287	1.79e-05	0.578288	1.101
Arglu1	0.0716198	0.563	0.543	1.81e-05	0.58492	1.037
Ddx42	0.00597587	0.334	0.353	1.94e-05	0.626488	0.946
Arpp19	0.0293371	0.563	0.538	1.96e-05	0.632351	1.046
Tle5	0.0631977	0.593	0.544	2.05e-05	0.663401	1.09
Gapvd1	0.0696105	0.398	0.36	2.18e-05	0.704759	1.106
Rabgap1	0.0552809	0.258	0.243	2.2e-05	0.710263	1.062
Ech1	0.0707022	0.443	0.401	2.21e-05	0.713876	1.105
Ubn1	0.0633124	0.505	0.483	2.22e-05	0.715228	1.046
Eif4h	0.0726029	0.619	0.587	2.27e-05	0.733291	1.055
Nde1	0.0109926	0.258	0.229	2.36e-05	0.763141	1.127
Cops8	0.0144228	0.328	0.345	2.55e-05	0.823233	0.951
Dennd5a	0.00927247	0.443	0.411	2.85e-05	0.919974	1.078
Ube2b	0.0310604	0.605	0.603	2.9e-05	0.936603	1.003
Eny2	0.0430837	0.37	0.366	2.99e-05	0.965421	1.011
Dlgap4	0.0124752	0.283	0.26	3.04e-05	0.980103	1.088
Smdt1	0.0387848	0.628	0.582	3.2e-05	1	1.079
Tcf25	0.00714044	0.64	0.671	3.54e-05	1	0.954
Pak2	0.00116069	0.594	0.62	3.57e-05	1	0.958
Mbd3	0.0216463	0.313	0.32	3.59e-05	1	0.978
Mrpl53	0.0586332	0.304	0.265	3.61e-05	1	1.147
Cul3	0.0303562	0.424	0.435	3.99e-05	1	0.975
Dync1i2	0.0732888	0.566	0.53	4.37e-05	1	1.068
Rad23b	0.0464903	0.353	0.346	4.65e-05	1	1.02
Slc38a2	0.0501498	0.764	0.754	4.99e-05	1	1.013
Ubr3	0.0278115	0.249	0.251	5.06e-05	1	0.992
2610001J05Rik	0.028099	0.288	0.287	5.27e-05	1	1.003
Psmd3	0.0243765	0.333	0.337	5.32e-05	1	0.988
Spen	0.0671611	0.376	0.333	5.79e-05	1	1.129
Cycs	0.00837602	0.487	0.493	6.23e-05	1	0.988
Atp5b	0.0149593	0.748	0.759	6.64e-05	1	0.986
Selenof	0.0615076	0.707	0.693	6.76e-05	1	1.02
Brd3	0.0487604	0.256	0.217	6.8e-05	1	1.18
Birc6	0.0596997	0.447	0.434	6.88e-05	1	1.03
Mgat2	0.054552	0.308	0.277	7.06e-05	1	1.112
Pam16	0.000823772	0.296	0.31	7.57e-05	1	0.955
Tmem248	0.0289414	0.256	0.248	7.63e-05	1	1.032
Esco1	0.0579049	0.288	0.248	8.06e-05	1	1.161
Dynlrb1	0.0623759	0.49	0.445	9e-05	1	1.101
Rc3h2	0.0658946	0.286	0.265	9.61e-05	1	1.079
Dram2	0.0495269	0.311	0.277	9.79e-05	1	1.123
Atp11b	0.0367254	0.339	0.302	9.91e-05	1	1.123
Mysm1	0.0523345	0.312	0.297	9.93e-05	1	1.051
Itpr2	0.0102543	0.322	0.293	0.000100469	1	1.099
Supt6	0.0605247	0.367	0.348	0.000101777	1	1.055
Uqcrc2	0.00893843	0.43	0.444	0.000103219	1	0.968
Rbm22	0.0176335	0.321	0.331	0.000106567	1	0.97
Nap1l4	0.0464213	0.433	0.422	0.000114909	1	1.026
Smarce1	0.045241	0.387	0.379	0.000130689	1	1.021
Ssna1	0.0487934	0.31	0.282	0.000135496	1	1.099
Nab1	0.0273653	0.269	0.234	0.000147196	1	1.15
Pcmt1	0.0113141	0.407	0.412	0.000147811	1	0.988
Cript	0.058903	0.423	0.4	0.000170058	1	1.057
Eapp	0.0535903	0.345	0.328	0.0001707	1	1.052
Nrd1	0.0649915	0.46	0.431	0.000187642	1	1.067
Cdc37	0.0135229	0.44	0.458	0.000199154	1	0.961
Zfand3	0.0592973	0.293	0.271	0.000199351	1	1.081
Slc35b1	0.0179073	0.3	0.304	0.000200769	1	0.987
Crtc3	0.0371339	0.261	0.226	0.000203445	1	1.155
Chd1	0.0556837	0.379	0.367	0.000217073	1	1.033
Micos10	0.0344991	0.472	0.481	0.000230281	1	0.981
Nap1l1	0.0662236	0.488	0.451	0.000234404	1	1.082
Supt16	0.0555987	0.384	0.37	0.00028371	1	1.038
Tram1	0.025331	0.325	0.324	0.000325735	1	1.003
Nedd8	0.0211453	0.577	0.569	0.000340013	1	1.014
Maged1	0.0183181	0.252	0.222	0.000344268	1	1.135
Ddx46	0.0470006	0.39	0.385	0.000355767	1	1.013
Rnf146	0.047891	0.265	0.245	0.000399695	1	1.082
Rtraf	0.0549421	0.537	0.523	0.00039983	1	1.027
Ufd1	0.0330033	0.269	0.262	0.000441807	1	1.027
Pdcd6ip	0.0470942	0.419	0.416	0.000447521	1	1.007
Eif3e	0.0609925	0.582	0.564	0.00051881	1	1.032
Ap2b1	0.0380603	0.349	0.343	0.000551601	1	1.017
Sdf4	0.0399856	0.501	0.503	0.00056522	1	0.996
Pnrc2	0.0546476	0.265	0.237	0.000570956	1	1.118
Eif3b	0.0203358	0.298	0.301	0.00058731	1	0.99
Cdc73	0.0390872	0.289	0.285	0.00060015	1	1.014
Dnajb11	0.0409701	0.362	0.35	0.000621124	1	1.034
Ntan1	0.054827	0.347	0.314	0.000655938	1	1.105
Arhgef1	0.0323175	0.301	0.273	0.000713905	1	1.103
Znrd1	0.0505811	0.326	0.306	0.000726826	1	1.065
Ube2m	0.016235	0.405	0.415	0.000728627	1	0.976
Eif2s2	0.0162888	0.667	0.689	0.000728782	1	0.968
Ube3a	0.0143129	0.467	0.479	0.000790113	1	0.975
Rbm6	0.0283776	0.284	0.281	0.000808709	1	1.011
Cbx5	0.0459957	0.258	0.224	0.000833713	1	1.152
Ppp2r1a	0.00966889	0.338	0.351	0.000875241	1	0.963
Elf1	0.0531183	0.427	0.387	0.000911875	1	1.103
Iscu	0.0310883	0.416	0.401	0.000946792	1	1.037
Ube2k	0.02457	0.429	0.442	0.000967802	1	0.971
Ago2	0.0181311	0.298	0.267	0.000985606	1	1.116
Rab2a	0.0197267	0.668	0.669	0.000993077	1	0.999
Polr2l	0.0183366	0.26	0.232	0.000995615	1	1.121
Ppp6r3	0.0458113	0.278	0.264	0.00103673	1	1.053
Stx4a	0.0204599	0.28	0.279	0.00113702	1	1.004
Chd6	0.0229406	0.358	0.365	0.0011616	1	0.981
Eif6	0.0201334	0.422	0.431	0.00122257	1	0.979
Vdac1	0.0504042	0.402	0.385	0.00123452	1	1.044
Ndfip2	0.0274683	0.451	0.446	0.00129535	1	1.011
Rbm42	0.015078	0.401	0.412	0.00131896	1	0.973
Huwe1	0.0290474	0.479	0.486	0.00133546	1	0.986
Ddb1	0.0508654	0.328	0.297	0.00136083	1	1.104
Aldoa	0.0222667	0.683	0.664	0.00143705	1	1.029
Paip2	0.0468712	0.607	0.577	0.00157113	1	1.052
Pcif1	0.0490308	0.335	0.302	0.00173928	1	1.109
Aff4	0.0233398	0.526	0.538	0.00174684	1	0.978
Ccnl2	0.00600098	0.409	0.428	0.00195315	1	0.956
Banf1	0.039523	0.281	0.27	0.00213482	1	1.041
Atp13a3	0.0411424	0.332	0.329	0.00213573	1	1.009
Rnf216	0.00233494	0.272	0.284	0.0021551	1	0.958
Lysmd3	0.0416495	0.262	0.229	0.00220836	1	1.144
Psmd2	0.0545099	0.38	0.354	0.00244785	1	1.073
Copa	0.00754059	0.367	0.384	0.00246179	1	0.956
Hnrnph3	0.0253451	0.298	0.269	0.00255559	1	1.108
Uqcr11	0.0482233	0.59	0.554	0.00269722	1	1.065
Frmd4b	0.0367252	0.413	0.409	0.00271216	1	1.01
Copb2	0.0415164	0.346	0.335	0.00284425	1	1.033
Tbl1x	0.00746709	0.273	0.28	0.0029653	1	0.975
Dld	0.00124203	0.254	0.263	0.00308519	1	0.966
Rp9	0.0497131	0.373	0.355	0.00325937	1	1.051
Smox	0.0307577	0.326	0.329	0.0037028	1	0.991
Ppp3ca	0.0256848	0.485	0.494	0.00392337	1	0.982
Sec31a	0.0129267	0.269	0.279	0.00403378	1	0.964
Prrc2a	0.00483371	0.403	0.425	0.00415652	1	0.948
Ap2m1	0.0260421	0.465	0.438	0.00419575	1	1.062
Luc7l	0.0282717	0.282	0.279	0.00424329	1	1.011
Tmem87b	0.0429399	0.268	0.248	0.00441524	1	1.081
Tmed4	0.0248392	0.31	0.302	0.00482517	1	1.026
Krcc1	0.0402765	0.289	0.272	0.00512464	1	1.062
Knop1	0.0229916	0.252	0.254	0.0052871	1	0.992
Trip11	0.0221808	0.427	0.439	0.00593899	1	0.973
Anapc5	0.0295876	0.352	0.345	0.00717773	1	1.02
Nasp	0.0281727	0.369	0.371	0.00778271	1	0.995
Tm9sf3	0.0507714	0.613	0.6	0.0081136	1	1.022
Tcf7l2	0.0341579	0.268	0.249	0.00843462	1	1.076
Arhgef2	0.0131007	0.377	0.387	0.00901031	1	0.974
Ppm1g	0.02226	0.314	0.314	0.0091847	1	1

## Sheet: Fibroblasts
gene	avg_logFC	pct.1	pct.2	p_val	p_val_adj	gene_diff
Col1a2	2.15397	0.553	0.017	1.47e-254	4.73e-250	32.529
Efemp1	1.33896	0.363	0.022	7.12e-241	2.3e-236	16.5
Rbp1	1.90334	0.469	0.079	6.42e-232	2.07e-227	5.937
Fstl1	1.89578	0.55	0.026	4.36e-212	1.41e-207	21.154
Col6a1	1.00873	0.363	0.002	1.44e-194	4.65e-190	181.5
Col1a1	1.91947	0.418	0.008	4.38e-192	1.41e-187	52.25
Dcn	2.77127	0.379	0.005	1.07e-190	3.46e-186	75.8
Timp1	2.41792	0.37	0.016	1.31e-187	4.24e-183	23.125
Mgp	2.76107	0.617	0.076	2.45e-183	7.89e-179	8.118
Igfbp5	2.31156	0.367	0.042	7.55e-179	2.44e-174	8.738
Col3a1	1.36396	0.357	0.003	2.18e-169	7.05e-165	119
Bzw1	0.905672	0.585	0.661	9.78e-164	3.16e-159	0.885
Prg4	2.83493	0.305	0.004	7.47e-161	2.41e-156	76.25
Bgn	1.46346	0.46	0.018	1.94e-158	6.26e-154	25.556
Col6a2	0.891894	0.322	0.003	5.14e-156	1.66e-151	107.333
Col12a1	1.03329	0.322	0.005	1.2e-152	3.89e-148	64.4
Mpzl2	0.911728	0.289	0.002	1.08e-151	3.48e-147	144.5
Selp	1.6349	0.293	0.007	7.13e-149	2.3e-144	41.857
Fbln1	1.03299	0.315	0.027	3.6e-147	1.16e-142	11.667
Fibin	0.932837	0.289	0.011	3.61e-147	1.17e-142	26.273
Igfbp6	1.53905	0.315	0.028	3.9e-147	1.26e-142	11.25
Ccn3	1.64895	0.286	0.007	1.48e-132	4.76e-128	40.857
Cxcl1	1.85442	0.434	0.039	2.98e-128	9.62e-124	11.128
Gjb2	0.907298	0.254	0.004	5.68e-122	1.83e-117	63.5
Mt2	1.67851	0.842	0.454	3.36e-120	1.09e-115	1.855
Lox	1.15132	0.299	0.007	6.66e-119	2.15e-114	42.714
Islr	0.893458	0.251	0.005	9.13e-117	2.95e-112	50.2
Nme2	0.844944	0.685	0.728	5.73e-114	1.85e-109	0.941
Mpp6	0.909814	0.347	0.178	2.92e-113	9.42e-109	1.949
Esd	0.839443	0.473	0.475	2.31e-112	7.45e-108	0.996
Akap12	1.08691	0.63	0.117	1.06e-108	3.41e-104	5.385
Itgb1	1.01393	0.727	0.571	4.68e-108	1.51e-103	1.273
Twist1	0.67287	0.251	0.004	1.93e-107	6.22e-103	62.75
Ptges	0.934165	0.334	0.017	6.43e-104	2.08e-99	19.647
Serping1	1.11846	0.299	0.012	2.74e-103	8.85e-99	24.917
Foxd1	0.84427	0.302	0.011	1.37e-101	4.43e-97	27.455
Col4a1	1.62242	0.601	0.117	2.89e-101	9.32e-97	5.137
Pdpn	1.0157	0.325	0.019	1.37e-100	4.43e-96	17.105
Pcolce	0.826725	0.27	0.011	2.48e-100	8.02e-96	24.545
Ifitm3	1.31606	0.759	0.289	3.06e-99	9.88e-95	2.626
Ahnak	1.36345	0.791	0.275	7.11e-99	2.3e-94	2.876
Serpinf1	0.806894	0.264	0.044	1.13e-94	3.64e-90	6
Col5a2	0.737857	0.26	0.01	1.88e-93	6.08e-89	26
Ccn2	1.63547	0.395	0.042	4.42e-91	1.43e-86	9.405
Rfk	0.831056	0.344	0.17	5.19e-91	1.68e-86	2.024
Ogn	0.798898	0.254	0.008	2.6e-88	8.41e-84	31.75
Ildr2	1.0697	0.325	0.051	4.04e-88	1.3e-83	6.373
Rac1	0.457072	0.527	0.745	6.84e-88	2.21e-83	0.707
Fn1	1.21019	0.598	0.13	6.22e-87	2.01e-82	4.6
Ppp1r2	0.908579	0.585	0.485	6.99e-87	2.26e-82	1.206
Cfh	1.28569	0.592	0.311	4.4e-84	1.42e-79	1.904
Pgrmc1	0.649571	0.399	0.369	5.33e-83	1.72e-78	1.081
Igfbp3	1.40835	0.293	0.025	7.04e-82	2.27e-77	11.72
Tgfbr3	0.849691	0.36	0.05	5.09e-79	1.64e-74	7.2
Ldha	0.849129	0.521	0.455	1.08e-77	3.49e-73	1.145
Serpinb6a	0.811175	0.399	0.24	1.32e-77	4.27e-73	1.663
Gm12840	1.63409	0.325	0.09	2.48e-77	8.01e-73	3.611
Lbp	1.08562	0.344	0.035	1.31e-76	4.23e-72	9.829
Tpm1	1.07487	0.511	0.26	1.91e-76	6.16e-72	1.965
Perp	0.949894	0.286	0.028	3.53e-76	1.14e-71	10.214
Vim	1.31174	0.772	0.375	2.28e-75	7.35e-71	2.059
Spp1	1.54248	0.441	0.067	4.53e-75	1.46e-70	6.582
Plpp3	1.21313	0.495	0.189	1.17e-74	3.76e-70	2.619
Smim14	0.50335	0.363	0.424	1.41e-74	4.56e-70	0.856
Slc38a2	0.812095	0.675	0.756	2.84e-74	9.17e-70	0.893
Foxc1	1.01165	0.412	0.063	1.12e-73	3.6e-69	6.54
Igfbp7	0.945896	0.588	0.158	8.13e-73	2.63e-68	3.722
Id3	1.23506	0.592	0.183	9.14e-73	2.95e-68	3.235
Rpap3	0.806859	0.277	0.104	1e-72	3.24e-68	2.663
Anxa2	1.15397	0.54	0.192	2.3e-72	7.44e-68	2.812
Tpm4	1.05866	0.643	0.347	1.19e-71	3.85e-67	1.853
Igfbp2	0.969993	0.27	0.045	1.57e-71	5.08e-67	6
Hspb8	0.776797	0.299	0.035	3.12e-70	1.01e-65	8.543
Serpinh1	0.959848	0.389	0.08	2.8e-69	9.04e-65	4.862
Itm2a	0.393037	0.463	0.114	3.18e-69	1.03e-64	4.061
Laptm4a	0.593913	0.579	0.611	4.19e-69	1.35e-64	0.948
Mt1	1.43746	0.932	0.838	1.51e-68	4.86e-64	1.112
Igfbp4	1.30952	0.334	0.048	1.55e-67	5e-63	6.958
Nid1	0.915535	0.341	0.045	3.89e-67	1.26e-62	7.578
Sh3pxd2a	0.748692	0.309	0.093	6.28e-66	2.03e-61	3.323
Calu	0.764381	0.437	0.282	7.28e-66	2.35e-61	1.55
Slc7a2	0.701591	0.251	0.017	1.31e-65	4.23e-61	14.765
Aebp1	0.972308	0.373	0.069	1.96e-65	6.32e-61	5.406
Emp1	1.23416	0.447	0.099	5.72e-65	1.85e-60	4.515
Pttg1ip	0.773097	0.502	0.421	1.85e-64	5.96e-60	1.192
Zic1	0.664823	0.299	0.029	7.69e-64	2.48e-59	10.31
Cavin1	1.07303	0.434	0.098	1.83e-63	5.92e-59	4.429
Pcdh7	0.785808	0.27	0.031	6.89e-63	2.22e-58	8.71
Cd302	0.812765	0.402	0.171	1.28e-62	4.13e-58	2.351
Nap1l1	0.583415	0.424	0.455	2.2e-62	7.1e-58	0.932
Myh9	0.892909	0.553	0.465	2.6e-62	8.41e-58	1.189
Lmo4	0.820638	0.428	0.284	4.75e-62	1.53e-57	1.507
Rpl41	0.568616	0.92	0.934	2.73e-61	8.8e-57	0.985
Gpx8	0.596162	0.267	0.027	1.2e-60	3.86e-56	9.889
Mtpn	0.548382	0.35	0.37	1.6e-60	5.17e-56	0.946
Cpe	1.0013	0.495	0.184	7.92e-60	2.56e-55	2.69
Ppic	0.699597	0.273	0.032	1.67e-59	5.38e-55	8.531
Cald1	1.12233	0.498	0.182	2.9e-59	9.37e-55	2.736
Ecrg4	1.25028	0.293	0.108	1.15e-58	3.7e-54	2.713
Col4a2	1.24282	0.441	0.1	1.26e-58	4.08e-54	4.41
Il6st	0.722414	0.383	0.264	3.87e-58	1.25e-53	1.451
Foxp1	0.783919	0.531	0.372	1.57e-57	5.06e-53	1.427
Tm4sf1	1.16065	0.466	0.109	3.56e-57	1.15e-52	4.275
Lrg1	1.31865	0.312	0.059	4.38e-57	1.42e-52	5.288
Ctla2a	1.0934	0.598	0.305	5.19e-57	1.67e-52	1.961
Gm42418	0.588805	0.997	1	6.97e-57	2.25e-52	0.997
Eef1g	0.432423	0.469	0.607	1.45e-56	4.69e-52	0.773
Ahcyl2	0.589351	0.283	0.2	1.66e-56	5.36e-52	1.415
Vwf	1.25841	0.264	0.053	2.03e-55	6.55e-51	4.981
F3	1.01268	0.302	0.045	3.41e-55	1.1e-50	6.711
Nbl1	0.886572	0.341	0.075	8.73e-55	2.82e-50	4.547
Ifitm2	0.721015	0.621	0.255	3.64e-54	1.18e-49	2.435
Fgfr1	0.819983	0.357	0.083	7.41e-54	2.39e-49	4.301
Rbbp7	0.543836	0.379	0.318	3.88e-53	1.25e-48	1.192
Lrrc58	0.667362	0.511	0.45	5.68e-53	1.83e-48	1.136
Apod	0.333209	0.839	0.468	7.1e-53	2.29e-48	1.793
Ppib	0.354147	0.582	0.731	1.03e-52	3.33e-48	0.796
Bicc1	0.688201	0.289	0.067	1.37e-52	4.44e-48	4.313
Ccn1	1.2141	0.408	0.1	1.48e-52	4.78e-48	4.08
Gja1	0.944883	0.35	0.066	2.33e-52	7.51e-48	5.303
Hs3st1	0.756085	0.267	0.126	3.03e-52	9.78e-48	2.119
Cebpd	0.971124	0.508	0.328	4.18e-52	1.35e-47	1.549
Higd1a	0.401221	0.331	0.44	4.35e-52	1.4e-47	0.752
Ybx3	0.581221	0.473	0.413	6.22e-52	2.01e-47	1.145
Rpl22l1	0.402171	0.608	0.741	1.83e-51	5.9e-47	0.821
Slc25a3	0.390214	0.666	0.775	1.14e-50	3.69e-46	0.859
Cp	1.12475	0.296	0.067	1.4e-50	4.52e-46	4.418
Ptgs2	1.17009	0.354	0.084	2e-50	6.47e-46	4.214
Nr2f2	0.801223	0.302	0.046	5.33e-50	1.72e-45	6.565
Vcam1	1.1232	0.27	0.067	2.08e-49	6.71e-45	4.03
Pa2g4	0.230342	0.244	0.375	2.47e-49	7.97e-45	0.651
Man2a1	0.789791	0.37	0.17	7.93e-49	2.56e-44	2.176
Rock2	0.620559	0.495	0.478	8.25e-49	2.66e-44	1.036
Ndufa4	0.410679	0.559	0.662	1.91e-48	6.17e-44	0.844
Clic4	0.78561	0.627	0.519	1.97e-48	6.36e-44	1.208
Cpq	0.559182	0.286	0.069	3.62e-48	1.17e-43	4.145
Alcam	0.723811	0.341	0.161	6.98e-48	2.25e-43	2.118
Nxn	0.590892	0.267	0.068	2.01e-47	6.48e-43	3.926
Rps17	0.490657	0.72	0.793	2.99e-47	9.66e-43	0.908
Cdh5	0.872514	0.412	0.097	1.87e-46	6.05e-42	4.247
Itm2c	0.45414	0.502	0.583	2.05e-45	6.61e-41	0.861
Serbp1	0.372694	0.63	0.756	2.54e-45	8.2e-41	0.833
Ndfip1	0.206608	0.514	0.71	5.11e-45	1.65e-40	0.724
Tsc22d1	1.06093	0.482	0.264	6.74e-45	2.17e-40	1.826
Leprot	0.357925	0.267	0.329	8.27e-45	2.67e-40	0.812
Cox5a	0.286365	0.479	0.621	1.29e-44	4.16e-40	0.771
mt-Cytb	0.565168	0.923	0.954	2.05e-44	6.62e-40	0.968
Atp5b	0.30339	0.605	0.76	3.49e-44	1.13e-39	0.796
Rwdd1	0.408525	0.386	0.435	8.24e-44	2.66e-39	0.887
Cct2	0.285746	0.453	0.576	8.8e-44	2.84e-39	0.786
mt-Nd4l	0.229598	0.572	0.767	1e-43	3.24e-39	0.746
Anxa1	0.684013	0.344	0.08	2.49e-43	8.03e-39	4.3
mt-Nd5	0.361155	0.691	0.808	1.94e-42	6.26e-38	0.855
Atp5d	0.138037	0.402	0.619	3.78e-42	1.22e-37	0.649
Sec61g	0.435871	0.559	0.638	3.89e-42	1.26e-37	0.876
Sav1	0.622229	0.315	0.154	4.47e-42	1.44e-37	2.045
Wdr1	0.33507	0.267	0.34	5.14e-42	1.66e-37	0.785
Cltb	0.544234	0.408	0.363	5.6e-42	1.81e-37	1.124
Tbrg1	0.514054	0.379	0.308	9.26e-42	2.99e-37	1.231
Myl6	0.329088	0.669	0.794	9.3e-42	3e-37	0.843
Por	0.637978	0.395	0.328	1.23e-41	3.98e-37	1.204
Aldoa	0.225304	0.486	0.668	1.7e-41	5.49e-37	0.728
Micos10	0.372085	0.428	0.48	2.17e-41	7e-37	0.892
Set	0.298822	0.514	0.665	2.47e-41	7.97e-37	0.773
Tcp1	0.323329	0.357	0.439	2.61e-41	8.44e-37	0.813
mt-Nd3	0.634979	0.785	0.769	3.83e-41	1.24e-36	1.021
Ece1	0.888961	0.328	0.115	5.5e-41	1.78e-36	2.852
Sptbn1	0.707159	0.717	0.429	9.36e-41	3.02e-36	1.671
Lima1	0.678653	0.37	0.162	2.34e-40	7.55e-36	2.284
Uqcrb	0.304747	0.489	0.595	3.96e-40	1.28e-35	0.822
Wdr83os	0.198482	0.26	0.366	4.68e-40	1.51e-35	0.71
Slc39a1	0.64738	0.341	0.229	4.98e-40	1.61e-35	1.489
Smarce1	0.198657	0.241	0.381	5.21e-40	1.68e-35	0.633
Pdha1	0.477489	0.357	0.27	7.74e-40	2.5e-35	1.322
Cavin3	0.637158	0.328	0.199	8.04e-40	2.6e-35	1.648
Oat	0.48512	0.347	0.287	8.55e-40	2.76e-35	1.209
Fkbp1a	0.639585	0.627	0.575	1.1e-39	3.55e-35	1.09
Nfe2l1	0.522801	0.334	0.285	1.68e-39	5.44e-35	1.172
Ndufa8	0.237485	0.344	0.444	1.83e-39	5.92e-35	0.775
Selenof	0.212189	0.524	0.696	2.3e-39	7.42e-35	0.753
Thap12	0.534096	0.267	0.189	2.49e-39	8.05e-35	1.413
S100a10	0.889681	0.559	0.277	3.04e-39	9.82e-35	2.018
Prkar1a	0.169752	0.45	0.651	5.92e-39	1.91e-34	0.691
Gnb1	0.311454	0.482	0.607	8.45e-39	2.73e-34	0.794
Myl12a	0.563315	0.553	0.526	8.73e-39	2.82e-34	1.051
Alyref	0.303564	0.305	0.389	9.01e-39	2.91e-34	0.784
Nupr1	0.705725	0.293	0.133	1.29e-38	4.16e-34	2.203
Ralb	0.47367	0.248	0.251	1.44e-38	4.63e-34	0.988
Zic2	0.595386	0.267	0.054	1.75e-38	5.66e-34	4.944
Ybx1	0.517898	0.768	0.778	2.48e-38	8e-34	0.987
Rps2	0.492765	0.887	0.904	2.93e-38	9.46e-34	0.981
Tbcb	0.122301	0.257	0.409	3.55e-38	1.15e-33	0.628
Atp5l	0.366539	0.65	0.737	4.52e-38	1.46e-33	0.882
Dnajc10	0.501518	0.251	0.193	5.57e-38	1.8e-33	1.301
Cox8a	0.102641	0.595	0.814	6.54e-38	2.11e-33	0.731
Abcb1a	0.611988	0.395	0.111	9.63e-38	3.11e-33	3.559
Pcbp2	0.241122	0.537	0.695	9.67e-38	3.12e-33	0.773
Eif5a	0.323857	0.585	0.712	1.16e-37	3.75e-33	0.822
Hnrnpa3	0.345166	0.659	0.786	1.26e-37	4.08e-33	0.838
Golph3	0.514767	0.363	0.278	1.45e-37	4.67e-33	1.306
Nenf	0.441694	0.363	0.319	1.48e-37	4.78e-33	1.138
Smad1	0.417018	0.264	0.286	1.5e-37	4.83e-33	0.923
Rpn2	0.380758	0.408	0.43	1.71e-37	5.54e-33	0.949
Psma5	0.223532	0.312	0.404	2.95e-37	9.53e-33	0.772
S100a11	0.439965	0.585	0.288	3.07e-37	9.91e-33	2.031
Pds5a	0.334431	0.215	0.279	3.52e-37	1.14e-32	0.771
Plec	0.832973	0.383	0.148	4.75e-37	1.53e-32	2.588
Strap	0.189754	0.296	0.428	6.43e-37	2.08e-32	0.692
Pdia6	0.376835	0.383	0.471	9.66e-37	3.12e-32	0.813
Kpnb1	0.292806	0.241	0.303	1.03e-36	3.32e-32	0.795
Rps27l	0.398511	0.469	0.515	2e-36	6.46e-32	0.911
Vamp3	0.119802	0.264	0.428	2.23e-36	7.2e-32	0.617
Wwtr1	0.715241	0.331	0.087	3.51e-36	1.13e-31	3.805
Kdelr2	0.429596	0.347	0.308	4.1e-36	1.32e-31	1.127
Arl6ip5	0.309333	0.344	0.419	4.96e-36	1.6e-31	0.821
Tmod3	0.54497	0.418	0.37	6.71e-36	2.17e-31	1.13
Ptp4a2	0.349054	0.547	0.646	7.05e-36	2.28e-31	0.847
Thbd	0.695022	0.283	0.056	7.43e-36	2.4e-31	5.054
Chmp4b	0.350894	0.543	0.624	7.48e-36	2.41e-31	0.87
Rapgef5	0.0965505	0.103	0.257	8.08e-36	2.61e-31	0.401
Ssr3	0.405802	0.482	0.534	9.14e-36	2.95e-31	0.903
Ssr4	0.171361	0.441	0.637	1e-35	3.23e-31	0.692
Hdgf	0.397036	0.399	0.437	1.24e-35	4.01e-31	0.913
Errfi1	0.609321	0.444	0.453	1.56e-35	5.04e-31	0.98
Rai14	0.708276	0.257	0.08	1.78e-35	5.74e-31	3.212
Dek	0.362263	0.453	0.562	2e-35	6.47e-31	0.806
Rheb	0.308626	0.421	0.524	2.43e-35	7.85e-31	0.803
Tmem252	0.822299	0.293	0.077	2.82e-35	9.1e-31	3.805
Map1lc3b	0.170709	0.566	0.741	3.8e-35	1.23e-30	0.764
Eif4g1	0.313718	0.379	0.475	4.14e-35	1.34e-30	0.798
Ranbp1	0.23974	0.347	0.473	4.89e-35	1.58e-30	0.734
Gm26917	0.577501	0.26	0.314	4.99e-35	1.61e-30	0.828
Mgst1	0.689442	0.318	0.079	7.42e-35	2.4e-30	4.025
Rpl23a	0.51944	0.717	0.76	7.61e-35	2.46e-30	0.943
Map4	0.162032	0.212	0.363	7.74e-35	2.5e-30	0.584
Psma3	0.188475	0.502	0.678	8.18e-35	2.64e-30	0.74
Prdx1	0.392909	0.637	0.689	8.69e-35	2.81e-30	0.925
Ndufs8	0.157184	0.264	0.387	9.46e-35	3.06e-30	0.682
Nedd4	0.688447	0.521	0.36	9.74e-35	3.15e-30	1.447
Arf4	0.275249	0.518	0.652	1e-34	3.23e-30	0.794
Lrp1	0.717162	0.473	0.336	1.12e-34	3.63e-30	1.408
Shc1	0.498158	0.254	0.112	1.31e-34	4.22e-30	2.268
Ap2m1	0.255723	0.347	0.441	1.7e-34	5.5e-30	0.787
Pkm	0.436784	0.588	0.622	1.81e-34	5.86e-30	0.945
Tax1bp1	0.331208	0.54	0.65	1.83e-34	5.9e-30	0.831
Vdac2	0.0256011	0.431	0.654	2.78e-34	8.96e-30	0.659
Fdx1	0.402066	0.277	0.19	3.44e-34	1.11e-29	1.458
Pecam1	0.957738	0.296	0.129	4.18e-34	1.35e-29	2.295
Nus1	0.439531	0.277	0.275	4.54e-34	1.47e-29	1.007
Arhgdia	0.0464885	0.441	0.661	4.68e-34	1.51e-29	0.667
Pdia3	0.424357	0.662	0.697	5.24e-34	1.69e-29	0.95
Vdac1	0.286443	0.328	0.387	6.04e-34	1.95e-29	0.848
Cycs	0.19262	0.354	0.494	6.49e-34	2.1e-29	0.717
Glud1	0.235483	0.322	0.45	7.13e-34	2.3e-29	0.716
Atp5a1	0.153147	0.527	0.711	9.5e-34	3.07e-29	0.741
Rps28	0.438993	0.9	0.884	9.78e-34	3.16e-29	1.018
Ppp2r5c	0.196902	0.26	0.391	9.8e-34	3.17e-29	0.665
Wdr45b	0.181539	0.219	0.35	1.24e-33	4.02e-29	0.626
Hspa4	0.173489	0.322	0.464	1.59e-33	5.14e-29	0.694
Rc3h1	0.122327	0.177	0.349	1.99e-33	6.43e-29	0.507
Ywhab	0.303303	0.492	0.602	2e-33	6.47e-29	0.817
Eif3g	0.0914346	0.254	0.406	2.13e-33	6.88e-29	0.626
Gnas	0.282979	0.752	0.835	2.6e-33	8.39e-29	0.901
Ube2l3	0.0291004	0.322	0.523	2.75e-33	8.88e-29	0.616
Nop10	0.320807	0.296	0.325	2.79e-33	9e-29	0.911
Iscu	0.283419	0.325	0.403	2.81e-33	9.09e-29	0.806
AY036118	0.47156	0.907	0.949	2.85e-33	9.2e-29	0.956
Rhoa	0.0377894	0.608	0.834	3.09e-33	9.97e-29	0.729
Sntb2	0.575078	0.254	0.088	3.11e-33	1e-28	2.886
Metap2	0.201388	0.376	0.516	3.15e-33	1.02e-28	0.729
Map4k4	0.315431	0.479	0.611	3.88e-33	1.25e-28	0.784
Ano6	0.599217	0.27	0.125	4.09e-33	1.32e-28	2.16
Cct4	0.0670164	0.296	0.477	4.61e-33	1.49e-28	0.621
Anapc5	0.126153	0.212	0.347	6.63e-33	2.14e-28	0.611
Itih5	1.3032	0.26	0.127	6.97e-33	2.25e-28	2.047
Hipk1	0.600888	0.463	0.401	7.4e-33	2.39e-28	1.155
Ube2m	0.152681	0.302	0.415	8.17e-33	2.64e-28	0.728
Psmb5	0.16191	0.354	0.495	8.96e-33	2.89e-28	0.715
Dnaja2	0.0633666	0.309	0.514	1.08e-32	3.47e-28	0.601
Psma7	0.187653	0.473	0.63	1.1e-32	3.57e-28	0.751
Eif2s2	0.213917	0.518	0.689	1.63e-32	5.25e-28	0.752
Lamc1	0.573221	0.257	0.181	1.63e-32	5.25e-28	1.42
mt-Nd1	0.431643	0.891	0.927	2.18e-32	7.02e-28	0.961
Cript	0.0108678	0.215	0.405	2.19e-32	7.05e-28	0.531
Ctnna1	0.52661	0.412	0.363	2.83e-32	9.15e-28	1.135
Hnrnpm	0.23762	0.367	0.505	3.22e-32	1.04e-27	0.727
Tuba1b	0.470661	0.563	0.587	4.26e-32	1.38e-27	0.959
Thrap3	0.0924986	0.376	0.569	4.3e-32	1.39e-27	0.661
Tmpo	0.317034	0.277	0.315	4.55e-32	1.47e-27	0.879
Rab2a	0.0488321	0.441	0.671	5.23e-32	1.69e-27	0.657
Adss	0.42061	0.277	0.242	7.32e-32	2.36e-27	1.145
Tmsb10	0.390067	0.759	0.542	7.84e-32	2.53e-27	1.4
Ppp2r5a	0.114634	0.219	0.382	7.9e-32	2.55e-27	0.573
Ssb	0.24117	0.492	0.617	8.33e-32	2.69e-27	0.797
Ptges3	0.0475079	0.399	0.611	8.52e-32	2.75e-27	0.653
Ubr5	0.350813	0.289	0.328	8.68e-32	2.8e-27	0.881
Ndufa13	0.0589315	0.402	0.619	9.18e-32	2.96e-27	0.649
Atp5f1	0.0666938	0.469	0.685	1.4e-31	4.53e-27	0.685
Cyc1	0.0889029	0.251	0.4	1.81e-31	5.85e-27	0.628
Gnai3	0.281821	0.312	0.377	1.84e-31	5.94e-27	0.828
Bmpr2	0.707866	0.502	0.353	2.87e-31	9.25e-27	1.422
Rbms1	0.674935	0.473	0.271	3.08e-31	9.94e-27	1.745
Cct8	0.127643	0.328	0.478	3.41e-31	1.1e-26	0.686
Tomm20	0.0728805	0.479	0.695	3.44e-31	1.11e-26	0.689
Hnrnpd	0.027083	0.367	0.597	3.91e-31	1.26e-26	0.615
Cct5	0.102482	0.328	0.497	4.17e-31	1.34e-26	0.66
Tacc1	0.0809901	0.399	0.604	4.27e-31	1.38e-26	0.661
Vcl	0.67095	0.354	0.143	4.52e-31	1.46e-26	2.476
Cd200	0.971228	0.363	0.139	5.48e-31	1.77e-26	2.612
Eif6	0.106531	0.286	0.432	6.27e-31	2.03e-26	0.662
Pik3c2a	0.247621	0.183	0.282	6.32e-31	2.04e-26	0.649
Tcim	0.590576	0.27	0.058	6.81e-31	2.2e-26	4.655
Psmd14	0.247855	0.26	0.326	7.11e-31	2.3e-26	0.798
Pgam1	0.188987	0.36	0.504	7.56e-31	2.44e-26	0.714
Serpine2	0.320005	0.183	0.302	7.62e-31	2.46e-26	0.606
Hnrnpl	0.162223	0.338	0.483	1e-30	3.23e-26	0.7
Ube2v1	0.259339	0.235	0.289	1.15e-30	3.72e-26	0.813
Hdlbp	0.420256	0.486	0.495	1.34e-30	4.32e-26	0.982
Hectd1	0.256992	0.399	0.531	1.47e-30	4.74e-26	0.751
Eif3c	0.15222	0.492	0.65	1.93e-30	6.23e-26	0.757
Gatad2a	0.294503	0.225	0.29	2.06e-30	6.65e-26	0.776
Tead1	0.62759	0.286	0.085	2.07e-30	6.67e-26	3.365
Rps15	0.375276	0.727	0.821	2.07e-30	6.7e-26	0.886
Wbp1l	0.346017	0.26	0.247	2.13e-30	6.86e-26	1.053
Ctbp1	0.0524031	0.257	0.435	2.44e-30	7.89e-26	0.591
Txndc17	0.272507	0.392	0.463	2.45e-30	7.92e-26	0.847
Stag2	0.136898	0.264	0.399	2.6e-30	8.41e-26	0.662
Lars2	0.439685	0.855	0.916	2.78e-30	8.99e-26	0.933
Cenpb	0.441821	0.331	0.301	2.85e-30	9.2e-26	1.1
Cnot6l	0.0563384	0.18	0.351	3.21e-30	1.04e-25	0.513
Ost4	0.274266	0.418	0.492	3.31e-30	1.07e-25	0.85
Rnh1	0.308455	0.354	0.451	3.66e-30	1.18e-25	0.785
Uqcrq	0.139831	0.428	0.612	4.11e-30	1.33e-25	0.699
Ssr1	0.32181	0.408	0.469	4.49e-30	1.45e-25	0.87
Raly	0.078314	0.315	0.49	4.66e-30	1.5e-25	0.643
Cdv3	0.125636	0.338	0.498	4.72e-30	1.52e-25	0.679
Polr2m	0.377241	0.305	0.273	4.95e-30	1.6e-25	1.117
Atp1b1	0.863114	0.28	0.11	5.25e-30	1.7e-25	2.545
Tab2	0.00529757	0.222	0.425	5.59e-30	1.8e-25	0.522
Rpl31	0.344266	0.65	0.749	8.93e-30	2.88e-25	0.868
Emc4	0.162797	0.206	0.262	9.64e-30	3.11e-25	0.786
Tmed9	0.0554525	0.447	0.661	1.01e-29	3.27e-25	0.676
Dnajc3	0.270169	0.424	0.513	1.16e-29	3.73e-25	0.827
Cnbp	0.0785879	0.566	0.764	1.16e-29	3.74e-25	0.741
Tomm22	0.0199123	0.273	0.454	1.19e-29	3.83e-25	0.601
Galnt1	0.207416	0.277	0.378	1.26e-29	4.06e-25	0.733
Trip12	0.187927	0.26	0.389	1.28e-29	4.12e-25	0.668
Psma6	0.146052	0.37	0.518	1.29e-29	4.18e-25	0.714
Huwe1	0.181687	0.354	0.486	1.55e-29	5.01e-25	0.728
Actn4	0.481885	0.424	0.406	1.56e-29	5.04e-25	1.044
Psmc6	0.146837	0.309	0.449	1.75e-29	5.66e-25	0.688
Oga	0.252832	0.289	0.395	2.54e-29	8.2e-25	0.732
Wbp11	0.099108	0.257	0.418	3.08e-29	9.95e-25	0.615
Gapvd1	0.00494572	0.183	0.366	3.16e-29	1.02e-24	0.5
Sap30l	0.152927	0.209	0.294	3.3e-29	1.06e-24	0.711
Sptan1	0.507218	0.399	0.375	3.83e-29	1.24e-24	1.064
Crk	0.29256	0.251	0.305	4.2e-29	1.36e-24	0.823
Gng5	0.234059	0.592	0.73	4.47e-29	1.44e-24	0.811
Snrpb	0.044394	0.421	0.63	4.63e-29	1.49e-24	0.668
Canx	0.375659	0.611	0.654	4.93e-29	1.59e-24	0.934
Tmem14c	0.0490216	0.305	0.486	5.11e-29	1.65e-24	0.628
Bptf	0.0414325	0.357	0.562	5.22e-29	1.68e-24	0.635
Hspa9	0.345527	0.383	0.427	5.85e-29	1.89e-24	0.897
Ran	0.211873	0.437	0.573	6.03e-29	1.95e-24	0.763
Ppp1cc	0.0491512	0.286	0.48	6.33e-29	2.04e-24	0.596
Uaca	0.616069	0.293	0.075	6.64e-29	2.14e-24	3.907
Nfat5	0.504309	0.424	0.429	7.16e-29	2.31e-24	0.988
Rab5if	0.127969	0.309	0.464	7.2e-29	2.32e-24	0.666
Rpl4	0.369117	0.74	0.808	7.36e-29	2.38e-24	0.916
Coro1c	0.0477224	0.164	0.328	7.97e-29	2.57e-24	0.5
Cox6b1	0.145407	0.495	0.668	8e-29	2.58e-24	0.741
Gm10076	0.27609	0.624	0.722	8.08e-29	2.61e-24	0.864
Rad23b	0.251001	0.264	0.347	8.11e-29	2.62e-24	0.761
Atp5k	0.259193	0.392	0.483	8.35e-29	2.7e-24	0.812
Ccz1	0.0371806	0.122	0.272	8.42e-29	2.72e-24	0.449
Psmd4	0.106421	0.35	0.51	8.43e-29	2.72e-24	0.686
Tor1aip1	0.0855007	0.338	0.516	9.41e-29	3.04e-24	0.655
Gapdh	0.264126	0.749	0.862	9.7e-29	3.13e-24	0.869
Tubb4b	0.462245	0.466	0.473	1.07e-28	3.47e-24	0.985
Rtf1	0.207572	0.312	0.437	1.09e-28	3.52e-24	0.714
Tmed2	0.111302	0.473	0.654	1.24e-28	4.02e-24	0.723
Eif4g2	0.290151	0.727	0.829	1.27e-28	4.11e-24	0.877
Slc25a5	0.144844	0.524	0.714	1.31e-28	4.23e-24	0.734
Mdh2	0.0949444	0.344	0.515	1.32e-28	4.28e-24	0.668
Zzz3	0.115104	0.158	0.276	1.35e-28	4.35e-24	0.572
C1qbp	0.19481	0.277	0.373	1.6e-28	5.15e-24	0.743
Kmt2a	0.175656	0.289	0.433	1.6e-28	5.16e-24	0.667
Micos13	0.126999	0.325	0.446	1.69e-28	5.46e-24	0.729
Vcp	0.251589	0.492	0.599	2e-28	6.46e-24	0.821
Phb2	0.0720643	0.27	0.419	2.06e-28	6.65e-24	0.644
Tgoln1	0.250653	0.447	0.573	2.13e-28	6.87e-24	0.78
Anp32b	0.235509	0.431	0.548	2.23e-28	7.21e-24	0.786
Cyb5r3	0.49773	0.289	0.224	2.3e-28	7.43e-24	1.29
Dag1	0.556476	0.334	0.156	2.38e-28	7.68e-24	2.141
Csrp2	0.685303	0.309	0.132	2.91e-28	9.38e-24	2.341
Glyr1	0.0193003	0.19	0.372	2.94e-28	9.49e-24	0.511
Nudt3	0.0949593	0.158	0.3	3.11e-28	1e-23	0.527
Smad4	0.28829	0.309	0.359	3.41e-28	1.1e-23	0.861
mt-Nd2	0.38126	0.904	0.937	3.56e-28	1.15e-23	0.965
BC005537	0.0465999	0.383	0.596	3.57e-28	1.15e-23	0.643
Rbm3	0.264486	0.698	0.821	3.65e-28	1.18e-23	0.85
Uqcr10	0.250513	0.453	0.557	3.66e-28	1.18e-23	0.813
Erp44	0.296708	0.277	0.27	3.66e-28	1.18e-23	1.026
Nek7	0.43044	0.367	0.39	3.81e-28	1.23e-23	0.941
Ndufa2	0.152443	0.447	0.598	3.89e-28	1.26e-23	0.747
Sec11a	0.191955	0.331	0.421	4.41e-28	1.42e-23	0.786
Zfp644	0.0311362	0.302	0.499	5.28e-28	1.7e-23	0.605
Pcna	0.157822	0.293	0.445	6.72e-28	2.17e-23	0.658
Txnl1	0.0632037	0.334	0.507	7.44e-28	2.4e-23	0.659
Psmd13	0.0642127	0.235	0.375	7.45e-28	2.41e-23	0.627
Abcg2	0.673655	0.399	0.159	7.66e-28	2.47e-23	2.509
Surf4	0.426751	0.402	0.329	8.57e-28	2.77e-23	1.222
Nme1	0.24704	0.363	0.459	9.19e-28	2.97e-23	0.791
Polr1d	0.0746141	0.347	0.538	9.24e-28	2.98e-23	0.645
Gtpbp4	0.194766	0.222	0.366	9.59e-28	3.1e-23	0.607
Cacybp	0.0753501	0.219	0.363	9.59e-28	3.1e-23	0.603
Calm2	0.0173558	0.556	0.784	1.04e-27	3.35e-23	0.709
Kcmf1	0.267485	0.28	0.323	1.05e-27	3.38e-23	0.867
Nhp2	0.274972	0.254	0.282	1.22e-27	3.94e-23	0.901
Rpl5	0.377573	0.743	0.816	1.26e-27	4.05e-23	0.911
Cul3	0.170293	0.302	0.435	1.29e-27	4.18e-23	0.694
Prpf40a	0.0449971	0.318	0.513	1.39e-27	4.48e-23	0.62
mt-Atp8	0.411167	0.547	0.588	1.4e-27	4.52e-23	0.93
Cd151	0.502257	0.331	0.199	1.47e-27	4.76e-23	1.663
Gatad2b	0.11895	0.232	0.391	1.54e-27	4.96e-23	0.593
Rbm8a	0.0757796	0.315	0.481	1.54e-27	4.99e-23	0.655
Psmb4	0.132239	0.441	0.593	1.58e-27	5.11e-23	0.744
Eif3l	0.21231	0.28	0.326	1.61e-27	5.2e-23	0.859
Rplp0	0.220975	0.849	0.904	1.62e-27	5.22e-23	0.939
Rbm17	0.0841377	0.161	0.286	1.7e-27	5.47e-23	0.563
Msn	0.485185	0.521	0.569	1.85e-27	5.96e-23	0.916
Eif1ax	0.244424	0.289	0.351	1.89e-27	6.09e-23	0.823
Ddost	0.190106	0.331	0.427	1.93e-27	6.22e-23	0.775
Csnk1a1	0.170192	0.592	0.748	2.15e-27	6.94e-23	0.791
Cdk13	0.0868792	0.177	0.328	2.18e-27	7.03e-23	0.54
Prmt1	0.14001	0.251	0.358	2.18e-27	7.05e-23	0.701
Suz12	0.052005	0.151	0.314	2.52e-27	8.12e-23	0.481
Sumo2	0.140946	0.482	0.659	2.52e-27	8.15e-23	0.731
Egfl7	0.867705	0.318	0.113	2.63e-27	8.5e-23	2.814
Tmbim4	0.1844	0.35	0.461	3.07e-27	9.92e-23	0.759
Setd5	0.279374	0.254	0.323	3.46e-27	1.12e-22	0.786
Os9	0.0561396	0.264	0.429	3.64e-27	1.18e-22	0.615
Pabpc1	0.457229	0.678	0.753	3.7e-27	1.2e-22	0.9
Arf1	0.0241331	0.473	0.696	3.73e-27	1.2e-22	0.68
Ndufb5	0.0675555	0.354	0.525	3.75e-27	1.21e-22	0.674
Tmed5	0.0217912	0.357	0.575	3.76e-27	1.22e-22	0.621
P4hb	0.304303	0.431	0.53	4.68e-27	1.51e-22	0.813
Lamb2	0.489398	0.283	0.072	4.88e-27	1.58e-22	3.931
Ddx50	0.0293056	0.309	0.51	5.35e-27	1.73e-22	0.606
Phc2	0.103253	0.228	0.359	6.61e-27	2.13e-22	0.635
Zfp91	0.0572311	0.389	0.577	7.03e-27	2.27e-22	0.674
Csnk2a2	0.14355	0.228	0.337	7.84e-27	2.53e-22	0.677
Ndufs2	0.0570757	0.26	0.409	8.09e-27	2.61e-22	0.636
Srsf11	0.0197521	0.469	0.695	8.09e-27	2.61e-22	0.675
Snrpb2	0.152439	0.174	0.272	8.58e-27	2.77e-22	0.64
Nucb1	0.339821	0.341	0.336	8.59e-27	2.77e-22	1.015
Psmb3	0.114756	0.389	0.549	8.63e-27	2.79e-22	0.709
Smarca4	0.0481831	0.17	0.319	8.75e-27	2.82e-22	0.533
Psmd3	0.0798462	0.206	0.338	8.84e-27	2.85e-22	0.609
Tomm6	0.141188	0.421	0.572	9.43e-27	3.04e-22	0.736
Arl1	0.220756	0.354	0.437	9.63e-27	3.11e-22	0.81
Tm9sf3	0.159495	0.441	0.603	9.76e-27	3.15e-22	0.731
Capn2	0.499134	0.283	0.152	9.97e-27	3.22e-22	1.862
Prelid1	0.206575	0.309	0.382	1.17e-26	3.77e-22	0.809
Atp5j	0.214397	0.524	0.652	1.17e-26	3.77e-22	0.804
Prrc2c	0.0103765	0.511	0.735	1.23e-26	3.96e-22	0.695
Trappc4	0.0292973	0.251	0.406	1.23e-26	3.97e-22	0.618
Skp1a	0.245934	0.383	0.45	1.44e-26	4.64e-22	0.851
Sec31a	0.270147	0.244	0.279	1.62e-26	5.24e-22	0.875
Eif3b	0.234407	0.248	0.302	1.67e-26	5.38e-22	0.821
Ipo7	0.229891	0.219	0.279	1.71e-26	5.54e-22	0.785
Ntan1	0.0528097	0.193	0.319	1.78e-26	5.75e-22	0.605
Gnaq	0.0147038	0.225	0.398	1.79e-26	5.78e-22	0.565
Larp4	0.295566	0.331	0.397	1.98e-26	6.4e-22	0.834
Rps12	0.369303	0.904	0.906	2e-26	6.45e-22	0.998
Capns1	0.251802	0.424	0.49	2.24e-26	7.24e-22	0.865
Elf2	0.0902312	0.228	0.38	2.31e-26	7.47e-22	0.6
Cnih1	0.280796	0.251	0.244	2.76e-26	8.92e-22	1.029
Idh3g	0.0252269	0.18	0.323	2.89e-26	9.35e-22	0.557
Stim1	0.217658	0.186	0.264	3.31e-26	1.07e-21	0.705
Selenos	0.138275	0.418	0.58	3.57e-26	1.15e-21	0.721
Msi2	0.454348	0.389	0.359	3.58e-26	1.16e-21	1.084
Sh3bgrl	0.60536	0.392	0.26	3.66e-26	1.18e-21	1.508
Rpn1	0.255471	0.283	0.339	3.76e-26	1.21e-21	0.835
Hnrnpk	0.0271658	0.611	0.819	4.05e-26	1.31e-21	0.746
Pak1ip1	0.0476	0.199	0.348	4.38e-26	1.41e-21	0.572
Kif5b	0.2566	0.534	0.647	4.44e-26	1.43e-21	0.825
Mybbp1a	0.153854	0.174	0.265	4.48e-26	1.45e-21	0.657
Paics	0.263422	0.315	0.353	4.87e-26	1.57e-21	0.892
Nrd1	0.100428	0.293	0.435	4.98e-26	1.61e-21	0.674
Bola2	0.205388	0.299	0.385	5.65e-26	1.82e-21	0.777
Wwp1	0.465006	0.341	0.223	6.33e-26	2.04e-21	1.529
Pdcd10	0.0221139	0.338	0.52	6.48e-26	2.09e-21	0.65
Mat2b	0.0453459	0.193	0.337	6.56e-26	2.12e-21	0.573
Trir	0.00936749	0.315	0.507	7.28e-26	2.35e-21	0.621
Tmx3	0.121682	0.222	0.347	7.75e-26	2.5e-21	0.64
2023-09-11	0.529233	0.302	0.176	8.27e-26	2.67e-21	1.716
Ssbp4	0.136704	0.212	0.317	8.37e-26	2.7e-21	0.669
Bag1	0.231699	0.328	0.406	9.87e-26	3.19e-21	0.808
Alg5	0.0799529	0.199	0.323	1.1e-25	3.55e-21	0.616
Rpl13a	0.103831	0.772	0.876	1.11e-25	3.58e-21	0.881
Polr2i	0.151553	0.193	0.269	1.12e-25	3.62e-21	0.717
Psma2	0.148403	0.453	0.589	1.13e-25	3.66e-21	0.769
Smg6	0.141681	0.203	0.307	1.16e-25	3.74e-21	0.661
Fli1	0.100234	0.141	0.259	1.2e-25	3.88e-21	0.544
Cltc	0.18929	0.473	0.621	1.2e-25	3.89e-21	0.762
Tpr	0.10076	0.447	0.63	1.25e-25	4.03e-21	0.71
Eef1b2	0.344963	0.714	0.799	1.32e-25	4.27e-21	0.894
Cop1	0.1287	0.151	0.265	1.38e-25	4.46e-21	0.57
Psmb1	0.0801981	0.444	0.624	1.55e-25	5.01e-21	0.712
Slc23a2	0.433794	0.257	0.188	1.56e-25	5.02e-21	1.367
Rabep1	0.132766	0.193	0.29	1.58e-25	5.09e-21	0.666
Cct3	0.115324	0.325	0.453	1.59e-25	5.13e-21	0.717
Fus	0.0474902	0.595	0.807	1.6e-25	5.15e-21	0.737
Senp6	0.00344374	0.347	0.551	1.6e-25	5.18e-21	0.63
Pdia4	0.206693	0.222	0.266	1.76e-25	5.68e-21	0.835
Mbd2	0.302911	0.305	0.37	1.87e-25	6.05e-21	0.824
Rpl14	0.328022	0.768	0.831	1.89e-25	6.11e-21	0.924
Srrt	0.108186	0.154	0.259	2.14e-25	6.9e-21	0.595
Polr2l	0.459132	0.309	0.234	2.39e-25	7.72e-21	1.321
Tmem33	0.0776753	0.222	0.351	2.54e-25	8.21e-21	0.632
Ssr2	0.140812	0.312	0.416	2.57e-25	8.3e-21	0.75
Ube2d3	0.0979436	0.624	0.812	2.6e-25	8.4e-21	0.768
Pcnp	0.0230067	0.309	0.498	2.64e-25	8.51e-21	0.62
Ostc	0.0852523	0.277	0.413	2.93e-25	9.46e-21	0.671
Mettl9	0.225085	0.235	0.276	2.97e-25	9.59e-21	0.851
Pomp	0.0882033	0.434	0.608	3.09e-25	9.99e-21	0.714
Tnks2	0.125963	0.293	0.435	3.21e-25	1.04e-20	0.674
Uba1	0.171138	0.254	0.344	3.55e-25	1.15e-20	0.738
Usp7	0.201332	0.283	0.369	3.84e-25	1.24e-20	0.767
Ilkap	0.0614236	0.141	0.264	3.98e-25	1.28e-20	0.534
Rock1	0.136606	0.424	0.595	4.38e-25	1.41e-20	0.713
Psmc3	0.19136	0.367	0.465	4.52e-25	1.46e-20	0.789
Brd1	0.000733774	0.305	0.507	4.83e-25	1.56e-20	0.602
Wdr33	0.0635409	0.219	0.371	4.87e-25	1.57e-20	0.59
Itprid2	0.026169	0.109	0.255	5.01e-25	1.62e-20	0.427
Srpr	0.290296	0.36	0.406	5.39e-25	1.74e-20	0.887
Pom121	0.0411851	0.132	0.281	5.91e-25	1.91e-20	0.47
Ehd4	0.0836538	0.186	0.342	6.49e-25	2.09e-20	0.544
Rtraf	0.117675	0.383	0.526	6.58e-25	2.12e-20	0.728
Mrpl12	0.129681	0.222	0.302	6.87e-25	2.22e-20	0.735
Pum2	0.00280068	0.26	0.444	7.09e-25	2.29e-20	0.586
Acbd6	0.0826582	0.215	0.324	7.53e-25	2.43e-20	0.664
Hnrnpul1	0.0826731	0.238	0.385	7.68e-25	2.48e-20	0.618
Rabac1	0.0454536	0.518	0.716	8.14e-25	2.63e-20	0.723
Chd1	0.000354258	0.193	0.37	9.41e-25	3.04e-20	0.522
Tjp1	0.361135	0.318	0.377	9.59e-25	3.09e-20	0.844
Ier3	0.619324	0.646	0.439	9.62e-25	3.11e-20	1.472
Hmgn1	0.477623	0.531	0.47	1.04e-24	3.35e-20	1.13
Lcn2	1.22268	0.322	0.125	1.2e-24	3.86e-20	2.576
Psmd1	0.222946	0.28	0.352	1.24e-24	4e-20	0.795
Psma4	0.0833281	0.344	0.5	1.33e-24	4.28e-20	0.688
Serf2	0.125919	0.624	0.784	1.33e-24	4.29e-20	0.796
Top2b	0.130436	0.273	0.416	1.44e-24	4.65e-20	0.656
Ramp2	0.445406	0.318	0.105	1.5e-24	4.83e-20	3.029
Psmb7	0.0367075	0.28	0.441	1.52e-24	4.92e-20	0.635
Timm23	0.0449344	0.27	0.436	1.61e-24	5.19e-20	0.619
Hras	0.127394	0.212	0.287	1.72e-24	5.54e-20	0.739
mt-Nd4	0.277987	0.875	0.947	1.96e-24	6.34e-20	0.924
Ccny	0.301971	0.244	0.298	2.04e-24	6.58e-20	0.819
Psmd8	0.109027	0.373	0.55	2.04e-24	6.58e-20	0.678
Pbrm1	0.0561944	0.27	0.437	2.3e-24	7.43e-20	0.618
Mrps14	0.165212	0.267	0.345	2.34e-24	7.55e-20	0.774
Rab5c	0.128942	0.328	0.467	2.4e-24	7.74e-20	0.702
Timp2	0.339911	0.421	0.481	2.43e-24	7.85e-20	0.875
Mrpl20	0.124827	0.331	0.456	2.83e-24	9.13e-20	0.726
Calr	0.356996	0.611	0.683	2.84e-24	9.17e-20	0.895
Arhgap29	0.612892	0.305	0.096	2.89e-24	9.34e-20	3.177
Chmp3	0.203581	0.248	0.314	3.03e-24	9.79e-20	0.79
Anp32e	0.145553	0.28	0.391	3.08e-24	9.94e-20	0.716
Naa15	0.0721848	0.215	0.367	3.18e-24	1.03e-19	0.586
Zfp330	0.0385829	0.151	0.276	3.2e-24	1.03e-19	0.547
Ufm1	0.258172	0.254	0.3	3.2e-24	1.03e-19	0.847
Rab11a	0.233057	0.293	0.371	3.27e-24	1.06e-19	0.79
Ppm1a	0.211473	0.286	0.37	3.66e-24	1.18e-19	0.773
Grpel1	0.241186	0.328	0.362	3.83e-24	1.24e-19	0.906
Esyt2	0.582372	0.338	0.216	3.85e-24	1.24e-19	1.565
Ctnnb1	0.362657	0.418	0.475	4.35e-24	1.41e-19	0.88
Hmox2	0.135481	0.264	0.383	4.44e-24	1.43e-19	0.689
Mark3	0.133751	0.254	0.385	4.5e-24	1.45e-19	0.66
Eloc	0.0760619	0.344	0.497	4.71e-24	1.52e-19	0.692
Snrpd2	0.104734	0.347	0.486	5.02e-24	1.62e-19	0.714
Cox7b	0.180948	0.395	0.516	5.18e-24	1.67e-19	0.766
Caprin1	0.0675811	0.309	0.462	5.53e-24	1.79e-19	0.669
Psmc5	0.160768	0.318	0.399	5.64e-24	1.82e-19	0.797
Atp5c1	0.0677721	0.444	0.61	5.87e-24	1.9e-19	0.728
Eif4b	0.102986	0.232	0.351	5.92e-24	1.91e-19	0.661
Btf3	0.0454019	0.653	0.82	6.2e-24	2e-19	0.796
Vti1b	0.0386032	0.151	0.266	6.21e-24	2e-19	0.568
Ppp1cb	0.277477	0.386	0.454	6.29e-24	2.03e-19	0.85
Ep300	0.0402971	0.267	0.438	6.33e-24	2.05e-19	0.61
Ifi27	0.276624	0.376	0.434	6.72e-24	2.17e-19	0.866
Eif2a	0.145063	0.18	0.255	6.88e-24	2.22e-19	0.706
Ino80d	0.0626259	0.145	0.272	6.97e-24	2.25e-19	0.533
Ptbp1	0.274047	0.315	0.356	7.28e-24	2.35e-19	0.885
Phip	0.217855	0.309	0.423	7.82e-24	2.52e-19	0.73
Gm11808	0.251391	0.232	0.278	7.96e-24	2.57e-19	0.835
Phactr4	0.0342009	0.125	0.264	8.29e-24	2.68e-19	0.473
Mier1	0.148735	0.35	0.489	8.66e-24	2.8e-19	0.716
Rbm22	0.0721101	0.203	0.331	8.97e-24	2.9e-19	0.613
Tor1aip2	0.239073	0.228	0.271	9.7e-24	3.13e-19	0.841
Mif	0.162294	0.428	0.579	9.89e-24	3.19e-19	0.739
Sod2	0.309319	0.373	0.455	9.96e-24	3.22e-19	0.82
Ikbkb	0.116998	0.164	0.267	1.01e-23	3.25e-19	0.614
Nfic	0.241606	0.331	0.426	1.07e-23	3.45e-19	0.777
Snrpf	0.227207	0.389	0.487	1.08e-23	3.49e-19	0.799
Sdha	0.00836227	0.241	0.398	1.11e-23	3.59e-19	0.606
Ndufa10	0.0229748	0.235	0.391	1.15e-23	3.71e-19	0.601
Morf4l2	0.270832	0.408	0.477	1.19e-23	3.85e-19	0.855
Akt1	0.0859987	0.174	0.302	1.26e-23	4.06e-19	0.576
Mprip	0.520642	0.408	0.326	1.33e-23	4.29e-19	1.252
Lbr	0.144571	0.18	0.298	1.4e-23	4.53e-19	0.604
Adam10	0.0246077	0.257	0.428	1.43e-23	4.62e-19	0.6
Nub1	0.0819596	0.206	0.33	1.52e-23	4.92e-19	0.624
Ubl5	0.015196	0.437	0.643	1.53e-23	4.93e-19	0.68
Fip1l1	0.00882909	0.212	0.376	1.53e-23	4.95e-19	0.564
Pdcl3	0.0699833	0.186	0.278	1.63e-23	5.25e-19	0.669
Nono	0.114681	0.267	0.378	1.66e-23	5.36e-19	0.706
Mrpl11	0.0231239	0.138	0.254	2.11e-23	6.81e-19	0.543
Smc1a	0.247155	0.395	0.457	2.12e-23	6.83e-19	0.864
Morf4l1	0.00622962	0.646	0.84	2.18e-23	7.04e-19	0.769
Copb1	0.183251	0.296	0.393	2.26e-23	7.3e-19	0.753
Gatad1	0.116393	0.219	0.314	2.36e-23	7.6e-19	0.697
Rbbp4	0.0568663	0.312	0.475	2.44e-23	7.88e-19	0.657
Rps19	0.0841819	0.82	0.886	2.5e-23	8.07e-19	0.926
Id1	0.542386	0.395	0.176	2.87e-23	9.27e-19	2.244
Ppfibp1	0.732052	0.277	0.106	2.9e-23	9.36e-19	2.613
Cct6a	0.0968885	0.36	0.518	2.93e-23	9.46e-19	0.695
G3bp2	0.0517518	0.325	0.485	3.05e-23	9.83e-19	0.67
Mapk1	0.0149426	0.196	0.354	3.05e-23	9.84e-19	0.554
Paip1	0.163816	0.186	0.26	3.11e-23	1e-18	0.715
Eny2	0.228565	0.309	0.367	3.12e-23	1.01e-18	0.842
Eif5b	0.0640538	0.357	0.543	3.13e-23	1.01e-18	0.657
Uqcrc1	0.152184	0.309	0.395	3.28e-23	1.06e-18	0.782
Prdx4	0.219846	0.228	0.264	3.29e-23	1.06e-18	0.864
Cmpk1	0.0786363	0.257	0.382	3.3e-23	1.06e-18	0.673
Etf1	0.219047	0.376	0.492	3.56e-23	1.15e-18	0.764
Ubap2l	0.0807787	0.338	0.501	3.67e-23	1.18e-18	0.675
Taok1	0.131167	0.322	0.455	3.89e-23	1.26e-18	0.708
Tmed10	0.0169946	0.534	0.737	4.1e-23	1.32e-18	0.725
Cops5	0.080945	0.215	0.328	4.16e-23	1.34e-18	0.655
Rps18	0.240808	0.878	0.883	4.37e-23	1.41e-18	0.994
Eif3i	0.132545	0.36	0.471	4.4e-23	1.42e-18	0.764
Eif4g3	0.169371	0.283	0.38	4.45e-23	1.44e-18	0.745
Rab18	0.212827	0.347	0.421	4.59e-23	1.48e-18	0.824
Rpl24	0.0958228	0.781	0.9	4.79e-23	1.55e-18	0.868
R3hdm2	0.0718518	0.254	0.391	4.91e-23	1.58e-18	0.65
Cox5b	0.0972625	0.505	0.676	5.56e-23	1.79e-18	0.747
Hspd1	0.197065	0.376	0.496	5.79e-23	1.87e-18	0.758
Fxr1	0.0914249	0.296	0.439	6.16e-23	1.99e-18	0.674
Emc2	0.162118	0.232	0.286	6.57e-23	2.12e-18	0.811
Hes1	0.638458	0.325	0.113	7.06e-23	2.28e-18	2.876
Rpl32	0.0683902	0.881	0.893	7.23e-23	2.33e-18	0.987
Ube2e1	0.0619231	0.19	0.315	7.25e-23	2.34e-18	0.603
Rdx	0.241615	0.479	0.567	7.32e-23	2.36e-18	0.845
Prpf4b	0.0198404	0.379	0.571	8.12e-23	2.62e-18	0.664
Mapre1	0.0877692	0.399	0.567	8.4e-23	2.71e-18	0.704
Ccar1	0.172336	0.305	0.417	8.41e-23	2.71e-18	0.731
Tmem123	0.0535363	0.151	0.28	8.55e-23	2.76e-18	0.539
Ankrd17	0.172811	0.331	0.462	8.61e-23	2.78e-18	0.716
Cxcl12	0.999733	0.315	0.102	8.81e-23	2.85e-18	3.088
Ndufb4	0.110045	0.338	0.468	9.79e-23	3.16e-18	0.722
Smu1	0.0157543	0.154	0.283	1.07e-22	3.45e-18	0.544
Psma1	0.0387771	0.277	0.417	1.08e-22	3.5e-18	0.664
Ash1l	0.0185124	0.322	0.508	1.09e-22	3.53e-18	0.634
Sem1	0.0784142	0.518	0.701	1.13e-22	3.64e-18	0.739
Arid4b	0.0754903	0.36	0.547	1.14e-22	3.69e-18	0.658
Lims1	0.266455	0.293	0.345	1.19e-22	3.84e-18	0.849
Rpl28	0.208429	0.814	0.894	1.25e-22	4.02e-18	0.911
Rpl36a	0.320854	0.701	0.775	1.26e-22	4.07e-18	0.905
Mtch1	0.0829723	0.354	0.504	1.26e-22	4.08e-18	0.702
Gadd45g	0.640679	0.399	0.339	1.27e-22	4.11e-18	1.177
Zfp326	0.091572	0.273	0.414	1.28e-22	4.13e-18	0.659
Atp5g3	0.26326	0.437	0.503	1.28e-22	4.14e-18	0.869
Znrf1	0.0866424	0.196	0.32	1.46e-22	4.71e-18	0.612
Abhd2	0.621808	0.264	0.178	1.48e-22	4.78e-18	1.483
Mkln1	0.0363365	0.273	0.442	1.52e-22	4.9e-18	0.618
Cct7	0.0606174	0.344	0.486	1.56e-22	5.05e-18	0.708
Klf7	0.113024	0.293	0.446	1.62e-22	5.23e-18	0.657
Pcbp1	0.014764	0.412	0.601	1.73e-22	5.58e-18	0.686
Ndufa11	0.145719	0.367	0.478	1.95e-22	6.28e-18	0.768
Tnpo3	0.0329449	0.148	0.294	1.97e-22	6.36e-18	0.503
Fam76a	0.0216426	0.225	0.38	2.02e-22	6.52e-18	0.592
Clint1	0.319174	0.36	0.391	2.13e-22	6.87e-18	0.921
Cyb5a	0.132419	0.363	0.484	2.18e-22	7.03e-18	0.75
Rpl36	0.171364	0.82	0.879	2.18e-22	7.04e-18	0.933
Hadhb	0.139545	0.244	0.33	2.26e-22	7.3e-18	0.739
Pde4b	0.176797	0.27	0.402	2.29e-22	7.38e-18	0.672
Rpl35	0.390132	0.83	0.842	2.31e-22	7.45e-18	0.986
Dnaja1	0.0926932	0.559	0.741	2.34e-22	7.56e-18	0.754
Hsp90b1	0.234719	0.646	0.762	2.39e-22	7.7e-18	0.848
Pan3	0.236579	0.222	0.284	2.41e-22	7.77e-18	0.782
Dnajb11	0.111723	0.248	0.352	2.43e-22	7.84e-18	0.705
Atrx	0.0469494	0.434	0.63	2.47e-22	7.98e-18	0.689
Hnrnpab	0.222525	0.514	0.642	2.82e-22	9.12e-18	0.801
Psmd11	0.193997	0.37	0.461	2.95e-22	9.52e-18	0.803
Atp5mpl	0.174164	0.386	0.495	3.26e-22	1.05e-17	0.78
Chmp5	0.0110974	0.238	0.377	3.37e-22	1.09e-17	0.631
Ywhaz	0.178918	0.669	0.799	3.55e-22	1.15e-17	0.837
Lipa	0.0394917	0.138	0.283	3.94e-22	1.27e-17	0.488
Sparc	0.475015	0.801	0.569	4.25e-22	1.37e-17	1.408
Glg1	0.263285	0.322	0.352	4.5e-22	1.45e-17	0.915
Uqcr11	0.164283	0.434	0.559	4.63e-22	1.5e-17	0.776
Alkbh5	0.251041	0.305	0.381	4.7e-22	1.52e-17	0.801
S100a6	0.577422	0.521	0.312	4.86e-22	1.57e-17	1.67
Cwc15	0.0546223	0.363	0.526	5.83e-22	1.88e-17	0.69
Matr3	0.0346263	0.328	0.504	5.85e-22	1.89e-17	0.651
Mrpl57	0.112263	0.199	0.296	5.99e-22	1.93e-17	0.672
Imp3	0.206455	0.322	0.385	5.99e-22	1.93e-17	0.836
Aamp	0.0166675	0.283	0.442	6.04e-22	1.95e-17	0.64
Stt3b	0.344465	0.257	0.24	6.05e-22	1.95e-17	1.071
Cast	0.560193	0.399	0.245	7.54e-22	2.43e-17	1.629
Scp2	0.0612781	0.35	0.504	7.68e-22	2.48e-17	0.694
Timp3	0.955262	0.395	0.173	7.69e-22	2.48e-17	2.283
Sec61a1	0.348021	0.325	0.309	7.92e-22	2.56e-17	1.052
Sptlc2	0.120662	0.203	0.296	8.41e-22	2.72e-17	0.686
Pdcd6ip	0.0369439	0.27	0.418	9.42e-22	3.04e-17	0.646
Sf3b5	0.125154	0.286	0.389	9.95e-22	3.21e-17	0.735
Slc41a1	0.433764	0.27	0.114	1.03e-21	3.33e-17	2.368
Akr1a1	0.0641281	0.444	0.622	1.07e-21	3.47e-17	0.714
Eef2	0.159826	0.669	0.812	1.08e-21	3.47e-17	0.824
Tex261	0.0265499	0.219	0.36	1.13e-21	3.65e-17	0.608
Zc3h7a	0.171096	0.203	0.294	1.15e-21	3.72e-17	0.69
Birc6	0.023193	0.27	0.437	1.16e-21	3.74e-17	0.618
Ywhah	0.0611923	0.347	0.532	1.17e-21	3.78e-17	0.652
Glrx5	0.169056	0.241	0.308	1.26e-21	4.08e-17	0.782
Lgals1	0.774449	0.395	0.168	1.3e-21	4.21e-17	2.351
Ebna1bp2	0.117209	0.209	0.292	1.31e-21	4.24e-17	0.716
Srp9	0.0471188	0.389	0.564	1.32e-21	4.28e-17	0.69
Kif2a	0.0752934	0.215	0.328	1.43e-21	4.62e-17	0.655
R3hdm1	0.0543895	0.228	0.374	1.45e-21	4.67e-17	0.61
Rab1b	0.116874	0.19	0.262	1.5e-21	4.83e-17	0.725
Tmem176b	0.533563	0.399	0.325	1.59e-21	5.14e-17	1.228
Tmem147	0.104093	0.228	0.314	1.6e-21	5.16e-17	0.726
Csnk2b	0.0415048	0.283	0.42	1.68e-21	5.43e-17	0.674
Snrpd1	0.0415603	0.27	0.426	1.77e-21	5.7e-17	0.634
Eef1d	0.0894235	0.453	0.613	1.99e-21	6.42e-17	0.739
Exoc5	0.129817	0.232	0.346	2.02e-21	6.52e-17	0.671
Atp1a1	0.225411	0.469	0.578	2.02e-21	6.53e-17	0.811
Sp3	0.217193	0.264	0.334	2.4e-21	7.76e-17	0.79
Cox7a2l	0.00289859	0.431	0.635	2.55e-21	8.23e-17	0.679
Xiap	0.0870067	0.219	0.341	2.68e-21	8.66e-17	0.642
Mef2d	0.0325844	0.154	0.295	2.68e-21	8.67e-17	0.522
Irs2	0.117197	0.193	0.326	2.82e-21	9.1e-17	0.592
Cops2	0.127488	0.219	0.311	2.83e-21	9.12e-17	0.704
Nop53	0.0418992	0.277	0.433	2.91e-21	9.41e-17	0.64
Tma7	0.0284497	0.363	0.544	3.03e-21	9.79e-17	0.667
Eif2s1	0.114973	0.241	0.334	3.06e-21	9.88e-17	0.722
Ube2i	0.060611	0.383	0.559	3.11e-21	1.01e-16	0.685
Api5	0.123658	0.19	0.296	3.69e-21	1.19e-16	0.642
Appl1	0.06252	0.18	0.294	4.2e-21	1.36e-16	0.612
Elavl1	0.0431128	0.209	0.343	4.5e-21	1.45e-16	0.609
Crim1	0.446203	0.267	0.218	4.7e-21	1.52e-16	1.225
Rpl39	0.172909	0.875	0.895	5.15e-21	1.66e-16	0.978
Polr2j	0.022249	0.219	0.345	5.36e-21	1.73e-16	0.635
Snhg6	0.131166	0.164	0.264	5.62e-21	1.82e-16	0.621
Sptssa	0.0322277	0.267	0.404	6.51e-21	2.1e-16	0.661
Copb2	0.144173	0.254	0.337	6.72e-21	2.17e-16	0.754
Eprs	0.0547518	0.341	0.512	6.81e-21	2.2e-16	0.666
Vps37a	0.0603938	0.154	0.266	6.9e-21	2.23e-16	0.579
Rfc1	0.0324455	0.141	0.262	7.03e-21	2.27e-16	0.538
Hnrnpf	0.0182591	0.54	0.735	7.13e-21	2.3e-16	0.735
Tnrc6a	0.0883502	0.299	0.451	7.22e-21	2.33e-16	0.663
Pfdn1	0.126423	0.235	0.328	7.63e-21	2.46e-16	0.716
Ppp1ca	0.0402983	0.392	0.558	1.22e-20	3.93e-16	0.703
Calm3	0.181714	0.376	0.464	1.26e-20	4.06e-16	0.81
Cops8	0.0464144	0.219	0.345	1.26e-20	4.06e-16	0.635
Ccnt1	0.0623386	0.186	0.325	1.27e-20	4.09e-16	0.572
Sod1	0.334758	0.379	0.397	1.43e-20	4.61e-16	0.955
Paip2	0.0163893	0.399	0.582	1.64e-20	5.31e-16	0.686
Qrich1	0.0826851	0.154	0.261	1.96e-20	6.32e-16	0.59
Rps20	0.196692	0.868	0.888	2.07e-20	6.67e-16	0.977
Baz1b	0.0827321	0.235	0.359	2.07e-20	6.68e-16	0.655
Mia3	0.130591	0.309	0.42	2.11e-20	6.81e-16	0.736
Tmem160	0.0195181	0.219	0.356	2.13e-20	6.88e-16	0.615
Atox1	0.158158	0.437	0.584	2.19e-20	7.07e-16	0.748
Ube2j2	0.0427339	0.196	0.315	2.34e-20	7.55e-16	0.622
Atf6	0.06965	0.164	0.285	2.44e-20	7.86e-16	0.575
Hspb1	0.328134	0.431	0.225	2.5e-20	8.08e-16	1.916
Ddx21	0.030784	0.257	0.413	2.97e-20	9.58e-16	0.622
Trip11	0.104441	0.299	0.44	3.01e-20	9.71e-16	0.68
Ginm1	0.374912	0.315	0.226	3.27e-20	1.06e-15	1.394
Smg1	0.201717	0.27	0.353	3.39e-20	1.09e-15	0.765
Mrps24	0.0684839	0.286	0.412	3.39e-20	1.1e-15	0.694
0610010K14Rik	0.0181472	0.158	0.284	3.44e-20	1.11e-15	0.556
Yipf5	0.203749	0.241	0.277	3.62e-20	1.17e-15	0.87
Afdn	0.495774	0.325	0.217	3.63e-20	1.17e-15	1.498
Cops6	0.0873759	0.215	0.311	3.84e-20	1.24e-15	0.691
Naca	0.147247	0.691	0.818	4.01e-20	1.29e-15	0.845
Pnpla8	0.0787579	0.232	0.348	4.06e-20	1.31e-15	0.667
Tbca	0.218798	0.373	0.428	4.12e-20	1.33e-15	0.871
Tspan13	0.294344	0.28	0.338	4.17e-20	1.35e-15	0.828
Ndufb11	0.0327059	0.418	0.589	4.2e-20	1.36e-15	0.71
Rpl10a	0.227717	0.788	0.82	4.31e-20	1.39e-15	0.961
Mydgf	0.0790694	0.277	0.392	4.34e-20	1.4e-15	0.707
Dync1li1	0.0202544	0.161	0.3	4.37e-20	1.41e-15	0.537
Kpna4	0.0052876	0.235	0.406	4.49e-20	1.45e-15	0.579
Psmd7	0.0329293	0.331	0.495	4.65e-20	1.5e-15	0.669
Rab7	0.054405	0.434	0.609	4.66e-20	1.5e-15	0.713
Syncrip	0.0912707	0.344	0.495	4.79e-20	1.55e-15	0.695
Cpd	0.173678	0.257	0.361	5.11e-20	1.65e-15	0.712
Ggnbp2	0.0275616	0.283	0.439	5.12e-20	1.65e-15	0.645
Rbm7	0.0161714	0.203	0.352	5.3e-20	1.71e-15	0.577
Ufc1	0.112467	0.296	0.388	5.35e-20	1.73e-15	0.763
Rnf20	0.0712854	0.183	0.288	6.23e-20	2.01e-15	0.635
Naa50	0.0843756	0.241	0.375	6.31e-20	2.04e-15	0.643
Riok3	0.178185	0.325	0.43	6.62e-20	2.14e-15	0.756
Sec63	0.195812	0.289	0.362	6.77e-20	2.19e-15	0.798
0610012G03Rik	0.111219	0.241	0.34	6.84e-20	2.21e-15	0.709
Map3k2	0.148608	0.228	0.324	7.05e-20	2.28e-15	0.704
Smc6	0.104556	0.277	0.382	7.13e-20	2.3e-15	0.725
Ywhag	0.229842	0.289	0.356	7.18e-20	2.32e-15	0.812
Rragc	0.144558	0.196	0.29	7.64e-20	2.47e-15	0.676
Ndufb7	0.002722	0.363	0.545	8.21e-20	2.65e-15	0.666
Atp2a2	0.277085	0.415	0.482	8.4e-20	2.71e-15	0.861
Atp6v1d	0.0221738	0.254	0.404	8.76e-20	2.83e-15	0.629
Guk1	0.0802851	0.203	0.279	9.6e-20	3.1e-15	0.728
Synj1	0.0645748	0.141	0.253	9.67e-20	3.12e-15	0.557
Pgk1	0.240926	0.363	0.409	9.68e-20	3.13e-15	0.888
Lpp	0.449866	0.273	0.137	1e-19	3.24e-15	1.993
Hnrnpu	0.0295857	0.582	0.772	1.03e-19	3.32e-15	0.754
Rpl6	0.273469	0.862	0.909	1.04e-19	3.35e-15	0.948
Tmem256	0.0927251	0.305	0.422	1.06e-19	3.42e-15	0.723
Herc2	0.102143	0.235	0.346	1.1e-19	3.56e-15	0.679
Hspe1	0.098227	0.421	0.566	1.18e-19	3.81e-15	0.744
Sarnp	0.0911155	0.286	0.412	1.22e-19	3.93e-15	0.694
Chmp1a	0.0448717	0.148	0.251	1.26e-19	4.06e-15	0.59
Cpsf6	0.134309	0.225	0.32	1.34e-19	4.34e-15	0.703
Rsl24d1	0.0030084	0.151	0.268	1.53e-19	4.95e-15	0.563
Bach1	0.117482	0.232	0.365	1.55e-19	5e-15	0.636
Pten	0.167922	0.379	0.491	1.63e-19	5.25e-15	0.772
Fth1	0.0740198	0.994	0.993	1.67e-19	5.38e-15	1.001
Abi1	0.164967	0.257	0.352	1.85e-19	5.98e-15	0.73
Clptm1	0.065199	0.212	0.313	2e-19	6.46e-15	0.677
Sar1a	0.182566	0.35	0.423	2.04e-19	6.58e-15	0.827
Rad21	0.0823228	0.244	0.358	2.13e-19	6.86e-15	0.682
Fnbp4	0.0200517	0.193	0.328	2.17e-19	7.02e-15	0.588
Yif1b	0.0329227	0.203	0.314	2.19e-19	7.06e-15	0.646
Acadl	0.123315	0.27	0.37	2.24e-19	7.22e-15	0.73
Dstn	0.327508	0.534	0.575	2.25e-19	7.26e-15	0.929
Mgat2	0.203142	0.251	0.281	2.31e-19	7.46e-15	0.893
Ndufa1	0.173861	0.322	0.406	2.35e-19	7.58e-15	0.793
Ppp4r2	0.159223	0.318	0.419	2.4e-19	7.75e-15	0.759
Rictor	0.231342	0.27	0.337	2.41e-19	7.79e-15	0.801
Ube2k	0.244187	0.386	0.442	2.52e-19	8.15e-15	0.873
Ppp2r1a	0.0839776	0.241	0.351	2.57e-19	8.31e-15	0.687
Sri	0.0206793	0.289	0.445	2.59e-19	8.38e-15	0.649
Rps25	0.312936	0.804	0.872	2.61e-19	8.41e-15	0.922
Smdt1	0.00866257	0.402	0.588	2.61e-19	8.44e-15	0.684
Lrpap1	0.117872	0.296	0.393	2.7e-19	8.71e-15	0.753
4932438A13Rik	0.167145	0.277	0.376	2.79e-19	9e-15	0.737
Mrpl52	0.103011	0.367	0.503	2.83e-19	9.13e-15	0.73
Pdlim7	0.430658	0.251	0.083	2.92e-19	9.42e-15	3.024
Rbm5	0.023243	0.312	0.467	3.08e-19	9.93e-15	0.668
Aldh2	0.503245	0.373	0.246	3.23e-19	1.04e-14	1.516
Rnf4	0.0188184	0.17	0.301	3.59e-19	1.16e-14	0.565
Pkn2	0.00802067	0.28	0.448	3.6e-19	1.16e-14	0.625
Wls	0.336399	0.302	0.275	4.09e-19	1.32e-14	1.098
Hif1a	0.21344	0.379	0.486	4.25e-19	1.37e-14	0.78
Wbp4	0.132107	0.299	0.391	4.4e-19	1.42e-14	0.765
Mapk6	0.321293	0.26	0.31	4.98e-19	1.61e-14	0.839
Nedd8	0.0337382	0.405	0.572	5.54e-19	1.79e-14	0.708
Gclm	0.244341	0.283	0.331	6.01e-19	1.94e-14	0.855
Rcn2	0.289106	0.289	0.292	6.46e-19	2.09e-14	0.99
R3hdm4	0.0994625	0.167	0.256	6.74e-19	2.18e-14	0.652
Cr1l	0.0941481	0.228	0.336	7.05e-19	2.28e-14	0.679
Yipf3	0.149108	0.254	0.309	7.15e-19	2.31e-14	0.822
Kdelr1	0.13845	0.293	0.369	7.54e-19	2.43e-14	0.794
Rplp1	0.154423	0.91	0.933	7.59e-19	2.45e-14	0.975
Swi5	0.0209464	0.322	0.478	8.32e-19	2.69e-14	0.674
Pdcd6	0.110951	0.315	0.42	8.42e-19	2.72e-14	0.75
Lsm8	0.0667415	0.174	0.268	8.57e-19	2.77e-14	0.649
Hnrnpul2	0.0312711	0.257	0.4	8.61e-19	2.78e-14	0.642
Ep400	0.0520292	0.199	0.319	9.21e-19	2.97e-14	0.624
Arglu1	0.0171806	0.37	0.547	9.59e-19	3.1e-14	0.676
Stau1	0.0625007	0.148	0.252	1e-18	3.24e-14	0.587
2023-03-02	0.0605608	0.244	0.366	1.01e-18	3.25e-14	0.667
Rpl10	0.0390396	0.781	0.888	1.08e-18	3.49e-14	0.88
Cox7a2	0.0420329	0.476	0.648	1.11e-18	3.59e-14	0.735
Samd4b	0.103148	0.199	0.306	1.14e-18	3.68e-14	0.65
Supt6	0.0619321	0.222	0.351	1.17e-18	3.77e-14	0.632
Smc3	0.0326167	0.289	0.437	1.31e-18	4.22e-14	0.661
Rplp2	0.153971	0.836	0.905	1.41e-18	4.57e-14	0.924
Manf	0.24042	0.434	0.503	1.43e-18	4.61e-14	0.863
Ncl	0.225674	0.73	0.838	1.71e-18	5.52e-14	0.871
Fxyd5	0.694372	0.447	0.317	1.78e-18	5.74e-14	1.41
Ola1	0.0190669	0.167	0.271	1.89e-18	6.11e-14	0.616
Slc39a7	0.191962	0.28	0.326	1.97e-18	6.37e-14	0.859
Nsd1	0.0255438	0.299	0.45	2.05e-18	6.63e-14	0.664
B3gnt2	0.366058	0.296	0.271	2.33e-18	7.53e-14	1.092
Arpp19	0.0823766	0.402	0.542	2.35e-18	7.58e-14	0.742
Gmps	0.00610364	0.17	0.294	2.43e-18	7.84e-14	0.578
Nisch	0.0189368	0.341	0.502	2.43e-18	7.86e-14	0.679
Gas5	0.0538268	0.621	0.784	2.54e-18	8.19e-14	0.792
Msl1	0.0504094	0.164	0.28	2.81e-18	9.09e-14	0.586
Klf9	0.397858	0.601	0.527	2.96e-18	9.57e-14	1.14
Zfr	0.0243682	0.283	0.42	3.12e-18	1.01e-13	0.674
Jmjd6	0.0897114	0.164	0.252	3.18e-18	1.03e-13	0.651
Usp34	0.00866757	0.302	0.465	3.22e-18	1.04e-13	0.649
Ndufa12	0.0640035	0.296	0.411	3.53e-18	1.14e-13	0.72
1110004F10Rik	0.0960767	0.341	0.462	3.53e-18	1.14e-13	0.738
Cldn5	0.0226692	0.273	0.127	3.55e-18	1.15e-13	2.15
Bclaf1	0.122899	0.476	0.619	3.57e-18	1.15e-13	0.769
Rpl7	0.125398	0.768	0.877	3.73e-18	1.2e-13	0.876
Tubb5	0.343063	0.605	0.59	3.75e-18	1.21e-13	1.025
Spcs1	0.0809319	0.376	0.512	3.77e-18	1.22e-13	0.734
Psmd6	0.117779	0.289	0.379	3.9e-18	1.26e-13	0.763
Ubn2	0.0374864	0.244	0.386	3.92e-18	1.26e-13	0.632
Eea1	0.300606	0.305	0.339	4.05e-18	1.31e-13	0.9
Ddt	0.0601423	0.167	0.258	4.29e-18	1.39e-13	0.647
Maged1	0.393435	0.302	0.224	4.55e-18	1.47e-13	1.348
Tcea1	0.00424218	0.27	0.422	4.65e-18	1.5e-13	0.64
Ywhae	0.064045	0.582	0.748	4.66e-18	1.5e-13	0.778
Rsl1d1	0.00158839	0.286	0.444	4.78e-18	1.54e-13	0.644
Agfg1	0.0226485	0.161	0.288	4.78e-18	1.54e-13	0.559
Abcf1	0.100375	0.286	0.394	5.07e-18	1.64e-13	0.726
Sdhc	0.0118064	0.151	0.263	5.15e-18	1.66e-13	0.574
Lman1	0.300188	0.315	0.281	5.16e-18	1.67e-13	1.121
Mafk	0.153204	0.186	0.275	5.22e-18	1.68e-13	0.676
Wtap	0.0989125	0.183	0.273	5.34e-18	1.73e-13	0.67
Uba2	0.0504709	0.199	0.31	5.35e-18	1.73e-13	0.642
Khdrbs1	0.000221399	0.312	0.471	5.46e-18	1.76e-13	0.662
Baz2b	0.0497937	0.286	0.433	5.56e-18	1.79e-13	0.661
Epas1	0.392805	0.389	0.176	5.99e-18	1.93e-13	2.21
Atp5md	0.0783128	0.415	0.569	6.28e-18	2.03e-13	0.729
Emb	0.599339	0.331	0.156	6.3e-18	2.03e-13	2.122
Cdc40	0.037565	0.196	0.318	6.43e-18	2.08e-13	0.616
Got2	0.0615259	0.174	0.278	7.06e-18	2.28e-13	0.626
Hnrnpa1	0.101656	0.553	0.709	7.36e-18	2.38e-13	0.78
2900097C17Rik	0.180978	0.273	0.348	7.58e-18	2.45e-13	0.784
Txn1	0.398428	0.556	0.527	8.47e-18	2.73e-13	1.055
Rb1cc1	0.0125876	0.305	0.472	8.48e-18	2.74e-13	0.646
Otub1	0.055038	0.177	0.276	8.52e-18	2.75e-13	0.641
Btg3	0.305156	0.302	0.285	8.56e-18	2.76e-13	1.06
St13	0.063135	0.392	0.535	8.68e-18	2.8e-13	0.733
Jak2	0.156916	0.164	0.255	8.94e-18	2.89e-13	0.643
Bcap31	0.00486103	0.35	0.515	8.95e-18	2.89e-13	0.68
Psmc1	0.191058	0.28	0.322	9.05e-18	2.92e-13	0.87
Sdc4	0.559297	0.447	0.251	9.1e-18	2.94e-13	1.781
Psmc4	0.103514	0.273	0.36	9.55e-18	3.08e-13	0.758
Twf1	0.2108	0.273	0.314	1.02e-17	3.28e-13	0.869
Aimp1	0.0198322	0.289	0.425	1.02e-17	3.3e-13	0.68
Tpm3	0.326112	0.707	0.775	1.03e-17	3.31e-13	0.912
Pfdn6	0.0350899	0.251	0.353	1.06e-17	3.43e-13	0.711
Ddx3x	0.121985	0.508	0.669	1.12e-17	3.6e-13	0.759
Ap2b1	0.000725095	0.209	0.345	1.15e-17	3.71e-13	0.606
Adam15	0.0869645	0.209	0.323	1.23e-17	3.98e-13	0.647
Bdp1	0.0350273	0.183	0.306	1.25e-17	4.05e-13	0.598
Pim3	0.00946866	0.338	0.521	1.44e-17	4.64e-13	0.649
Fam120a	0.211365	0.26	0.285	1.44e-17	4.66e-13	0.912
Pdap1	0.159146	0.357	0.449	1.5e-17	4.84e-13	0.795
Ndufb6	0.184392	0.296	0.34	1.56e-17	5.03e-13	0.871
Tardbp	0.0741061	0.206	0.323	1.63e-17	5.25e-13	0.638
Arcn1	0.109113	0.277	0.387	1.7e-17	5.48e-13	0.716
Cops9	0.00779143	0.283	0.423	1.77e-17	5.72e-13	0.669
Cavin2	0.672508	0.27	0.129	1.79e-17	5.79e-13	2.093
Ndufa7	0.0920062	0.457	0.595	1.82e-17	5.86e-13	0.768
Denr	0.117167	0.267	0.366	2.01e-17	6.48e-13	0.73
Icam1	0.615871	0.447	0.307	2.03e-17	6.55e-13	1.456
Nucks1	0.196199	0.469	0.555	2.14e-17	6.92e-13	0.845
Mob1a	0.0195589	0.193	0.314	2.25e-17	7.26e-13	0.615
Taf1	0.0515714	0.161	0.27	2.28e-17	7.36e-13	0.596
Manbal	0.0546286	0.174	0.266	2.32e-17	7.48e-13	0.654
Pitpna	0.173995	0.392	0.492	2.35e-17	7.58e-13	0.797
Dab2	0.517357	0.357	0.155	2.58e-17	8.33e-13	2.303
Ergic2	0.0334244	0.212	0.331	2.66e-17	8.58e-13	0.64
Usp25	0.136863	0.257	0.339	2.72e-17	8.77e-13	0.758
S100a13	0.139982	0.328	0.419	2.81e-17	9.08e-13	0.783
H13	0.238149	0.318	0.341	2.85e-17	9.19e-13	0.933
F11r	0.109761	0.17	0.269	2.9e-17	9.36e-13	0.632
Nav1	0.0655355	0.154	0.274	3.08e-17	9.94e-13	0.562
Amfr	0.0588467	0.228	0.333	3.15e-17	1.02e-12	0.685
Stub1	0.0479556	0.277	0.389	3.22e-17	1.04e-12	0.712
Prkcsh	0.0768607	0.215	0.304	3.24e-17	1.05e-12	0.707
Cisd2	0.066609	0.273	0.394	3.25e-17	1.05e-12	0.693
Sec13	0.0791735	0.196	0.278	3.34e-17	1.08e-12	0.705
Sdhd	0.139082	0.254	0.306	3.4e-17	1.1e-12	0.83
Slmap	0.154252	0.193	0.265	3.42e-17	1.1e-12	0.728
Fbxl3	0.0443949	0.228	0.351	3.66e-17	1.18e-12	0.65
Fnta	0.0842679	0.209	0.277	4.22e-17	1.36e-12	0.755
Neat1	0.333343	0.637	0.699	4.97e-17	1.6e-12	0.911
Bloc1s1	0.214433	0.267	0.302	4.98e-17	1.61e-12	0.884
Ddx42	0.00215521	0.215	0.352	5.03e-17	1.62e-12	0.611
Rexo2	0.141637	0.296	0.363	5.11e-17	1.65e-12	0.815
Rab1a	0.0723478	0.354	0.498	5.18e-17	1.67e-12	0.711
Lin7c	0.0652361	0.199	0.299	5.41e-17	1.75e-12	0.666
Coq10b	0.001224	0.267	0.415	5.5e-17	1.78e-12	0.643
Ncor2	0.187835	0.232	0.288	5.54e-17	1.79e-12	0.806
Chp1	0.332701	0.254	0.201	5.9e-17	1.9e-12	1.264
Erh	0.146153	0.305	0.387	6.29e-17	2.03e-12	0.788
Ube3a	0.110729	0.357	0.479	6.58e-17	2.13e-12	0.745
Rack1	0.014293	0.698	0.824	6.63e-17	2.14e-12	0.847
Rela	0.0176103	0.215	0.343	6.75e-17	2.18e-12	0.627
Cyth3	0.453344	0.296	0.197	6.95e-17	2.24e-12	1.503
Slk	0.244664	0.37	0.443	7.76e-17	2.5e-12	0.835
Sel1l	0.172781	0.232	0.288	8.23e-17	2.66e-12	0.806
Ubtf	0.178685	0.26	0.317	8.85e-17	2.86e-12	0.82
Fmr1	0.0941648	0.238	0.338	9.98e-17	3.22e-12	0.704
Mrpl15	0.0344086	0.186	0.272	1.1e-16	3.56e-12	0.684
Rpl15	0.138943	0.797	0.874	1.22e-16	3.95e-12	0.912
Oxct1	0.204361	0.283	0.315	1.23e-16	3.96e-12	0.898
Rpl7a	0.0800322	0.704	0.847	1.24e-16	3.99e-12	0.831
Ddb1	0.183783	0.264	0.301	1.29e-16	4.16e-12	0.877
Vps26a	0.0556798	0.164	0.265	1.31e-16	4.23e-12	0.619
Prdm2	0.129752	0.199	0.284	1.38e-16	4.44e-12	0.701
Cdk4	0.14842	0.241	0.308	1.41e-16	4.57e-12	0.782
Emc6	0.00446731	0.27	0.406	1.43e-16	4.61e-12	0.665
9530068E07Rik	0.137696	0.232	0.288	1.53e-16	4.92e-12	0.806
Ythdf3	0.0385634	0.158	0.277	1.61e-16	5.2e-12	0.57
Jmy	0.0251307	0.164	0.281	1.63e-16	5.28e-12	0.584
Anxa5	0.514958	0.421	0.305	1.7e-16	5.5e-12	1.38
Rpl37a	0.0699467	0.875	0.918	1.88e-16	6.08e-12	0.953
Cdk2ap1	0.253355	0.267	0.266	1.91e-16	6.17e-12	1.004
Rps3a1	0.0794365	0.862	0.916	1.97e-16	6.36e-12	0.941
Itga6	0.0659079	0.138	0.26	2.03e-16	6.56e-12	0.531
Plat	0.526108	0.376	0.179	2.05e-16	6.6e-12	2.101
Rhoc	0.525439	0.386	0.217	2.19e-16	7.07e-12	1.779
Tcf12	0.100875	0.267	0.372	2.2e-16	7.11e-12	0.718
Clptm1l	0.0573586	0.18	0.265	2.33e-16	7.52e-12	0.679
Ubr3	0.107937	0.183	0.251	2.36e-16	7.63e-12	0.729
Snx2	0.0792255	0.215	0.308	2.41e-16	7.78e-12	0.698
Aurkaip1	0.0198941	0.283	0.415	2.42e-16	7.81e-12	0.682
Rps16	0.0173445	0.868	0.906	2.63e-16	8.48e-12	0.958
Ctdsp2	0.312618	0.322	0.301	2.63e-16	8.5e-12	1.07
Ilrun	0.0908439	0.193	0.275	2.73e-16	8.8e-12	0.702
Rps4x	0.143483	0.842	0.886	2.73e-16	8.82e-12	0.95
Crebbp	0.0304	0.302	0.448	2.79e-16	9.02e-12	0.674
Dcun1d5	0.110313	0.277	0.357	2.85e-16	9.21e-12	0.776
Slc6a6	0.236327	0.395	0.498	3.09e-16	9.97e-12	0.793
Sf3b6	0.00553253	0.338	0.492	3.12e-16	1.01e-11	0.687
Gpbp1l1	0.0773392	0.18	0.27	3.25e-16	1.05e-11	0.667
Ndufb2	0.102007	0.293	0.382	3.3e-16	1.07e-11	0.767
Btbd7	0.114254	0.238	0.333	3.44e-16	1.11e-11	0.715
Cbx3	0.180187	0.386	0.477	3.47e-16	1.12e-11	0.809
Dyrk1a	0.013627	0.158	0.281	3.85e-16	1.24e-11	0.562
Ranbp9	0.0344519	0.158	0.274	4.01e-16	1.3e-11	0.577
Atp2b1	0.0050166	0.418	0.599	4.25e-16	1.37e-11	0.698
Rnf10	0.16328	0.328	0.402	4.54e-16	1.47e-11	0.816
Pros1	0.396114	0.309	0.201	4.73e-16	1.53e-11	1.537
Adgrf5	0.767602	0.273	0.103	4.8e-16	1.55e-11	2.65
Sik1	0.498355	0.309	0.207	5.02e-16	1.62e-11	1.493
Ckap4	0.439432	0.28	0.151	5.21e-16	1.68e-11	1.854
Ap2s1	0.0310082	0.305	0.433	5.4e-16	1.74e-11	0.704
Capzb	0.0319066	0.437	0.597	5.43e-16	1.75e-11	0.732
Cds2	0.0400743	0.18	0.288	5.65e-16	1.82e-11	0.625
Atxn2	0.0603938	0.19	0.281	6.03e-16	1.95e-11	0.676
Rab12	0.196098	0.244	0.264	7.29e-16	2.35e-11	0.924
Banf1	0.0854342	0.193	0.271	7.64e-16	2.47e-11	0.712
Sparcl1	0.526552	0.334	0.184	8.14e-16	2.63e-11	1.815
Stat3	0.114538	0.395	0.529	9.05e-16	2.92e-11	0.747
Ndufc1	0.0913611	0.296	0.401	9.97e-16	3.22e-11	0.738
Xbp1	0.294552	0.402	0.421	1.14e-15	3.69e-11	0.955
Magoh	0.078863	0.289	0.381	1.17e-15	3.78e-11	0.759
S100a1	0.417837	0.318	0.267	1.26e-15	4.06e-11	1.191
Psmd2	0.0775575	0.254	0.358	1.27e-15	4.11e-11	0.709
Tnfrsf1a	0.396609	0.357	0.269	1.31e-15	4.24e-11	1.327
Ube2n	0.0253285	0.312	0.446	1.32e-15	4.25e-11	0.7
Ptms	0.281774	0.505	0.564	1.58e-15	5.11e-11	0.895
Cox6a1	0.124222	0.453	0.562	1.65e-15	5.33e-11	0.806
Rras	0.419264	0.264	0.136	1.67e-15	5.4e-11	1.941
Rpl8	0.106237	0.842	0.904	1.75e-15	5.63e-11	0.931
Ppm1g	0.0270633	0.212	0.315	1.8e-15	5.82e-11	0.673
Rab6a	0.204796	0.344	0.4	1.94e-15	6.25e-11	0.86
Aprt	0.236262	0.299	0.314	1.96e-15	6.33e-11	0.952
Cnpy2	0.164788	0.283	0.313	1.96e-15	6.33e-11	0.904
Tet2	0.0372343	0.174	0.3	1.99e-15	6.44e-11	0.58
Nudt21	0.066042	0.206	0.292	2.03e-15	6.55e-11	0.705
Ndufa3	0.000251328	0.328	0.468	2.04e-15	6.59e-11	0.701
Tgfbi	0.50175	0.293	0.122	2.15e-15	6.95e-11	2.402
Zmynd11	0.0346906	0.264	0.386	2.25e-15	7.26e-11	0.684
Vdac3	0.0426955	0.325	0.45	2.43e-15	7.86e-11	0.722
Rbbp6	0.180326	0.498	0.602	2.52e-15	8.14e-11	0.827
Ndufb1-ps	0.0360688	0.395	0.553	2.65e-15	8.55e-11	0.714
Znrd1	0.00279779	0.206	0.309	2.69e-15	8.69e-11	0.667
Tomm5	0.108098	0.244	0.302	2.8e-15	9.03e-11	0.808
Vkorc1	0.0413932	0.219	0.315	2.83e-15	9.13e-11	0.695
Pnn	0.0158768	0.305	0.437	2.94e-15	9.49e-11	0.698
Fam91a1	0.0530166	0.17	0.26	3.35e-15	1.08e-10	0.654
Xrn1	0.0561	0.17	0.274	3.36e-15	1.08e-10	0.62
Ylpm1	0.00406987	0.145	0.254	3.37e-15	1.09e-10	0.571
Supt16	0.061018	0.26	0.372	3.5e-15	1.13e-10	0.699
Rpl23	0.0791566	0.894	0.924	3.54e-15	1.14e-10	0.968
Timm17a	0.040128	0.283	0.386	3.56e-15	1.15e-10	0.733
Uqcc2	0.0913966	0.267	0.35	3.92e-15	1.27e-10	0.763
Srp19	0.0646999	0.302	0.402	4.78e-15	1.54e-10	0.751
Dynll1	0.245757	0.492	0.563	4.99e-15	1.61e-10	0.874
C1d	0.0529197	0.212	0.307	5.11e-15	1.65e-10	0.691
Adnp	0.0182417	0.215	0.338	5.17e-15	1.67e-10	0.636
Uba52	0.222438	0.74	0.812	6.46e-15	2.08e-10	0.911
Rbm33	0.0846982	0.193	0.281	6.98e-15	2.25e-10	0.687
Tmed3	0.131654	0.283	0.321	7.22e-15	2.33e-10	0.882
Rps21	0.0996275	0.868	0.924	7.85e-15	2.53e-10	0.939
Tpi1	0.175272	0.312	0.378	8.71e-15	2.81e-10	0.825
Csnk1g2	0.142078	0.219	0.262	9.59e-15	3.1e-10	0.836
Atf4	0.0903335	0.502	0.65	1.03e-14	3.33e-10	0.772
Ube2g1	0.0371981	0.174	0.263	1.07e-14	3.44e-10	0.662
Cnih4	0.0764812	0.299	0.399	1.08e-14	3.48e-10	0.749
Ramac	0.156655	0.264	0.311	1.09e-14	3.52e-10	0.849
Susd6	0.213908	0.277	0.329	1.1e-14	3.57e-10	0.842
Rnf11	0.139756	0.244	0.304	1.18e-14	3.8e-10	0.803
Vapb	0.0574315	0.196	0.28	1.18e-14	3.81e-10	0.7
Acp1	0.0683599	0.238	0.327	1.2e-14	3.87e-10	0.728
Ube2r2	0.181864	0.309	0.35	1.21e-14	3.92e-10	0.883
Klf3	0.232449	0.299	0.34	1.38e-14	4.47e-10	0.879
Ppp5c	0.0167102	0.161	0.253	1.39e-14	4.48e-10	0.636
Ddx1	0.12122	0.235	0.293	1.52e-14	4.91e-10	0.802
Ilf2	0.00315033	0.248	0.384	1.53e-14	4.93e-10	0.646
Ensa	0.099195	0.241	0.316	1.57e-14	5.07e-10	0.763
mt-Co1	0.189469	0.952	0.974	1.58e-14	5.11e-10	0.977
Nrbp1	0.142934	0.235	0.296	1.59e-14	5.15e-10	0.794
Eif3e	0.0550339	0.434	0.567	1.68e-14	5.42e-10	0.765
Lamtor5	0.0427407	0.286	0.394	1.72e-14	5.54e-10	0.726
Ssrp1	0.0569304	0.19	0.275	1.83e-14	5.89e-10	0.691
Mrpl51	0.0993467	0.232	0.295	1.95e-14	6.31e-10	0.786
Tlk1	0.110437	0.225	0.295	2.18e-14	7.03e-10	0.763
Rpl22	0.0175364	0.682	0.816	2.28e-14	7.35e-10	0.836
Tmf1	0.0613646	0.299	0.415	2.5e-14	8.06e-10	0.72
Chmp2b	0.084642	0.199	0.276	2.5e-14	8.06e-10	0.721
Cnn3	0.43067	0.331	0.236	2.69e-14	8.67e-10	1.403
Ak2	0.0093861	0.158	0.251	2.78e-14	8.98e-10	0.629
Stk24	0.101833	0.203	0.289	3.36e-14	1.08e-09	0.702
Aph1a	0.0414615	0.248	0.348	3.41e-14	1.1e-09	0.713
Impdh2	0.121399	0.228	0.294	3.74e-14	1.21e-09	0.776
Tcerg1	0.0621266	0.203	0.295	3.77e-14	1.22e-09	0.688
Rpl12	0.192519	0.791	0.826	4.02e-14	1.3e-09	0.958
Maco1	0.0915616	0.199	0.275	4.23e-14	1.37e-09	0.724
Med10	0.0383251	0.206	0.29	4.96e-14	1.6e-09	0.71
Brwd1	0.0398945	0.19	0.3	5e-14	1.61e-09	0.633
Eif4e	0.0458063	0.215	0.326	5.38e-14	1.74e-09	0.66
Ccdc124	0.00676273	0.174	0.265	5.45e-14	1.76e-09	0.657
Arl2bp	0.153379	0.244	0.299	5.7e-14	1.84e-09	0.816
Stx12	0.079307	0.222	0.301	5.96e-14	1.93e-09	0.738
Rps26	0.0667992	0.772	0.858	6e-14	1.94e-09	0.9
Ube2f	0.0404136	0.199	0.3	6.02e-14	1.94e-09	0.663
Yme1l1	0.0868765	0.238	0.332	6.58e-14	2.13e-09	0.717
Gabarapl1	0.0269321	0.238	0.37	6.62e-14	2.14e-09	0.643
mt-Atp6	0.320046	0.968	0.978	6.95e-14	2.24e-09	0.99
Eci2	0.104503	0.27	0.337	7.18e-14	2.32e-09	0.801
Cd47	0.0968294	0.556	0.681	7.37e-14	2.38e-09	0.816
Nptn	0.129992	0.334	0.416	7.97e-14	2.57e-09	0.803
Dazap1	0.0605995	0.215	0.298	8.14e-14	2.63e-09	0.721
Tspan31	0.0190948	0.19	0.287	8.33e-14	2.69e-09	0.662
Phlda1	0.576981	0.293	0.193	8.45e-14	2.73e-09	1.518
Rere	0.00998357	0.164	0.274	8.62e-14	2.78e-09	0.599
Ubr4	0.140184	0.219	0.265	8.89e-14	2.87e-09	0.826
Fbxo11	0.0542373	0.174	0.28	9.29e-14	3e-09	0.621
Lncpint	0.0621449	0.154	0.254	9.29e-14	3e-09	0.606
Fndc3a	0.257209	0.283	0.269	9.48e-14	3.06e-09	1.052
Anapc13	0.0648968	0.228	0.298	9.61e-14	3.1e-09	0.765
Tmco1	0.0370626	0.28	0.397	9.64e-14	3.11e-09	0.705
Emp3	0.507923	0.357	0.2	9.64e-14	3.11e-09	1.785
Osbpl9	0.155479	0.238	0.293	1.01e-13	3.26e-09	0.812
Ago2	0.00158405	0.158	0.271	1.03e-13	3.31e-09	0.583
Wwc2	0.356171	0.264	0.211	1.13e-13	3.66e-09	1.251
Rhoj	0.528744	0.26	0.151	1.14e-13	3.67e-09	1.722
Dynlt3	0.169093	0.232	0.264	1.17e-13	3.76e-09	0.879
Gorasp2	0.224955	0.257	0.254	1.19e-13	3.85e-09	1.012
Chic2	0.132871	0.293	0.359	1.2e-13	3.87e-09	0.816
Strn3	0.051213	0.257	0.362	1.22e-13	3.95e-09	0.71
Ndufs4	0.0066295	0.277	0.388	1.27e-13	4.09e-09	0.714
Actb	0.0406624	0.971	0.988	1.37e-13	4.41e-09	0.983
Dock9	0.0129621	0.158	0.285	1.45e-13	4.68e-09	0.554
Cnot6	0.0881658	0.17	0.253	1.49e-13	4.83e-09	0.672
Commd1	0.019023	0.222	0.306	1.54e-13	4.96e-09	0.725
Ppp6r3	0.0517925	0.167	0.266	1.55e-13	5.01e-09	0.628
Rc3h2	0.116229	0.19	0.268	1.65e-13	5.33e-09	0.709
Rsrp1	0.0605617	0.521	0.67	1.67e-13	5.39e-09	0.778
Zfp207	0.0882495	0.267	0.354	1.68e-13	5.41e-09	0.754
Odr4	0.0736714	0.19	0.254	1.76e-13	5.69e-09	0.748
Polr2c	0.00619498	0.232	0.338	1.78e-13	5.73e-09	0.686
Stx5a	0.0293726	0.203	0.282	1.8e-13	5.81e-09	0.72
Nudt9	0.0726406	0.196	0.253	1.82e-13	5.86e-09	0.775
Ctsl	0.478703	0.711	0.665	2.12e-13	6.86e-09	1.069
Gde1	0.0110691	0.363	0.516	2.15e-13	6.95e-09	0.703
Ifnar2	0.0606165	0.328	0.446	2.31e-13	7.46e-09	0.735
Rps6	0.180722	0.788	0.864	2.51e-13	8.11e-09	0.912
Mrpl17	0.0495438	0.235	0.314	2.68e-13	8.65e-09	0.748
Txn2	0.0254988	0.235	0.329	2.76e-13	8.9e-09	0.714
Trim8	0.0310391	0.19	0.298	2.82e-13	9.09e-09	0.638
Cox6c	0.0690821	0.595	0.735	2.82e-13	9.11e-09	0.81
Ier3ip1	0.0400183	0.296	0.409	3.12e-13	1.01e-08	0.724
Bnip2	0.219313	0.305	0.343	3.25e-13	1.05e-08	0.889
Ly6a	0.401174	0.36	0.226	3.38e-13	1.09e-08	1.593
Sec61b	0.159618	0.424	0.509	3.4e-13	1.1e-08	0.833
H2afz	0.0405176	0.566	0.713	3.43e-13	1.11e-08	0.794
2610507B11Rik	0.0830089	0.203	0.279	3.48e-13	1.12e-08	0.728
Etnk1	0.133558	0.315	0.393	3.53e-13	1.14e-08	0.802
Bhlhe40	0.478741	0.424	0.24	3.61e-13	1.17e-08	1.767
Prpf39	0.09006	0.248	0.336	3.68e-13	1.19e-08	0.738
Lmna	0.477718	0.482	0.352	3.69e-13	1.19e-08	1.369
Glo1	0.0393757	0.235	0.312	3.81e-13	1.23e-08	0.753
Hypk	0.0860803	0.222	0.278	3.83e-13	1.24e-08	0.799
Tm9sf2	0.16367	0.325	0.378	4.07e-13	1.31e-08	0.86
Hmgb1	0.141178	0.749	0.853	4.07e-13	1.32e-08	0.878
Pgd	0.301881	0.293	0.258	4.15e-13	1.34e-08	1.136
Kdm1a	0.0367562	0.235	0.342	4.22e-13	1.36e-08	0.687
Gtf2a2	0.0442805	0.273	0.375	4.5e-13	1.45e-08	0.728
Dynll2	0.0463901	0.241	0.351	4.53e-13	1.46e-08	0.687
Brd8	0.0632736	0.209	0.298	4.54e-13	1.47e-08	0.701
Impad1	0.168527	0.232	0.275	4.61e-13	1.49e-08	0.844
Etfb	0.0572444	0.251	0.333	4.64e-13	1.5e-08	0.754
Sap18	0.058313	0.367	0.483	5.08e-13	1.64e-08	0.76
Ptpmt1	0.0490985	0.235	0.311	5.2e-13	1.68e-08	0.756
Ggh	0.145947	0.241	0.275	5.53e-13	1.79e-08	0.876
Rbpms	0.484847	0.27	0.182	5.56e-13	1.8e-08	1.484
Stt3a	0.0585631	0.203	0.291	5.97e-13	1.93e-08	0.698
Anxa7	0.33897	0.293	0.2	6.26e-13	2.02e-08	1.465
Snrpd3	0.014603	0.267	0.384	6.4e-13	2.07e-08	0.695
Zbtb38	0.00142687	0.203	0.309	6.42e-13	2.07e-08	0.657
Nup98	0.0836568	0.228	0.319	7.47e-13	2.41e-08	0.715
Knop1	0.113365	0.196	0.254	7.54e-13	2.43e-08	0.772
Tomm40	0.0397205	0.203	0.281	7.81e-13	2.52e-08	0.722
Npm1	0.0918665	0.637	0.772	7.83e-13	2.53e-08	0.825
Arhgap21	0.177242	0.225	0.266	9.76e-13	3.15e-08	0.846
Dhrs7	0.132244	0.219	0.287	1.01e-12	3.27e-08	0.763
Romo1	0.161711	0.338	0.386	1.07e-12	3.46e-08	0.876
Lman2	0.0514008	0.27	0.361	1.1e-12	3.54e-08	0.748
Luzp1	0.425617	0.318	0.246	1.1e-12	3.55e-08	1.293
Scfd1	0.04326	0.18	0.258	1.18e-12	3.81e-08	0.698
Tsc22d3	0.0600806	0.434	0.59	1.19e-12	3.83e-08	0.736
Snhg8	0.109057	0.312	0.403	1.21e-12	3.91e-08	0.774
Dhx15	0.089241	0.305	0.407	1.24e-12	4e-08	0.749
Ufd1	0.070527	0.196	0.263	1.25e-12	4.03e-08	0.745
Arhgef12	0.28639	0.334	0.336	1.29e-12	4.17e-08	0.994
Rpl13	0.0961522	0.926	0.936	1.38e-12	4.45e-08	0.989
Ppp2r2d	0.0761359	0.267	0.358	1.4e-12	4.51e-08	0.746
Tug1	0.0118574	0.177	0.291	1.52e-12	4.9e-08	0.608
Eno1	0.0232783	0.289	0.412	1.61e-12	5.21e-08	0.701
Gtf2h5	0.0174571	0.312	0.43	1.85e-12	5.96e-08	0.726
Emd	0.0398932	0.228	0.32	1.89e-12	6.11e-08	0.712
Ndufa5	0.0452064	0.328	0.435	1.91e-12	6.16e-08	0.754
Med13l	0.126132	0.267	0.337	2.03e-12	6.54e-08	0.792
Rpl38	0.182339	0.881	0.907	2.04e-12	6.6e-08	0.971
Zmym5	0.00448154	0.177	0.287	2.14e-12	6.92e-08	0.617
Slc25a4	0.135219	0.537	0.628	2.33e-12	7.51e-08	0.855
Rps8	0.242674	0.91	0.926	2.4e-12	7.75e-08	0.983
Snrpe	0.065908	0.379	0.512	2.48e-12	8e-08	0.74
Ube2e3	0.115915	0.302	0.375	2.51e-12	8.12e-08	0.805
Igbp1	0.0173155	0.186	0.278	2.67e-12	8.61e-08	0.669
Tmem106b	0.150686	0.27	0.315	2.73e-12	8.83e-08	0.857
Atad1	0.0529821	0.177	0.256	2.76e-12	8.92e-08	0.691
Irf1	0.337041	0.254	0.267	2.92e-12	9.44e-08	0.951
2023-03-02	0.00692392	0.158	0.251	3.04e-12	9.82e-08	0.629
Rnf138	0.0505729	0.177	0.26	3.04e-12	9.82e-08	0.681
Sh3bp5	0.0866968	0.203	0.276	3.71e-12	1.2e-07	0.736
Snrpg	0.0993054	0.441	0.565	4.04e-12	1.3e-07	0.781
Gpx1	0.380731	0.514	0.5	4.19e-12	1.35e-07	1.028
Poldip3	0.106067	0.215	0.277	4.2e-12	1.36e-07	0.776
Emc7	0.0248659	0.412	0.549	4.46e-12	1.44e-07	0.75
Maff	0.264561	0.277	0.298	4.67e-12	1.51e-07	0.93
Zfp280d	0.0452228	0.161	0.257	4.9e-12	1.58e-07	0.626
Cd63	0.0715112	0.592	0.63	5.54e-12	1.79e-07	0.94
Prrc2b	0.0314359	0.222	0.319	6.34e-12	2.05e-07	0.696
Mfsd14a	0.0182114	0.174	0.268	7.08e-12	2.29e-07	0.649
Heca	0.0175223	0.164	0.264	7.1e-12	2.29e-07	0.621
Tmem176a	0.403707	0.312	0.22	7.47e-12	2.41e-07	1.418
Gng12	0.0668857	0.235	0.33	8.05e-12	2.6e-07	0.712
Arl4a	0.399427	0.383	0.28	8.85e-12	2.86e-07	1.368
Erlec1	0.0914844	0.241	0.304	1.02e-11	3.29e-07	0.793
Zfand3	0.122269	0.222	0.273	1.04e-11	3.37e-07	0.813
Dph3	0.0439301	0.26	0.364	1.11e-11	3.57e-07	0.714
Tgfbr2	0.242246	0.357	0.365	1.23e-11	3.98e-07	0.978
Pakap.1	0.456785	0.296	0.216	1.24e-11	3.99e-07	1.37
Dld	0.0929839	0.209	0.263	1.31e-11	4.23e-07	0.795
Napa	0.00758754	0.312	0.427	1.32e-11	4.26e-07	0.731
Tpt1	0.178806	0.932	0.975	1.32e-11	4.26e-07	0.956
Rbis	0.0377525	0.267	0.357	1.4e-11	4.52e-07	0.748
Esf1	0.064216	0.203	0.285	1.6e-11	5.18e-07	0.712
Cisd1	0.053579	0.27	0.339	1.72e-11	5.55e-07	0.796
Atg12	0.127536	0.209	0.253	1.79e-11	5.78e-07	0.826
Fmnl2	0.141507	0.273	0.338	1.85e-11	5.97e-07	0.808
Gmfb	0.0310424	0.222	0.315	1.89e-11	6.11e-07	0.705
Tspan5	0.247981	0.293	0.271	2.09e-11	6.75e-07	1.081
Rpsa	0.114534	0.865	0.91	2.11e-11	6.82e-07	0.951
Xdh	0.372822	0.26	0.111	2.12e-11	6.83e-07	2.342
mt-Co3	0.220838	0.952	0.968	2.22e-11	7.16e-07	0.983
Rassf1	0.190688	0.302	0.331	2.26e-11	7.29e-07	0.912
Atf1	0.0317034	0.17	0.259	2.31e-11	7.46e-07	0.656
Elf1	0.104121	0.309	0.392	2.32e-11	7.5e-07	0.788
Azi2	0.0592907	0.209	0.286	2.39e-11	7.72e-07	0.731
Prdx2	0.158608	0.418	0.478	2.75e-11	8.87e-07	0.874
Mapk1ip1l	0.0392294	0.206	0.287	3.09e-11	9.97e-07	0.718
Atp13a3	0.104728	0.248	0.33	3.29e-11	1.06e-06	0.752
Far1	0.00509708	0.183	0.273	3.34e-11	1.08e-06	0.67
Dnajc1	0.192028	0.286	0.301	3.45e-11	1.11e-06	0.95
Tiparp	0.24109	0.334	0.391	3.53e-11	1.14e-06	0.854
Akap11	0.145311	0.222	0.276	3.61e-11	1.16e-06	0.804
Hexim1	0.132235	0.232	0.299	4.02e-11	1.3e-06	0.776
Sra1	0.0252691	0.248	0.342	4.1e-11	1.32e-06	0.725
Rap1b	0.0403804	0.524	0.665	4.69e-11	1.51e-06	0.788
Fyttd1	0.0354932	0.209	0.296	4.8e-11	1.55e-06	0.706
Itgav	0.166863	0.26	0.303	4.91e-11	1.59e-06	0.858
Ccdc186	0.0842132	0.196	0.264	6.14e-11	1.98e-06	0.742
Rpl9	0.0278769	0.839	0.918	6.27e-11	2.03e-06	0.914
Aff1	0.0429727	0.209	0.305	6.8e-11	2.2e-06	0.685
Ddit4	0.135065	0.264	0.354	6.96e-11	2.25e-06	0.746
Nampt	0.206781	0.251	0.265	7.18e-11	2.32e-06	0.947
Nop58	0.134205	0.267	0.327	7.29e-11	2.35e-06	0.817
Zfp871	0.114031	0.228	0.291	7.99e-11	2.58e-06	0.784
Usp14	0.0014335	0.183	0.278	8.22e-11	2.65e-06	0.658
Tns1	0.144509	0.19	0.269	9.88e-11	3.19e-06	0.706
Ube2j1	0.0346146	0.19	0.272	1.03e-10	3.34e-06	0.699
Nipa2	0.0795072	0.222	0.297	1.04e-10	3.34e-06	0.747
Trpm7	0.116711	0.293	0.366	1.08e-10	3.49e-06	0.801
Ubqln1	0.0507823	0.199	0.273	1.16e-10	3.74e-06	0.729
Tram1	0.125541	0.28	0.324	1.32e-10	4.25e-06	0.864
Suco	0.0181328	0.26	0.381	1.36e-10	4.4e-06	0.682
Fkbp5	0.164783	0.338	0.415	1.38e-10	4.44e-06	0.814
Tmem208	0.0191139	0.225	0.312	1.81e-10	5.85e-06	0.721
Tuba1c	0.407704	0.334	0.274	2.32e-10	7.49e-06	1.219
mt-Co2	0.233138	0.942	0.968	2.37e-10	7.65e-06	0.973
Polr2k	0.00323086	0.232	0.338	2.46e-10	7.94e-06	0.686
Sppl2a	0.0436545	0.273	0.373	2.48e-10	7.99e-06	0.732
Pmepa1	0.154633	0.379	0.453	2.48e-10	8e-06	0.837
Arf6	0.00175162	0.241	0.348	2.55e-10	8.22e-06	0.693
Cd2ap	0.0755997	0.318	0.422	2.69e-10	8.67e-06	0.754
Odc1	0.28301	0.447	0.495	2.75e-10	8.87e-06	0.903
Mdh1	0.0263597	0.328	0.436	3.08e-10	9.95e-06	0.752
Dnajb1	0.0541408	0.315	0.449	3.88e-10	1.25e-05	0.702
Pon2	0.032239	0.293	0.401	3.89e-10	1.26e-05	0.731
Sbno2	0.19793	0.241	0.284	3.91e-10	1.26e-05	0.849
Arpc1b	0.0286237	0.534	0.674	4.18e-10	1.35e-05	0.792
Sidt2	0.241247	0.286	0.249	4.2e-10	1.36e-05	1.149
Cfdp1	0.0531815	0.244	0.305	4.69e-10	1.51e-05	0.8
Rxylt1	0.0302356	0.199	0.276	4.77e-10	1.54e-05	0.721
Herc1	0.0193905	0.254	0.359	4.83e-10	1.56e-05	0.708
Dnajc5	0.0181858	0.257	0.358	5.22e-10	1.68e-05	0.718
Emc8	0.00150015	0.193	0.283	5.24e-10	1.69e-05	0.682
Ahcyl1	0.0866825	0.251	0.322	5.54e-10	1.79e-05	0.78
Gna11	0.15003	0.248	0.27	5.68e-10	1.83e-05	0.919
Ap2a2	0.256246	0.302	0.292	7.02e-10	2.27e-05	1.034
Samd8	0.0537839	0.18	0.257	7.98e-10	2.58e-05	0.7
Man1a	0.234236	0.309	0.314	8.85e-10	2.86e-05	0.984
Smarca2	0.0512661	0.254	0.344	8.94e-10	2.89e-05	0.738
Egln2	0.12451	0.254	0.29	1.07e-09	3.44e-05	0.876
Fcgrt	0.361508	0.315	0.203	1.3e-09	4.2e-05	1.552
Nufip2	0.0440598	0.415	0.537	1.3e-09	4.2e-05	0.773
Ogdh	0.0215739	0.219	0.301	1.31e-09	4.22e-05	0.728
Clock	0.0446038	0.174	0.256	1.54e-09	4.97e-05	0.68
Hbegf	0.516209	0.296	0.168	2.07e-09	6.67e-05	1.762
Msmo1	0.191882	0.212	0.251	2.07e-09	6.69e-05	0.845
Sertad2	0.00358515	0.196	0.292	2.12e-09	6.86e-05	0.671
Thoc7	0.0298049	0.241	0.33	2.61e-09	8.44e-05	0.73
Atf2	0.00932313	0.19	0.275	3.22e-09	0.000103853	0.691
Nckap1	0.242885	0.26	0.231	4.59e-09	0.000148313	1.126
Zcchc24	0.308249	0.286	0.199	5.51e-09	0.000178027	1.437
Flna	0.335692	0.286	0.223	5.61e-09	0.000181099	1.283
Eif1a	0.26111	0.386	0.371	6.02e-09	0.000194388	1.04
Topors	0.0336783	0.203	0.288	7.28e-09	0.000235061	0.705
Rps3	0.0679851	0.862	0.903	8.02e-09	0.000258996	0.955
Dpm3	0.00976038	0.264	0.361	8.28e-09	0.000267419	0.731
Aplp2	0.0995063	0.579	0.641	8.46e-09	0.000273029	0.903
Gng11	0.518511	0.392	0.264	8.51e-09	0.000274632	1.485
Nfib	0.119766	0.441	0.321	8.83e-09	0.000284975	1.374
Gsn	0.750912	0.386	0.324	8.85e-09	0.000285778	1.191
Nbeal1	0.138577	0.244	0.284	9.32e-09	0.000301034	0.859
Tnpo1	0.101814	0.219	0.266	1.09e-08	0.000352985	0.823
Add3	0.290601	0.376	0.339	1.16e-08	0.000373459	1.109
Dnajb9	0.0555177	0.328	0.428	1.41e-08	0.000456034	0.766
Txnrd1	0.0904192	0.296	0.385	1.41e-08	0.00045625	0.769
Dnajb4	0.00422199	0.273	0.379	1.44e-08	0.000464895	0.72
H2afv	0.0240558	0.302	0.414	1.57e-08	0.000506392	0.729
Clec2d	0.364358	0.264	0.135	1.62e-08	0.00052409	1.956
Tob1	0.2521	0.392	0.389	1.74e-08	0.000560183	1.008
Mrpl33	0.0636694	0.334	0.422	1.8e-08	0.00058122	0.791
Fam32a	0.00288017	0.206	0.286	2.41e-08	0.00077686	0.72
Tpd52l2	0.0390106	0.264	0.337	2.43e-08	0.00078479	0.783
Lrp6	0.171783	0.267	0.26	2.99e-08	0.000966376	1.027
Rgcc	0.33359	0.347	0.201	3.07e-08	0.000992141	1.726
Slirp	0.0610766	0.225	0.279	3.22e-08	0.0010382	0.806
Acat1	0.0176995	0.199	0.257	3.31e-08	0.00106728	0.774
Tmem167	0.0461751	0.312	0.398	3.35e-08	0.00108045	0.784
Nfkb1	0.109443	0.296	0.369	3.47e-08	0.00112108	0.802
Clip1	0.0503724	0.283	0.382	3.5e-08	0.001129	0.741
Socs3	0.282201	0.424	0.458	3.53e-08	0.00114012	0.926
Tceal9	0.245044	0.354	0.359	4.59e-08	0.00148237	0.986
Mrps7	0.0195212	0.215	0.284	4.73e-08	0.00152782	0.757
Tagln2	0.3043	0.379	0.348	5.34e-08	0.00172554	1.089
Psme2	0.00411246	0.254	0.349	5.39e-08	0.00174031	0.728
Wsb2	0.104172	0.219	0.271	7.41e-08	0.00239306	0.808
Sash1	0.252369	0.26	0.273	7.55e-08	0.00243861	0.952
Mphosph8	0.0165027	0.209	0.287	8.71e-08	0.00281209	0.728
Nfia	0.00615354	0.296	0.401	9.72e-08	0.00313917	0.738
Plk2	0.418384	0.254	0.204	1.09e-07	0.00351007	1.245
Eef1a1	0.133394	0.968	0.964	1.18e-07	0.00381296	1.004
Golim4	0.298096	0.251	0.184	1.21e-07	0.00391827	1.364
H2afj	0.0628045	0.428	0.52	1.24e-07	0.00401778	0.823
Tspan3	0.0137601	0.347	0.448	1.4e-07	0.00450519	0.775
Rtl8a	0.0343813	0.203	0.266	1.4e-07	0.00451851	0.763
Col4a3bp	0.107299	0.206	0.273	1.88e-07	0.00606853	0.755
Naa20	0.0564036	0.215	0.266	2.07e-07	0.00669572	0.808
Camk2d	0.130174	0.27	0.308	2.22e-07	0.00716097	0.877
Sirt1	0.0322684	0.183	0.254	2.44e-07	0.00786445	0.72
Mast4	0.1807	0.305	0.338	2.7e-07	0.0087042	0.902
Ccdc85b	0.0196116	0.273	0.363	2.78e-07	0.00896185	0.752
Fosl2	0.206303	0.257	0.258	3.94e-07	0.0127243	0.996
Usp47	0.0952575	0.212	0.251	4.22e-07	0.0136291	0.845
Gadd45b	0.210939	0.479	0.456	5.03e-07	0.016249	1.05
Fermt2	0.17678	0.399	0.335	5.76e-07	0.01858	1.191
Becn1	0.0112647	0.199	0.27	7.51e-07	0.0242327	0.737
Pja2	0.0370978	0.232	0.272	7.98e-07	0.0257483	0.853
Map1b	0.236502	0.334	0.218	8.27e-07	0.0267053	1.532
Nudt4	0.106277	0.354	0.404	8.6e-07	0.0277706	0.876
Sdcbp	0.0602669	0.498	0.604	1.38e-06	0.0446442	0.825
Cfap36	0.149168	0.267	0.277	1.81e-06	0.05832	0.964
Ets1	0.105253	0.235	0.287	2.22e-06	0.0717082	0.819
Tcf4	0.117956	0.569	0.644	2.38e-06	0.0769356	0.884
Tspan4	0.107611	0.286	0.333	2.47e-06	0.0798592	0.859
Vamp8	0.0553005	0.338	0.408	2.87e-06	0.0927363	0.828
Degs1	0.0234631	0.331	0.408	3.89e-06	0.125466	0.811
Npdc1	0.213956	0.27	0.202	4.48e-06	0.144748	1.337
Ptgds	0.481493	0.624	0.57	4.56e-06	0.147236	1.095
B4galt1	0.047582	0.248	0.313	6.03e-06	0.194646	0.792
Tapbp	0.0535833	0.286	0.342	6.69e-06	0.215877	0.836
Tnfrsf12a	0.292642	0.28	0.242	7.01e-06	0.22645	1.157
Pdcd4	0.177408	0.341	0.355	7.61e-06	0.245549	0.961
Auts2	0.339138	0.312	0.203	8.47e-06	0.273398	1.537
Cstb	0.0944676	0.476	0.52	8.51e-06	0.274676	0.915
Sertad1	0.0432464	0.273	0.347	1.33e-05	0.428368	0.787
Tcf7l2	0.097732	0.228	0.251	1.64e-05	0.528656	0.908
Ly6e	0.0516707	0.479	0.55	1.65e-05	0.531131	0.871
Clstn1	0.0987598	0.244	0.262	1.83e-05	0.589817	0.931
Erf	0.0641928	0.206	0.261	2.2e-05	0.711772	0.789
Klhdc2	0.0745386	0.241	0.263	2.49e-05	0.80356	0.916
Ralgds	0.00119454	0.203	0.281	2.67e-05	0.862505	0.722
Bst2	0.0306523	0.251	0.32	3.07e-05	0.991439	0.784
Sdf2	0.0609336	0.277	0.31	3.82e-05	1	0.894
Adamts1	0.102846	0.405	0.297	4.57e-05	1	1.364
Tm2d1	0.00169666	0.209	0.273	4.6e-05	1	0.766
Ppp1r14b	0.0613701	0.341	0.417	4.74e-05	1	0.818
Rps27a	0.0265712	0.887	0.929	6.41e-05	1	0.955
Anxa3	0.213142	0.386	0.376	6.78e-05	1	1.027
Diaph1	0.13022	0.238	0.26	7.2e-05	1	0.915
Lamtor3	0.0683186	0.238	0.277	8.23e-05	1	0.859
Hmgcs1	0.135595	0.251	0.291	0.000105062	1	0.863
Zbtb20	0.000610721	0.421	0.523	0.000105196	1	0.805
Ank2	0.225631	0.36	0.38	0.000158882	1	0.947
Akap13	0.075471	0.434	0.479	0.000178526	1	0.906
Agpat5	0.0677238	0.244	0.281	0.000225126	1	0.868
Nr4a1	0.226148	0.421	0.406	0.000227855	1	1.037
Ak3	0.132281	0.26	0.272	0.000258983	1	0.956
Zfp36l1	0.27303	0.563	0.505	0.000266684	1	1.115
Bex3	0.00775411	0.219	0.274	0.000280515	1	0.799
Arhgap31	0.0752655	0.277	0.328	0.0002984	1	0.845
Cystm1	0.200018	0.309	0.283	0.000344881	1	1.092
S1pr1	0.334744	0.273	0.188	0.000435062	1	1.452
Ccnd3	0.0889351	0.26	0.272	0.000835057	1	0.956
Ptn	0.259152	0.412	0.35	0.000872842	1	1.177
Gstm1	0.23376	0.312	0.238	0.00101689	1	1.311
Hsp90ab1	0.100854	0.881	0.912	0.00142538	1	0.966
Fundc2	0.048226	0.235	0.259	0.00207321	1	0.907
Clic1	0.0853777	0.537	0.579	0.00249689	1	0.927
S100a16	0.157569	0.293	0.274	0.00257022	1	1.069
Map2k3	0.115879	0.27	0.283	0.00264325	1	0.954

## Sheet: Macrophage
gene	avg_logFC	pct.1	pct.2	p_val	p_val_adj	gene_diff
Lyz2	3.12991	0.957	0.258	0	0	3.709
Pf4	3.05933	0.528	0.027	0	0	19.556
Apoe	2.75989	0.957	0.704	0	0	1.359
Thbs1	2.42444	0.537	0.07	0	0	7.671
Ccl2	2.41983	0.61	0.143	0	0	4.266
Ccl7	2.38544	0.355	0.04	0	0	8.875
Mrc1	2.28953	0.443	0.02	0	0	22.15
Chil3	2.21742	0.373	0.048	0	0	7.771
Arg1	2.09823	0.256	0.006	0	0	42.667
F13a1	2.09315	0.711	0.014	0	0	50.786
Tgfbi	2.05437	0.814	0.086	0	0	9.465
Lgals3	2.01535	0.662	0.191	0	0	3.466
Ccl6	1.79688	0.592	0.146	0	0	4.055
Ms4a6c	1.7943	0.767	0.145	0	0	5.29
Ifi207	1.75447	0.789	0.083	0	0	9.506
Wfdc17	1.58381	0.649	0.059	0	0	11
Hmox1	1.57672	0.675	0.267	0	0	2.528
Dab2	1.53585	0.591	0.134	0	0	4.41
Sdc4	1.52883	0.65	0.231	0	0	2.814
Cybb	1.52796	0.592	0.046	0	0	12.87
Ccl9	1.49468	0.577	0.139	0	0	4.151
Plin2	1.48527	0.775	0.216	0	0	3.588
Pla2g7	1.48173	0.678	0.06	0	0	11.3
Ifitm3	1.41665	0.769	0.268	0	0	2.869
Slfn2	1.38803	0.821	0.25	0	0	3.284
Vim	1.3797	0.731	0.36	0	0	2.031
Ifi27l2a	1.37858	0.679	0.213	0	0	3.188
Ms4a6d	1.36931	0.659	0.215	0	0	3.065
Lgals1	1.35675	0.668	0.143	0	0	4.671
Cxcl2	1.35282	0.691	0.217	0	0	3.184
Apoc2	1.29387	0.423	0.014	0	0	30.214
Ifitm2	1.27795	0.766	0.231	0	0	3.316
Ifi204	1.26777	0.634	0.082	0	0	7.732
Cd163	1.26125	0.255	0.004	0	0	63.75
Ahnak	1.24979	0.742	0.255	0	0	2.91
Metrnl	1.18946	0.564	0.097	0	0	5.814
Ms4a7	1.17781	0.39	0.004	0	0	97.5
Gpx1	1.17231	0.788	0.484	0	0	1.628
Fcgr2b	1.16452	0.661	0.255	0	0	2.592
Cd14	1.16166	0.848	0.413	0	0	2.053
Fcer1g	1.11406	0.955	0.463	0	0	2.063
Ctsb	1.10823	0.963	0.753	0	0	1.279
Lilrb4a	1.1022	0.753	0.179	0	0	4.207
Cebpb	1.08796	0.888	0.577	0	0	1.539
Eps8	1.08783	0.541	0.098	0	0	5.52
Ftl1	1.08557	0.996	0.947	0	0	1.052
Cd44	1.0821	0.54	0.13	0	0	4.154
Ctsc	1.05871	0.731	0.345	0	0	2.119
Msr1	1.05265	0.47	0.045	0	0	10.444
Gda	1.03804	0.426	0.047	0	0	9.064
Pid1	1.034	0.557	0.121	0	0	4.603
Emp3	1.02324	0.608	0.179	0	0	3.397
Alox5ap	0.996095	0.762	0.296	0	0	2.574
Lilr4b	0.965112	0.6	0.111	0	0	5.405
Cd38	0.964109	0.403	0.034	0	0	11.853
Srgn	0.9506	0.93	0.616	0	0	1.51
Cyba	0.946028	0.9	0.554	0	0	1.625
Rab7b	0.945689	0.442	0.03	0	0	14.733
Pim1	0.943735	0.751	0.393	0	0	1.911
Iqgap1	0.930592	0.795	0.374	0	0	2.126
Ccr1	0.913582	0.53	0.065	0	0	8.154
Tyrobp	0.855983	0.942	0.486	0	0	1.938
Cfp	0.849803	0.364	0.026	0	0	14
Prdx5	0.847397	0.703	0.559	0	0	1.258
Clec4d	0.842634	0.463	0.047	0	0	9.851
Npc2	0.836618	0.893	0.735	0	0	1.215
Clec4n	0.833425	0.339	0.013	0	0	26.077
Pirb	0.832829	0.438	0.067	0	0	6.537
Mdfic	0.82405	0.384	0.048	0	0	8
Pkm	0.788145	0.721	0.617	0	0	1.169
Esd	0.752018	0.622	0.467	0	0	1.332
F10	0.728488	0.289	0.014	0	0	20.643
Ifi211	0.724754	0.324	0.013	0	0	24.923
Sem1	0.716189	0.797	0.693	0	0	1.15
Rps28	0.695518	0.958	0.88	0	0	1.089
Rps29	0.674853	0.995	0.956	0	0	1.041
Gm6377	0.673337	0.28	0.008	0	0	35
Clec4a1	0.637515	0.343	0.013	0	0	26.385
Clec4e	0.613893	0.456	0.063	0	0	7.238
B2m	0.552263	0.97	0.72	0	0	1.347
Ctss	0.433063	0.973	0.528	0	0	1.843
Emilin2	0.944961	0.457	0.131	2.69413996677232e-320	8.69803088272443e-316	3.489
Man2a1	0.836888	0.514	0.153	1.29446626807656e-312	4.18e-308	3.359
Smpdl3a	0.839021	0.428	0.166	5.91844747766819e-310	1.91e-305	2.578
Arpc2	0.697298	0.866	0.726	2.07e-297	6.68e-293	1.193
Bst2	0.893728	0.603	0.303	7.04e-297	2.27e-292	1.99
Ecm1	1.15513	0.379	0.071	5.35e-295	1.73e-290	5.338
Tpt1	0.513686	0.995	0.974	2.81e-293	9.08e-289	1.022
Ms4a4c	0.686755	0.259	0.02	7.73e-289	2.49e-284	12.95
Pitpna	0.683001	0.659	0.482	5.56e-286	1.79e-281	1.367
S100a4	1.28859	0.458	0.108	6.57e-285	2.12e-280	4.241
Sec61g	0.683639	0.75	0.631	8.05e-284	2.6e-279	1.189
Plbd1	0.618169	0.28	0.023	1.81e-282	5.86e-278	12.174
Arpc1b	0.721458	0.849	0.663	2.73e-282	8.8e-278	1.281
Ifi30	0.943823	0.616	0.241	5.83e-276	1.88e-271	2.556
Mcl1	0.598421	0.914	0.795	2.44e-273	7.89e-269	1.15
Blvrb	0.739277	0.45	0.183	4.61e-270	1.49e-265	2.459
Sdcbp	0.773893	0.85	0.589	7.7e-268	2.49e-263	1.443
Ms4a6b	0.903533	0.586	0.222	2.3e-263	7.44e-259	2.64
Msrb1	0.863094	0.615	0.329	5.98e-263	1.93e-258	1.869
Rnh1	0.705493	0.61	0.441	9.41e-261	3.04e-256	1.383
Napsa	0.845707	0.352	0.053	1.28e-260	4.13e-256	6.642
Emb	0.807148	0.501	0.139	5.97e-254	1.93e-249	3.604
Ccr2	0.89977	0.276	0.042	1.01e-253	3.26e-249	6.571
S100a10	1.08048	0.64	0.26	8.44e-252	2.72e-247	2.462
AB124611	0.59673	0.366	0.06	1.27e-251	4.1e-247	6.1
Rap2b	0.695807	0.408	0.131	2.8e-251	9.02e-247	3.115
Cd68	0.726022	0.746	0.317	3.6e-251	1.16e-246	2.353
Atp2b1	0.7363	0.763	0.588	3.99e-249	1.29e-244	1.298
Rpl10	0.565821	0.941	0.884	1.54e-246	4.96e-242	1.064
Laptm5	0.246304	0.883	0.53	6.46e-246	2.08e-241	1.666
Adam8	0.828646	0.379	0.071	6.41e-243	2.07e-238	5.338
Cd74	1.85391	0.438	0.25	2.7e-242	8.73e-238	1.752
H2-D1	0.463411	0.94	0.729	1.44e-241	4.65e-237	1.289
Cyp4f18	0.521402	0.268	0.028	8.84e-241	2.86e-236	9.571
Clec4a2	0.662719	0.376	0.083	1.06e-239	3.43e-235	4.53
Emp1	1.09844	0.392	0.087	7.49e-237	2.42e-232	4.506
Cxcr4	0.853186	0.427	0.096	5.68e-236	1.84e-231	4.448
Ctsz	0.244431	0.856	0.601	7.76e-235	2.5e-230	1.424
S100a6	1.05373	0.623	0.297	3.19e-233	1.03e-228	2.098
Igsf6	0.502889	0.515	0.159	5.74e-233	1.85e-228	3.239
Hp	0.810268	0.313	0.049	5.79e-233	1.87e-228	6.388
Tlr2	0.754309	0.539	0.171	5.31e-230	1.71e-225	3.152
Cstb	0.825623	0.738	0.508	7.28e-230	2.35e-225	1.453
Stab1	0.823938	0.445	0.239	1.42e-228	4.59e-224	1.862
Plek	0.680912	0.829	0.436	2.98e-228	9.64e-224	1.901
Sh3bgrl3	0.621603	0.85	0.736	2.65e-227	8.57e-223	1.155
Tmem106a	0.4129	0.267	0.034	3.5e-227	1.13e-222	7.853
Lst1	0.769643	0.402	0.115	2.07e-226	6.67e-222	3.496
Akr1a1	0.555103	0.704	0.616	9.95e-223	3.21e-218	1.143
Rpl35a	0.505579	0.962	0.908	2.06e-221	6.64e-217	1.059
Tspo	0.812936	0.624	0.376	5.52e-219	1.78e-214	1.66
Ehd1	0.758722	0.546	0.27	7.58e-217	2.45e-212	2.022
Clec4a3	0.554113	0.34	0.078	6.46e-216	2.09e-211	4.359
Myo5a	0.663687	0.385	0.128	1.25e-214	4.03e-210	3.008
Fxyd5	0.741194	0.658	0.3	1.31e-214	4.24e-210	2.193
Spp1	1.66527	0.306	0.058	1.8e-214	5.81e-210	5.276
Soat1	0.640207	0.487	0.204	1.33e-213	4.29e-209	2.387
Grn	0.77143	0.809	0.474	2.77e-213	8.96e-209	1.707
Rpl41	0.51055	0.968	0.932	1.19e-211	3.85e-207	1.039
Atp6v0c	0.518822	0.898	0.837	6.86e-210	2.21e-205	1.073
Sh3pxd2b	0.494864	0.28	0.046	1.47e-208	4.74e-204	6.087
Ninj1	0.737578	0.663	0.342	1.58e-208	5.1e-204	1.939
Anxa5	0.724324	0.618	0.289	2.19e-208	7.08e-204	2.138
Nme2	0.559963	0.797	0.724	2.25e-200	7.27e-196	1.101
Stap1	0.604747	0.282	0.047	4.67e-197	1.51e-192	6
Trim25	0.684637	0.417	0.138	8.32e-196	2.69e-191	3.022
Rpl35	0.52174	0.922	0.837	1.51e-195	4.89e-191	1.102
Arpc3	0.524852	0.807	0.717	6.89e-195	2.22e-190	1.126
Snx2	0.561121	0.48	0.298	1.6e-194	5.16e-190	1.611
AI662270	0.513202	0.305	0.068	1.69e-193	5.44e-189	4.485
Txn1	0.720005	0.683	0.519	8.66e-193	2.8e-188	1.316
Rpl36al	0.522838	0.778	0.724	2.97e-192	9.6e-188	1.075
Rps25	0.51456	0.934	0.868	5.45e-191	1.76e-186	1.076
Ndufb1-ps	0.537306	0.642	0.547	1.45e-190	4.7e-186	1.174
H2-Ab1	1.71344	0.289	0.117	2.35e-190	7.59e-186	2.47
Pgam1	0.490995	0.559	0.499	1.2e-189	3.88e-185	1.12
Fcgr3	0.230996	0.711	0.382	1.67e-189	5.39e-185	1.861
Rilpl2	0.714744	0.464	0.194	7.92e-189	2.56e-184	2.392
Anxa1	0.803794	0.331	0.07	1.18e-188	3.83e-184	4.729
Trem1	0.267583	0.255	0.053	1.81e-188	5.83e-184	4.811
Mgst1	0.68008	0.325	0.068	7.71e-188	2.49e-183	4.779
Ptafr	0.661198	0.493	0.162	9.99e-187	3.23e-182	3.043
Rpl23	0.428799	0.976	0.921	1.05e-186	3.4e-182	1.06
Ets2	0.670293	0.579	0.261	5.14e-186	1.66e-181	2.218
Psap	0.666099	0.907	0.817	8.07e-186	2.61e-181	1.11
Tuba1c	0.689512	0.587	0.257	7.46e-184	2.41e-179	2.284
Serp1	0.58462	0.599	0.404	3.5e-183	1.13e-178	1.483
Rps12	0.415364	0.946	0.904	3.6e-182	1.16e-177	1.046
Fem1c	0.656866	0.463	0.212	4.38e-182	1.41e-177	2.184
Sec61b	0.566013	0.619	0.502	6.2e-181	2e-176	1.233
Diaph1	0.686427	0.512	0.246	8.71e-180	2.81e-175	2.081
Rpl32	0.39456	0.957	0.89	2.52e-179	8.13e-175	1.075
Rplp2	0.402398	0.949	0.902	3.4e-179	1.1e-174	1.052
Cd93	0.403882	0.351	0.092	5.4e-179	1.74e-174	3.815
H2-Aa	1.71619	0.289	0.085	1.15e-178	3.71e-174	3.4
Ctsh	0.651125	0.737	0.41	5.08e-177	1.64e-172	1.798
Bri3	0.546877	0.775	0.657	1.38e-176	4.45e-172	1.18
Apobec1	0.520534	0.326	0.093	2.53e-176	8.15e-172	3.505
Rpl37a	0.379182	0.961	0.915	6.39e-173	2.06e-168	1.05
H2-Eb1	1.74905	0.278	0.091	7.41e-173	2.39e-168	3.055
Rpl38	0.407751	0.957	0.904	9.14e-173	2.95e-168	1.059
Mafb	0.673482	0.742	0.389	2.45e-172	7.9e-168	1.907
Sod2	0.576602	0.566	0.448	6.67e-172	2.15e-167	1.263
Zeb2	0.661439	0.876	0.696	1.7e-171	5.48e-167	1.259
Csf2ra	0.619847	0.485	0.196	1.74e-171	5.62e-167	2.474
Btg1	0.663362	0.877	0.712	2.45e-170	7.91e-166	1.232
Fn1	1.06469	0.397	0.12	2.74e-170	8.84e-166	3.308
Rbms1	0.660421	0.571	0.257	1.05e-169	3.38e-165	2.222
Fth1	0.449086	0.999	0.992	1.72e-169	5.54e-165	1.007
Plac8	1.33767	0.338	0.119	2.01e-167	6.5e-163	2.84
Spi1	0.562284	0.692	0.338	2.58e-167	8.32e-163	2.047
Gabarap	0.476775	0.834	0.755	8.14e-167	2.63e-162	1.105
Samhd1	0.680562	0.481	0.225	7.72e-166	2.49e-161	2.138
Ifi203	0.625417	0.318	0.079	6.41e-165	2.07e-160	4.025
S100a11	0.797975	0.585	0.274	7.99e-165	2.58e-160	2.135
Il1b	1.01052	0.399	0.133	1e-163	3.24e-159	3
Rpl39	0.407824	0.95	0.892	7.43e-163	2.4e-158	1.065
Cd52	0.492616	0.636	0.367	1.15e-160	3.73e-156	1.733
Rps19	0.41213	0.944	0.882	6.65e-157	2.15e-152	1.07
Ap2a2	0.597913	0.494	0.281	9.3e-155	3e-150	1.758
Cxcl16	0.691248	0.368	0.128	3.06e-154	9.88e-150	2.875
Xdh	0.355706	0.345	0.1	1.72e-153	5.57e-149	3.45
Eno1	0.514557	0.512	0.405	1.77e-153	5.73e-149	1.264
Mir22hg	0.572539	0.485	0.191	1.13e-152	3.65e-148	2.539
Csf2rb	0.659379	0.458	0.177	1.66e-152	5.35e-148	2.588
Ucp2	0.561507	0.802	0.54	2.4e-152	7.75e-148	1.485
Gsr	0.717743	0.43	0.217	4.4e-152	1.42e-147	1.982
Syk	0.611071	0.496	0.194	2.35e-151	7.6e-147	2.557
Aprt	0.551565	0.491	0.304	5.38e-150	1.74e-145	1.615
Actr3	0.499657	0.719	0.606	6.26e-150	2.02e-145	1.186
Lpxn	0.428657	0.291	0.132	1.2e-148	3.88e-144	2.205
Ier3	0.746144	0.696	0.427	1.25e-147	4.04e-143	1.63
Gm2a	0.530368	0.462	0.318	1.12e-145	3.61e-141	1.453
Fau	0.430702	0.985	0.946	1.06e-143	3.43e-139	1.041
Plekho2	0.55886	0.515	0.219	4.15e-143	1.34e-138	2.352
Tubb6	0.548012	0.384	0.122	3.95e-142	1.28e-137	3.148
Rpl23a	0.515417	0.84	0.755	2.42e-141	7.82e-137	1.113
Mpeg1	0.692249	0.582	0.294	2.82e-141	9.11e-137	1.98
Anxa2	0.778026	0.41	0.184	4.35e-141	1.4e-136	2.228
Rab8b	0.61279	0.61	0.388	6.46e-141	2.09e-136	1.572
Capg	0.621604	0.367	0.162	1.06e-139	3.41e-135	2.265
Pfn1	0.470919	0.836	0.772	2.79e-139	9.01e-135	1.083
Rps24	0.29559	0.97	0.916	6.67e-139	2.15e-134	1.059
Rap1b	0.506944	0.826	0.655	2.45e-138	7.9e-134	1.261
Slc43a2	0.572816	0.48	0.273	9.89e-137	3.19e-132	1.758
Arhgdib	0.598013	0.623	0.36	2.9e-136	9.36e-132	1.731
Efhd2	0.509174	0.753	0.452	7.07e-136	2.28e-131	1.666
Vamp8	0.522722	0.605	0.396	1.02e-135	3.29e-131	1.528
Rnf149	0.533223	0.448	0.183	1.4e-135	4.53e-131	2.448
Crlf2	0.509312	0.5	0.216	3.49e-135	1.13e-130	2.315
Rps23	0.353706	0.961	0.916	4.12e-134	1.33e-129	1.049
Nfe2l2	0.597455	0.68	0.47	4.42e-134	1.43e-129	1.447
Milr1	0.32958	0.275	0.063	6.47e-134	2.09e-129	4.365
Jaml	0.545618	0.269	0.062	9.15e-134	2.95e-129	4.339
Rpl31	0.467507	0.799	0.745	2.03e-133	6.56e-129	1.072
Rps16	0.335959	0.943	0.903	2.17e-133	7.02e-129	1.044
Rpl34	0.343735	0.933	0.899	3.28e-133	1.06e-128	1.038
Mpp1	0.463945	0.36	0.125	1.03e-132	3.33e-128	2.88
Lgmn	0.285695	0.866	0.615	5.5e-129	1.78e-124	1.408
Nfil3	0.553312	0.409	0.174	1.21e-128	3.92e-124	2.351
Tpd52	0.539024	0.665	0.497	9.48e-128	3.06e-123	1.338
Fabp5	0.809745	0.365	0.323	2.07e-126	6.68e-122	1.13
Crip1	0.770136	0.553	0.289	4.29e-126	1.39e-121	1.913
Gng5	0.41756	0.797	0.725	2.47e-125	7.98e-121	1.099
Sash1	0.593395	0.522	0.259	6.4e-125	2.07e-120	2.015
Rpl22	0.341744	0.853	0.812	8.35e-125	2.7e-120	1.05
Rpl36	0.308627	0.937	0.875	2.76e-124	8.9e-120	1.071
Cotl1	0.580507	0.652	0.416	5.38e-124	1.74e-119	1.567
Rassf4	0.498189	0.357	0.158	1.41e-123	4.55e-119	2.259
Eif4e	0.438758	0.423	0.319	1.87e-122	6.03e-118	1.326
Rps17	0.409648	0.835	0.79	1.97e-122	6.35e-118	1.057
Uba52	0.358726	0.853	0.809	2.48e-122	7.99e-118	1.054
Rbm3	0.419774	0.874	0.816	1.32e-121	4.27e-117	1.071
Rpl28	0.398394	0.927	0.892	1.59e-121	5.14e-117	1.039
Capzb	0.409025	0.663	0.592	2.98e-121	9.62e-117	1.12
Tiparp	0.585257	0.583	0.379	6.38e-121	2.06e-116	1.538
Lyn	0.428772	0.682	0.377	1.18e-120	3.81e-116	1.809
Atox1	0.439526	0.666	0.578	2.63e-120	8.49e-116	1.152
Arrdc4	0.426306	0.28	0.076	2.06e-119	6.64e-115	3.684
Atp5l	0.403383	0.785	0.733	3.52e-119	1.13e-114	1.071
Rps15a	0.159637	0.937	0.882	4.52e-119	1.46e-114	1.062
Mkrn1	0.483903	0.542	0.432	5.16e-119	1.66e-114	1.255
P2rx7	0.440002	0.264	0.156	1.95e-118	6.28e-114	1.692
Jdp2	0.593712	0.438	0.229	4.1e-118	1.32e-113	1.913
Ly6c2	0.867928	0.273	0.071	5.84e-118	1.89e-113	3.845
Atp5e	0.415556	0.747	0.7	6.97e-118	2.25e-113	1.067
Plec	0.665436	0.344	0.14	1.12e-117	3.6e-113	2.457
Clta	0.389923	0.807	0.77	4.56e-117	1.47e-112	1.048
Ptpn18	0.456477	0.616	0.341	1.01e-116	3.25e-112	1.806
Gmfg	0.442104	0.54	0.269	3.24e-116	1.05e-111	2.007
Hif1a	0.515962	0.562	0.48	2.81e-115	9.07e-111	1.171
Fnip2	0.647303	0.383	0.227	1.01e-113	3.25e-109	1.687
Txndc17	0.375157	0.543	0.458	1.44e-113	4.64e-109	1.186
Rps18	0.259106	0.929	0.88	6.85e-113	2.21e-108	1.056
Rps9	0.43113	0.955	0.91	1.85e-112	5.98e-108	1.049
Rack1	0.340474	0.867	0.82	2.07e-112	6.67e-108	1.057
Cd53	0.385758	0.738	0.455	2.19e-112	7.05e-108	1.622
Nlrp3	0.510803	0.581	0.296	6.01e-112	1.94e-107	1.963
Rps27	0.197361	0.957	0.93	1.48e-111	4.79e-107	1.029
Card19	0.483296	0.56	0.422	2.59e-111	8.36e-107	1.327
Pycard	0.534557	0.508	0.303	2.79e-111	9.01e-107	1.677
Fam129b	0.490636	0.254	0.088	4.57e-111	1.48e-106	2.886
Rara	0.447015	0.255	0.068	6.4e-111	2.07e-106	3.75
Zfp36l1	0.637481	0.691	0.496	1.06e-110	3.43e-106	1.393
Ccl12	0.987599	0.271	0.181	2.35e-110	7.59e-106	1.497
Rps11	0.317756	0.92	0.875	3.5e-110	1.13e-105	1.051
Maf	0.678852	0.498	0.297	7.77e-110	2.51e-105	1.677
Osbpl8	0.518542	0.394	0.221	8.04e-109	2.6e-104	1.783
Lrrc25	0.376242	0.397	0.154	2.15e-107	6.93e-103	2.578
H2-K1	0.252711	0.852	0.671	4.88e-107	1.57e-102	1.27
Tnfaip2	0.289626	0.338	0.132	1.03e-106	3.31e-102	2.561
Rpl37	0.346634	0.939	0.911	1.15e-106	3.71e-102	1.031
Ctsl	0.567017	0.838	0.656	3.95e-106	1.28e-101	1.277
Cd302	0.460031	0.377	0.162	4.01e-106	1.3e-101	2.327
C1qb	0.215034	0.736	0.533	5.16e-106	1.67e-101	1.381
Itgb2	0.500463	0.531	0.304	6.03e-106	1.95e-101	1.747
Atp6v1b2	0.47469	0.454	0.305	8.25e-106	2.66e-101	1.489
Mfsd1	0.474184	0.411	0.221	9.69e-106	3.13e-101	1.86
C5ar1	0.493044	0.522	0.251	1.94e-105	6.26e-101	2.08
Rps20	0.304755	0.931	0.885	2.49e-105	8.05e-101	1.052
Il1r2	0.200551	0.258	0.086	6.67e-105	2.15e-100	3
Rgl1	0.460155	0.26	0.138	7.95e-105	2.57e-100	1.884
Ly6e	0.502319	0.737	0.539	5.95e-104	1.92e-99	1.367
Rps2	0.325142	0.937	0.902	6.33e-104	2.05e-99	1.039
Chmp4b	0.388451	0.687	0.619	8.25e-104	2.66e-99	1.11
Adgre1	0.452711	0.379	0.171	1.52e-103	4.9e-99	2.216
Osm	0.543044	0.37	0.14	7.82e-103	2.53e-98	2.643
Rpl26	0.351051	0.933	0.893	1.13e-102	3.64e-98	1.045
Rpl8	0.294188	0.932	0.901	1.59e-102	5.13e-98	1.034
Rpl12	0.14223	0.876	0.823	2.74e-102	8.84e-98	1.064
Ptgs2	0.50168	0.262	0.077	8.53e-102	2.75e-97	3.403
Il4ra	0.518799	0.468	0.268	3.83e-101	1.24e-96	1.746
Rpl27a	0.284411	0.964	0.923	2.33e-100	7.51e-96	1.044
Cmpk1	0.354541	0.475	0.376	5.87e-100	1.89e-95	1.263
Fcgrt	0.517161	0.34	0.197	4.96e-99	1.6e-94	1.726
Itgam	0.501689	0.597	0.332	1.11e-97	3.57e-93	1.798
Rps27a	0.360972	0.961	0.926	2.07e-97	6.69e-93	1.038
Glud1	0.382096	0.511	0.446	4.8e-96	1.55e-91	1.146
Scand1	0.364352	0.588	0.531	8.2e-96	2.65e-91	1.107
mt-Co1	0.131325	0.992	0.972	1.38e-95	4.45e-91	1.021
Hilpda	0.692218	0.333	0.16	2.3e-95	7.41e-91	2.081
Mapkapk2	0.474341	0.57	0.356	2.66e-95	8.57e-91	1.601
C3ar1	0.489445	0.518	0.26	3.8e-95	1.23e-90	1.992
Fndc3a	0.403727	0.397	0.262	8.67e-95	2.8e-90	1.515
Trib1	0.555478	0.584	0.337	1.12e-94	3.62e-90	1.733
Runx3	0.405907	0.261	0.079	1.2e-94	3.87e-90	3.304
Nceh1	0.375383	0.285	0.188	1.6e-94	5.17e-90	1.516
Ube2q2	0.323983	0.289	0.208	7.66e-94	2.47e-89	1.389
Serf2	0.33872	0.795	0.781	8.11e-94	2.62e-89	1.018
Hcls1	0.420638	0.452	0.244	3.63e-93	1.17e-88	1.852
Gm10076	0.319901	0.746	0.72	7.05e-93	2.28e-88	1.036
Gdi2	0.363767	0.689	0.639	9.81e-93	3.17e-88	1.078
Unc93b1	0.247707	0.614	0.369	2.15e-92	6.93e-88	1.664
Itga5	0.481252	0.265	0.088	3.33e-92	1.08e-87	3.011
Mrpl33	0.380552	0.47	0.419	3.48e-92	1.12e-87	1.122
Aldh2	0.467963	0.455	0.236	7.11e-92	2.3e-87	1.928
Rab20	0.459212	0.403	0.177	9.36e-92	3.02e-87	2.277
Rps27l	0.381791	0.583	0.511	9.78e-92	3.16e-87	1.141
Sat1	0.555876	0.781	0.62	4.71e-91	1.52e-86	1.26
Mdm2	0.414277	0.42	0.359	5.33e-91	1.72e-86	1.17
H3f3a	0.318699	0.939	0.916	8.13e-91	2.62e-86	1.025
Fosl2	0.449327	0.482	0.245	9.17e-91	2.96e-86	1.967
Tmem14c	0.28925	0.513	0.482	9.65e-91	3.12e-86	1.064
Pcyt1a	0.424412	0.32	0.222	1.22e-90	3.95e-86	1.441
Sh3bgrl	0.453465	0.478	0.249	2.91e-90	9.38e-86	1.92
Rpl29	0.269879	0.86	0.832	3.95e-90	1.27e-85	1.034
Arpc5	0.366225	0.671	0.614	5.51e-90	1.78e-85	1.093
Riok3	0.435486	0.556	0.422	8.1e-90	2.61e-85	1.318
Rab5c	0.368756	0.55	0.461	1.02e-89	3.3e-85	1.193
Rpl13a	0.138492	0.911	0.873	1.33e-89	4.31e-85	1.044
Mrpl52	0.345504	0.555	0.499	9.23e-89	2.98e-84	1.112
Prelid1	0.331286	0.448	0.378	1.62e-88	5.24e-84	1.185
Trps1	0.407533	0.337	0.147	1.82e-88	5.87e-84	2.293
Mndal	0.351379	0.279	0.093	2.56e-88	8.25e-84	3
Asah1	0.465992	0.617	0.418	5.3e-88	1.71e-83	1.476
Cytip	0.606795	0.367	0.16	8.2e-88	2.65e-83	2.294
Rps14	0.261582	0.937	0.912	1.86e-87	6e-83	1.027
Scpep1	0.403205	0.392	0.199	9.36e-87	3.02e-82	1.97
C1qc	0.0839518	0.655	0.45	1.17e-86	3.77e-82	1.456
Rps13	0.212993	0.932	0.897	3.74e-86	1.21e-81	1.039
Clic1	0.403493	0.77	0.568	4.24e-86	1.37e-81	1.356
Ldlr	0.42954	0.258	0.087	6.61e-86	2.13e-81	2.966
Rps8	0.31204	0.957	0.924	8.3e-86	2.68e-81	1.036
Rplp0	0.340456	0.942	0.901	6.16e-85	1.99e-80	1.046
Arf5	0.26851	0.618	0.63	2.98e-84	9.63e-80	0.981
Rpl19	0.272514	0.957	0.914	3.76e-84	1.21e-79	1.047
Cndp2	0.468925	0.522	0.324	4.68e-84	1.51e-79	1.611
P2rx4	0.365416	0.342	0.185	6.84e-84	2.21e-79	1.849
Ehd4	0.481377	0.497	0.332	1e-83	3.24e-79	1.497
Ybx1	0.366372	0.829	0.775	4.33e-83	1.4e-78	1.07
Lrp1	0.510473	0.54	0.326	5.07e-83	1.64e-78	1.656
Gsto1	0.370558	0.267	0.158	1.98e-82	6.39e-78	1.69
Lamtor4	0.282274	0.478	0.45	2.02e-82	6.52e-78	1.062
Rbpj	0.436626	0.539	0.399	2.25e-82	7.28e-78	1.351
Ap1b1	0.349683	0.279	0.16	4.76e-82	1.54e-77	1.744
Ftl1-ps1	0.354565	0.266	0.124	5.33e-82	1.72e-77	2.145
Tnfrsf1b	0.506314	0.45	0.259	1.26e-81	4.06e-77	1.737
Osbpl9	0.419453	0.451	0.284	1.75e-81	5.65e-77	1.588
Rpl24	0.297072	0.922	0.897	4.4e-81	1.42e-76	1.028
Ap1s2	0.393228	0.332	0.194	1e-80	3.23e-76	1.711
Slc15a3	0.281391	0.529	0.303	4.12e-80	1.33e-75	1.746
Cox6b1	0.317509	0.704	0.664	1.01e-79	3.28e-75	1.06
Rpl10a	0.241507	0.852	0.818	1.59e-78	5.13e-74	1.042
Rab7	0.357868	0.678	0.603	2e-78	6.45e-74	1.124
Dtnbp1	0.344444	0.329	0.229	2.35e-78	7.6e-74	1.437
Fcgr1	0.418966	0.41	0.206	6.97e-78	2.25e-73	1.99
Rplp1	0.2238	0.959	0.931	2.01e-77	6.49e-73	1.03
Uvrag	0.412914	0.486	0.355	2.39e-77	7.73e-73	1.369
Slc11a1	0.36916	0.417	0.204	3.1e-77	1e-72	2.044
Capza2	0.327815	0.788	0.717	4.11e-77	1.33e-72	1.099
Rpl11	0.270053	0.939	0.9	6.58e-77	2.12e-72	1.043
Rpl13	0.247276	0.968	0.934	6.62e-77	2.14e-72	1.036
Ciao2a	0.323334	0.364	0.297	7.38e-77	2.38e-72	1.226
H2-DMb1	0.415024	0.254	0.116	7.39e-77	2.39e-72	2.19
Ostf1	0.363187	0.63	0.499	7.53e-77	2.43e-72	1.263
Lmna	0.580874	0.48	0.347	1.05e-76	3.39e-72	1.383
Gapdh	0.281943	0.837	0.862	1.28e-76	4.13e-72	0.971
Dazap2	0.344971	0.658	0.592	1.49e-76	4.81e-72	1.111
Sub1	0.293409	0.721	0.676	3.44e-76	1.11e-71	1.067
Nrros	0.372726	0.384	0.202	8.38e-76	2.71e-71	1.901
Plaur	0.496065	0.485	0.272	9.26e-76	2.99e-71	1.783
Brk1	0.252618	0.595	0.589	1.17e-75	3.78e-71	1.01
Rbm47	0.418925	0.393	0.199	2.09e-75	6.75e-71	1.975
Glrx	0.426519	0.328	0.149	3.94e-75	1.27e-70	2.201
Rps3a1	0.251659	0.95	0.913	5.35e-75	1.73e-70	1.041
Ptprc	0.296676	0.677	0.437	7.94e-75	2.56e-70	1.549
Actr2	0.363731	0.632	0.553	1.65e-74	5.33e-70	1.143
Nrp1	0.411891	0.259	0.106	1.69e-74	5.44e-70	2.443
Cited2	0.631098	0.54	0.44	2.14e-74	6.92e-70	1.227
Lcp1	0.330499	0.652	0.423	3.65e-74	1.18e-69	1.541
Ncf2	0.332412	0.535	0.302	5.76e-74	1.86e-69	1.772
Gna13	0.44298	0.621	0.491	7.66e-74	2.47e-69	1.265
Itga4	0.369979	0.282	0.106	1.05e-73	3.39e-69	2.66
Gngt2	0.368505	0.29	0.213	1.61e-73	5.18e-69	1.362
Kdm7a	0.407807	0.492	0.338	1.91e-73	6.16e-69	1.456
Atp13a2	0.396402	0.3	0.153	3.02e-73	9.74e-69	1.961
Rps15	0.311079	0.843	0.819	3.16e-73	1.02e-68	1.029
Rpl7a	0.291864	0.876	0.844	1.68e-72	5.42e-68	1.038
Tmem256	0.317836	0.497	0.417	2.66e-72	8.58e-68	1.192
Ost4	0.30469	0.544	0.488	3.52e-72	1.14e-67	1.115
Rpl9	0.242202	0.956	0.915	3.77e-72	1.22e-67	1.045
Atp6v1a	0.367046	0.474	0.391	5.77e-72	1.86e-67	1.212
Srp9	0.277445	0.586	0.561	2.83e-71	9.13e-67	1.045
Ube2l3	0.273422	0.551	0.52	3.07e-71	9.9e-67	1.06
Ezr	0.437556	0.467	0.253	5.44e-71	1.76e-66	1.846
Atp5mpl	0.323812	0.547	0.491	2.9e-70	9.36e-66	1.114
Pgd	0.388877	0.416	0.25	3.61e-70	1.16e-65	1.664
Runx1	0.317304	0.559	0.331	4.3e-70	1.39e-65	1.689
Rpl6	0.294296	0.931	0.907	5.9e-70	1.9e-65	1.026
Rpl18	0.241915	0.927	0.891	1.47e-69	4.75e-65	1.04
H2afz	0.277101	0.676	0.714	1.79e-69	5.78e-65	0.947
Abca1	0.442082	0.486	0.376	2.37e-69	7.66e-65	1.293
Ap3s1	0.348406	0.313	0.162	3.08e-69	9.96e-65	1.932
Ptpre	0.44117	0.392	0.258	7.69e-69	2.48e-64	1.519
Rpl17	0.200098	0.931	0.893	1.05e-68	3.39e-64	1.043
Eif4ebp1	0.369882	0.388	0.199	1.21e-68	3.9e-64	1.95
Lrrfip1	0.432617	0.461	0.31	9e-68	2.91e-63	1.487
Dhrs3	0.336644	0.289	0.164	9.96e-68	3.22e-63	1.762
Klf6	0.272272	0.889	0.758	1.09e-67	3.51e-63	1.173
Uqcrb	0.287884	0.632	0.592	1.25e-67	4.03e-63	1.068
Lrp6	0.204582	0.249	0.261	3.46e-67	1.12e-62	0.954
Dok3	0.239011	0.273	0.108	6.33e-67	2.04e-62	2.528
Ccrl2	0.354824	0.438	0.244	7.68e-67	2.48e-62	1.795
Capza1	0.33362	0.48	0.384	1.33e-66	4.3e-62	1.25
Cebpa	0.447317	0.43	0.241	1.35e-66	4.35e-62	1.784
Pld4	0.307468	0.489	0.275	1.77e-66	5.72e-62	1.778
Cd86	0.389909	0.538	0.318	1.96e-66	6.31e-62	1.692
Ssr4	0.265064	0.658	0.634	2.07e-66	6.69e-62	1.038
Tnfrsf1a	0.366989	0.46	0.26	4.88e-66	1.58e-61	1.769
Bcl10	0.359831	0.535	0.429	1.16e-65	3.75e-61	1.247
Ifnar2	0.358348	0.553	0.439	3.44e-65	1.11e-60	1.26
Slfn5	0.258825	0.26	0.105	6.37e-65	2.06e-60	2.476
Lman2	0.323072	0.473	0.353	6.99e-65	2.26e-60	1.34
Rpsa	0.191335	0.943	0.908	7.53e-65	2.43e-60	1.039
Rpl30	0.205795	0.942	0.917	8.33e-65	2.69e-60	1.027
Slc7a11	0.346021	0.284	0.123	3.41e-64	1.1e-59	2.309
Gpr65	0.344049	0.322	0.149	4.43e-64	1.43e-59	2.161
Tagln2	0.423329	0.535	0.338	6.13e-64	1.98e-59	1.583
Rps4x	0.248294	0.918	0.884	7.4e-64	2.39e-59	1.038
Arpc4	0.302286	0.601	0.549	1.07e-63	3.47e-59	1.095
Il10rb	0.364139	0.409	0.255	1.52e-63	4.9e-59	1.604
Cox8a	0.256739	0.819	0.812	2.08e-63	6.71e-59	1.009
Nus1	0.348715	0.373	0.27	6e-63	1.94e-58	1.381
Tm6sf1	0.401037	0.513	0.306	8.98e-63	2.9e-58	1.676
Frmd4b	0.0559415	0.302	0.415	3.96e-62	1.28e-57	0.728
Rpl36a	0.242221	0.785	0.773	4.06e-62	1.31e-57	1.016
Shisa5	0.266187	0.514	0.312	8.22e-62	2.65e-57	1.647
Tmem37	0.362604	0.3	0.177	8.68e-62	2.8e-57	1.695
Gla	0.387497	0.328	0.157	4.46e-61	1.44e-56	2.089
Slc25a3	0.203262	0.753	0.775	6.28e-61	2.03e-56	0.972
Timm10b	0.240958	0.441	0.415	1.42e-60	4.57e-56	1.063
Rps3	0.188359	0.926	0.902	4.15e-60	1.34e-55	1.027
Rpl14	0.251445	0.852	0.829	5.26e-60	1.7e-55	1.028
Snx3	0.237114	0.575	0.557	6.73e-60	2.17e-55	1.032
Flna	0.387897	0.372	0.215	7.13e-60	2.3e-55	1.73
Adss	0.275378	0.294	0.239	1.6e-59	5.15e-55	1.23
Ap2s1	0.266204	0.499	0.428	2.07e-59	6.69e-55	1.166
Ppp2ca	0.2601	0.665	0.666	2.15e-59	6.93e-55	0.998
Eif5a	0.255245	0.706	0.711	2.6e-59	8.39e-55	0.993
Rps5	0.206831	0.914	0.884	3.76e-59	1.21e-54	1.034
Ifnar1	0.3553	0.361	0.253	4.94e-59	1.59e-54	1.427
D8Ertd738e	0.231673	0.621	0.624	5.89e-59	1.9e-54	0.995
Tmsb4x	0.299775	0.995	0.979	6.79e-59	2.19e-54	1.016
Slc9a3r1	0.340941	0.383	0.277	3.48e-58	1.12e-53	1.383
Tpm3	0.275184	0.836	0.771	1.1e-57	3.54e-53	1.084
Fam49b	0.345691	0.65	0.539	1.49e-57	4.82e-53	1.206
Rpl27	0.17028	0.889	0.862	1.69e-57	5.46e-53	1.031
Malt1	0.5027	0.352	0.202	2.11e-57	6.81e-53	1.743
Wnk1	0.260424	0.726	0.753	3.75e-57	1.21e-52	0.964
Jarid2	0.318147	0.301	0.222	4.4e-57	1.42e-52	1.356
Rps10	0.205024	0.937	0.905	4.57e-57	1.47e-52	1.035
Cd300c2	0.100835	0.493	0.33	1.15e-56	3.71e-52	1.494
Cd300lf	0.240291	0.328	0.161	1.26e-56	4.06e-52	2.037
Prdx6	0.348476	0.554	0.485	1.98e-56	6.38e-52	1.142
Uqcrq	0.247513	0.617	0.609	2.28e-56	7.35e-52	1.013
Chmp2a	0.25344	0.581	0.556	3.11e-56	1.01e-51	1.045
Blvra	0.255224	0.284	0.164	1.13e-55	3.64e-51	1.732
Rps7	0.160201	0.902	0.89	1.25e-55	4.05e-51	1.013
Cflar	0.391365	0.483	0.338	1.56e-55	5.04e-51	1.429
Atp6v0e	0.268186	0.667	0.625	2.38e-55	7.68e-51	1.067
Ttc7	0.290432	0.263	0.128	3.48e-55	1.12e-50	2.055
Tgif1	0.374931	0.436	0.257	3.96e-55	1.28e-50	1.696
Atp6v0d1	0.282003	0.467	0.398	4.08e-55	1.32e-50	1.173
Rps6	0.219258	0.88	0.863	1.17e-54	3.79e-50	1.02
Zfp36l2	0.444739	0.694	0.543	2.05e-54	6.61e-50	1.278
Psmb8	0.342823	0.512	0.336	2.72e-54	8.78e-50	1.524
Tnfaip8	0.325806	0.366	0.198	2.98e-54	9.61e-50	1.848
Wwp1	0.254275	0.254	0.222	2.2e-53	7.1e-49	1.144
Lgals3bp	0.3523	0.337	0.192	3.78e-53	1.22e-48	1.755
Cd47	0.262763	0.706	0.678	6.82e-53	2.2e-48	1.041
Rassf3	0.32456	0.298	0.177	1.06e-52	3.42e-48	1.684
Filip1l	0.34928	0.388	0.213	1.54e-52	4.97e-48	1.822
Ppp1ca	0.201711	0.539	0.557	1.89e-52	6.1e-48	0.968
C1qa	0.113237	0.636	0.497	3.19e-52	1.03e-47	1.28
Psma7	0.181488	0.592	0.63	4.64e-52	1.5e-47	0.94
Pgk1	0.254352	0.441	0.407	7.92e-52	2.56e-47	1.084
Smim4	0.254845	0.255	0.141	9.19e-52	2.97e-47	1.809
Zfp703	0.354587	0.324	0.189	9.72e-52	3.14e-47	1.714
Lpin2	0.345036	0.343	0.245	1.61e-51	5.2e-47	1.4
Atp6v1f	0.18203	0.604	0.63	2.31e-51	7.45e-47	0.959
Fermt3	0.299514	0.532	0.338	2.69e-51	8.68e-47	1.574
Notch2	0.291941	0.282	0.138	3.11e-51	1e-46	2.043
Rps21	0.170027	0.937	0.923	5.01e-51	1.62e-46	1.015
Fbxo11	0.302692	0.345	0.275	5.21e-51	1.68e-46	1.255
Rpl7	0.207207	0.879	0.876	6.12e-51	1.98e-46	1.003
Drap1	0.203837	0.504	0.516	6.68e-51	2.16e-46	0.977
Adgre5	0.416387	0.273	0.135	7.64e-51	2.47e-46	2.022
Eif3f	0.177158	0.621	0.665	8.66e-51	2.8e-46	0.934
Naa50	0.309909	0.436	0.37	1.45e-50	4.68e-46	1.178
Eif3h	0.216662	0.586	0.599	1.54e-50	4.97e-46	0.978
Rest	0.310939	0.293	0.224	1.1e-49	3.54e-45	1.308
Hfe	0.300821	0.286	0.181	1.27e-49	4.11e-45	1.58
Cd83	0.30056	0.506	0.317	2.15e-49	6.96e-45	1.596
Cd48	0.273329	0.334	0.186	2.25e-49	7.27e-45	1.796
Ifngr2	0.321262	0.37	0.233	2.34e-49	7.57e-45	1.588
Rps26	0.212991	0.874	0.857	2.67e-49	8.64e-45	1.02
Cox7b	0.254723	0.546	0.513	3.73e-49	1.2e-44	1.064
Ncf4	0.289415	0.307	0.155	4.72e-49	1.52e-44	1.981
Bola2	0.239804	0.423	0.382	4.93e-49	1.59e-44	1.107
Furin	0.356141	0.369	0.231	6.65e-49	2.15e-44	1.597
Marcksl1	0.417307	0.455	0.38	8.59e-49	2.77e-44	1.197
Ndufa1	0.275312	0.476	0.402	1.11e-48	3.59e-44	1.184
Cyth4	0.0801888	0.498	0.353	1.3e-48	4.19e-44	1.411
Hnrnpa3	0.244467	0.796	0.784	4.43e-48	1.43e-43	1.015
Cltc	0.28505	0.66	0.617	7.86e-48	2.54e-43	1.07
Tmsb10	0.414069	0.623	0.54	9.42e-48	3.04e-43	1.154
Abracl	0.310073	0.473	0.297	1.3e-47	4.21e-43	1.593
Ppib	0.209016	0.729	0.729	2.03e-47	6.55e-43	1
Cdc42	0.214922	0.834	0.836	3.25e-47	1.05e-42	0.998
Lamp1	0.214542	0.872	0.791	4.91e-47	1.59e-42	1.102
Prcp	0.271132	0.328	0.196	6.87e-47	2.22e-42	1.673
Sgms1	0.0989028	0.392	0.248	8.9e-47	2.87e-42	1.581
Bag1	0.264102	0.467	0.401	1.02e-46	3.28e-42	1.165
Rab5if	0.210506	0.477	0.462	1.45e-46	4.67e-42	1.032
Rab1a	0.286725	0.553	0.493	1.75e-46	5.65e-42	1.122
Baz1a	0.321433	0.408	0.246	1.84e-46	5.93e-42	1.659
Eif3k	0.152251	0.556	0.595	2e-45	6.47e-41	0.934
Snx6	0.0677027	0.388	0.458	2.08e-45	6.72e-41	0.847
Snx18	0.334982	0.506	0.364	2.19e-45	7.06e-41	1.39
Erp29	0.201651	0.556	0.563	4.5e-45	1.45e-40	0.988
Tmem167	0.231768	0.44	0.394	4.51e-45	1.46e-40	1.117
Lamtor3	0.262659	0.357	0.272	5.36e-45	1.73e-40	1.312
Tifa	0.268235	0.298	0.158	7.53e-45	2.43e-40	1.886
Skap2	0.301391	0.473	0.312	1.68e-44	5.44e-40	1.516
Tbcb	0.0899392	0.364	0.41	3.04e-44	9.8e-40	0.888
Eef1b2	0.154921	0.779	0.8	3.23e-44	1.04e-39	0.974
Actb	0.245637	0.993	0.987	3.36e-44	1.08e-39	1.006
Lrrc8d	0.213151	0.262	0.223	3.81e-44	1.23e-39	1.175
Id2	0.269635	0.613	0.45	7.58e-44	2.45e-39	1.362
Stk17b	0.270692	0.553	0.389	9.24e-44	2.98e-39	1.422
Rpl18a	0.132456	0.941	0.915	1.13e-43	3.63e-39	1.028
Aif1	0.337032	0.412	0.245	1.36e-43	4.38e-39	1.682
Gpi1	0.217557	0.544	0.532	1.36e-43	4.38e-39	1.023
Ppig	0.276875	0.531	0.475	1.63e-43	5.26e-39	1.118
Aup1	0.200936	0.352	0.313	1.78e-43	5.75e-39	1.125
Bcl2l11	0.379952	0.368	0.229	1.98e-43	6.4e-39	1.607
Psma2	0.185258	0.582	0.588	2.64e-43	8.53e-39	0.99
Cd300a	0.275971	0.324	0.177	2.78e-43	8.99e-39	1.831
Akirin1	0.120589	0.375	0.416	3.02e-43	9.75e-39	0.901
BC005537	0.250273	0.612	0.593	3.68e-43	1.19e-38	1.032
Atp5g3	0.226374	0.524	0.501	3.77e-43	1.22e-38	1.046
Psmc1	0.1399	0.306	0.323	1.17e-42	3.78e-38	0.947
Smox	0.00975291	0.236	0.333	1.37e-42	4.43e-38	0.709
Crtc3	0.286447	0.316	0.224	2.24e-42	7.22e-38	1.411
Specc1l	0.25834	0.286	0.19	2.55e-42	8.22e-38	1.505
Atp6v1e1	0.244479	0.608	0.576	2.65e-42	8.55e-38	1.056
Tln1	0.21735	0.605	0.604	2.74e-42	8.85e-38	1.002
Epsti1	0.153621	0.32	0.181	5.77e-42	1.86e-37	1.768
Tgfb1	0.316393	0.5	0.357	6.23e-42	2.01e-37	1.401
Tmem189	0.314256	0.48	0.388	8.53e-42	2.75e-37	1.237
Lrpap1	0.160924	0.39	0.392	8.64e-42	2.79e-37	0.995
Rragc	0.202289	0.292	0.289	1.13e-41	3.65e-37	1.01
mt-Co2	0.0947484	0.988	0.967	1.32e-41	4.27e-37	1.022
Zyx	0.307545	0.477	0.347	1.58e-41	5.1e-37	1.375
M6pr	0.262975	0.531	0.47	1.9e-41	6.12e-37	1.13
Picalm	0.25238	0.809	0.726	2.03e-41	6.54e-37	1.114
Stk24	0.291437	0.372	0.283	2.07e-41	6.69e-37	1.314
Msn	0.3103	0.698	0.561	2.17e-41	7.01e-37	1.244
Map3k1	0.253816	0.293	0.191	2.28e-41	7.36e-37	1.534
Fcho2	0.219579	0.475	0.471	2.62e-41	8.47e-37	1.008
Nme1	0.217188	0.476	0.457	2.76e-41	8.92e-37	1.042
Ctla2b	0.398562	0.255	0.156	2.78e-41	8.98e-37	1.635
Hexa	0.334853	0.56	0.405	2.82e-41	9.11e-37	1.383
Spg21	0.215094	0.317	0.239	2.86e-41	9.25e-37	1.326
Tor1a	0.209696	0.317	0.248	3.16e-41	1.02e-36	1.278
Fes	0.211998	0.294	0.152	4.42e-41	1.43e-36	1.934
Spty2d1	0.301165	0.463	0.362	4.43e-41	1.43e-36	1.279
Irf5	0.187249	0.392	0.238	8.9e-41	2.87e-36	1.647
Ifrd1	0.203989	0.727	0.693	1.22e-40	3.95e-36	1.049
Nedd8	0.176992	0.559	0.571	1.83e-40	5.92e-36	0.979
Hnrnpm	0.241863	0.529	0.502	1.84e-40	5.93e-36	1.054
Rel	0.281653	0.59	0.419	2.17e-40	7e-36	1.408
Gns	0.30281	0.582	0.415	2.17e-40	7.01e-36	1.402
Cd63	0.295992	0.641	0.629	2.68e-40	8.65e-36	1.019
Arhgdia	0.196738	0.652	0.659	3.78e-40	1.22e-35	0.989
Ctsa	0.272641	0.689	0.547	4.08e-40	1.32e-35	1.26
Naca	0.176068	0.802	0.817	8.09e-40	2.61e-35	0.982
Ggh	0.202003	0.33	0.271	8.38e-40	2.71e-35	1.218
Ptprj	0.284197	0.371	0.249	9.64e-40	3.11e-35	1.49
Creg1	0.32619	0.537	0.402	1.83e-39	5.91e-35	1.336
Ier3ip1	0.164661	0.409	0.408	1.99e-39	6.42e-35	1.002
Atp5k	0.219301	0.5	0.481	2.15e-39	6.93e-35	1.04
Was	0.17823	0.269	0.166	2.64e-39	8.51e-35	1.62
Dmxl1	0.0506761	0.262	0.341	2.81e-39	9.07e-35	0.768
Tmem176a	0.331689	0.327	0.215	4e-39	1.29e-34	1.521
Ywhag	0.250057	0.405	0.353	4.24e-39	1.37e-34	1.147
0610012G03Rik	0.205864	0.38	0.337	4.38e-39	1.41e-34	1.128
Atp6v0b	0.140933	0.729	0.74	5.45e-39	1.76e-34	0.985
Mcfd2	0.191473	0.274	0.236	6.95e-39	2.24e-34	1.161
Calm1	0.19138	0.891	0.893	7.12e-39	2.3e-34	0.998
Atp1a1	0.261256	0.61	0.575	8.03e-39	2.59e-34	1.061
Itprid2	0.250643	0.315	0.25	1.2e-38	3.87e-34	1.26
Tmem160	0.228307	0.415	0.352	1.55e-38	4.99e-34	1.179
Ddi2	0.238419	0.306	0.223	1.86e-38	5.99e-34	1.372
Vps29	0.123169	0.425	0.444	2.14e-38	6.9e-34	0.957
Fyb	0.179388	0.575	0.41	2.4e-38	7.76e-34	1.402
Slc31a1	0.26194	0.29	0.183	2.47e-38	7.97e-34	1.585
1700017B05Rik	0.292938	0.374	0.233	5.07e-38	1.64e-33	1.605
P4hb	0.253505	0.561	0.528	5.5e-38	1.77e-33	1.062
Tmem176b	0.341997	0.401	0.322	6.86e-38	2.22e-33	1.245
Sgpl1	0.308741	0.381	0.273	8.76e-38	2.83e-33	1.396
Tma7	0.189341	0.541	0.542	9.86e-38	3.18e-33	0.998
Surf4	0.244518	0.4	0.326	1.03e-37	3.32e-33	1.227
Fbxl5	0.2702	0.342	0.302	1.33e-37	4.28e-33	1.132
Psmc3	0.0089669	0.377	0.469	1.35e-37	4.37e-33	0.804
Ten1	0.095829	0.246	0.262	1.75e-37	5.63e-33	0.939
Ppp4r2	0.103344	0.374	0.42	2.62e-37	8.45e-33	0.89
Eif3b	0.10637	0.275	0.303	2.78e-37	8.97e-33	0.908
Rpl21	0.125998	0.924	0.896	2.84e-37	9.18e-33	1.031
Mrps14	0.167867	0.372	0.342	2.96e-37	9.55e-33	1.088
Capns1	0.173183	0.491	0.489	3.17e-37	1.02e-32	1.004
B4galt1	0.325337	0.43	0.306	3.25e-37	1.05e-32	1.405
Slc49a4	0.0556364	0.239	0.305	4.91e-37	1.59e-32	0.784
Atp6v1c1	0.127925	0.293	0.316	6.52e-37	2.11e-32	0.927
Cyth1	0.249578	0.361	0.297	6.9e-37	2.23e-32	1.215
Slc31a2	0.275243	0.261	0.173	7.28e-37	2.35e-32	1.509
Rrbp1	0.112715	0.77	0.713	9.06e-37	2.93e-32	1.08
Tmed2	0.140415	0.614	0.654	9.09e-37	2.94e-32	0.939
Fnip1	0.275593	0.439	0.391	1.1e-36	3.56e-32	1.123
Nsa2	0.243234	0.609	0.569	1.14e-36	3.69e-32	1.07
Hnrnpf	0.180564	0.723	0.733	1.14e-36	3.69e-32	0.986
Ell2	0.313011	0.342	0.264	1.14e-36	3.69e-32	1.295
Arhgap30	0.274328	0.348	0.224	1.51e-36	4.87e-32	1.554
Cox5a	0.163419	0.602	0.62	1.56e-36	5.03e-32	0.971
Irf8	0.0473042	0.45	0.324	1.75e-36	5.65e-32	1.389
Cmtm7	0.235305	0.411	0.255	2.39e-36	7.71e-32	1.612
Rpl15	0.199641	0.888	0.872	2.63e-36	8.49e-32	1.018
H13	0.205478	0.376	0.338	3.06e-36	9.87e-32	1.112
Vps26a	0.227171	0.324	0.26	3.38e-36	1.09e-31	1.246
Rpl4	0.177145	0.792	0.808	3.54e-36	1.14e-31	0.98
Timm23	0.153895	0.428	0.435	3.57e-36	1.15e-31	0.984
Ufm1	0.209878	0.342	0.297	5.17e-36	1.67e-31	1.152
Eif4e2	0.190677	0.397	0.366	5.28e-36	1.7e-31	1.085
Lamtor1	0.106041	0.401	0.431	5.69e-36	1.84e-31	0.93
Sod1	0.224282	0.415	0.396	5.99e-36	1.93e-31	1.048
2610001J05Rik	0.117881	0.282	0.288	6.01e-36	1.94e-31	0.979
mt-Co3	0.0723091	0.988	0.967	1.02e-35	3.29e-31	1.022
Myh9	0.276259	0.605	0.458	1.32e-35	4.26e-31	1.321
Nfam1	0.210323	0.298	0.165	1.52e-35	4.92e-31	1.806
Mxi1	0.100939	0.285	0.326	2.19e-35	7.07e-31	0.874
Rpl5	0.18326	0.82	0.815	2.42e-35	7.8e-31	1.006
Aggf1	0.00862879	0.185	0.252	2.59e-35	8.36e-31	0.734
Cul3	0.172504	0.428	0.434	3.07e-35	9.91e-31	0.986
Bach1	0.297917	0.46	0.358	3.63e-35	1.17e-30	1.285
Taf10	0.196282	0.458	0.423	3.77e-35	1.22e-30	1.083
Cd84	0.207764	0.432	0.279	4.08e-35	1.32e-30	1.548
Nr4a1	0.374924	0.518	0.4	6.53e-35	2.11e-30	1.295
Map2k3	0.296685	0.404	0.276	8.51e-35	2.75e-30	1.464
Psmb10	0.240522	0.348	0.245	1.23e-34	3.98e-30	1.42
Prkcd	0.245923	0.422	0.275	1.36e-34	4.4e-30	1.535
Psmd8	0.200022	0.55	0.548	1.53e-34	4.96e-30	1.004
Tomm6	0.184353	0.577	0.571	1.54e-34	4.96e-30	1.011
Grb2	0.202947	0.574	0.554	2.17e-34	7.02e-30	1.036
Ikbkb	0.254542	0.362	0.261	2.59e-34	8.35e-30	1.387
Siva1	0.192686	0.31	0.256	2.77e-34	8.94e-30	1.211
Rabgef1	0.259625	0.34	0.205	2.94e-34	9.49e-30	1.659
Cab39	0.0842067	0.363	0.417	3.3e-34	1.06e-29	0.871
Map3k8	0.231126	0.38	0.233	5.28e-34	1.7e-29	1.631
Atp6v1h	0.205782	0.369	0.348	7.59e-34	2.45e-29	1.06
Polr1d	0.13459	0.507	0.538	9.1e-34	2.94e-29	0.942
Grk2	0.262148	0.434	0.314	1.28e-33	4.14e-29	1.382
Pold4	0.241406	0.384	0.294	2.17e-33	7.01e-29	1.306
Litaf	0.255252	0.649	0.563	3.11e-33	1e-28	1.153
Gde1	0.0221033	0.43	0.519	3.5e-33	1.13e-28	0.829
Nfkbid	0.177534	0.272	0.151	3.59e-33	1.16e-28	1.801
Dnaja2	0.133592	0.491	0.513	4.66e-33	1.51e-28	0.957
Cox5b	0.16014	0.65	0.676	5.52e-33	1.78e-28	0.962
H2-DMa	0.306002	0.307	0.211	6.07e-33	1.96e-28	1.455
Snx20	0.206417	0.363	0.221	6.17e-33	1.99e-28	1.643
Lamtor2	0.146548	0.414	0.397	6.79e-33	2.19e-28	1.043
Fam120a	0.107734	0.264	0.286	6.86e-33	2.21e-28	0.923
Abi1	0.232571	0.405	0.348	7.87e-33	2.54e-28	1.164
Stx7	0.212491	0.468	0.42	8.64e-33	2.79e-28	1.114
Med15	0.199218	0.274	0.222	1.02e-32	3.3e-28	1.234
Cfh	0.345626	0.377	0.311	1.33e-32	4.3e-28	1.212
Nipa2	0.246266	0.378	0.292	1.75e-32	5.65e-28	1.295
Snx10	0.192279	0.353	0.213	1.91e-32	6.15e-28	1.657
Pabpc1	0.147286	0.777	0.751	2.13e-32	6.87e-28	1.035
Nhp2	0.137474	0.288	0.281	3.16e-32	1.02e-27	1.025
Tank	0.216618	0.254	0.199	3.29e-32	1.06e-27	1.276
Isg15	0.307157	0.271	0.149	6e-32	1.94e-27	1.819
Snf8	0.146512	0.344	0.329	6.83e-32	2.2e-27	1.046
Cnih4	0.177134	0.419	0.397	7.07e-32	2.28e-27	1.055
Akt1	0.211395	0.362	0.297	1.15e-31	3.71e-27	1.219
Snx5	0.260951	0.549	0.488	1.29e-31	4.17e-27	1.125
Ccdc12	0.0972747	0.408	0.447	1.54e-31	4.98e-27	0.913
Foxn2	0.235058	0.259	0.195	1.55e-31	4.99e-27	1.328
Mrpl23	0.132725	0.357	0.356	1.63e-31	5.25e-27	1.003
Rgs2	0.238407	0.609	0.459	1.65e-31	5.31e-27	1.327
Got1	0.194533	0.326	0.298	2.02e-31	6.52e-27	1.094
Phlda1	0.343779	0.302	0.189	2.17e-31	7.01e-27	1.598
Ndufa6	0.145804	0.523	0.543	2.46e-31	7.94e-27	0.963
Ptpn6	0.212213	0.362	0.223	2.51e-31	8.09e-27	1.623
Pdia6	0.223274	0.505	0.468	3.43e-31	1.11e-26	1.079
Ostc	0.112599	0.394	0.412	3.72e-31	1.2e-26	0.956
Klf4	0.171932	0.725	0.58	4.2e-31	1.35e-26	1.25
Prdx1	0.245677	0.713	0.687	5.4e-31	1.74e-26	1.038
Lamtor5	0.094873	0.377	0.394	6.57e-31	2.12e-26	0.957
Dnase2a	0.204941	0.328	0.21	6.57e-31	2.12e-26	1.562
Mapk1	0.0241282	0.286	0.356	6.91e-31	2.23e-26	0.803
Glrx5	0.0964472	0.286	0.308	7.16e-31	2.31e-26	0.929
Ptp4a2	0.154929	0.617	0.646	7.56e-31	2.44e-26	0.955
Etf1	0.254496	0.59	0.485	8.78e-31	2.83e-26	1.216
Pik3ap1	0.207199	0.354	0.218	1.8e-30	5.8e-26	1.624
Fam50a	0.0886298	0.258	0.271	1.9e-30	6.14e-26	0.952
Psmc4	0.0252351	0.299	0.363	2.95e-30	9.51e-26	0.824
Tomm20	0.132528	0.658	0.695	2.97e-30	9.58e-26	0.947
Tgm2	0.35243	0.275	0.182	3.04e-30	9.81e-26	1.511
Myl6	0.135193	0.805	0.792	3.18e-30	1.03e-25	1.016
Ik	0.127273	0.455	0.476	3.33e-30	1.08e-25	0.956
Mrpl57	0.15042	0.309	0.295	3.6e-30	1.16e-25	1.047
Sdhb	0.073292	0.396	0.443	3.76e-30	1.21e-25	0.894
Mt1	0.260478	0.898	0.836	6.39e-30	2.06e-25	1.074
Msl1	0.0456628	0.228	0.282	6.99e-30	2.26e-25	0.809
Ptpn12	0.232496	0.283	0.165	7.21e-30	2.33e-25	1.715
Klhl6	0.17032	0.26	0.147	7.93e-30	2.56e-25	1.769
Cast	0.243056	0.375	0.239	8e-30	2.58e-25	1.569
Pfdn5	0.0652101	0.696	0.767	1.02e-29	3.3e-25	0.907
Atp5j2	0.172871	0.631	0.629	1.04e-29	3.36e-25	1.003
Cops9	0.0931081	0.394	0.423	1.07e-29	3.46e-25	0.931
Fkbp2	0.149646	0.399	0.389	1.13e-29	3.64e-25	1.026
Tmem251	0.222674	0.279	0.186	1.31e-29	4.25e-25	1.5
Nsf	0.219199	0.278	0.181	1.32e-29	4.27e-25	1.536
Atp6v1g1	0.154655	0.685	0.699	1.48e-29	4.78e-25	0.98
Ewsr1	0.105216	0.505	0.553	1.99e-29	6.43e-25	0.913
Dhx15	0.121522	0.379	0.407	2.58e-29	8.31e-25	0.931
Il6ra	0.12064	0.468	0.337	2.59e-29	8.37e-25	1.389
Cox14	0.078104	0.352	0.375	2.84e-29	9.17e-25	0.939
Cox7a2l	0.118253	0.584	0.635	3.07e-29	9.9e-25	0.92
Psmd4	0.0276331	0.44	0.513	3.09e-29	9.98e-25	0.858
Szrd1	0.189751	0.282	0.209	3.23e-29	1.04e-24	1.349
Ndufa12	0.0331775	0.355	0.413	3.64e-29	1.17e-24	0.86
Atf1	0.177448	0.278	0.257	3.96e-29	1.28e-24	1.082
Eef1a1	0.158585	0.984	0.963	4.76e-29	1.54e-24	1.022
Gch1	0.235097	0.283	0.168	5.12e-29	1.65e-24	1.685
Ppp1r18	0.211545	0.38	0.281	9.45e-29	3.05e-24	1.352
Eif1a	0.252504	0.436	0.367	1.15e-28	3.73e-24	1.188
Ywhab	0.128324	0.57	0.602	1.16e-28	3.76e-24	0.947
Zfand5	0.22364	0.782	0.776	1.81e-28	5.86e-24	1.008
Ncoa1	0.210911	0.272	0.218	2.13e-28	6.88e-24	1.248
Ube2q1	0.0929496	0.315	0.332	2.17e-28	7.01e-24	0.949
Fgfr1op2	0.0879069	0.375	0.402	2.26e-28	7.31e-24	0.933
Tomm22	0.0752456	0.409	0.455	2.26e-28	7.31e-24	0.899
Mvp	0.227323	0.291	0.188	2.71e-28	8.73e-24	1.548
Psmd6	0.0270584	0.315	0.381	3.05e-28	9.85e-24	0.827
Psme1	0.248834	0.527	0.444	3.06e-28	9.87e-24	1.187
Atp5f1	0.0984061	0.638	0.685	3.66e-28	1.18e-23	0.931
Ube2i	0.189607	0.569	0.556	3.88e-28	1.25e-23	1.023
Cdc42se1	0.150189	0.343	0.337	4.37e-28	1.41e-23	1.018
Psen2	0.212491	0.269	0.185	4.57e-28	1.47e-23	1.454
Sp100	0.156245	0.264	0.154	6.09e-28	1.97e-23	1.714
Bax	0.122799	0.452	0.472	6.84e-28	2.21e-23	0.958
Cenpb	0.198693	0.342	0.299	7.21e-28	2.33e-23	1.144
Tbk1	0.227089	0.264	0.195	8.39e-28	2.71e-23	1.354
Pofut2	0.205359	0.298	0.24	9.78e-28	3.16e-23	1.242
Usf2	0.0716261	0.35	0.394	1.11e-27	3.58e-23	0.888
Cfl1	0.162924	0.871	0.879	1.11e-27	3.59e-23	0.991
Fuca1	0.18325	0.455	0.41	1.19e-27	3.83e-23	1.11
Ndufb7	0.158724	0.545	0.543	1.61e-27	5.21e-23	1.004
Arf1	0.125981	0.661	0.695	1.69e-27	5.46e-23	0.951
Atp5g1	0.12313	0.567	0.597	1.94e-27	6.26e-23	0.95
Casp4	0.138623	0.355	0.232	1.97e-27	6.37e-23	1.53
Tpr	0.116197	0.583	0.631	2.34e-27	7.55e-23	0.924
Cdc42se2	0.0454934	0.285	0.336	2.45e-27	7.92e-23	0.848
Eif3l	0.03497	0.278	0.328	2.71e-27	8.75e-23	0.848
Rnf115	0.121962	0.258	0.257	2.9e-27	9.37e-23	1.004
Txnl1	0.0013916	0.427	0.51	3.4e-27	1.1e-22	0.837
Chmp2b	0.10074	0.267	0.276	3.41e-27	1.1e-22	0.967
Lrrfip2	0.227435	0.32	0.244	3.9e-27	1.26e-22	1.311
Zfp36	0.0467066	0.745	0.666	4.03e-27	1.3e-22	1.119
Rassf2	0.0386268	0.28	0.325	4.12e-27	1.33e-22	0.862
Sdf2l1	0.211088	0.293	0.208	4.7e-27	1.52e-22	1.409
Snapc5	0.109139	0.252	0.242	5.22e-27	1.68e-22	1.041
Ripk1	0.225931	0.267	0.202	6.03e-27	1.95e-22	1.322
Lasp1	0.217793	0.32	0.254	6.3e-27	2.03e-22	1.26
Api5	0.134233	0.29	0.295	6.36e-27	2.05e-22	0.983
Uqcrh	0.017043	0.648	0.729	6.6e-27	2.13e-22	0.889
Psmb4	0.0954213	0.552	0.593	6.66e-27	2.15e-22	0.931
Gnb2	0.0911932	0.669	0.721	8.49e-27	2.74e-22	0.928
Rab1b	0.105135	0.268	0.261	1.14e-26	3.68e-22	1.027
Dcun1d5	0.120505	0.348	0.356	1.16e-26	3.73e-22	0.978
Ndufb8	0.125101	0.529	0.542	1.26e-26	4.08e-22	0.976
Pdcd5	0.061282	0.436	0.481	1.34e-26	4.32e-22	0.906
Snrpb2	0.185121	0.315	0.268	1.58e-26	5.1e-22	1.175
Mknk2	0.242332	0.434	0.327	1.65e-26	5.32e-22	1.327
Ptpn1	0.213059	0.606	0.52	1.73e-26	5.6e-22	1.165
Atp5md	0.181365	0.577	0.567	1.83e-26	5.91e-22	1.018
Gnl2	0.00737243	0.198	0.262	1.97e-26	6.34e-22	0.756
Nab1	0.214244	0.289	0.234	2.07e-26	6.69e-22	1.235
Eea1	0.236503	0.387	0.335	2.49e-26	8.03e-22	1.155
Cap1	0.149624	0.391	0.382	2.91e-26	9.41e-22	1.024
Cope	0.0259825	0.375	0.444	3.54e-26	1.14e-21	0.845
Naa20	0.0747217	0.245	0.266	3.81e-26	1.23e-21	0.921
Pip5k1c	0.216181	0.271	0.184	5.1e-26	1.65e-21	1.473
Hspa1a	0.389047	0.339	0.385	5.27e-26	1.7e-21	0.881
Fam107b	0.266199	0.344	0.225	5.29e-26	1.71e-21	1.529
Ube2d3	0.161762	0.814	0.81	5.29e-26	1.71e-21	1.005
Dusp5	0.14547	0.345	0.228	6.2e-26	2e-21	1.513
Coro1c	0.1642	0.339	0.326	6.44e-26	2.08e-21	1.04
Rasgef1b	0.312109	0.363	0.243	6.45e-26	2.08e-21	1.494
Agfg1	0.14018	0.289	0.286	6.84e-26	2.21e-21	1.01
Arl4c	0.291592	0.488	0.374	7.41e-26	2.39e-21	1.305
Cct2	0.00873348	0.493	0.579	7.44e-26	2.4e-21	0.851
Med8	0.103433	0.257	0.265	7.73e-26	2.5e-21	0.97
Peak1	0.215449	0.283	0.214	7.97e-26	2.57e-21	1.322
Lsp1	0.339359	0.304	0.203	8.15e-26	2.63e-21	1.498
Rtf2	0.0981901	0.34	0.36	8.41e-26	2.71e-21	0.944
Nt5c	0.164847	0.315	0.261	8.56e-26	2.76e-21	1.207
Pdcd6ip	0.154517	0.429	0.416	1.07e-25	3.46e-21	1.031
Atg3	0.170781	0.404	0.375	1.22e-25	3.93e-21	1.077
Ppil4	0.00485367	0.235	0.302	1.45e-25	4.68e-21	0.778
Ptbp3	0.259505	0.665	0.58	1.5e-25	4.84e-21	1.147
Adam9	0.195532	0.306	0.194	1.56e-25	5.04e-21	1.577
Rbis	0.103403	0.35	0.357	1.68e-25	5.41e-21	0.98
Lcp2	0.180486	0.36	0.24	1.98e-25	6.39e-21	1.5
Aff1	0.175819	0.316	0.303	2e-25	6.46e-21	1.043
AY036118	0.0894628	0.929	0.949	2.15e-25	6.93e-21	0.979
Rsu1	0.0273203	0.27	0.326	2.55e-25	8.25e-21	0.828
Anp32b	0.151168	0.537	0.548	2.85e-25	9.2e-21	0.98
Mrpl20	0.0614702	0.416	0.456	2.97e-25	9.59e-21	0.912
Inpp5d	0.123986	0.472	0.35	3.03e-25	9.78e-21	1.349
Tomm7	0.183698	0.591	0.566	3.12e-25	1.01e-20	1.044
Dek	0.150102	0.544	0.562	3.73e-25	1.2e-20	0.968
Por	0.24142	0.373	0.326	3.8e-25	1.23e-20	1.144
Gas7	0.202792	0.271	0.162	3.86e-25	1.25e-20	1.673
Usp14	0.0661273	0.245	0.278	3.9e-25	1.26e-20	0.881
Pgls	0.165219	0.423	0.401	4.25e-25	1.37e-20	1.055
N4bp1	0.246202	0.39	0.309	4.4e-25	1.42e-20	1.262
Atp6v1d	0.0426116	0.354	0.405	5.09e-25	1.64e-20	0.874
Ist1	0.166404	0.342	0.322	5.21e-25	1.68e-20	1.062
Ufc1	0.0935341	0.373	0.388	5.37e-25	1.74e-20	0.961
Itch	0.0207409	0.307	0.372	5.73e-25	1.85e-20	0.825
Plekho1	0.164266	0.436	0.326	5.77e-25	1.86e-20	1.337
Psmb3	0.0751018	0.499	0.55	6.66e-25	2.15e-20	0.907
Sh3glb1	0.193084	0.757	0.738	7.49e-25	2.42e-20	1.026
Vps4b	0.0775684	0.331	0.371	7.92e-25	2.56e-20	0.892
H2afy	0.127811	0.509	0.534	9.91e-25	3.2e-20	0.953
Tap1	0.162337	0.257	0.153	1.03e-24	3.33e-20	1.68
Ifngr1	0.0281007	0.595	0.489	1.04e-24	3.37e-20	1.217
Copb1	0.0732277	0.356	0.394	1.05e-24	3.38e-20	0.904
Psmb9	0.151862	0.306	0.192	1.07e-24	3.46e-20	1.594
Psmd2	0.0669051	0.324	0.359	1.33e-24	4.31e-20	0.903
Lrrc59	0.205733	0.332	0.241	1.36e-24	4.38e-20	1.378
Selenop	0.244229	0.669	0.64	1.37e-24	4.43e-20	1.045
Ube2a	0.169653	0.384	0.349	1.4e-24	4.51e-20	1.1
Tent5a	0.264892	0.367	0.25	1.51e-24	4.88e-20	1.468
Pxk	0.157603	0.3	0.265	1.56e-24	5.04e-20	1.132
Psmd9	0.0261817	0.212	0.251	1.6e-24	5.16e-20	0.845
Ddx54	0.128604	0.29	0.283	1.73e-24	5.59e-20	1.025
Hnrnph2	0.0994508	0.376	0.395	2.35e-24	7.6e-20	0.952
Gtf2a2	0.104531	0.365	0.374	2.6e-24	8.4e-20	0.976
Cerk	0.0261621	0.274	0.337	2.72e-24	8.79e-20	0.813
Aopep	0.178886	0.254	0.222	2.99e-24	9.66e-20	1.144
Zfp622	0.229277	0.388	0.323	3.15e-24	1.02e-19	1.201
Csnk2a2	0.0269468	0.28	0.338	3.18e-24	1.03e-19	0.828
Crk	0.158128	0.319	0.304	3.24e-24	1.05e-19	1.049
Nckap1l	0.140895	0.355	0.248	3.44e-24	1.11e-19	1.431
Sin3b	0.124795	0.434	0.44	3.58e-24	1.16e-19	0.986
Vps35	0.00104721	0.359	0.428	4.18e-24	1.35e-19	0.839
Frrs1	0.185966	0.274	0.186	4.29e-24	1.39e-19	1.473
Svil	0.200952	0.253	0.149	4.3e-24	1.39e-19	1.698
Ndel1	0.236703	0.547	0.439	4.36e-24	1.41e-19	1.246
Coro1a	0.304391	0.561	0.449	4.93e-24	1.59e-19	1.249
Btf3	0.102887	0.781	0.821	5.21e-24	1.68e-19	0.951
Nfkb1	0.266609	0.471	0.362	5.6e-24	1.81e-19	1.301
Ankrd11	0.173802	0.698	0.711	5.67e-24	1.83e-19	0.982
Synj1	0.188211	0.303	0.249	5.79e-24	1.87e-19	1.217
Gnb1	0.117539	0.587	0.607	6.04e-24	1.95e-19	0.967
Uqcc2	0.00278015	0.295	0.352	6.56e-24	2.12e-19	0.838
Samd8	0.0211783	0.197	0.259	7.77e-24	2.51e-19	0.761
Sh3kbp1	0.155888	0.322	0.29	9.19e-24	2.97e-19	1.11
Csrnp1	0.272181	0.481	0.385	1.05e-23	3.37e-19	1.249
Vapa	0.163544	0.716	0.726	1.09e-23	3.51e-19	0.986
Znrf2	0.144385	0.26	0.23	1.09e-23	3.51e-19	1.13
Atp5c1	0.079468	0.559	0.611	1.09e-23	3.53e-19	0.915
Adam17	0.162951	0.261	0.241	1.23e-23	3.96e-19	1.083
Pcbp2	0.124807	0.667	0.695	1.35e-23	4.37e-19	0.96
Pi4k2a	0.179332	0.314	0.278	1.4e-23	4.53e-19	1.129
Psmb5	0.0277358	0.436	0.497	1.48e-23	4.79e-19	0.877
Slirp	0.0897057	0.271	0.279	1.57e-23	5.07e-19	0.971
Wdr26	0.206716	0.551	0.52	1.7e-23	5.48e-19	1.06
Sla	0.0852689	0.372	0.267	1.9e-23	6.15e-19	1.393
Tnpo1	0.00619431	0.203	0.268	2.4e-23	7.75e-19	0.757
Zfp106	0.138631	0.395	0.391	2.68e-23	8.64e-19	1.01
Cd33	0.097976	0.381	0.268	2.75e-23	8.87e-19	1.422
Lipa	0.167554	0.299	0.28	2.96e-23	9.56e-19	1.068
Poldip3	0.138347	0.29	0.276	3.11e-23	1e-18	1.051
Ranbp1	0.0436028	0.412	0.475	3.48e-23	1.12e-18	0.867
Gtf2h5	0.0776421	0.399	0.43	4.18e-23	1.35e-18	0.928
Emc6	0.00847614	0.34	0.408	4.51e-23	1.46e-18	0.833
Vapb	0.0180818	0.239	0.281	4.52e-23	1.46e-18	0.851
Rc3h1	0.042361	0.288	0.35	4.96e-23	1.6e-18	0.823
Tmem179b	0.167281	0.274	0.193	5.52e-23	1.78e-18	1.42
Nisch	0.0275764	0.434	0.504	5.72e-23	1.85e-18	0.861
Cdkn1a	0.053234	0.701	0.618	5.91e-23	1.91e-18	1.134
Romo1	0.147771	0.408	0.384	6.04e-23	1.95e-18	1.062
Ptpmt1	0.0149306	0.26	0.313	6.39e-23	2.06e-18	0.831
Atp5d	0.0684953	0.566	0.62	7.57e-23	2.44e-18	0.913
Arl8b	0.0449769	0.317	0.369	7.57e-23	2.45e-18	0.859
Kctd12	0.261395	0.557	0.431	8.28e-23	2.67e-18	1.292
Tax1bp1	0.127193	0.632	0.65	8.65e-23	2.79e-18	0.972
Trip12	0.110267	0.369	0.388	9.09e-23	2.93e-18	0.951
Etfb	0.103717	0.329	0.333	9.56e-23	3.08e-18	0.988
Necap2	0.119872	0.352	0.348	9.63e-23	3.11e-18	1.011
Psmd14	0.0213373	0.272	0.328	9.65e-23	3.12e-18	0.829
Rwdd1	0.057637	0.388	0.437	9.84e-23	3.18e-18	0.888
Eif3i	0.075034	0.432	0.472	9.96e-23	3.21e-18	0.915
Tmem128	0.0297981	0.323	0.372	1.06e-22	3.41e-18	0.868
Birc3	0.175721	0.296	0.186	1.14e-22	3.7e-18	1.591
Psen1	0.115902	0.256	0.24	1.21e-22	3.92e-18	1.067
Ndufs6	0.0380691	0.384	0.422	1.24e-22	4.02e-18	0.91
Eif3m	0.104694	0.475	0.503	1.48e-22	4.79e-18	0.944
Micos10	0.138502	0.485	0.479	1.65e-22	5.33e-18	1.013
Scp2	0.0822208	0.476	0.504	1.7e-22	5.48e-18	0.944
Resf1	0.21892	0.479	0.419	1.72e-22	5.56e-18	1.143
Gnai2	0.0784498	0.803	0.832	1.86e-22	6e-18	0.965
Ccdc124	0.0362192	0.233	0.265	1.88e-22	6.06e-18	0.879
Pcif1	0.0518091	0.269	0.307	2.03e-22	6.54e-18	0.876
Fam89b	0.152833	0.263	0.227	2.07e-22	6.69e-18	1.159
Top1	0.163113	0.697	0.723	2.27e-22	7.32e-18	0.964
Mtpn	0.173436	0.404	0.368	2.42e-22	7.8e-18	1.098
Psma4	0.0686218	0.454	0.5	2.48e-22	8e-18	0.908
Commd7	0.00465737	0.214	0.258	2.59e-22	8.37e-18	0.829
Mrpl54	0.112527	0.32	0.303	3.27e-22	1.05e-17	1.056
Arf2	0.210538	0.304	0.214	3.27e-22	1.06e-17	1.421
Tcp1	0.0449142	0.39	0.441	3.39e-22	1.1e-17	0.884
Pak1ip1	0.0124604	0.289	0.349	3.98e-22	1.28e-17	0.828
Mrps18c	0.107652	0.298	0.291	4.35e-22	1.4e-17	1.024
Pomp	0.0469734	0.542	0.61	4.86e-22	1.57e-17	0.889
Wdr83os	0.037348	0.32	0.367	5.39e-22	1.74e-17	0.872
Rraga	0.0816118	0.282	0.3	7.43e-22	2.4e-17	0.94
Aurkaip1	0.0491347	0.379	0.415	7.59e-22	2.45e-17	0.913
Zfp91	0.0582561	0.533	0.577	7.68e-22	2.48e-17	0.924
Hspa4	0.0886757	0.438	0.463	7.95e-22	2.57e-17	0.946
Samm50	0.0707626	0.272	0.287	8.8e-22	2.84e-17	0.948
Eif3d	0.0232859	0.336	0.39	9.24e-22	2.98e-17	0.862
Grpel1	0.0291981	0.31	0.364	1.06e-21	3.44e-17	0.852
Irf2bp2	0.170725	0.627	0.622	1.26e-21	4.05e-17	1.008
Fam168b	0.00896316	0.231	0.294	1.57e-21	5.08e-17	0.786
Eif3e	0.110382	0.533	0.568	1.72e-21	5.54e-17	0.938
Ndufa3	0.0609994	0.431	0.468	1.83e-21	5.91e-17	0.921
Atp6ap1	0.0897029	0.421	0.444	2e-21	6.44e-17	0.948
Sra1	0.0955105	0.337	0.342	2.31e-21	7.46e-17	0.985
Ndufb6	0.0983789	0.331	0.34	2.44e-21	7.89e-17	0.974
Snrpg	0.148854	0.583	0.563	2.45e-21	7.91e-17	1.036
Ap2m1	0.0569749	0.406	0.442	2.54e-21	8.19e-17	0.919
Rnf19b	0.212522	0.462	0.341	2.68e-21	8.67e-17	1.355
Mob1a	0.179073	0.362	0.31	2.84e-21	9.17e-17	1.168
Tmem219	0.162191	0.294	0.233	2.98e-21	9.62e-17	1.262
Mtss1	0.0696629	0.246	0.291	3.09e-21	9.97e-17	0.845
Tmem134	0.0475748	0.337	0.376	3.33e-21	1.08e-16	0.896
Casp8	0.138264	0.265	0.19	5.28e-21	1.7e-16	1.395
Ube2k	0.0761032	0.405	0.443	5.93e-21	1.91e-16	0.914
C1d	0.0787968	0.294	0.307	6.53e-21	2.11e-16	0.958
Chka	0.0676097	0.399	0.498	6.77e-21	2.18e-16	0.801
Pdcd10	0.0418639	0.469	0.521	7.14e-21	2.31e-16	0.9
Llph	0.145394	0.432	0.422	7.61e-21	2.46e-16	1.024
Sap30	0.181209	0.264	0.166	7.68e-21	2.48e-16	1.59
Fbl	0.0876249	0.335	0.356	8.06e-21	2.6e-16	0.941
Smim3	0.16435	0.274	0.171	8.12e-21	2.62e-16	1.602
Cux1	0.163032	0.41	0.391	8.38e-21	2.7e-16	1.049
Ndufa2	0.116422	0.575	0.598	9.35e-21	3.02e-16	0.962
Gnaq	0.0249978	0.346	0.399	9.82e-21	3.17e-16	0.867
Ndufs8	0.0362387	0.34	0.388	1.18e-20	3.81e-16	0.876
Epn1	0.170976	0.399	0.36	1.45e-20	4.68e-16	1.108
Sh3bp5	0.0710175	0.242	0.277	1.66e-20	5.37e-16	0.874
Pex13	0.0492528	0.225	0.251	1.72e-20	5.55e-16	0.896
Kcmf1	0.0692966	0.298	0.324	1.95e-20	6.31e-16	0.92
Tex261	0.0344373	0.318	0.36	2.42e-20	7.82e-16	0.883
Use1	0.116155	0.368	0.362	2.63e-20	8.48e-16	1.017
Snrpb	0.0489311	0.571	0.631	3.24e-20	1.05e-15	0.905
Fmnl1	0.186595	0.291	0.22	3.67e-20	1.19e-15	1.323
Pdlim5	0.217506	0.26	0.182	3.76e-20	1.21e-15	1.429
Lgals9	0.167503	0.307	0.243	4.03e-20	1.3e-15	1.263
Azi2	0.04226	0.251	0.287	4.92e-20	1.59e-15	0.875
Smg1	0.0628691	0.31	0.355	5.14e-20	1.66e-15	0.873
Prpf40a	0.0903402	0.488	0.512	5.15e-20	1.66e-15	0.953
Snap23	0.182892	0.369	0.264	5.32e-20	1.72e-15	1.398
Safb	0.000786962	0.286	0.354	5.34e-20	1.72e-15	0.808
Sf3b6	0.0749845	0.453	0.493	6.92e-20	2.24e-15	0.919
Nop53	0.120199	0.423	0.432	9.08e-20	2.93e-15	0.979
Rbx1	0.00389673	0.575	0.657	1e-19	3.23e-15	0.875
Ctdnep1	0.100959	0.253	0.23	1.11e-19	3.58e-15	1.1
Stard3nl	0.00123532	0.273	0.322	1.3e-19	4.21e-15	0.848
Nop10	0.112379	0.328	0.325	1.32e-19	4.25e-15	1.009
Eloc	0.0564812	0.46	0.497	1.36e-19	4.4e-15	0.926
Elob	0.12055	0.669	0.689	1.6e-19	5.18e-15	0.971
Zfp207	0.0659592	0.321	0.354	1.69e-19	5.45e-15	0.907
Psmd11	0.0179949	0.398	0.463	1.78e-19	5.75e-15	0.86
Psma3	0.0804898	0.632	0.678	1.86e-19	6e-15	0.932
Tet3	0.0969474	0.282	0.311	2.25e-19	7.26e-15	0.907
H2afj	0.206287	0.563	0.517	2.27e-19	7.33e-15	1.089
Man2b1	0.184953	0.493	0.378	2.44e-19	7.88e-15	1.304
Ankrd17	0.0190466	0.39	0.464	2.58e-19	8.32e-15	0.841
Taok3	0.107024	0.283	0.268	2.61e-19	8.42e-15	1.056
Ubl5	0.0849301	0.602	0.643	2.72e-19	8.78e-15	0.936
Sdhd	0.123805	0.324	0.305	2.76e-19	8.89e-15	1.062
Brd7	0.0399791	0.275	0.31	2.97e-19	9.59e-15	0.887
Tcirg1	0.207908	0.345	0.257	3.06e-19	9.87e-15	1.342
Gng2	0.0820383	0.37	0.27	3.75e-19	1.21e-14	1.37
Gorasp2	0.0968081	0.244	0.254	4.37e-19	1.41e-14	0.961
Gps2	0.0858073	0.289	0.294	5.16e-19	1.67e-14	0.983
Hprt	0.122188	0.327	0.312	6.78e-19	2.19e-14	1.048
Tpi1	0.144342	0.389	0.377	6.82e-19	2.2e-14	1.032
Trappc3	0.0169151	0.252	0.289	6.87e-19	2.22e-14	0.872
Oser1	0.0492723	0.285	0.317	7.29e-19	2.35e-14	0.899
Phb2	0.0149228	0.363	0.42	7.41e-19	2.39e-14	0.864
Nrbf2	0.0786371	0.245	0.252	7.48e-19	2.41e-14	0.972
Chchd1	0.0227059	0.3	0.336	1.1e-18	3.55e-14	0.893
Ndufc1	0.123297	0.406	0.4	1.15e-18	3.73e-14	1.015
Gusb	0.17745	0.383	0.277	1.26e-18	4.06e-14	1.383
Bbx	0.00427651	0.207	0.262	1.31e-18	4.24e-14	0.79
Manf	0.0942606	0.467	0.504	1.6e-18	5.18e-14	0.927
Arf4	0.0811247	0.604	0.653	1.65e-18	5.33e-14	0.925
Mapk6	0.231911	0.367	0.306	2.02e-18	6.53e-14	1.199
Rpn1	0.0987332	0.328	0.339	2.05e-18	6.62e-14	0.968
Nras	0.0378074	0.317	0.36	2.08e-18	6.71e-14	0.881
Atp5a1	0.0258239	0.642	0.712	2.29e-18	7.4e-14	0.902
Gatad2a	0.0131954	0.237	0.292	2.41e-18	7.79e-14	0.812
Ogfrl1	0.0638255	0.443	0.344	2.44e-18	7.87e-14	1.288
Sf3b5	0.118255	0.395	0.387	3.07e-18	9.91e-14	1.021
Psma6	0.0674813	0.482	0.518	3.09e-18	9.98e-14	0.931
Hk2	0.0765031	0.337	0.248	3.23e-18	1.04e-13	1.359
Tigd2	0.0179444	0.22	0.271	3.45e-18	1.11e-13	0.812
Rybp	0.0381297	0.298	0.345	3.81e-18	1.23e-13	0.864
Tapbp	0.187133	0.414	0.337	4.7e-18	1.52e-13	1.228
Mydgf	0.0487382	0.359	0.393	4.9e-18	1.58e-13	0.913
Atf6	0.166649	0.32	0.282	4.93e-18	1.59e-13	1.135
Hspa5	0.0798205	0.828	0.849	5.4e-18	1.74e-13	0.975
Eif6	0.0639695	0.405	0.432	5.49e-18	1.77e-13	0.938
Pcna	0.0957187	0.417	0.445	6.14e-18	1.98e-13	0.937
Lamp2	0.183687	0.746	0.689	6.28e-18	2.03e-13	1.083
Tram1	0.115915	0.333	0.323	6.42e-18	2.07e-13	1.031
Rbm7	0.0997209	0.345	0.35	6.72e-18	2.17e-13	0.986
Klf3	0.194642	0.383	0.337	7.41e-18	2.39e-13	1.136
Sumo3	0.0963075	0.333	0.333	7.74e-18	2.5e-13	1
Mrpl30	0.106545	0.392	0.395	7.76e-18	2.51e-13	0.992
Chmp3	0.117878	0.332	0.313	7.91e-18	2.55e-13	1.061
Polr2i	0.0304785	0.238	0.27	8.15e-18	2.63e-13	0.881
Neat1	0.259251	0.744	0.695	9.53e-18	3.08e-13	1.071
Ube2n	0.0241564	0.395	0.447	1.07e-17	3.46e-13	0.884
Dgkz	0.18577	0.328	0.264	1.17e-17	3.78e-13	1.242
Fam174a	0.0870355	0.362	0.368	1.28e-17	4.12e-13	0.984
Tlk1	0.0307432	0.254	0.297	1.39e-17	4.49e-13	0.855
Il17ra	0.202141	0.324	0.252	1.45e-17	4.67e-13	1.286
Mef2d	0.137248	0.32	0.292	1.52e-17	4.89e-13	1.096
Snrpf	0.159498	0.507	0.485	1.56e-17	5.04e-13	1.045
Etv6	0.16002	0.258	0.181	1.66e-17	5.37e-13	1.425
Uqcrfs1	0.0521538	0.419	0.465	1.8e-17	5.8e-13	0.901
Ndufv3	0.0549149	0.368	0.408	2.01e-17	6.48e-13	0.902
Hck	0.0455695	0.29	0.217	2.42e-17	7.8e-13	1.336
Cebpg	0.0075503	0.271	0.317	2.48e-17	8.02e-13	0.855
Ube2j2	0.11988	0.339	0.313	2.63e-17	8.49e-13	1.083
Sap18	0.0552069	0.441	0.484	2.94e-17	9.51e-13	0.911
Raly	0.0164232	0.434	0.491	3.01e-17	9.73e-13	0.884
Wipf1	0.0608667	0.304	0.339	3.06e-17	9.88e-13	0.897
Usp25	0.0831399	0.327	0.339	3.12e-17	1.01e-12	0.965
Bcl2a1b	0.195032	0.482	0.37	3.72e-17	1.2e-12	1.303
Cdk2ap2	0.156976	0.315	0.304	3.86e-17	1.25e-12	1.036
Ncoa3	0.0786303	0.291	0.304	3.87e-17	1.25e-12	0.957
Slc7a8	0.167175	0.263	0.208	4.66e-17	1.5e-12	1.264
Lgals8	0.114969	0.254	0.235	4.77e-17	1.54e-12	1.081
Hnrnpd	0.0955485	0.566	0.596	5.9e-17	1.9e-12	0.95
Erh	0.0646623	0.357	0.388	7.01e-17	2.26e-12	0.92
Nampt	0.181195	0.332	0.261	7.36e-17	2.38e-12	1.272
Ppp4r3b	0.0125931	0.291	0.348	7.54e-17	2.43e-12	0.836
Sbno2	0.211746	0.361	0.279	7.55e-17	2.44e-12	1.294
Sptlc2	0.15358	0.349	0.292	7.67e-17	2.47e-12	1.195
Lsm4	0.0618788	0.362	0.391	8.52e-17	2.75e-12	0.926
Mrpl42	0.0325128	0.245	0.271	8.87e-17	2.86e-12	0.904
Lnpep	0.122063	0.439	0.446	9.12e-17	2.95e-12	0.984
Mrpl11	0.00365172	0.213	0.255	9.97e-17	3.22e-12	0.835
Tet2	0.191282	0.361	0.295	1.08e-16	3.48e-12	1.224
Mybbp1a	0.00496993	0.214	0.267	1.1e-16	3.55e-12	0.801
Prr13	0.187565	0.358	0.287	1.11e-16	3.58e-12	1.247
Gtf2f1	0.00698184	0.25	0.303	1.25e-16	4.05e-12	0.825
Tab2	0.0681264	0.386	0.424	1.29e-16	4.16e-12	0.91
Nfkbiz	0.250446	0.587	0.496	1.43e-16	4.63e-12	1.183
Ube2j1	0.069758	0.256	0.272	1.47e-16	4.76e-12	0.941
Lsm12	0.0599535	0.362	0.39	1.53e-16	4.95e-12	0.928
Chmp1a	0.083123	0.252	0.25	1.75e-16	5.65e-12	1.008
Cdk13	0.00254423	0.268	0.329	1.95e-16	6.29e-12	0.815
Eif4g3	0.0807119	0.362	0.38	2.07e-16	6.68e-12	0.953
Eef2	0.0534177	0.76	0.813	2.13e-16	6.88e-12	0.935
Iscu	0.0884979	0.388	0.403	2.28e-16	7.35e-12	0.963
Eif2s1	0.0202359	0.293	0.335	2.31e-16	7.46e-12	0.875
Larp4b	0.123752	0.341	0.334	2.32e-16	7.48e-12	1.021
Banf1	0.0416067	0.239	0.272	2.38e-16	7.69e-12	0.879
Galnt1	0.078213	0.355	0.378	2.43e-16	7.86e-12	0.939
Sarnp	0.0160689	0.362	0.414	2.55e-16	8.22e-12	0.874
Mia2	0.152886	0.451	0.419	2.87e-16	9.27e-12	1.076
Tomm5	0.0274296	0.269	0.303	3.06e-16	9.88e-12	0.888
Dpm1	0.00127162	0.428	0.499	3.54e-16	1.14e-11	0.858
Ago2	0.183132	0.324	0.267	3.93e-16	1.27e-11	1.213
Slc25a5	0.0501789	0.678	0.714	4.53e-16	1.46e-11	0.95
Azin1	0.0367712	0.467	0.528	4.67e-16	1.51e-11	0.884
Trappc2l	0.0635619	0.312	0.322	4.68e-16	1.51e-11	0.969
Wbp11	0.0758912	0.397	0.417	4.99e-16	1.61e-11	0.952
Camk2d	0.184746	0.373	0.304	5.53e-16	1.79e-11	1.227
Kras	0.124589	0.416	0.416	5.56e-16	1.8e-11	1
Usp19	0.00510043	0.225	0.275	6.27e-16	2.03e-11	0.818
Atpif1	0.16599	0.534	0.487	6.61e-16	2.14e-11	1.097
Nmt1	0.0353407	0.376	0.423	6.67e-16	2.15e-11	0.889
Ssbp4	0.140994	0.392	0.312	8.18e-16	2.64e-11	1.256
Nfkbia	0.043707	0.838	0.814	8.31e-16	2.68e-11	1.029
Ppp6r3	0.0446768	0.232	0.267	8.59e-16	2.77e-11	0.869
Sdhc	0.0314367	0.235	0.263	8.86e-16	2.86e-11	0.894
Chd7	0.0436763	0.455	0.513	9.13e-16	2.95e-11	0.887
Exoc5	0.0653461	0.318	0.347	1.01e-15	3.25e-11	0.916
P2ry6	0.12638	0.257	0.187	1.06e-15	3.43e-11	1.374
Hspa8	0.170518	0.926	0.919	1.09e-15	3.53e-11	1.008
Hdgf	0.00256211	0.379	0.44	1.1e-15	3.54e-11	0.861
Arpp19	0.0695319	0.509	0.542	1.1e-15	3.55e-11	0.939
Clock	0.0254627	0.21	0.258	1.32e-15	4.27e-11	0.814
Cox16	0.0571792	0.298	0.32	1.55e-15	4.99e-11	0.931
Rabep1	0.00769183	0.243	0.292	1.55e-15	4.99e-11	0.832
Rnf111	0.0369234	0.269	0.304	1.6e-15	5.15e-11	0.885
Rin2	0.149216	0.311	0.292	1.93e-15	6.24e-11	1.065
Rbm17	0.0191756	0.247	0.287	2.35e-15	7.58e-11	0.861
Cox17	0.019558	0.448	0.511	2.42e-15	7.82e-11	0.877
Tpp1	0.0686903	0.328	0.358	2.5e-15	8.08e-11	0.916
Lmnb1	0.0324003	0.267	0.199	2.97e-15	9.58e-11	1.342
Dnttip2	0.0137042	0.364	0.416	2.98e-15	9.62e-11	0.875
Eloa	0.100822	0.307	0.297	3.03e-15	9.77e-11	1.034
Rnf4	0.0751592	0.288	0.3	3.14e-15	1.01e-10	0.96
Calr	0.1458	0.671	0.683	3.19e-15	1.03e-10	0.982
Crebbp	0.00933452	0.386	0.45	3.74e-15	1.21e-10	0.858
Brd4	0.0286207	0.433	0.485	3.82e-15	1.23e-10	0.893
Pin4	0.0535747	0.267	0.282	4.02e-15	1.3e-10	0.947
Clptm1l	0.0629801	0.256	0.265	4.03e-15	1.3e-10	0.966
Fundc2	0.0594295	0.247	0.259	4.66e-15	1.51e-10	0.954
Ndufa8	0.0250763	0.399	0.445	4.71e-15	1.52e-10	0.897
Dusp3	0.0942704	0.355	0.343	4.94e-15	1.6e-10	1.035
Golph3	0.134916	0.308	0.277	5.49e-15	1.77e-10	1.112
Ube2f	0.160702	0.354	0.296	6.34e-15	2.05e-10	1.196
Ppp4c	0.0986316	0.339	0.324	6.44e-15	2.08e-10	1.046
Psma5	0.0286555	0.364	0.406	6.57e-15	2.12e-10	0.897
Adrb2	0.201814	0.282	0.21	6.61e-15	2.14e-10	1.343
Stk4	0.0719915	0.247	0.256	6.96e-15	2.25e-10	0.965
Sp3	0.0668357	0.309	0.335	9.45e-15	3.05e-10	0.922
Dnajb11	0.0856922	0.343	0.352	9.98e-15	3.22e-10	0.974
Ndufs4	0.0371685	0.358	0.388	1.03e-14	3.31e-10	0.923
Pan3	0.092084	0.28	0.283	1.05e-14	3.39e-10	0.989
Sumo1	0.0539265	0.472	0.51	1.2e-14	3.87e-10	0.925
Got2	0.0560832	0.258	0.278	1.37e-14	4.44e-10	0.928
Uqcr10	0.122956	0.564	0.556	1.43e-14	4.61e-10	1.014
Rheb	0.0996173	0.513	0.523	1.48e-14	4.79e-10	0.981
Cox7a2	0.0917428	0.619	0.648	1.68e-14	5.43e-10	0.955
Dlst	0.0507989	0.299	0.331	1.71e-14	5.52e-10	0.903
Hmgb2	0.0432719	0.658	0.645	1.72e-14	5.54e-10	1.02
Hectd1	0.00910316	0.466	0.533	1.88e-14	6.07e-10	0.874
Ypel5	0.0880795	0.333	0.345	2.14e-14	6.91e-10	0.965
Syngr2	0.157096	0.388	0.343	2.36e-14	7.61e-10	1.131
Ndufb5	0.0091919	0.465	0.527	2.78e-14	8.99e-10	0.882
Dnajc2	0.000419256	0.225	0.267	2.81e-14	9.06e-10	0.843
Cycs	0.0396183	0.45	0.495	2.83e-14	9.13e-10	0.909
Dyrk1a	0.0930399	0.269	0.28	2.96e-14	9.54e-10	0.961
Zswim6	0.09205	0.261	0.274	3.13e-14	1.01e-09	0.953
Psme2	0.144283	0.388	0.346	3.52e-14	1.14e-09	1.121
Gm11808	0.157391	0.336	0.275	3.67e-14	1.18e-09	1.222
Man1a	0.106228	0.305	0.315	4.13e-14	1.33e-09	0.968
1810058I24Rik	0.111696	0.406	0.393	4.22e-14	1.36e-09	1.033
Gpsm3	0.0853879	0.329	0.244	4.38e-14	1.41e-09	1.348
Ramac	0.0395003	0.283	0.312	5.12e-14	1.65e-09	0.907
Ggnbp2	0.0296751	0.39	0.44	5.89e-14	1.9e-09	0.886
Rab11a	0.141497	0.401	0.369	6.42e-14	2.07e-09	1.087
Wtap	0.116062	0.289	0.272	6.53e-14	2.11e-09	1.062
Ndufv2	0.0387805	0.416	0.446	7.49e-14	2.42e-09	0.933
Cbl	0.130895	0.41	0.395	8.04e-14	2.6e-09	1.038
Raf1	0.0503779	0.248	0.277	8.81e-14	2.84e-09	0.895
Dot1l	0.151063	0.274	0.252	8.89e-14	2.87e-09	1.087
Nrbp1	0.107154	0.307	0.294	9.43e-14	3.04e-09	1.044
Usp47	0.0309225	0.214	0.253	1.03e-13	3.32e-09	0.846
Cdk9	0.0343685	0.306	0.341	1.14e-13	3.68e-09	0.897
Trafd1	0.148214	0.329	0.278	1.16e-13	3.75e-09	1.183
Mrps24	0.0531579	0.387	0.412	1.23e-13	3.97e-09	0.939
Lsm5	0.0230125	0.267	0.296	1.25e-13	4.02e-09	0.902
Mrps21	0.07611	0.358	0.363	1.4e-13	4.52e-09	0.986
Snrpd1	0.0684025	0.408	0.425	1.7e-13	5.48e-09	0.96
Cnpy3	0.0944429	0.266	0.252	1.73e-13	5.58e-09	1.056
Mrps18a	0.0193456	0.238	0.258	1.86e-13	6.01e-09	0.922
Cep350	0.0323164	0.287	0.319	1.98e-13	6.41e-09	0.9
Twf1	0.0619839	0.293	0.314	2.15e-13	6.93e-09	0.933
Usp7	0.0105688	0.318	0.371	2.17e-13	6.99e-09	0.857
Dnajc5	7.04e-05	0.304	0.36	2.33e-13	7.54e-09	0.844
Mapre2	0.0242853	0.292	0.338	2.35e-13	7.58e-09	0.864
Copb2	0.0335556	0.305	0.338	3.07e-13	9.9e-09	0.902
Dph3	0.0079737	0.315	0.366	3.67e-13	1.18e-08	0.861
Trappc6b	0.00584731	0.287	0.325	3.84e-13	1.24e-08	0.883
Wdr1	0.0429256	0.307	0.341	3.88e-13	1.25e-08	0.9
Pcbp1	0.0623006	0.568	0.601	4.81e-13	1.55e-08	0.945
Ccdc174	0.00233714	0.256	0.303	5.06e-13	1.63e-08	0.845
Polr2k	0.116468	0.358	0.336	5.19e-13	1.67e-08	1.065
Serbp1	0.075439	0.724	0.756	5.52e-13	1.78e-08	0.958
Pacsin2	0.146381	0.324	0.265	5.79e-13	1.87e-08	1.223
Cln8	0.0830326	0.299	0.305	8.4e-13	2.71e-08	0.98
Uqcr11	0.0557412	0.534	0.559	1.09e-12	3.53e-08	0.955
Actg1	0.148155	0.894	0.917	1.41e-12	4.55e-08	0.975
Usp8	0.0405059	0.293	0.316	1.44e-12	4.65e-08	0.927
Atp5g2	0.0413842	0.674	0.723	1.6e-12	5.17e-08	0.932
Map3k2	0.0392351	0.291	0.325	1.77e-12	5.72e-08	0.895
Cenpx	0.0976686	0.289	0.256	1.95e-12	6.29e-08	1.129
Kpna4	0.105577	0.399	0.404	2.32e-12	7.5e-08	0.988
Rac1	0.0314418	0.691	0.746	2.46e-12	7.95e-08	0.926
Copa	0.05788	0.359	0.384	2.72e-12	8.78e-08	0.935
Glmp	0.0740842	0.334	0.334	2.91e-12	9.38e-08	1
Ndufb2	0.0386447	0.358	0.382	2.92e-12	9.44e-08	0.937
Psma1	0.0553613	0.392	0.417	3.4e-12	1.1e-07	0.94
Ap3b1	0.0386031	0.237	0.26	3.52e-12	1.14e-07	0.912
Anapc13	0.01543	0.267	0.299	3.77e-12	1.22e-07	0.893
Cmip	0.109187	0.347	0.332	4.22e-12	1.36e-07	1.045
Supt5	0.0412482	0.273	0.295	4.34e-12	1.4e-07	0.925
Nptn	0.093509	0.413	0.416	4.39e-12	1.42e-07	0.993
Jak2	0.00323716	0.206	0.256	4.46e-12	1.44e-07	0.805
Rpn2	0.101656	0.433	0.429	4.52e-12	1.46e-07	1.009
Sik1	0.0378703	0.272	0.204	4.71e-12	1.52e-07	1.333
Sde2	0.147165	0.46	0.408	4.72e-12	1.52e-07	1.127
Eif3a	0.0556596	0.64	0.686	5.24e-12	1.69e-07	0.933
Hdlbp	0.100553	0.486	0.495	5.41e-12	1.75e-07	0.982
Zc3hav1	0.146747	0.335	0.259	5.51e-12	1.78e-07	1.293
Rbmxl1	0.00736781	0.243	0.278	5.64e-12	1.82e-07	0.874
Tlr7	0.0377302	0.293	0.235	5.72e-12	1.85e-07	1.247
Atp5h	0.0038843	0.657	0.719	6.03e-12	1.95e-07	0.914
Vav1	0.0137806	0.27	0.221	6.14e-12	1.98e-07	1.222
Slc39a1	0.150568	0.267	0.229	6.33e-12	2.04e-07	1.166
Nucb1	0.096602	0.346	0.335	7.2e-12	2.33e-07	1.033
Eapp	0.0112559	0.29	0.332	7.27e-12	2.35e-07	0.873
Ssu72	0.0228119	0.375	0.417	1.01e-11	3.25e-07	0.899
Gtf2b	0.0129685	0.341	0.389	1.01e-11	3.27e-07	0.877
Tbca	0.0742832	0.416	0.428	1.63e-11	5.27e-07	0.972
Ppt1	0.134723	0.4	0.366	1.68e-11	5.42e-07	1.093
Zfand3	0.0793218	0.275	0.273	1.73e-11	5.58e-07	1.007
Commd1	0.0139467	0.276	0.306	1.78e-11	5.74e-07	0.902
Zc3h12a	0.0719774	0.331	0.253	1.85e-11	5.96e-07	1.308
Ola1	0.0174672	0.241	0.272	1.97e-11	6.36e-07	0.886
Stk38	0.0106979	0.227	0.263	2.11e-11	6.82e-07	0.863
Hsd17b12	0.0382358	0.384	0.417	2.67e-11	8.61e-07	0.921
Pdcd6	0.0616586	0.403	0.42	2.7e-11	8.73e-07	0.96
Fli1	0.0627824	0.267	0.258	3.17e-11	1.02e-06	1.035
Atp6v0a1	0.0193596	0.254	0.296	3.28e-11	1.06e-06	0.858
Anxa7	0.117986	0.254	0.198	3.34e-11	1.08e-06	1.283
[truncated: 172 more rows]

## Sheet: Microglia
gene	avg_logFC	pct.1	pct.2	p_val	p_val_adj	gene_diff
[truncated: 1,888 more rows]

[truncated: 9 more sheets: Monocyte DC, Mural cells, Neuron, Neutrophil, NK, Oligodendrocytes, OPC, T cells, Naive T cells]
