# Supplementary material for: Acute ischemia induces spatially and transcriptionally distinct microglial subclusters
Source: Genome Med. 2023 Dec 11;15:109. doi: 10.1186/s13073-023-01257-5 (PMC10712107; doi:10.1186/s13073-023-01257-5)
Supplement: Supplementary file 4 — Additional file 4: Table S4. Markers for microglia at different time points in scRNA-seq datasheet. [file 13073_2023_1257_MOESM4_ESM.xlsx]

## Sheet: sham
gene	avg_logFC	pct.1	pct.2	p_val	p_val_adj	gene_diff
Cx3cr1	1.54078	0.984	0.771	0	0	1.276
Gpr34	1.36979	0.948	0.543	0	0	1.746
P2ry12	1.32255	0.964	0.759	0	0	1.27
Plxdc2	1.00871	0.906	0.513	0	0	1.766
Olfml3	0.930692	0.93	0.652	0	0	1.426
Slc2a5	0.895152	0.69	0.216	0	0	3.194
Ighm	0.832862	0.663	0.232	0	0	2.858
Hpgd	0.792057	0.769	0.354	0	0	2.172
Aif1	0.791361	0.883	0.578	0	0	1.528
Arhgap5	0.788572	0.873	0.601	0	0	1.453
Sall1	0.774178	0.647	0.226	0	0	2.863
Tmem119	0.762882	0.964	0.798	0	0	1.208
P2ry13	0.736142	0.863	0.555	0	0	1.555
Nav2	0.696825	0.601	0.235	0	0	2.557
Bin1	0.694917	0.945	0.691	0	0	1.368
Lpcat2	0.68513	0.943	0.781	0	0	1.207
Scoc	0.670728	0.81	0.53	0	0	1.528
Pmepa1	0.663558	0.905	0.722	0	0	1.253
Marcks	0.654261	0.969	0.879	0	0	1.102
Adgrg1	0.653867	0.795	0.469	0	0	1.695
Srgap2	0.642499	0.914	0.702	0	0	1.302
Siglech	0.637535	0.963	0.843	0	0	1.142
F11r	0.635908	0.819	0.551	0	0	1.486
Lair1	0.624001	0.9	0.662	0	0	1.36
Rgs10	0.617447	0.961	0.866	0	0	1.11
Selplg	0.553484	0.983	0.889	0	0	1.106
Hexb	0.423844	0.996	0.994	0	0	1.002
Itm2b	0.393324	0.99	0.982	0	0	1.008
Ckb	0.591553	0.942	0.767	1.15018482351842e-320	3.71337170272923e-316	1.228
Qk	0.534919	0.959	0.891	4.20736422685489e-319	1.3583475406401e-314	1.076
Vsir	0.510517	0.965	0.84	8.86885324795815e-310	2.86331e-305	1.149
Gm42418	0.354382	1	1	0	4.96841e-304	1
Trem2	0.40945	0.989	0.964	1.36437e-295	4.40487e-291	1.026
Susd3	0.611202	0.687	0.362	1.7749e-295	5.73026e-291	1.898
Csf1r	0.3525	0.993	0.98	1.56148e-294	5.04123e-290	1.013
Slco2b1	0.596572	0.885	0.651	4.10397e-294	1.32497e-289	1.359
Unc93b1	0.484724	0.946	0.849	3.93935e-282	1.27182e-277	1.114
Col27a1	0.626564	0.609	0.255	1.82663e-279	5.89728e-275	2.388
Gal3st4	0.532229	0.381	0.079	8.09672e-279	2.61403e-274	4.823
Tmsb4x	0.462279	0.995	0.991	3.32899e-273	1.07476e-268	1.004
Tanc2	0.562566	0.793	0.584	2.36214e-270	7.62618e-266	1.358
Scamp2	0.532643	0.875	0.713	3.417e-270	1.10318e-265	1.227
Sparc	0.426287	0.987	0.965	5.11806e-270	1.65237e-265	1.023
Selenop	0.468166	0.963	0.883	7.97307e-266	2.57411e-261	1.091
Cmtm7	0.573583	0.695	0.399	5.71717e-264	1.84579e-259	1.742
Ly86	0.446493	0.969	0.903	3.47548e-262	1.12206e-257	1.073
Csmd3	0.631913	0.54	0.208	7.13839e-262	2.30463e-257	2.596
Lst1	0.628419	0.486	0.173	3.00537e-260	9.70285e-256	2.809
Mef2c	0.487963	0.948	0.838	2.55947e-251	8.26325e-247	1.131
Fgd2	0.569237	0.724	0.414	1.75798e-249	5.67563e-245	1.749
Dpysl2	0.550851	0.536	0.223	1.06429e-248	3.43606e-244	2.404
Sirpa	0.483775	0.933	0.818	5.35055e-248	1.72743e-243	1.141
Ppfia4	0.573684	0.561	0.239	4.97985e-245	1.60774e-240	2.347
Tmem173	0.563669	0.619	0.298	2.0855e-240	6.73304e-236	2.077
Dnajb1	0.840362	0.772	0.55	7.68199e-240	2.48013e-235	1.404
Gna15	0.532029	0.573	0.266	2.39783e-232	7.74139e-228	2.154
Fchsd2	0.553365	0.535	0.23	3.19723e-229	1.03222e-224	2.326
Crybb1	0.616177	0.828	0.581	9.40062e-229	3.03499e-224	1.425
Bin2	0.535733	0.763	0.502	1.01898e-228	3.28979e-224	1.52
Ptgs1	0.504658	0.879	0.707	4.43242e-228	1.43101e-223	1.243
Slc29a3	0.527031	0.714	0.455	1.80776e-225	5.83636e-221	1.569
Ecscr	0.550118	0.736	0.479	1.57376e-222	5.08088e-218	1.537
Rasgrp3	0.545955	0.714	0.429	3.83564e-222	1.23834e-217	1.664
Lrba	0.522376	0.459	0.175	1.82265e-219	5.88444e-215	2.623
Nrp1	0.47332	0.342	0.079	2.91867e-212	9.42291e-208	4.329
Zfp710	0.491578	0.474	0.187	3.85032e-210	1.24308e-205	2.535
Mir99ahg	0.524381	0.461	0.175	1.54292e-203	4.9813e-199	2.634
Serinc3	0.293569	0.977	0.961	3.08632e-202	9.96417e-198	1.017
Rtn4rl1	0.488129	0.501	0.215	1.30959e-199	4.22803e-195	2.33
Nav3	0.564648	0.675	0.397	2.36602e-199	7.63871e-195	1.7
Pld4	0.468694	0.882	0.7	2.15429e-198	6.95513e-194	1.26
Sft2d1	0.447508	0.828	0.677	1.69729e-195	5.4797e-191	1.223
Commd8	0.482648	0.65	0.412	2.80156e-195	9.04485e-191	1.578
Ivns1abp	0.478009	0.866	0.686	1.09944e-194	3.54956e-190	1.262
Gnas	0.500636	0.947	0.88	6.9454e-191	2.24232e-186	1.076
Fscn1	0.494083	0.712	0.469	1.24241e-189	4.01113e-185	1.518
Clec4a2	0.462936	0.401	0.128	1.29498e-187	4.18083e-183	3.133
Fbrsl1	0.495181	0.517	0.261	2.5683e-187	8.29177e-183	1.981
Elmo1	0.475058	0.814	0.618	3.89084e-186	1.25616e-181	1.317
Otulinl	0.470015	0.822	0.613	1.60282e-185	5.17469e-181	1.341
Gtf2h2	0.448531	0.523	0.262	5.4696e-182	1.76586e-177	1.996
Tln2	0.427182	0.33	0.089	3.75206e-179	1.21135e-174	3.708
Rps6ka1	0.4771	0.638	0.384	5.18728e-177	1.67471e-172	1.661
Itgam	0.410078	0.918	0.797	1.22206e-175	3.94541e-171	1.152
Dock8	0.476599	0.557	0.287	5.00507e-172	1.61589e-167	1.941
Pde3b	0.441813	0.807	0.645	2.62117e-166	8.46246e-162	1.251
Jun	0.136518	0.97	0.969	1.81032e-164	5.84463e-160	1.001
Ophn1	0.455079	0.606	0.352	2.58312e-160	8.3396e-156	1.722
Irf8	0.415067	0.874	0.747	3.48183e-160	1.12411e-155	1.17
Cmtm6	0.428463	0.748	0.558	4.2466e-158	1.37101e-153	1.341
Csf3r	0.442025	0.669	0.436	9.30428e-158	3.00389e-153	1.534
Bmyc	0.432388	0.462	0.216	3.49477e-150	1.12829e-145	2.139
Slc12a2	0.463095	0.481	0.249	9.24687e-150	2.98535e-145	1.932
Cst3	0.26003	1	0.999	6.90614e-148	2.22965e-143	1.001
Asb2	0.342546	0.252	0.065	1.35786e-147	4.38384e-143	3.877
Nuak1	0.439502	0.516	0.276	5.25191e-147	1.69558e-142	1.87
Twf2	0.413291	0.632	0.413	1.4314e-146	4.62126e-142	1.53
Ptpn6	0.420725	0.654	0.432	1.84282e-146	5.94954e-142	1.514
Maf	0.415333	0.855	0.663	1.8426e-144	5.94884e-140	1.29
Pycard	0.419414	0.736	0.502	1.87026e-144	6.03812e-140	1.466
Ttr	0.0506498	0.998	0.931	1.02446e-143	3.30747e-139	1.072
Evl	0.391961	0.483	0.277	1.22214e-143	3.94567e-139	1.744
Herc2	0.43349	0.581	0.33	5.76161e-143	1.86014e-138	1.761
Khdrbs3	0.362833	0.281	0.086	9.73758e-143	3.14378e-138	3.267
Lmo2	0.416644	0.68	0.476	5.84442e-142	1.88687e-137	1.429
Camk1	0.403367	0.742	0.56	8.54992e-141	2.76034e-136	1.325
Rnase4	0.416136	0.875	0.742	4.65186e-139	1.50185e-134	1.179
Snn	0.371077	0.332	0.124	2.13453e-138	6.89134e-134	2.677
Clk1	0.3607	0.935	0.871	5.12408e-137	1.65431e-132	1.073
Laptm5	0.246956	0.985	0.976	3.16667e-136	1.02236e-131	1.009
Arsb	0.433361	0.567	0.342	3.24853e-135	1.04879e-130	1.658
Lims1	0.400963	0.558	0.348	2.33172e-134	7.52795e-130	1.603
Fcgr1	0.411707	0.736	0.532	1.01555e-133	3.27871e-129	1.383
Numb	0.418292	0.571	0.351	1.3701e-133	4.42337e-129	1.627
Asph	0.410796	0.574	0.323	2.82071e-132	9.10666e-128	1.777
Tmem176b	0.430106	0.762	0.623	3.16674e-131	1.02238e-126	1.223
Cyth4	0.357763	0.887	0.786	1.38644e-130	4.47612e-126	1.128
AC149090.1	0.420148	0.474	0.243	2.3459e-130	7.57372e-126	1.951
Mbnl1	0.383272	0.877	0.758	1.30994e-129	4.22913e-125	1.157
Rgs3	0.546954	0.482	0.261	1.7345e-129	5.59984e-125	1.847
Dock10	0.40734	0.691	0.463	4.242e-128	1.36953e-123	1.492
Cfh	0.371245	0.847	0.701	4.66048e-128	1.50464e-123	1.208
Ldhb	0.376978	0.834	0.698	6.96045e-127	2.24718e-122	1.195
Pip4k2a	0.397586	0.689	0.492	1.44574e-126	4.66757e-122	1.4
Tnfrsf13b	0.358594	0.321	0.117	2.2035e-125	7.11401e-121	2.744
Fcrls	0.347754	0.959	0.915	6.92613e-124	2.2361e-119	1.048
Plxnb2	0.407621	0.613	0.391	3.20121e-123	1.03351e-118	1.568
Cd37	0.354088	0.837	0.704	3.1961e-121	1.03186e-116	1.189
Akirin2	0.382443	0.586	0.385	1.6154e-120	5.21531e-116	1.522
Ints6l	0.403741	0.498	0.27	2.28507e-119	7.37734e-115	1.844
Gpr155	0.377473	0.389	0.174	2.64804e-119	8.54918e-115	2.236
Phf14	0.389101	0.607	0.403	1.19716e-118	3.86502e-114	1.506
Plcl2	0.373616	0.454	0.251	3.43526e-118	1.10907e-113	1.809
Itga6	0.405784	0.631	0.403	4.25356e-118	1.37326e-113	1.566
Cyfip1	0.333907	0.898	0.774	8.53197e-117	2.75455e-112	1.16
Ptpn18	0.386141	0.714	0.527	2.28592e-116	7.3801e-112	1.355
Tsc22d2	0.423771	0.681	0.537	5.68353e-116	1.83493e-111	1.268
Abhd12	0.318949	0.905	0.816	3.0245e-115	9.76458e-111	1.109
Hexa	0.33156	0.896	0.792	3.71022e-115	1.19785e-110	1.131
Clip1	0.411668	0.658	0.574	4.10752e-113	1.32611e-108	1.146
Cebpzos	0.372974	0.419	0.206	6.30753e-113	2.03639e-108	2.034
Acp2	0.366969	0.456	0.261	5.76225e-112	1.86034e-107	1.747
Abi3	0.355581	0.77	0.562	3.92692e-109	1.26781e-104	1.37
Epb41l2	0.320128	0.899	0.821	5.51176e-107	1.77947e-102	1.095
Grcc10	0.356805	0.597	0.409	3.66298e-105	1.18259e-100	1.46
Tifab	0.286798	0.263	0.096	1.17838e-104	3.80439e-100	2.74
Fosb	0.375517	0.928	0.891	1.54842e-102	4.99907e-98	1.042
Abl1	0.33817	0.407	0.217	3.57601e-101	1.15451e-96	1.876
Chd9	0.366645	0.521	0.332	6.34386e-101	2.04812e-96	1.569
Frmd4a	0.338315	0.758	0.602	4.01457e-100	1.2961e-95	1.259
Myo1f	0.312507	0.316	0.136	1.33604e-99	4.31339e-95	2.324
Apbb1ip	0.313081	0.87	0.78	3.70117e-99	1.19492e-94	1.115
Kctd12	0.312989	0.935	0.846	1.08288e-98	3.49607e-94	1.105
Mertk	0.334381	0.849	0.722	2.20193e-98	7.10893e-94	1.176
Prex1	0.346745	0.577	0.391	2.25922e-98	7.29388e-94	1.476
Cbfa2t3	0.359696	0.32	0.132	2.75984e-98	8.91015e-94	2.424
Actb	0.102948	0.998	0.998	3.54266e-98	1.14375e-93	1
Dnaja1	0.403617	0.811	0.76	3.80692e-98	1.22906e-93	1.067
Fam102b	0.363002	0.665	0.488	7.24792e-97	2.33999e-92	1.363
Prpsap2	0.312251	0.368	0.193	1.1477e-96	3.70533e-92	1.907
Csnk1e	0.32334	0.79	0.663	2.47148e-96	7.97916e-92	1.192
Cryba4	0.336722	0.333	0.154	3.56444e-96	1.15078e-91	2.162
Eng	0.311779	0.315	0.145	8.47601e-96	2.73648e-91	2.172
Ddx3x	0.373096	0.856	0.779	1.13745e-95	3.67226e-91	1.099
Cd180	0.329633	0.418	0.209	2.17501e-95	7.02201e-91	2
Ddx5	0.243346	0.975	0.969	2.71043e-95	8.75061e-91	1.006
Rab6b	0.312531	0.346	0.177	6.41521e-95	2.07115e-90	1.955
Scamp5	0.27079	0.27	0.101	3.90498e-94	1.26072e-89	2.673
Ntpcr	0.321864	0.677	0.449	9.82616e-94	3.17238e-89	1.508
C1qc	0.134151	0.995	0.997	1.97144e-93	6.36479e-89	0.998
Golm1	0.293584	0.86	0.735	3.4365e-91	1.10947e-86	1.17
Nr1d2	0.324219	0.391	0.204	1.69011e-90	5.45652e-86	1.917
Skil	0.284492	0.919	0.892	2.96212e-90	9.56321e-86	1.03
Abcc3	0.303528	0.341	0.163	8.63246e-90	2.78699e-85	2.092
Ang	0.345805	0.55	0.38	1.90349e-89	6.14543e-85	1.447
Zfp706	0.322308	0.632	0.486	9.50905e-88	3.07e-83	1.3
Calm2	0.270179	0.921	0.857	1.39996e-87	4.51978e-83	1.075
Ccdc12	0.315152	0.571	0.415	6.86539e-87	2.21649e-82	1.376
Dynll1	0.335742	0.589	0.421	1.23276e-86	3.97997e-82	1.399
Tgfbr2	0.303041	0.775	0.634	2.04661e-85	6.60747e-81	1.222
Hnrnph1	0.327568	0.782	0.664	2.16412e-85	6.98687e-81	1.178
Gng10	0.324697	0.817	0.713	5.53352e-85	1.7865e-80	1.146
Ikzf1	0.316168	0.671	0.491	6.40854e-85	2.069e-80	1.367
Idh2	0.309902	0.438	0.281	1.99247e-83	6.4327e-79	1.559
Slc25a37	0.292785	0.323	0.154	6.92301e-83	2.23509e-78	2.097
Mlxipl	0.313981	0.386	0.22	7.82034e-83	2.5248e-78	1.755
Cttnbp2nl	0.309448	0.74	0.584	3.23512e-82	1.04446e-77	1.267
Tmem59	0.284159	0.849	0.741	4.99864e-82	1.61381e-77	1.146
Mgll	0.31917	0.386	0.205	6.34586e-82	2.04876e-77	1.883
Ptpro	0.341839	0.528	0.333	6.35742e-82	2.05249e-77	1.586
Rapgef5	0.33144	0.615	0.447	1.4355e-81	4.63451e-77	1.376
Jam2	0.271668	0.278	0.12	2.18324e-81	7.04859e-77	2.317
Atp8a2	0.29787	0.332	0.162	3.36894e-81	1.08766e-76	2.049
Wsb1	0.269651	0.92	0.854	7.6265e-80	2.46221e-75	1.077
Abca9	0.326601	0.584	0.405	9.69217e-80	3.12912e-75	1.442
Capn3	0.268916	0.301	0.141	9.79615e-80	3.16269e-75	2.135
Calr	0.28711	0.9	0.844	1.16053e-79	3.74676e-75	1.066
Cep68	0.269948	0.273	0.119	7.52604e-79	2.42978e-74	2.294
Tgif2	0.27867	0.281	0.133	1.57729e-78	5.0923e-74	2.113
Zfp467	0.247023	0.252	0.101	1.38986e-77	4.48715e-73	2.495
Mpeg1	0.295362	0.855	0.745	2.19013e-77	7.07083e-73	1.148
E230029C05Rik	0.325728	0.494	0.331	2.86017e-77	9.23406e-73	1.492
Rp2	0.267171	0.288	0.136	3.1408e-77	1.01401e-72	2.118
Anp32a	0.29587	0.521	0.375	7.77844e-77	2.51127e-72	1.389
Btg2	0.106433	0.951	0.907	2.69938e-76	8.71495e-72	1.049
Hpgds	0.263243	0.9	0.797	2.78823e-76	9.00181e-72	1.129
Agmo	0.298095	0.415	0.243	3.54519e-76	1.14457e-71	1.708
Fmnl3	0.294535	0.509	0.348	2.32222e-75	7.49729e-71	1.463
S100a9	0.335349	0.543	0.342	1.33819e-74	4.32035e-70	1.588
Inpp4b	0.288986	0.318	0.161	1.88048e-74	6.07114e-70	1.975
Whrn	0.297879	0.405	0.242	2.80325e-74	9.05028e-70	1.674
Kif21b	0.28506	0.358	0.194	5.12207e-74	1.65366e-69	1.845
Limd2	0.298053	0.627	0.494	5.2011e-74	1.67917e-69	1.269
Cxxc5	0.293494	0.476	0.331	7.72023e-74	2.49248e-69	1.438
Ubash3b	0.308611	0.577	0.413	1.42572e-73	4.60295e-69	1.397
0610010K14Rik	0.285987	0.433	0.291	1.80472e-72	5.82654e-68	1.488
Gm2629	0.278529	0.342	0.189	1.91916e-72	6.196e-68	1.81
Hps4	0.294721	0.566	0.401	2.36338e-72	7.63018e-68	1.411
Slc9a9	0.277882	0.325	0.179	5.60024e-72	1.80804e-67	1.816
Ets1	0.29153	0.442	0.285	7.79217e-72	2.5157e-67	1.551
Casp8	0.292202	0.482	0.337	5.03104e-71	1.62427e-66	1.43
Tgfb1	0.274717	0.762	0.655	6.55743e-71	2.11707e-66	1.163
Ldlrad4	0.292501	0.487	0.335	1.17904e-70	3.80653e-66	1.454
Sox4	0.352138	0.511	0.323	1.82087e-70	5.87869e-66	1.582
Clasp2	0.275675	0.368	0.206	1.8388e-70	5.93658e-66	1.786
Rap1gds1	0.278113	0.465	0.316	1.08241e-69	3.49455e-65	1.472
Papss1	0.278944	0.387	0.257	1.12439e-69	3.63009e-65	1.506
Il6st	0.291601	0.434	0.269	1.51904e-69	4.90422e-65	1.613
Rtn1	0.275612	0.349	0.195	2.70051e-69	8.71858e-65	1.79
Psmb9	0.259242	0.34	0.18	3.66611e-69	1.1836e-64	1.889
Fli1	0.292785	0.572	0.418	5.44543e-69	1.75806e-64	1.368
Nptn	0.280476	0.634	0.503	1.07785e-68	3.47982e-64	1.26
Mlec	0.284341	0.516	0.383	1.34183e-68	4.3321e-64	1.347
Epha2	0.283337	0.295	0.15	2.53996e-68	8.20025e-64	1.967
Zfhx3	0.247619	0.907	0.822	2.58394e-68	8.34225e-64	1.103
Dip2b	0.274791	0.635	0.482	5.79799e-68	1.87188e-63	1.317
Ddx6	0.265098	0.81	0.741	6.60824e-67	2.13347e-62	1.093
Erp29	0.25149	0.84	0.741	1.10685e-66	3.57347e-62	1.134
Pros1	0.284042	0.497	0.346	1.87032e-66	6.03834e-62	1.436
Tox4	0.264695	0.685	0.587	3.70097e-66	1.19486e-61	1.167
Jund	0.134983	0.968	0.966	5.26294e-66	1.69914e-61	1.002
Tmem176a	0.311775	0.574	0.46	6.20279e-66	2.00257e-61	1.248
Eif4a2	0.273225	0.826	0.732	1.09089e-65	3.52194e-61	1.128
Itgb5	0.178677	0.939	0.868	1.63167e-65	5.26783e-61	1.082
Tmx4	0.416025	0.825	0.695	2.36264e-65	7.6278e-61	1.187
Adgre1	0.285028	0.591	0.44	2.52494e-65	8.15176e-61	1.343
Per1	0.284121	0.654	0.55	3.66369e-65	1.18282e-60	1.189
Ppcdc	0.282366	0.427	0.277	8.42297e-65	2.71936e-60	1.542
Egr1	0.158578	0.954	0.934	1.62033e-64	5.23125e-60	1.021
Cyb5a	0.27014	0.51	0.374	1.77122e-64	5.71837e-60	1.364
Rab3il1	0.275161	0.707	0.571	3.58398e-64	1.15709e-59	1.238
Tmem86a	0.289679	0.695	0.546	3.9372e-64	1.27113e-59	1.273
Kat6a	0.283542	0.494	0.352	1.05811e-63	3.41611e-59	1.403
Rel	0.26507	0.854	0.791	1.84319e-63	5.95075e-59	1.08
C1qa	0.064692	0.998	0.997	9.57752e-63	3.0921e-58	1.001
Cltc	0.252925	0.809	0.705	1.96756e-62	6.35226e-58	1.148
Sft2d2	0.262886	0.403	0.257	2.20057e-62	7.10455e-58	1.568
Ptp4a3	0.262951	0.442	0.299	2.58396e-62	8.34232e-58	1.478
Gas6	0.26967	0.436	0.271	3.84516e-62	1.24141e-57	1.609
Gnai2	0.205231	0.934	0.891	7.22893e-62	2.33386e-57	1.048
Arhgap17	0.286393	0.768	0.673	1.23471e-61	3.98627e-57	1.141
Lhfpl2	0.251854	0.336	0.188	4.01608e-61	1.29659e-56	1.787
Pkig	0.271789	0.465	0.321	4.65588e-61	1.50315e-56	1.449
Dguok	0.243484	0.33	0.198	9.44959e-61	3.0508e-56	1.667
Clec5a	0.257914	0.349	0.199	1.16013e-60	3.74547e-56	1.754
Fbxw4	0.246153	0.31	0.179	1.25239e-60	4.04333e-56	1.732
Macf1	0.257075	0.867	0.792	1.55252e-60	5.0123e-56	1.095
Rasal3	0.267646	0.464	0.316	8.60849e-60	2.77925e-55	1.468
Gm47664	0.292592	0.481	0.327	1.09282e-59	3.52818e-55	1.471
Ccr5	0.296664	0.674	0.541	1.91781e-59	6.19164e-55	1.246
Arhgef6	0.25299	0.343	0.208	1.93479e-59	6.24645e-55	1.649
Hmox2	0.247783	0.468	0.341	1.96473e-59	6.34312e-55	1.372
Cryl1	0.247498	0.359	0.214	2.93804e-59	9.48545e-55	1.678
Fam71a	0.326469	0.331	0.215	5.88013e-59	1.8984e-54	1.54
Dock2	0.264969	0.551	0.419	9.84767e-59	3.17932e-54	1.315
Ppp1r10	0.27812	0.791	0.69	9.92465e-59	3.20417e-54	1.146
Tbxas1	0.295429	0.602	0.447	1.57765e-58	5.09343e-54	1.347
Ptpre	0.275846	0.513	0.353	1.85215e-58	5.97965e-54	1.453
Arid1a	0.263218	0.664	0.543	4.29738e-58	1.38741e-53	1.223
Mtus1	0.27448	0.552	0.384	4.75648e-58	1.53563e-53	1.438
Mef2a	0.195426	0.933	0.902	7.66008e-58	2.47306e-53	1.034
Tubgcp5	0.271892	0.391	0.256	9.61914e-58	3.10554e-53	1.527
S100a8	0.297784	0.457	0.286	1.00154e-57	3.23346e-53	1.598
Mycbp2	0.253298	0.78	0.686	1.46013e-57	4.71402e-53	1.137
Ywhaz	0.251749	0.896	0.858	1.54628e-57	4.99217e-53	1.044
Abhd6	0.241291	0.279	0.151	3.15675e-57	1.01916e-52	1.848
Pik3cg	0.264374	0.489	0.331	2.30733e-56	7.44921e-52	1.477
Pld1	0.238534	0.342	0.19	3.01878e-56	9.74613e-52	1.8
Rgs2	0.211311	0.879	0.777	4.35726e-56	1.40674e-51	1.131
Celf2	0.240905	0.783	0.682	4.43867e-56	1.43302e-51	1.148
Tmem135	0.244269	0.425	0.282	7.20032e-56	2.32462e-51	1.507
Tut7	0.276002	0.731	0.643	2.6863e-55	8.67273e-51	1.137
Tle3	0.244456	0.37	0.22	3.30888e-55	1.06827e-50	1.682
Rcbtb2	0.268912	0.506	0.364	3.38888e-55	1.0941e-50	1.39
Arhgap27	0.241271	0.34	0.206	6.97553e-55	2.25205e-50	1.65
Rnaset2b	0.238453	0.763	0.655	7.66178e-55	2.47361e-50	1.165
Pold4	0.26104	0.519	0.393	9.82508e-55	3.17203e-50	1.321
Myadm	0.248024	0.3	0.183	1.56489e-54	5.05223e-50	1.639
H2-DMa	0.271165	0.591	0.453	4.04078e-54	1.30457e-49	1.305
Oaz1	0.206453	0.899	0.85	6.93817e-54	2.23999e-49	1.058
I830077J02Rik	0.23628	0.309	0.176	7.73581e-54	2.49751e-49	1.756
Dnajb4	0.267645	0.65	0.541	7.93015e-54	2.56025e-49	1.201
Lamtor4	0.254234	0.59	0.46	1.7198e-53	5.55236e-49	1.283
Psmb8	0.249357	0.597	0.475	1.88661e-53	6.09092e-49	1.257
Wdr44	0.25121	0.346	0.214	4.0547e-53	1.30906e-48	1.617
Cops4	0.242999	0.548	0.453	1.36139e-52	4.39525e-48	1.21
Fos	0.0653835	0.957	0.95	2.31556e-52	7.47577e-48	1.007
Ltc4s	0.251345	0.867	0.78	3.04949e-52	9.84529e-48	1.112
Phyhd1	0.238085	0.681	0.58	4.35991e-52	1.4076e-47	1.174
Kdm2b	0.231545	0.419	0.283	2.27618e-51	7.34863e-47	1.481
Il10ra	0.242991	0.71	0.588	3.64902e-51	1.17809e-46	1.207
Clta	0.183988	0.958	0.919	5.07432e-51	1.63824e-46	1.042
Tmco1	0.252269	0.51	0.399	5.77712e-51	1.86514e-46	1.278
Atp6v0a2	0.256119	0.421	0.292	6.91789e-51	2.23344e-46	1.442
Tfe3	0.259817	0.561	0.431	1.21618e-50	3.92643e-46	1.302
Stard3	0.240116	0.558	0.437	1.29338e-50	4.17568e-46	1.277
Naa35	0.244114	0.437	0.315	3.44721e-50	1.11293e-45	1.387
Stard9	0.234786	0.356	0.216	4.36563e-50	1.40944e-45	1.648
Gngt2	0.251916	0.549	0.428	5.20453e-50	1.68028e-45	1.283
Zfp36	0.206526	0.951	0.93	8.59125e-50	2.77369e-45	1.023
Atp2c1	0.222604	0.436	0.302	1.57885e-49	5.09731e-45	1.444
Erf	0.245124	0.423	0.293	2.26816e-49	7.32276e-45	1.444
Hspa1b	0.524704	0.285	0.203	4.30161e-49	1.38877e-44	1.404
Traf3ip3	0.22197	0.287	0.167	4.4354e-49	1.43197e-44	1.719
Arap3	0.219357	0.31	0.185	7.28461e-49	2.35184e-44	1.676
Ercc5	0.258442	0.344	0.231	8.2333e-49	2.65812e-44	1.489
Pcf11	0.245328	0.762	0.688	1.06536e-48	3.4395e-44	1.108
Mtdh	0.190309	0.921	0.886	1.32601e-48	4.28103e-44	1.04
Rnf13	0.223883	0.609	0.506	4.12871e-48	1.33295e-43	1.204
H2-DMb1	0.238452	0.38	0.256	8.5661e-48	2.76556e-43	1.484
Fam173a	0.228158	0.391	0.269	9.37963e-48	3.02821e-43	1.454
Sppl2a	0.227069	0.565	0.468	9.4744e-48	3.05881e-43	1.207
Trim26	0.237097	0.391	0.288	9.91312e-48	3.20045e-43	1.358
Acads	0.225586	0.411	0.289	2.81456e-47	9.08681e-43	1.422
Rbm5	0.239398	0.579	0.447	3.55482e-47	1.14767e-42	1.295
Hsp90b1	0.207196	0.93	0.894	4.45529e-47	1.43839e-42	1.04
Msrb2	0.218301	0.283	0.165	4.89132e-47	1.57916e-42	1.715
Iffo1	0.226693	0.341	0.216	6.14263e-47	1.98315e-42	1.579
Luc7l2	0.218159	0.881	0.847	7.57662e-47	2.44611e-42	1.04
Cib1	0.218885	0.339	0.236	1.66751e-46	5.38355e-42	1.436
Arl6ip1	0.208415	0.807	0.733	2.6704e-46	8.62138e-42	1.101
Ppp1r11	0.227079	0.54	0.441	3.51592e-46	1.13512e-41	1.224
Prkab1	0.217478	0.36	0.248	4.15338e-46	1.34092e-41	1.452
Cysltr1	0.231495	0.325	0.192	4.54902e-46	1.46865e-41	1.693
Ptpra	0.235962	0.59	0.469	6.38808e-46	2.06239e-41	1.258
Rsrc2	0.220229	0.859	0.797	6.56565e-46	2.11972e-41	1.078
Hltf	0.223682	0.341	0.213	8.16418e-46	2.6358e-41	1.601
Pdk1	0.211787	0.261	0.14	4.27979e-45	1.38173e-40	1.864
P4ha1	0.241476	0.56	0.438	9.16934e-45	2.96032e-40	1.279
Cnpy2	0.21735	0.391	0.29	1.00913e-44	3.25798e-40	1.348
Mzt2	0.212394	0.291	0.183	1.07298e-44	3.46412e-40	1.59
4632427E13Rik	0.258098	0.549	0.43	1.21945e-44	3.93699e-40	1.277
Usf1	0.207999	0.33	0.207	5.64584e-44	1.82276e-39	1.594
Slc50a1	0.205924	0.395	0.302	5.69342e-44	1.83812e-39	1.308
Slc44a2	0.22206	0.348	0.231	1.00061e-43	3.23046e-39	1.506
Dnajc7	0.196891	0.552	0.492	1.15681e-43	3.73475e-39	1.122
Eef2k	0.226587	0.451	0.318	1.22654e-43	3.95989e-39	1.418
Mapk14	0.227156	0.365	0.24	1.34451e-43	4.34075e-39	1.521
Etv5	0.199174	0.274	0.162	1.65573e-43	5.34554e-39	1.691
Lars2	0.177357	0.935	0.898	2.33962e-43	7.55347e-39	1.041
Ccni	0.207183	0.476	0.376	2.39224e-43	7.72335e-39	1.266
Nckap5l	0.211501	0.29	0.169	2.42668e-43	7.83454e-39	1.716
Numa1	0.222062	0.415	0.288	2.6112e-43	8.43025e-39	1.441
Wdfy2	0.216468	0.289	0.174	4.87737e-43	1.57466e-38	1.661
Lrrc3	0.230351	0.427	0.295	6.59217e-43	2.12828e-38	1.447
Nfia	0.249998	0.458	0.32	8.1334e-43	2.62587e-38	1.431
Ythdc1	0.227356	0.83	0.768	1.05977e-42	3.42148e-38	1.081
Usp9x	0.239173	0.537	0.449	1.17746e-42	3.80142e-38	1.196
Slc16a6	0.23791	0.644	0.52	1.21488e-42	3.92223e-38	1.238
Zeb2os	0.216205	0.366	0.257	1.41158e-42	4.55727e-38	1.424
Ctsf	0.226055	0.593	0.486	1.85835e-42	5.9997e-38	1.22
Parvg	0.206189	0.317	0.202	2.48648e-42	8.02759e-38	1.569
Tpm3	0.187381	0.936	0.909	3.25698e-42	1.05152e-37	1.03
Gdi2	0.201275	0.805	0.719	4.3541e-42	1.40572e-37	1.12
Rgl2	0.203111	0.401	0.274	8.32638e-42	2.68817e-37	1.464
Sec11c	0.216099	0.656	0.557	1.09809e-41	3.54517e-37	1.178
Bmpr2	0.213749	0.417	0.301	2.07263e-41	6.6915e-37	1.385
Klf2	0.0724917	0.928	0.866	2.48448e-41	8.02116e-37	1.072
Clstn1	0.199942	0.267	0.156	3.56507e-41	1.15098e-36	1.712
Syngr1	0.213433	0.708	0.608	3.888e-41	1.25524e-36	1.164
Abcc5	0.181538	0.284	0.172	4.1992e-41	1.35571e-36	1.651
Smarca2	0.22908	0.362	0.242	4.4377e-41	1.43271e-36	1.496
Git2	0.226018	0.649	0.543	1.22786e-40	3.96416e-36	1.195
Vwa5a	0.196926	0.292	0.194	1.54164e-40	4.97718e-36	1.505
Nfix	0.214388	0.384	0.272	1.74245e-40	5.62552e-36	1.412
Arhgef40	0.205141	0.264	0.153	1.744e-40	5.63052e-36	1.725
Tmem50a	0.19725	0.783	0.71	1.93777e-40	6.2561e-36	1.103
Elk3	0.199376	0.29	0.191	2.7247e-40	8.7967e-36	1.518
Kmt2e	0.211184	0.7	0.609	7.82746e-40	2.5271e-35	1.149
Zbtb18	0.197825	0.292	0.184	1.16726e-39	3.7685e-35	1.587
Arid4a	0.229317	0.542	0.406	1.48234e-39	4.78573e-35	1.335
Rasa4	0.146942	0.286	0.182	1.61858e-39	5.22558e-35	1.571
Dusp7	0.171175	0.281	0.173	1.63324e-39	5.2729e-35	1.624
Zswim6	0.226835	0.464	0.363	6.81506e-39	2.20024e-34	1.278
Ypel3	0.206517	0.574	0.427	1.10564e-38	3.56955e-34	1.344
Man1a2	0.209612	0.623	0.539	1.32838e-38	4.28866e-34	1.156
Alox5ap	0.201175	0.757	0.661	1.3474e-38	4.35008e-34	1.145
Cd2ap	0.206473	0.576	0.498	1.84992e-38	5.97247e-34	1.157
Serpine2	0.209301	0.785	0.703	3.79636e-38	1.22565e-33	1.117
Fus	0.192623	0.905	0.875	3.83273e-38	1.2374e-33	1.034
Osgep	0.191615	0.325	0.217	4.95911e-38	1.60105e-33	1.498
Zmynd8	0.210229	0.338	0.242	7.32178e-38	2.36384e-33	1.397
Morc3	0.198874	0.509	0.437	9.04345e-38	2.91968e-33	1.165
Tjp1	0.214627	0.49	0.375	1.25991e-37	4.0676e-33	1.307
Hps3	0.207177	0.36	0.252	1.35234e-37	4.36602e-33	1.429
Brd2	0.21141	0.851	0.805	1.38169e-37	4.4608e-33	1.057
St6galnac4	0.0439705	0.422	0.354	1.5651e-37	5.05292e-33	1.192
Sh3kbp1	0.189132	0.327	0.231	1.84498e-37	5.95651e-33	1.416
Znrd1	0.186811	0.401	0.312	1.1204e-36	3.61721e-32	1.285
Dock4	0.201021	0.683	0.57	1.48654e-36	4.79931e-32	1.198
Nek7	0.204951	0.546	0.438	1.58843e-36	5.12825e-32	1.247
Ttc7	0.183726	0.258	0.161	1.60071e-36	5.16789e-32	1.602
Bsg	0.170286	0.828	0.763	1.97687e-36	6.38231e-32	1.085
Ctsh	0.155862	0.892	0.845	2.09523e-36	6.76446e-32	1.056
Tmed3	0.196722	0.475	0.378	2.29141e-36	7.39783e-32	1.257
Ccng2	0.202633	0.309	0.194	5.17038e-36	1.66926e-31	1.593
Vrk1	0.18876	0.317	0.215	5.2721e-36	1.7021e-31	1.474
Pomp	0.190961	0.642	0.569	1.03121e-35	3.32925e-31	1.128
Dtx4	0.187361	0.325	0.23	1.11406e-35	3.59675e-31	1.413
Map2k1	0.178447	0.348	0.261	1.16483e-35	3.76066e-31	1.333
Wls	0.195052	0.327	0.224	1.21737e-35	3.93027e-31	1.46
Man2b1	0.173764	0.81	0.73	1.51766e-35	4.89976e-31	1.11
Gls	0.21467	0.778	0.731	2.69318e-35	8.69493e-31	1.064
Pwwp2a	0.196724	0.305	0.201	3.60159e-35	1.16277e-30	1.517
Higd2a	0.198409	0.452	0.347	4.18335e-35	1.35059e-30	1.303
Psmb10	0.189757	0.382	0.294	7.00392e-35	2.26121e-30	1.299
Slc25a11	0.17833	0.364	0.279	7.05399e-35	2.27738e-30	1.305
Rnaset2a	0.185808	0.827	0.741	9.11708e-35	2.94345e-30	1.116
Birc3	0.207022	0.41	0.312	9.47235e-35	3.05815e-30	1.314
Fam91a1	0.194829	0.49	0.398	1.058e-34	3.41574e-30	1.231
Rsf1	0.209321	0.442	0.343	1.64814e-34	5.32101e-30	1.289
Clec4a3	0.192554	0.29	0.188	3.71765e-34	1.20024e-29	1.543
Ctso	0.181751	0.294	0.205	4.43576e-34	1.43208e-29	1.434
Stk10	0.185636	0.322	0.232	5.12138e-34	1.65344e-29	1.388
St3gal5	0.18933	0.516	0.389	9.4467e-34	3.04987e-29	1.326
Irf1	0.153923	0.487	0.37	1.00145e-33	3.23319e-29	1.316
Oxct1	0.203371	0.487	0.379	1.24857e-33	4.031e-29	1.285
Tyrobp	0.14802	0.978	0.968	1.46232e-33	4.72111e-29	1.01
Cnot8	0.178973	0.337	0.248	1.6469e-33	5.31701e-29	1.359
0610040J01Rik	0.185506	0.362	0.258	1.8674e-33	6.0289e-29	1.403
Ccdc50	0.193303	0.456	0.378	2.36232e-33	7.62675e-29	1.206
Ralgps2	0.190553	0.277	0.179	3.40992e-33	1.10089e-28	1.547
Jmjd1c	0.192888	0.924	0.905	3.6722e-33	1.18557e-28	1.021
2023-03-02	0.175132	0.476	0.393	4.22382e-33	1.36366e-28	1.211
Pnrc1	0.144319	0.911	0.855	4.24217e-33	1.36958e-28	1.065
Tra2a	0.202965	0.831	0.769	5.16448e-33	1.66735e-28	1.081
Hspa8	0.190922	0.973	0.969	6.21084e-33	2.00517e-28	1.004
Specc1	0.200476	0.48	0.383	6.45145e-33	2.08285e-28	1.253
Tbc1d5	0.187481	0.346	0.247	7.9238e-33	2.5582e-28	1.401
Nfya	0.199297	0.322	0.238	9.45372e-33	3.05213e-28	1.353
Ulk2	0.192435	0.514	0.398	9.90304e-33	3.1972e-28	1.291
Grk2	0.185547	0.527	0.429	1.12037e-32	3.61712e-28	1.228
Mgat4a	0.193681	0.587	0.519	1.14483e-32	3.69609e-28	1.131
Ube2d3	0.175641	0.917	0.904	1.14859e-32	3.70823e-28	1.014
Csk	0.18491	0.509	0.395	1.25604e-32	4.05511e-28	1.289
Sipa1l1	0.17893	0.289	0.201	1.43769e-32	4.64159e-28	1.438
Arhgdib	0.177058	0.624	0.527	1.52923e-32	4.93711e-28	1.184
Cnpy3	0.179183	0.478	0.393	2.07538e-32	6.70036e-28	1.216
Tut4	0.215977	0.488	0.385	2.60879e-32	8.42248e-28	1.268
Malat1	0.157444	0.989	0.994	2.66095e-32	8.59087e-28	0.995
Dhrs7b	0.160229	0.254	0.177	1.00106e-31	3.23193e-27	1.435
Fam114a2	0.18781	0.387	0.297	1.5039e-31	4.85534e-27	1.303
Hspa5	0.145256	0.965	0.963	2.60154e-31	8.39907e-27	1.002
Tnrc6b	0.179679	0.524	0.41	3.28262e-31	1.05979e-26	1.278
Tra2b	0.161998	0.938	0.91	3.67878e-31	1.18769e-26	1.031
Usp2	0.194022	0.653	0.551	5.12104e-31	1.65333e-26	1.185
Rbfa	0.144993	0.293	0.201	5.17854e-31	1.67189e-26	1.458
Arpc4	0.165793	0.757	0.678	5.51284e-31	1.77982e-26	1.117
Nrip1	0.178074	0.778	0.681	5.76338e-31	1.86071e-26	1.142
Klf3	0.19068	0.48	0.374	9.04693e-31	2.9208e-26	1.283
Snx5	0.16098	0.82	0.761	9.60452e-31	3.10082e-26	1.078
Lrch4	0.181574	0.423	0.322	9.67951e-31	3.12503e-26	1.314
Cdk19	0.166345	0.267	0.175	2.04285e-30	6.59534e-26	1.526
Srsf5	0.161194	0.92	0.911	2.23299e-30	7.2092e-26	1.01
Pttg1	0.211793	0.354	0.266	2.47863e-30	8.00226e-26	1.331
Phip	0.203323	0.468	0.359	3.40519e-30	1.09936e-25	1.304
Nit1	0.16316	0.254	0.172	4.53487e-30	1.46408e-25	1.477
Chst7	0.178996	0.272	0.176	4.84059e-30	1.56279e-25	1.545
Nckap1l	0.167251	0.633	0.575	4.86397e-30	1.57033e-25	1.101
Sdf2l1	0.193646	0.415	0.324	5.03902e-30	1.62685e-25	1.281
Pbxip1	0.196821	0.41	0.317	9.46568e-30	3.05599e-25	1.293
2810013P06Rik	0.176406	0.562	0.453	9.9921e-30	3.22595e-25	1.241
Grn	0.0272428	0.947	0.932	1.02097e-29	3.29621e-25	1.016
Gmip	0.177355	0.465	0.394	1.02478e-29	3.30849e-25	1.18
Srsf9	0.171224	0.688	0.626	1.63519e-29	5.2792e-25	1.099
Hnrnpa2b1	0.168311	0.916	0.884	1.72975e-29	5.58449e-25	1.036
St3gal6	0.153636	0.751	0.667	1.85669e-29	5.99433e-25	1.126
Comtd1	0.159508	0.277	0.209	2.18586e-29	7.05704e-25	1.325
Snx29	0.17487	0.363	0.258	3.19893e-29	1.03277e-24	1.407
Pdgfb	0.0531414	0.638	0.538	3.42541e-29	1.10589e-24	1.186
Ptma	0.152863	0.989	0.972	5.90514e-29	1.90647e-24	1.017
Soga1	0.171426	0.32	0.227	7.86871e-29	2.54041e-24	1.41
Sema4d	0.163653	0.414	0.316	7.92901e-29	2.55988e-24	1.31
Ppp1r9a	0.201352	0.444	0.34	1.02938e-28	3.32337e-24	1.306
Cdk2ap2	0.173995	0.292	0.211	1.5413e-28	4.97608e-24	1.384
Vamp3	0.158897	0.495	0.429	1.71026e-28	5.52157e-24	1.154
Rgs19	0.16851	0.322	0.235	1.78244e-28	5.75462e-24	1.37
Gm34455	0.234569	0.528	0.419	3.8338e-28	1.23774e-23	1.26
Ccl6	0.183029	0.386	0.29	4.46349e-28	1.44104e-23	1.331
Cd302	0.178123	0.451	0.361	5.0919e-28	1.64392e-23	1.249
Klk8	0.173417	0.389	0.328	6.16611e-28	1.99073e-23	1.186
Dbnl	0.156859	0.408	0.346	6.32696e-28	2.04266e-23	1.179
Camk1d	0.158311	0.296	0.201	6.89079e-28	2.22469e-23	1.473
Sgce	0.15253	0.315	0.231	1.11483e-27	3.59923e-23	1.364
Gsdmd	0.146671	0.374	0.308	1.30278e-27	4.20601e-23	1.214
Ints6	0.227784	0.47	0.389	1.47333e-27	4.75663e-23	1.208
Cdk2ap1	0.144369	0.282	0.211	1.53465e-27	4.95461e-23	1.336
Evi2a	0.184257	0.627	0.512	1.82417e-27	5.88933e-23	1.225
Lrch1	0.161948	0.276	0.196	1.84223e-27	5.94764e-23	1.408
Il21r	0.174013	0.415	0.323	1.89874e-27	6.13009e-23	1.285
Frmd4b	0.173007	0.623	0.523	1.99759e-27	6.44921e-23	1.191
Pnp	0.131255	0.798	0.718	2.00146e-27	6.46172e-23	1.111
Hhex	0.211847	0.466	0.362	2.0528e-27	6.62747e-23	1.287
Coro1a	0.152021	0.873	0.792	2.29342e-27	7.4043e-23	1.102
Elf1	0.169876	0.588	0.509	2.88548e-27	9.31577e-23	1.155
Lpcat1	0.172348	0.413	0.336	3.32999e-27	1.07509e-22	1.229
Khdrbs1	0.16814	0.484	0.414	3.51462e-27	1.13469e-22	1.169
Myl12b	0.151847	0.569	0.514	7.32147e-27	2.36374e-22	1.107
Apc	0.17376	0.448	0.371	8.44046e-27	2.725e-22	1.208
Mid1	0.162379	0.257	0.189	9.76632e-27	3.15306e-22	1.36
2410006H16Rik	0.18777	0.824	0.772	1.13616e-26	3.66808e-22	1.067
Dhrs3	0.177112	0.456	0.367	1.32014e-26	4.26209e-22	1.243
Cd52	0.0407989	0.588	0.517	1.64871e-26	5.32284e-22	1.137
Lpar6	0.175652	0.285	0.196	1.72554e-26	5.5709e-22	1.454
Rapgef6	0.177395	0.396	0.298	1.79459e-26	5.79382e-22	1.329
Tecr	0.157161	0.477	0.412	1.95487e-26	6.3113e-22	1.158
Taz	0.160428	0.315	0.229	2.12503e-26	6.86067e-22	1.376
Lyl1	0.165108	0.492	0.42	2.34573e-26	7.57319e-22	1.171
Krcc1	0.166263	0.401	0.333	2.81824e-26	9.09868e-22	1.204
Gnb2	0.149571	0.812	0.763	3.4404e-26	1.11073e-21	1.064
Ndufa9	0.128072	0.321	0.25	4.44531e-26	1.43517e-21	1.284
Pla2g15	0.163732	0.613	0.524	5.07892e-26	1.63973e-21	1.17
Foxn3	0.145136	0.71	0.645	5.33999e-26	1.72402e-21	1.101
Il16	0.163124	0.308	0.209	5.67307e-26	1.83155e-21	1.474
Inpp5d	0.152899	0.796	0.739	7.50438e-26	2.42279e-21	1.077
Ddx17	0.170068	0.431	0.356	7.7823e-26	2.51251e-21	1.211
Acaa1a	0.147305	0.432	0.362	9.13631e-26	2.94966e-21	1.193
Sec14l1	0.164197	0.352	0.268	1.00104e-25	3.23186e-21	1.313
Etfb	0.158664	0.31	0.23	1.06029e-25	3.42316e-21	1.348
Parp8	0.141519	0.28	0.186	1.24402e-25	4.01631e-21	1.505
Cbx4	0.191864	0.383	0.292	1.26082e-25	4.07056e-21	1.312
Rab43	0.164534	0.333	0.275	1.26143e-25	4.07254e-21	1.211
Helz	0.168074	0.318	0.235	1.2838e-25	4.14474e-21	1.353
Ptp4a2	0.150219	0.689	0.643	1.30725e-25	4.22047e-21	1.072
Stard3nl	0.163921	0.337	0.262	1.33852e-25	4.32142e-21	1.286
Sbf2	0.159272	0.347	0.268	1.45436e-25	4.69539e-21	1.295
Tbpl1	0.17437	0.491	0.44	1.65871e-25	5.35514e-21	1.116
Trafd1	0.155513	0.449	0.368	1.70576e-25	5.50706e-21	1.22
Ppp6r1	0.158519	0.339	0.27	1.87741e-25	6.06123e-21	1.256
Acsl4	0.15777	0.303	0.231	1.98304e-25	6.40224e-21	1.312
Fnbp1	0.146919	0.373	0.294	2.02519e-25	6.53833e-21	1.269
Ppp1r9b	0.152159	0.296	0.209	2.32142e-25	7.4947e-21	1.416
Csnk1a1	0.148637	0.763	0.727	2.53006e-25	8.16831e-21	1.05
Gcn1	0.156758	0.317	0.237	2.77274e-25	8.95178e-21	1.338
Tmem223	0.166758	0.26	0.176	4.24252e-25	1.3697e-20	1.477
Adam15	0.117177	0.493	0.417	4.79401e-25	1.54775e-20	1.182
Ddrgk1	0.147618	0.562	0.513	4.80116e-25	1.55006e-20	1.096
Trio	0.166726	0.384	0.316	6.32437e-25	2.04182e-20	1.215
Jpt1	0.138562	0.608	0.581	6.46273e-25	2.08649e-20	1.046
Ccnl1	0.136044	0.94	0.929	6.75884e-25	2.18209e-20	1.012
Pdia3	0.13935	0.885	0.847	7.85065e-25	2.53458e-20	1.045
Cyp4f13	0.14119	0.262	0.188	7.86088e-25	2.53789e-20	1.394
Kmt2c	0.165737	0.466	0.382	7.99877e-25	2.5824e-20	1.22
Scarb2	0.154655	0.614	0.53	8.00112e-25	2.58316e-20	1.158
Comt	0.145886	0.778	0.715	8.85309e-25	2.85822e-20	1.088
Smchd1	0.17035	0.416	0.331	9.05273e-25	2.92267e-20	1.257
Lamtor1	0.15666	0.482	0.423	9.74812e-25	3.14718e-20	1.139
Kdm2a	0.16111	0.524	0.452	9.91631e-25	3.20148e-20	1.159
Dleu2	0.13846	0.834	0.771	1.12654e-24	3.63704e-20	1.082
Gabbr1	0.143193	0.251	0.183	1.25979e-24	4.06724e-20	1.372
Tapbp	0.15321	0.57	0.504	1.27656e-24	4.12138e-20	1.131
Ndufb3	0.161965	0.362	0.273	1.58941e-24	5.13142e-20	1.326
Ddah2	0.154037	0.28	0.21	1.92934e-24	6.22889e-20	1.333
Zkscan3	0.159063	0.331	0.252	2.20266e-24	7.1113e-20	1.313
Agps	0.149721	0.313	0.239	2.38911e-24	7.71323e-20	1.31
Pdcd4	0.174289	0.435	0.338	3.0866e-24	9.96509e-20	1.287
Nr3c1	0.144488	0.622	0.541	3.4252e-24	1.10583e-19	1.15
Nxf1	0.153694	0.361	0.287	3.8068e-24	1.22902e-19	1.258
Rogdi	0.149811	0.337	0.256	4.10864e-24	1.32647e-19	1.316
Herc1	0.167237	0.418	0.333	4.60081e-24	1.48537e-19	1.255
Ndufc2	0.144311	0.546	0.509	4.84904e-24	1.56551e-19	1.073
Parp1	0.14563	0.253	0.173	5.02757e-24	1.62315e-19	1.462
Tubb2a	0.176854	0.623	0.534	8.01811e-24	2.58865e-19	1.167
Snx6	0.145325	0.566	0.517	9.34806e-24	3.01802e-19	1.095
Tram1	0.154091	0.479	0.412	1.10123e-23	3.55531e-19	1.163
Nup88	0.126655	0.298	0.231	1.21722e-23	3.9298e-19	1.29
Ppp1ca	0.145574	0.585	0.518	1.38099e-23	4.45854e-19	1.129
Atraid	0.157265	0.662	0.59	2.01491e-23	6.50515e-19	1.122
Zmynd11	0.145157	0.384	0.332	2.92325e-23	9.43771e-19	1.157
Nudt4	0.174542	0.321	0.245	2.97512e-23	9.60517e-19	1.31
Gtf2i	0.14065	0.319	0.239	4.91319e-23	1.58622e-18	1.335
Evi5	0.152681	0.272	0.201	5.73976e-23	1.85308e-18	1.353
Usp22	0.14624	0.355	0.275	6.01014e-23	1.94038e-18	1.291
Ankrd44	0.159998	0.548	0.458	7.28109e-23	2.3507e-18	1.197
Bbip1	0.148562	0.316	0.249	1.06994e-22	3.45429e-18	1.269
Gabarapl2	0.134506	0.52	0.484	1.24922e-22	4.03312e-18	1.074
H2afv	0.133505	0.298	0.209	1.46022e-22	4.71431e-18	1.426
Snta1	0.159604	0.391	0.3	1.47273e-22	4.7547e-18	1.303
Tmem64	0.144308	0.255	0.176	1.53526e-22	4.95659e-18	1.449
Enpp2	0.160351	0.385	0.3	1.67404e-22	5.40465e-18	1.283
Mcur1	0.128418	0.327	0.272	1.79519e-22	5.79577e-18	1.202
Tbl1xr1	0.14576	0.334	0.251	1.93663e-22	6.25242e-18	1.331
Junb	0.0194375	0.96	0.957	1.97301e-22	6.36986e-18	1.003
Tmem230	0.147188	0.284	0.215	2.20055e-22	7.10447e-18	1.321
Rhoh	0.165067	0.693	0.633	2.2617e-22	7.3019e-18	1.095
Sh3bp1	0.135816	0.314	0.232	2.45688e-22	7.93203e-18	1.353
Pik3cd	0.153319	0.326	0.255	2.54229e-22	8.20777e-18	1.278
Brk1	0.157933	0.663	0.595	3.59042e-22	1.15917e-17	1.114
Setd3	0.136177	0.338	0.263	5.06303e-22	1.6346e-17	1.285
Ddx3y	0.162106	0.649	0.602	5.06967e-22	1.63674e-17	1.078
Mdh1	0.150141	0.436	0.378	7.57202e-22	2.44463e-17	1.153
Tgfa	0.130882	0.294	0.221	1.015e-21	3.27693e-17	1.33
Ddx50	0.156644	0.63	0.577	1.04252e-21	3.36577e-17	1.092
Smap2	0.116936	0.887	0.828	1.62326e-21	5.24068e-17	1.071
Ralb	0.128411	0.442	0.388	1.80587e-21	5.83025e-17	1.139
Mylip	0.160465	0.71	0.659	1.9046e-21	6.149e-17	1.077
Trmt112	0.145555	0.493	0.439	2.02812e-21	6.5478e-17	1.123
Pid1	0.143747	0.327	0.236	2.23134e-21	7.20388e-17	1.386
Gtf2a1	0.139324	0.333	0.273	2.3065e-21	7.44653e-17	1.22
Aup1	0.132009	0.455	0.39	2.88071e-21	9.30036e-17	1.167
Slc7a7	0.112735	0.382	0.336	2.88907e-21	9.32737e-17	1.137
Cbx1	0.142922	0.341	0.284	3.4591e-21	1.11677e-16	1.201
G3bp2	0.141444	0.538	0.498	3.91013e-21	1.26239e-16	1.08
Reep5	0.139273	0.701	0.648	4.47644e-21	1.44522e-16	1.082
Aim2	0.146817	0.532	0.46	4.58149e-21	1.47913e-16	1.157
Ankfy1	0.131013	0.296	0.24	4.7462e-21	1.53231e-16	1.233
Klhl6	0.142635	0.271	0.191	4.78404e-21	1.54453e-16	1.419
Map4k4	0.142209	0.649	0.595	4.78465e-21	1.54473e-16	1.091
Man1c1	0.156086	0.43	0.362	5.01281e-21	1.61839e-16	1.188
Bbc3	0.15396	0.376	0.306	5.44131e-21	1.75673e-16	1.229
Etnk1	0.1382	0.365	0.297	5.46429e-21	1.76415e-16	1.229
Hsd17b11	0.121108	0.447	0.376	5.47097e-21	1.7663e-16	1.189
Sptssa	0.138515	0.335	0.271	5.50937e-21	1.7787e-16	1.236
Epsti1	0.142333	0.324	0.248	5.60227e-21	1.80869e-16	1.306
Setd2	0.137016	0.528	0.461	6.27321e-21	2.02531e-16	1.145
Asap1	0.147931	0.519	0.446	6.71676e-21	2.16851e-16	1.164
Slc25a36	0.142801	0.344	0.285	8.58039e-21	2.77018e-16	1.207
Tmem134	0.148057	0.324	0.249	8.67166e-21	2.79965e-16	1.301
Lat2	0.15977	0.401	0.319	9.35549e-21	3.02042e-16	1.257
Plod3	0.127805	0.401	0.348	9.95283e-21	3.21327e-16	1.152
Plgrkt	0.125296	0.493	0.439	1.19534e-20	3.85915e-16	1.123
Pdia4	0.131412	0.356	0.301	1.28171e-20	4.13802e-16	1.183
Prrc2a	0.118098	0.534	0.501	1.33067e-20	4.29606e-16	1.066
Laptm4a	0.137142	0.774	0.73	1.48729e-20	4.8017e-16	1.06
Tacc1	0.14614	0.729	0.677	1.69498e-20	5.47224e-16	1.077
Htra2	0.130089	0.337	0.277	1.89193e-20	6.1081e-16	1.217
Rnasek	0.152631	0.716	0.662	1.91778e-20	6.19157e-16	1.082
Tgfbr1	0.124213	0.889	0.844	1.98384e-20	6.40482e-16	1.053
Snrpc	0.137381	0.433	0.381	2.1511e-20	6.94482e-16	1.136
Nfam1	0.104682	0.464	0.374	2.40429e-20	7.76226e-16	1.241
Txndc15	0.117562	0.357	0.295	2.64771e-20	8.54814e-16	1.21
Smg1	0.0945031	0.47	0.419	2.78651e-20	8.99624e-16	1.122
Ergic3	0.135753	0.549	0.496	3.12181e-20	1.00788e-15	1.107
Zfp148	0.138848	0.364	0.314	3.21893e-20	1.03923e-15	1.159
Magt1	0.162294	0.413	0.351	3.86407e-20	1.24751e-15	1.177
Hprt	0.136544	0.435	0.374	3.88784e-20	1.25519e-15	1.163
Rere	0.126179	0.314	0.24	6.62557e-20	2.13907e-15	1.308
Cd300a	0.049183	0.508	0.44	8.62521e-20	2.78465e-15	1.155
Zbtb20	0.185564	0.401	0.332	1.10859e-19	3.57908e-15	1.208
Txnip	0.0909038	0.851	0.777	1.15086e-19	3.71555e-15	1.095
Tial1	0.129446	0.406	0.357	1.5294e-19	4.93766e-15	1.137
Ptprc	0.109017	0.849	0.819	2.01686e-19	6.51142e-15	1.037
Nsd1	0.133023	0.473	0.437	2.12133e-19	6.84872e-15	1.082
Ptbp1	0.128852	0.59	0.564	2.12697e-19	6.86694e-15	1.046
Ptms	0.123816	0.76	0.7	2.24893e-19	7.26067e-15	1.086
Adam17	0.126768	0.417	0.362	2.34556e-19	7.57265e-15	1.152
Hdac1	0.124938	0.274	0.217	2.46763e-19	7.96674e-15	1.263
Dhrs7	0.123	0.308	0.242	2.47187e-19	7.98044e-15	1.273
Cyth2	0.121159	0.405	0.361	2.85236e-19	9.20884e-15	1.122
Fes	0.136289	0.389	0.321	3.15414e-19	1.01831e-14	1.212
Marcksl1	0.2032	0.483	0.424	3.70411e-19	1.19587e-14	1.139
Naglu	0.102048	0.354	0.283	4.48794e-19	1.44893e-14	1.251
Chchd2	0.139613	0.859	0.828	4.97e-19	1.60456e-14	1.037
Pum2	0.115783	0.524	0.491	5.08502e-19	1.6417e-14	1.067
Tsc22d4	0.130142	0.753	0.681	5.83728e-19	1.88457e-14	1.106
Ncoa3	0.0996657	0.458	0.417	5.87215e-19	1.89582e-14	1.098
Tspan31	0.0891182	0.355	0.341	6.24446e-19	2.01602e-14	1.041
Pcmtd1	0.128983	0.278	0.213	6.60613e-19	2.13279e-14	1.305
Mtmr6	0.120583	0.282	0.229	6.67766e-19	2.15588e-14	1.231
Mtss1	0.0645257	0.3	0.254	6.92027e-19	2.23421e-14	1.181
Mgat1	0.139101	0.465	0.403	7.4524e-19	2.40601e-14	1.154
Fbrs	0.127449	0.391	0.332	7.73441e-19	2.49705e-14	1.178
Mpc2	0.124674	0.367	0.317	8.04919e-19	2.59868e-14	1.158
Pan3	0.121909	0.423	0.357	8.36998e-19	2.70225e-14	1.185
Dnm2	0.123868	0.518	0.46	1.04873e-18	3.38581e-14	1.126
Ss18	0.124867	0.282	0.22	1.08577e-18	3.50541e-14	1.282
Lpcat3	0.109205	0.473	0.442	1.22485e-18	3.95442e-14	1.07
Rsbn1	0.125074	0.321	0.273	1.26444e-18	4.08226e-14	1.176
Ubl3	0.137124	0.644	0.587	1.42769e-18	4.60929e-14	1.097
Nf1	0.12169	0.284	0.223	1.81895e-18	5.87249e-14	1.274
Kcnk6	0.13153	0.37	0.301	1.94809e-18	6.2894e-14	1.229
Hp1bp3	0.138399	0.44	0.373	2.03356e-18	6.56534e-14	1.18
Tle4	0.160621	0.579	0.513	2.07034e-18	6.68411e-14	1.129
Gpsm3	0.14823	0.445	0.375	2.93656e-18	9.4807e-14	1.187
Tab2	0.146603	0.541	0.477	3.09622e-18	9.99616e-14	1.134
Zbtb4	0.137341	0.258	0.2	3.18143e-18	1.02712e-13	1.29
Rcsd1	0.14989	0.518	0.437	3.24566e-18	1.04786e-13	1.185
Dctn3	0.128032	0.404	0.376	3.27451e-18	1.05718e-13	1.074
Mfng	0.140103	0.452	0.383	3.55882e-18	1.14897e-13	1.18
Klhl24	0.100367	0.449	0.367	3.90419e-18	1.26047e-13	1.223
Ppp3ca	0.123034	0.547	0.496	4.03185e-18	1.30168e-13	1.103
Rnaseh2c	0.132429	0.266	0.209	4.13905e-18	1.33629e-13	1.273
Rock2	0.12429	0.646	0.58	4.73431e-18	1.52847e-13	1.114
Slc35b2	0.121974	0.318	0.26	5.08893e-18	1.64296e-13	1.223
Tmsb10	0.164291	0.49	0.437	5.19904e-18	1.67851e-13	1.121
Usf2	0.120654	0.472	0.412	5.46383e-18	1.764e-13	1.146
Rlim	0.137137	0.721	0.676	5.66091e-18	1.82763e-13	1.067
Trp53	0.111552	0.329	0.292	7.29887e-18	2.35644e-13	1.127
Usp24	0.123368	0.304	0.247	9.39206e-18	3.03223e-13	1.231
Srsf7	0.158344	0.853	0.813	1.03284e-17	3.33453e-13	1.049
Ppp2r5c	0.129524	0.367	0.306	1.07969e-17	3.48577e-13	1.199
H3f3b	0.0440099	0.991	0.992	1.15504e-17	3.72905e-13	0.999
Add1	0.120824	0.264	0.213	1.24109e-17	4.00685e-13	1.239
Map11	0.142537	0.426	0.341	1.26694e-17	4.09032e-13	1.249
Prkar1a	0.0794735	0.605	0.605	1.32082e-17	4.26428e-13	1
Plcl1	0.119344	0.273	0.211	1.35612e-17	4.37825e-13	1.294
Hsd17b4	0.132008	0.27	0.217	1.60564e-17	5.18382e-13	1.244
Idh3g	0.1229	0.417	0.353	1.76997e-17	5.71434e-13	1.181
Stub1	0.0500581	0.382	0.403	2.00156e-17	6.46203e-13	0.948
Prdx2	0.123408	0.395	0.342	2.07599e-17	6.70232e-13	1.155
Camsap1	0.111476	0.26	0.213	2.08559e-17	6.73333e-13	1.221
Dok1	0.100465	0.274	0.24	2.37239e-17	7.65926e-13	1.142
Cyld	0.105535	0.269	0.212	2.4629e-17	7.95146e-13	1.269
B230219D22Rik	0.120439	0.303	0.268	2.61328e-17	8.43696e-13	1.131
Rap1b	0.102692	0.892	0.88	2.73004e-17	8.81394e-13	1.014
Spag7	0.0943472	0.254	0.211	2.96455e-17	9.57105e-13	1.204
Tcf4	0.121672	0.714	0.638	3.04884e-17	9.84317e-13	1.119
Samsn1	0.141537	0.613	0.544	3.11991e-17	1.00726e-12	1.127
Ldb1	0.121624	0.387	0.334	3.31389e-17	1.06989e-12	1.159
Tasor	0.15749	0.358	0.299	3.41027e-17	1.101e-12	1.197
Itpripl1	0.115738	0.27	0.219	4.2315e-17	1.36614e-12	1.233
Fam117b	0.141549	0.392	0.326	4.34858e-17	1.40394e-12	1.202
Cnot2	0.0992852	0.299	0.26	4.58593e-17	1.48057e-12	1.15
Pnpla8	0.112744	0.314	0.26	4.72649e-17	1.52595e-12	1.208
Rassf4	0.090071	0.312	0.255	5.5467e-17	1.79075e-12	1.224
Nasp	0.122278	0.462	0.443	5.94834e-17	1.92042e-12	1.043
Zfp869	0.129042	0.495	0.429	6.09216e-17	1.96685e-12	1.154
Btk	0.106713	0.302	0.267	6.11022e-17	1.97269e-12	1.131
Park7	0.1319	0.529	0.486	6.22626e-17	2.01015e-12	1.088
Arl1	0.114129	0.446	0.402	6.44453e-17	2.08062e-12	1.109
Cul1	0.10105	0.531	0.507	7.0479e-17	2.27542e-12	1.047
Kmt5b	0.118897	0.337	0.29	7.06051e-17	2.27948e-12	1.162
Sall3	0.16904	0.368	0.298	7.35406e-17	2.37426e-12	1.235
Ctc1	0.118495	0.517	0.428	9.92927e-17	3.20566e-12	1.208
Grap	0.120845	0.382	0.324	1.02589e-16	3.31208e-12	1.179
Vkorc1	0.0935039	0.387	0.375	1.22507e-16	3.95514e-12	1.032
Mapk3	0.118774	0.389	0.342	1.27969e-16	4.13147e-12	1.137
Bmp2k	0.042942	0.815	0.77	1.29182e-16	4.17065e-12	1.058
Pip4p1	0.119971	0.442	0.398	1.30117e-16	4.20084e-12	1.111
Chd4	0.131348	0.806	0.798	1.43203e-16	4.62331e-12	1.01
Syngr2	0.123548	0.577	0.529	1.62358e-16	5.24174e-12	1.091
P2rx7	0.0339919	0.357	0.322	2.0202e-16	6.52222e-12	1.109
Washc4	0.116123	0.324	0.266	2.73188e-16	8.81987e-12	1.218
9930111J21Rik2	0.00531566	0.553	0.523	2.89619e-16	9.35036e-12	1.057
Ube2d2a	0.102956	0.639	0.621	3.04537e-16	9.83198e-12	1.029
Tspan7	0.101412	0.347	0.303	3.14973e-16	1.01689e-11	1.145
Tmem30a	0.1005	0.459	0.445	3.2159e-16	1.03825e-11	1.031
Arrdc3	0.19167	0.544	0.465	3.39243e-16	1.09525e-11	1.17
Bsdc1	0.128619	0.277	0.216	3.40919e-16	1.10066e-11	1.282
Fam53b	0.127013	0.271	0.215	3.83108e-16	1.23686e-11	1.26
Kmt2a	0.125052	0.402	0.363	4.13505e-16	1.335e-11	1.107
Gmfg	0.140642	0.422	0.354	4.41102e-16	1.4241e-11	1.192
Brd8	0.112812	0.258	0.208	4.64909e-16	1.50096e-11	1.24
Rad23a	0.116838	0.279	0.231	5.2803e-16	1.70475e-11	1.208
Peli1	0.0937443	0.706	0.686	5.68993e-16	1.837e-11	1.029
Dapp1	0.129326	0.556	0.493	6.52077e-16	2.10523e-11	1.128
Med13l	0.117163	0.447	0.397	6.70748e-16	2.16551e-11	1.126
Sfpq	0.125044	0.88	0.858	7.49501e-16	2.41976e-11	1.026
Vamp2	0.106424	0.263	0.217	8.36827e-16	2.7017e-11	1.212
Nktr	0.119157	0.737	0.72	8.8926e-16	2.87098e-11	1.024
Zcchc7	0.122671	0.534	0.502	9.843e-16	3.17781e-11	1.064
Pias1	0.105893	0.329	0.282	1.06291e-15	3.4316e-11	1.167
Hk2	0.00619659	0.634	0.594	1.13676e-15	3.67003e-11	1.067
Azi2	0.103703	0.34	0.3	1.29898e-15	4.19376e-11	1.133
Prkca	0.114173	0.261	0.198	1.37577e-15	4.44168e-11	1.318
Adnp	0.110358	0.389	0.344	1.49754e-15	4.83482e-11	1.131
Akr1b3	0.107904	0.312	0.26	1.5807e-15	5.10329e-11	1.2
Zfp622	0.106859	0.466	0.448	1.95041e-15	6.29691e-11	1.04
Anxa3	0.100052	0.862	0.802	2.05243e-15	6.62628e-11	1.075
Fcgrt	0.0132304	0.362	0.353	2.30375e-15	7.43766e-11	1.025
Slc7a8	0.108504	0.619	0.561	2.31795e-15	7.48351e-11	1.103
Supt4a	0.119841	0.462	0.411	2.31805e-15	7.48383e-11	1.124
Tor1aip1	0.125597	0.69	0.654	2.32137e-15	7.49455e-11	1.055
Tsen34	0.112378	0.309	0.257	2.40852e-15	7.77591e-11	1.202
Ctnnd1	0.106258	0.272	0.222	2.44796e-15	7.90324e-11	1.225
Tmem219	0.0953961	0.295	0.268	2.50685e-15	8.09335e-11	1.101
Rsbn1l	0.0899514	0.467	0.445	2.544e-15	8.21331e-11	1.049
Mrpl43	0.0778828	0.348	0.333	2.61958e-15	8.45731e-11	1.045
Zfp638	0.116731	0.489	0.455	2.66635e-15	8.60833e-11	1.075
Il13ra1	0.121883	0.296	0.238	2.79602e-15	9.02694e-11	1.244
Zup1	0.115448	0.296	0.251	2.93144e-15	9.46415e-11	1.179
Zfand6	0.105921	0.436	0.412	3.19776e-15	1.0324e-10	1.058
Kansl1l	0.130079	0.35	0.282	3.97869e-15	1.28452e-10	1.241
Exoc3	0.10922	0.328	0.29	4.039e-15	1.30399e-10	1.131
Zbtb2	0.136273	0.288	0.232	4.14582e-15	1.33848e-10	1.241
Bud31	0.0997529	0.365	0.335	4.31608e-15	1.39345e-10	1.09
Czib	0.0929408	0.267	0.232	5.46657e-15	1.76488e-10	1.151
Rnf167	0.0945432	0.27	0.228	5.56042e-15	1.79518e-10	1.184
Tomm34	0.102077	0.286	0.251	5.72083e-15	1.84697e-10	1.139
Mettl23	0.114798	0.294	0.236	5.95507e-15	1.9226e-10	1.246
Rbbp4	0.07546	0.431	0.421	6.01882e-15	1.94318e-10	1.024
Smim7	0.0092098	0.333	0.376	6.11821e-15	1.97526e-10	0.886
Ube2s	0.0533076	0.538	0.57	6.57352e-15	2.12226e-10	0.944
Hpf1	0.0867558	0.286	0.251	6.59234e-15	2.12834e-10	1.139
Ttc28	0.144355	0.483	0.405	6.70074e-15	2.16334e-10	1.193
Ythdf2	0.0848297	0.389	0.367	6.83512e-15	2.20672e-10	1.06
H2-T23	0.0627266	0.67	0.646	7.83195e-15	2.52855e-10	1.037
Pla2g4a	0.110227	0.304	0.243	8.05532e-15	2.60066e-10	1.251
Fam13b	0.116189	0.322	0.283	8.47815e-15	2.73717e-10	1.138
Jmjd6	0.0147264	0.249	0.282	9.11875e-15	2.94399e-10	0.883
Znrf2	0.0854878	0.401	0.366	9.95008e-15	3.21238e-10	1.096
Ncbp3	0.0991774	0.265	0.216	1.03539e-14	3.34274e-10	1.227
Lactb	0.12013	0.416	0.366	1.04736e-14	3.38142e-10	1.137
Fkbp15	0.105256	0.307	0.267	1.168e-14	3.7709e-10	1.15
Arhgef1	0.0552906	0.342	0.314	1.17196e-14	3.78367e-10	1.089
Ap2b1	0.108624	0.418	0.388	1.28724e-14	4.15587e-10	1.077
Pdlim4	0.106428	0.389	0.333	1.56875e-14	5.0647e-10	1.168
Fkbp2	0.121194	0.527	0.475	1.57515e-14	5.08538e-10	1.109
Xiap	0.123036	0.376	0.33	1.77827e-14	5.74114e-10	1.139
Tspan3	0.0956814	0.439	0.395	1.79945e-14	5.80951e-10	1.111
Akap8l	0.112038	0.491	0.434	1.89256e-14	6.11011e-10	1.131
Rhog	0.0776115	0.468	0.447	1.96791e-14	6.35341e-10	1.047
Dpm3	0.106474	0.266	0.231	2.03571e-14	6.5723e-10	1.152
Ppp1cb	0.106176	0.388	0.34	2.05411e-14	6.63168e-10	1.141
Lamtor2	0.118866	0.345	0.29	2.08775e-14	6.74031e-10	1.19
Usp12	0.111737	0.321	0.266	2.30946e-14	7.4561e-10	1.207
Slc8a1	0.137487	0.38	0.319	2.39968e-14	7.74737e-10	1.191
Wdr45b	0.0934131	0.466	0.434	2.46326e-14	7.95264e-10	1.074
Zmiz1	0.100707	0.668	0.613	2.82785e-14	9.12972e-10	1.09
Man2a2	0.119564	0.278	0.212	2.94035e-14	9.49292e-10	1.311
Tgs1	0.116864	0.375	0.345	3.19965e-14	1.03301e-09	1.087
Prkcd	0.10837	0.663	0.619	3.32255e-14	1.07268e-09	1.071
Gng2	0.117184	0.424	0.366	3.48874e-14	1.12634e-09	1.158
Eloa	0.0784991	0.431	0.422	3.53178e-14	1.14023e-09	1.021
Atg3	0.00565576	0.311	0.353	3.90023e-14	1.25919e-09	0.881
Rasa1	0.101869	0.361	0.326	4.02631e-14	1.29989e-09	1.107
Taok1	0.102842	0.466	0.428	4.69046e-14	1.51432e-09	1.089
Rab11a	0.0986336	0.422	0.377	5.13581e-14	1.6581e-09	1.119
Tmed7	0.0922915	0.468	0.445	5.47378e-14	1.76721e-09	1.052
Exosc5	0.11169	0.283	0.226	5.69881e-14	1.83986e-09	1.252
Btaf1	0.123791	0.439	0.409	5.84133e-14	1.88587e-09	1.073
Gm10138	0.12829	0.302	0.249	6.40222e-14	2.06696e-09	1.213
Atrx	0.129171	0.621	0.576	6.74792e-14	2.17857e-09	1.078
Yipf4	0.0898128	0.363	0.325	6.81077e-14	2.19886e-09	1.117
Mtch1	0.0984666	0.521	0.484	7.23123e-14	2.3346e-09	1.076
Kdm5a	0.102454	0.411	0.355	8.5388e-14	2.75675e-09	1.158
Srcap	0.0836327	0.308	0.274	8.60552e-14	2.77829e-09	1.124
Ifnar2	0.0967621	0.646	0.604	8.67824e-14	2.80177e-09	1.07
A630001G21Rik	0.0522972	0.288	0.292	9.86608e-14	3.18526e-09	0.986
Cggbp1	0.11674	0.6	0.573	1.05023e-13	3.39067e-09	1.047
Parp14	0.0806426	0.252	0.203	1.12498e-13	3.632e-09	1.241
Arhgap45	0.0887343	0.595	0.537	1.13004e-13	3.64834e-09	1.108
Tnrc18	0.112135	0.328	0.267	1.14791e-13	3.70601e-09	1.228
Raly	0.0646138	0.536	0.542	1.16235e-13	3.75265e-09	0.989
Dido1	0.0926817	0.292	0.259	1.24377e-13	4.0155e-09	1.127
Ap1g1	0.00145259	0.246	0.251	1.24806e-13	4.02938e-09	0.98
Spcs2	0.120772	0.748	0.706	1.29279e-13	4.17377e-09	1.059
Ifi27	0.111561	0.42	0.394	1.35676e-13	4.38031e-09	1.066
Chordc1	0.0888422	0.291	0.26	1.40307e-13	4.52981e-09	1.119
Slc4a7	0.0960644	0.384	0.341	1.40589e-13	4.5389e-09	1.126
Dync1i2	0.108703	0.515	0.482	1.42114e-13	4.58815e-09	1.068
Trim12a	0.106219	0.254	0.201	1.45807e-13	4.70738e-09	1.264
Zfp90	0.0816181	0.308	0.283	1.5095e-13	4.87343e-09	1.088
Cbx3	0.0974342	0.368	0.316	1.55775e-13	5.0292e-09	1.165
Mtfr1l	0.0946472	0.299	0.262	1.56232e-13	5.04395e-09	1.141
Pigk	0.0971771	0.27	0.226	1.59901e-13	5.16242e-09	1.195
Timp2	0.068344	0.835	0.782	1.66103e-13	5.36263e-09	1.068
Gigyf1	0.102747	0.259	0.206	1.67239e-13	5.39931e-09	1.257
1810026B05Rik	0.111607	0.633	0.603	1.74516e-13	5.63424e-09	1.05
Rsrp1	0.113208	0.636	0.583	1.91676e-13	6.18826e-09	1.091
Snx2	0.0652051	0.406	0.378	1.98779e-13	6.41759e-09	1.074
Hcls1	0.0968329	0.485	0.442	1.99842e-13	6.45191e-09	1.097
Tle5	0.0954428	0.372	0.336	1.99888e-13	6.45338e-09	1.107
Fam76b	0.0352084	0.328	0.311	2.0803e-13	6.71625e-09	1.055
Nenf	0.110363	0.282	0.237	2.14519e-13	6.92574e-09	1.19
Mob4	0.0558698	0.348	0.348	2.20957e-13	7.1336e-09	1
Clcn3	0.10639	0.266	0.225	2.28415e-13	7.37437e-09	1.182
Zranb1	0.111815	0.474	0.448	2.48962e-13	8.03773e-09	1.058
Ndufa7	0.0477207	0.463	0.44	2.59357e-13	8.37334e-09	1.052
Kpnb1	0.0827664	0.367	0.334	2.61892e-13	8.45518e-09	1.099
Lcp2	0.0662984	0.532	0.496	2.62024e-13	8.45946e-09	1.073
Plk3	0.125973	0.481	0.417	2.67824e-13	8.64668e-09	1.153
Ly6e	0.103975	0.889	0.858	2.69605e-13	8.70419e-09	1.036
Xlr	0.095562	0.345	0.315	2.69707e-13	8.70748e-09	1.095
Sod1	0.0822137	0.333	0.295	2.74904e-13	8.87528e-09	1.129
Nfu1	0.0704353	0.283	0.273	2.78664e-13	8.99667e-09	1.037
Arf4	0.120472	0.793	0.751	2.86184e-13	9.23944e-09	1.056
Ssu72	0.109277	0.443	0.397	2.93467e-13	9.47457e-09	1.116
Atp5c1	0.0908772	0.554	0.518	3.06793e-13	9.9048e-09	1.069
Icam1	0.140716	0.683	0.622	3.32267e-13	1.07273e-08	1.098
Arih1	0.0689831	0.434	0.417	3.32752e-13	1.07429e-08	1.041
Mcfd2	0.0893804	0.391	0.356	3.68065e-13	1.1883e-08	1.098
Pdcl3	0.0665603	0.268	0.254	4.20039e-13	1.3561e-08	1.055
Ciao2b	0.0134475	0.251	0.278	4.51075e-13	1.4563e-08	0.903
Bicd2	0.0977804	0.276	0.237	4.54998e-13	1.46896e-08	1.165
Dpy19l4	0.101717	0.262	0.214	5.11642e-13	1.65184e-08	1.224
Eif4g3	0.0884907	0.421	0.38	5.53231e-13	1.78611e-08	1.108
Zfp292	0.130979	0.514	0.455	5.72889e-13	1.84957e-08	1.13
Ptov1	0.0939409	0.361	0.325	6.00273e-13	1.93798e-08	1.111
Anapc13	0.107054	0.276	0.224	6.02048e-13	1.94371e-08	1.232
BC005624	0.00668971	0.289	0.319	6.06834e-13	1.95916e-08	0.906
Ube3a	0.0891987	0.442	0.431	6.56546e-13	2.11966e-08	1.026
Nsfl1c	0.023209	0.276	0.294	6.99828e-13	2.25939e-08	0.939
Cmklr1	0.100497	0.312	0.262	7.25066e-13	2.34087e-08	1.191
Pds5a	0.0732976	0.315	0.308	7.74191e-13	2.49948e-08	1.023
Zmym2	0.0694887	0.258	0.224	8.31884e-13	2.68574e-08	1.152
Chsy1	0.087975	0.268	0.22	8.52591e-13	2.75259e-08	1.218
Zmym5	0.102582	0.325	0.3	8.97637e-13	2.89802e-08	1.083
Ppp6c	0.067656	0.272	0.257	8.98461e-13	2.90068e-08	1.058
Psme2	0.0528432	0.393	0.387	1.00634e-12	3.24897e-08	1.016
Gna12	0.0810949	0.525	0.474	1.0128e-12	3.26983e-08	1.108
Smu1	0.035014	0.269	0.282	1.03206e-12	3.33201e-08	0.954
Kdelr1	0.0523661	0.372	0.374	1.05449e-12	3.40444e-08	0.995
Bag6	0.052209	0.285	0.278	1.05913e-12	3.41939e-08	1.025
Ube2j1	0.075453	0.367	0.352	1.06725e-12	3.44561e-08	1.043
Prcp	0.0819615	0.378	0.355	1.07832e-12	3.48136e-08	1.065
Ubn2	0.129061	0.393	0.334	1.11963e-12	3.61471e-08	1.177
Slmap	0.115554	0.463	0.42	1.15458e-12	3.72756e-08	1.102
Rab35	0.0850329	0.257	0.224	1.19302e-12	3.85165e-08	1.147
Trappc2l	0.0886688	0.32	0.293	1.21616e-12	3.92638e-08	1.092
Cenpx	0.110597	0.256	0.209	1.24238e-12	4.01103e-08	1.225
Sdf2	0.0387277	0.28	0.294	1.2971e-12	4.18769e-08	0.952
Acox3	0.119173	0.43	0.383	1.41212e-12	4.55904e-08	1.123
Atg101	0.0550288	0.272	0.25	1.42047e-12	4.58599e-08	1.088
Dmtf1	0.0909652	0.305	0.276	1.48204e-12	4.78476e-08	1.105
Acly	0.0560149	0.268	0.252	1.52169e-12	4.91278e-08	1.063
Vps28	0.0946259	0.434	0.401	1.70875e-12	5.51669e-08	1.082
Arfrp1	0.00382632	0.229	0.265	1.7122e-12	5.52783e-08	0.864
Ufl1	0.106314	0.38	0.343	1.78849e-12	5.77413e-08	1.108
Chic2	0.0698663	0.467	0.455	1.99979e-12	6.45631e-08	1.026
Zfp608	0.00177382	0.26	0.253	2.05754e-12	6.64278e-08	1.028
Tm2d2	0.0552752	0.375	0.353	2.10579e-12	6.79854e-08	1.062
Itpr2	0.11924	0.55	0.496	2.25934e-12	7.29429e-08	1.109
Mapre1	0.110615	0.726	0.691	2.32662e-12	7.51149e-08	1.051
Dync1h1	0.0539494	0.37	0.348	2.34291e-12	7.5641e-08	1.063
2023-03-05	0.0433525	0.331	0.343	2.63381e-12	8.50325e-08	0.965
Ubr5	0.078152	0.326	0.297	3.1625e-12	1.02101e-07	1.098
Coq10b	0.0866438	0.545	0.544	3.19651e-12	1.03199e-07	1.002
Tmem208	0.052125	0.309	0.307	3.54281e-12	1.1438e-07	1.007
Rab11b	0.0428459	0.422	0.436	3.58505e-12	1.15743e-07	0.968
Ppp1r12a	0.0777804	0.532	0.507	3.89789e-12	1.25844e-07	1.049
Pald1	0.108792	0.438	0.381	3.97726e-12	1.28406e-07	1.15
Tex261	0.0940092	0.464	0.439	3.99077e-12	1.28842e-07	1.057
Ggh	0.0582746	0.286	0.262	4.00299e-12	1.29236e-07	1.092
Gpbp1l1	0.0879765	0.268	0.227	4.26935e-12	1.37836e-07	1.181
Ube2q1	0.00163703	0.376	0.405	4.28013e-12	1.38184e-07	0.928
Snf8	0.0413536	0.268	0.276	4.38944e-12	1.41713e-07	0.971
Abraxas2	0.070049	0.282	0.262	4.92033e-12	1.58853e-07	1.076
Mef2d	0.0380078	0.417	0.41	4.96734e-12	1.6037e-07	1.017
Rpn1	0.0987178	0.378	0.338	5.04553e-12	1.62895e-07	1.118
Tnfrsf21	0.0589925	0.397	0.397	5.16622e-12	1.66791e-07	1
Rsu1	0.0710666	0.281	0.262	5.43685e-12	1.75529e-07	1.073
AY036118	0.0728915	0.967	0.967	5.60702e-12	1.81023e-07	1
Sirt7	0.10452	0.387	0.335	5.89496e-12	1.90319e-07	1.155
Mepce	0.09266	0.267	0.229	5.97082e-12	1.92768e-07	1.166
Tpd52l2	0.0139	0.301	0.326	6.16058e-12	1.98894e-07	0.923
Atf7ip	0.109138	0.384	0.331	6.23224e-12	2.01208e-07	1.16
Ppp4c	0.0433139	0.423	0.429	6.25537e-12	2.01955e-07	0.986
Tug1	0.0903781	0.401	0.376	6.35435e-12	2.0515e-07	1.066
Gm2a	0.0811048	0.427	0.396	7.11382e-12	2.2967e-07	1.078
Rnf111	0.0884853	0.458	0.44	7.14482e-12	2.3067e-07	1.041
Mrpl24	0.0819178	0.36	0.336	7.19395e-12	2.32257e-07	1.071
Mob1a	0.103779	0.491	0.456	7.50742e-12	2.42377e-07	1.077
Mpc1	0.104633	0.644	0.623	8.08655e-12	2.61074e-07	1.034
Nfat5	0.024282	0.513	0.469	8.26078e-12	2.66699e-07	1.094
Sp1	0.0857874	0.303	0.269	8.37765e-12	2.70472e-07	1.126
H2afz	0.00206772	0.765	0.742	8.44447e-12	2.7263e-07	1.031
Avl9	0.0560281	0.277	0.282	9.07935e-12	2.93127e-07	0.982
Ccpg1	0.0723001	0.307	0.277	9.35969e-12	3.02178e-07	1.108
Gbf1	0.0824171	0.254	0.215	9.78748e-12	3.15989e-07	1.181
Rchy1	0.0709612	0.272	0.244	9.97835e-12	3.22151e-07	1.115
Sppl3	0.0757925	0.282	0.249	1.1e-11	3.55135e-07	1.133
Mta2	0.024023	0.26	0.275	1.10471e-11	3.56657e-07	0.945
Ykt6	0.0161861	0.307	0.295	1.11404e-11	3.59669e-07	1.041
Hnrnpul2	0.0613855	0.336	0.314	1.15308e-11	3.72273e-07	1.07
Synrg	0.081537	0.271	0.249	1.17967e-11	3.80857e-07	1.088
Mxd4	0.116277	0.296	0.238	1.18186e-11	3.81564e-07	1.244
Rybp	0.0970078	0.436	0.406	1.23095e-11	3.97413e-07	1.074
Pura	0.0972453	0.618	0.594	1.26146e-11	4.07262e-07	1.04
Med28	0.0421758	0.248	0.26	1.29023e-11	4.1655e-07	0.954
Usp48	0.0949006	0.27	0.232	1.4016e-11	4.52508e-07	1.164
Chmp3	0.0404518	0.308	0.305	1.42753e-11	4.60878e-07	1.01
Nsd3	0.0501073	0.447	0.42	1.50889e-11	4.87144e-07	1.064
Tuba1b	0.0481898	0.74	0.711	1.54037e-11	4.97308e-07	1.041
Yipf1	0.0763302	0.272	0.241	1.62892e-11	5.25897e-07	1.129
Rptor	0.063942	0.349	0.318	1.63431e-11	5.27636e-07	1.097
Prdx5	0.0588151	0.597	0.571	1.67821e-11	5.4181e-07	1.046
Sdhb	0.0557892	0.41	0.395	1.69558e-11	5.47419e-07	1.038
Dnajb11	0.0155844	0.366	0.396	1.70077e-11	5.49094e-07	0.924
Cpsf6	0.0859092	0.34	0.314	1.73459e-11	5.60013e-07	1.083
Nrbp1	0.0356567	0.325	0.33	1.82372e-11	5.88789e-07	0.985
Birc6	0.0225187	0.372	0.378	1.82927e-11	5.9058e-07	0.984
Katna1	0.0899677	0.262	0.216	1.88828e-11	6.0963e-07	1.213
Diaph2	0.0930359	0.416	0.385	1.94554e-11	6.28118e-07	1.081
Pepd	0.070311	0.325	0.305	1.99096e-11	6.42783e-07	1.066
Frg1	0.0675803	0.331	0.314	2.04269e-11	6.59483e-07	1.054
Cirbp	0.0551162	0.533	0.487	2.09828e-11	6.7743e-07	1.094
Stag2	0.100977	0.41	0.361	2.18201e-11	7.04462e-07	1.136
BC031181	0.0465222	0.352	0.36	2.21779e-11	7.16013e-07	0.978
Zdhhc20	0.0265925	0.407	0.433	2.27814e-11	7.35499e-07	0.94
2023-03-01	0.0200479	0.544	0.499	2.45878e-11	7.93818e-07	1.09
Nr4a1	0.192845	0.439	0.397	2.51435e-11	8.11757e-07	1.106
Naxd	0.0840425	0.264	0.23	2.57156e-11	8.30227e-07	1.148
Ctbp2	0.0810726	0.331	0.312	2.58935e-11	8.35972e-07	1.061
Mkrn1	0.029978	0.315	0.315	2.71954e-11	8.78003e-07	1
Ube2e3	0.0405441	0.322	0.306	2.85626e-11	9.22143e-07	1.052
Tardbp	0.0390707	0.337	0.347	3.05752e-11	9.8712e-07	0.971
Clptm1	0.071843	0.358	0.338	3.07389e-11	9.92407e-07	1.059
Ilf3	0.0612373	0.283	0.255	3.09936e-11	1.00063e-06	1.11
Rbm22	0.00298818	0.262	0.302	3.13803e-11	1.01311e-06	0.868
Tmem243	0.0715048	0.423	0.389	3.16857e-11	1.02297e-06	1.087
Ndufb11	0.0687704	0.461	0.424	3.35149e-11	1.08203e-06	1.087
Matr3	0.0641271	0.459	0.459	3.43576e-11	1.10924e-06	1
Dennd5a	0.0688189	0.382	0.368	3.67426e-11	1.18623e-06	1.038
Cnot4	0.0384606	0.399	0.422	3.99861e-11	1.29095e-06	0.945
Rbbp6	0.104943	0.693	0.675	4.03066e-11	1.3013e-06	1.027
Hist1h2bc	0.047702	0.607	0.55	4.10095e-11	1.32399e-06	1.104
Coa3	0.0553695	0.255	0.25	4.14225e-11	1.33732e-06	1.02
Secisbp2l	0.0624514	0.317	0.312	4.3357e-11	1.39978e-06	1.016
Amfr	0.086524	0.387	0.353	4.34139e-11	1.40162e-06	1.096
Nfkb1	0.0205843	0.634	0.595	4.36336e-11	1.40871e-06	1.066
Cdc42	0.0871514	0.938	0.913	4.88842e-11	1.57823e-06	1.027
Trip12	0.00291965	0.407	0.405	5.07602e-11	1.63879e-06	1.005
Flcn	0.0684418	0.286	0.258	5.20285e-11	1.67974e-06	1.109
Zfx	0.070232	0.331	0.302	5.29466e-11	1.70938e-06	1.096
Sypl	0.0528566	0.375	0.38	5.41042e-11	1.74675e-06	0.987
Tiprl	0.0623328	0.381	0.373	5.51233e-11	1.77965e-06	1.021
Bcl7b	0.0335487	0.323	0.329	5.66806e-11	1.82993e-06	0.982
Rnpep	0.100843	0.325	0.285	5.76868e-11	1.86242e-06	1.14
Mgrn1	0.000319124	0.23	0.265	6.1472e-11	1.98462e-06	0.868
Cacna1d	0.0923753	0.253	0.209	6.19053e-11	1.99861e-06	1.211
Arhgap39	0.0622311	0.303	0.274	6.44531e-11	2.08087e-06	1.106
Ep400	0.0170428	0.313	0.34	6.87677e-11	2.22017e-06	0.921
Derl1	0.0591974	0.517	0.52	7.03313e-11	2.27065e-06	0.994
Gmpr2	0.0738012	0.257	0.226	7.03766e-11	2.27211e-06	1.137
Ppp4r3a	0.0228244	0.353	0.359	7.36177e-11	2.37675e-06	0.983
Pspc1	0.0754982	0.323	0.303	7.55246e-11	2.43831e-06	1.066
Med13	0.0905769	0.465	0.426	7.59612e-11	2.45241e-06	1.092
Ppp1r18	0.0730888	0.452	0.432	7.64502e-11	2.4682e-06	1.046
Ctcf	0.0257584	0.382	0.384	8.06544e-11	2.60393e-06	0.995
Rab24	0.0902842	0.308	0.278	8.50926e-11	2.74722e-06	1.108
Tmx3	0.0778545	0.348	0.321	8.84283e-11	2.85491e-06	1.084
Psme4	0.074326	0.274	0.244	9.25031e-11	2.98646e-06	1.123
Stat6	0.021714	0.314	0.329	9.30752e-11	3.00493e-06	0.954
Ankrd10	0.0700933	0.254	0.226	9.35653e-11	3.02076e-06	1.124
Hspa1a	0.161999	0.689	0.625	9.68195e-11	3.12582e-06	1.102
Sumo1	0.0632681	0.422	0.411	9.88169e-11	3.1903e-06	1.027
Pcbp2	0.040748	0.671	0.68	1.02214e-10	3.29999e-06	0.987
Fyttd1	0.0559392	0.325	0.325	1.04675e-10	3.37944e-06	1
Usp19	0.0504819	0.254	0.248	1.15319e-10	3.72309e-06	1.024
Tbc1d16	0.0393189	0.268	0.242	1.16439e-10	3.75922e-06	1.107
Itsn2	0.0475579	0.374	0.375	1.27362e-10	4.11189e-06	0.997
Lin7c	0.0278956	0.259	0.273	1.36304e-10	4.40058e-06	0.949
Sipa1	0.0379767	0.615	0.58	1.444e-10	4.66195e-06	1.06
Scp2	0.0591147	0.4	0.39	1.53728e-10	4.9631e-06	1.026
Bcas2	0.0309436	0.359	0.38	1.58356e-10	5.11253e-06	0.945
Senp2	0.0879991	0.633	0.606	1.61487e-10	5.21361e-06	1.045
Ccnt1	0.0916263	0.347	0.316	1.61602e-10	5.21731e-06	1.098
Rabl6	0.0619463	0.284	0.27	1.66168e-10	5.36472e-06	1.052
Arpc5l	0.010579	0.384	0.418	1.7091e-10	5.51781e-06	0.919
Lsm14a	0.0265996	0.307	0.325	1.72711e-10	5.57597e-06	0.945
N4bp2l2	0.0881711	0.543	0.529	1.73194e-10	5.59156e-06	1.026
Pcnp	0.0414781	0.391	0.394	1.76757e-10	5.7066e-06	0.992
Derl2	0.0470293	0.305	0.295	1.79291e-10	5.78842e-06	1.034
Polr2g	0.0185413	0.328	0.34	1.79619e-10	5.79898e-06	0.965
Pex2	0.0738777	0.281	0.254	1.83617e-10	5.92807e-06	1.106
Fmr1	0.0838586	0.338	0.321	1.91442e-10	6.1807e-06	1.053
Tpp1	0.0909693	0.606	0.575	1.97484e-10	6.37576e-06	1.054
Slc29a1	0.0712798	0.347	0.327	2.13474e-10	6.89202e-06	1.061
Safb2	0.0546235	0.535	0.531	2.20799e-10	7.12851e-06	1.008
Galnt11	0.0319086	0.247	0.255	2.28513e-10	7.37755e-06	0.969
Ssbp1	0.0477096	0.296	0.294	2.33137e-10	7.52683e-06	1.007
Rnf187	0.0651082	0.364	0.353	2.46344e-10	7.95322e-06	1.031
Cul3	0.00613557	0.396	0.408	2.49858e-10	8.06665e-06	0.971
Prdm2	0.0787021	0.333	0.314	2.54193e-10	8.20661e-06	1.061
Bcap31	0.0521322	0.54	0.531	2.60329e-10	8.40472e-06	1.017
Mark2	0.0559032	0.363	0.36	2.63207e-10	8.49765e-06	1.008
Lrpap1	0.0259841	0.422	0.416	2.66272e-10	8.59658e-06	1.014
Ech1	0.0892959	0.326	0.289	2.67065e-10	8.62218e-06	1.128
Trim47	0.115929	0.431	0.385	2.67301e-10	8.6298e-06	1.119
Slbp	0.0843305	0.469	0.45	2.6775e-10	8.6443e-06	1.042
Crebbp	0.0709743	0.465	0.448	2.76187e-10	8.91671e-06	1.038
Ogt	0.0299291	0.269	0.266	2.99402e-10	9.66619e-06	1.011
Cd48	0.0829218	0.379	0.338	3.0336e-10	9.79399e-06	1.121
Polr2a	9.66571e-06	0.362	0.405	3.03923e-10	9.81215e-06	0.894
Cuta	0.0849984	0.403	0.373	3.06023e-10	9.87996e-06	1.08
Rbm42	0.0289468	0.402	0.404	3.06655e-10	9.90035e-06	0.995
Aamp	0.0671291	0.468	0.452	3.34291e-10	1.07926e-05	1.035
Cap1	0.0725399	0.484	0.462	3.43272e-10	1.10825e-05	1.048
Abhd16a	0.0265211	0.251	0.266	3.48373e-10	1.12472e-05	0.944
Glg1	0.0849819	0.305	0.271	3.50421e-10	1.13133e-05	1.125
Usp8	0.0785376	0.43	0.397	3.51229e-10	1.13394e-05	1.083
Arhgef2	0.0698487	0.437	0.41	3.6469e-10	1.1774e-05	1.066
Commd7	0.0728962	0.334	0.314	3.81038e-10	1.23018e-05	1.064
Tmem109	0.0684831	0.312	0.291	3.84563e-10	1.24156e-05	1.072
Tap2	0.060775	0.319	0.303	3.8717e-10	1.24998e-05	1.053
Odr4	0.0772542	0.291	0.259	4.06248e-10	1.31157e-05	1.124
Rreb1	0.078916	0.39	0.365	4.24804e-10	1.37148e-05	1.068
Trpc4ap	0.0676451	0.429	0.412	4.42314e-10	1.42801e-05	1.041
Mat2b	0.0536395	0.288	0.269	4.42777e-10	1.42951e-05	1.071
Cd82	0.0596209	0.431	0.415	4.71575e-10	1.52248e-05	1.039
Camk2n1	0.087421	0.427	0.407	4.81596e-10	1.55483e-05	1.049
Swi5	0.0233214	0.343	0.361	4.8276e-10	1.55859e-05	0.95
Rap2c	0.0656319	0.255	0.246	4.93182e-10	1.59224e-05	1.037
Ndufab1	0.0517695	0.434	0.423	5.18675e-10	1.67454e-05	1.026
Tmem33	0.0447811	0.346	0.348	5.38267e-10	1.73779e-05	0.994
Trim30a	0.0739183	0.331	0.313	5.44783e-10	1.75883e-05	1.058
Rad21	0.0458067	0.278	0.262	5.50539e-10	1.77741e-05	1.061
Fuca1	0.0545569	0.527	0.51	5.55383e-10	1.79306e-05	1.033
Zfp24	0.0769886	0.278	0.25	5.84854e-10	1.8882e-05	1.112
Nono	0.0608969	0.37	0.358	6.23523e-10	2.01304e-05	1.034
Abi1	0.0124099	0.431	0.447	6.28716e-10	2.02981e-05	0.964
Chrac1	0.0748238	0.288	0.273	6.57533e-10	2.12284e-05	1.055
Eml4	0.0905462	0.396	0.362	6.6059e-10	2.13272e-05	1.094
Uba2	0.025674	0.283	0.282	6.6349e-10	2.14208e-05	1.004
Cox16	0.0696731	0.335	0.319	6.71751e-10	2.16875e-05	1.05
Scamp3	0.0200469	0.267	0.276	6.83646e-10	2.20715e-05	0.967
Skp1a	0.0605535	0.378	0.368	6.92668e-10	2.23628e-05	1.027
Ndufs7	0.0531287	0.403	0.402	7.28164e-10	2.35088e-05	1.002
Mbd6	0.0865933	0.26	0.222	7.36091e-10	2.37647e-05	1.171
Tnfaip8	0.0935066	0.316	0.28	7.41154e-10	2.39282e-05	1.129
Selenok	0.0961185	0.825	0.799	7.46441e-10	2.40988e-05	1.033
Appbp2	0.0753734	0.288	0.264	7.73932e-10	2.49864e-05	1.091
Nr1h2	0.0232283	0.299	0.307	7.79221e-10	2.51572e-05	0.974
Vma21	0.0321358	0.264	0.251	8.1721e-10	2.63836e-05	1.052
Lrp1	0.0116769	0.757	0.741	8.18226e-10	2.64164e-05	1.022
Irf3	0.0511032	0.251	0.233	8.61158e-10	2.78025e-05	1.077
Emc2	0.0646169	0.276	0.257	8.79942e-10	2.84089e-05	1.074
Pag1	0.0295503	0.689	0.645	9.00342e-10	2.90675e-05	1.068
Ndufa13	0.0854665	0.526	0.505	9.00604e-10	2.9076e-05	1.042
Mrps15	0.0779176	0.309	0.283	9.08202e-10	2.93213e-05	1.092
Fibp	0.0574659	0.262	0.234	9.09021e-10	2.93477e-05	1.12
Oga	0.0444936	0.39	0.367	9.1434e-10	2.95195e-05	1.063
Mast3	0.0360189	0.29	0.268	9.64802e-10	3.11486e-05	1.082
Ankhd1	0.00861894	0.301	0.309	9.72378e-10	3.13932e-05	0.974
Ap2s1	0.00608358	0.311	0.328	9.93766e-10	3.20837e-05	0.948
Rbm7	0.00221397	0.356	0.376	9.97598e-10	3.22075e-05	0.947
Cdc26	0.0867379	0.292	0.256	1.00083e-09	3.23116e-05	1.141
Dcaf8	0.0607782	0.359	0.349	1.022e-09	3.29952e-05	1.029
Clcn4	0.0450598	0.477	0.482	1.02499e-09	3.30917e-05	0.99
Golph3	0.0216212	0.254	0.255	1.03921e-09	3.35509e-05	0.996
Paip2	0.0958639	0.489	0.45	1.06976e-09	3.45372e-05	1.087
Vasp	0.0765678	0.537	0.506	1.10211e-09	3.55817e-05	1.061
Rtf2	0.0541564	0.358	0.342	1.10712e-09	3.57434e-05	1.047
Ankrd13c	0.0750148	0.256	0.234	1.1739e-09	3.78992e-05	1.094
Ndufa8	0.0524362	0.342	0.319	1.18943e-09	3.84009e-05	1.072
Chmp5	0.0784236	0.29	0.253	1.21642e-09	3.92721e-05	1.146
Ccz1	0.0703039	0.298	0.274	1.21813e-09	3.93272e-05	1.088
Msl1	0.0837231	0.305	0.27	1.23092e-09	3.97402e-05	1.13
Csad	0.075831	0.258	0.21	1.23349e-09	3.98231e-05	1.229
Lrp6	0.062051	0.269	0.24	1.26589e-09	4.08691e-05	1.121
Ppp6r3	0.0386459	0.251	0.235	1.30743e-09	4.22105e-05	1.068
Faf2	0.0190978	0.254	0.269	1.31195e-09	4.23563e-05	0.944
R3hdm2	0.0764211	0.402	0.376	1.33917e-09	4.3235e-05	1.069
H2-M3	0.0977712	0.301	0.255	1.34271e-09	4.33493e-05	1.18
Nfkbid	0.117949	0.324	0.266	1.34751e-09	4.35045e-05	1.218
Hexim1	0.0844766	0.315	0.275	1.37199e-09	4.42948e-05	1.145
Gpatch8	0.0593183	0.326	0.311	1.46281e-09	4.72269e-05	1.048
Hadha	0.0492662	0.362	0.366	1.51863e-09	4.90291e-05	0.989
Zc3h7a	0.0516837	0.382	0.374	1.58257e-09	5.10931e-05	1.021
Cetn3	0.0398275	0.303	0.313	1.58401e-09	5.11399e-05	0.968
Eloc	0.0349399	0.423	0.442	1.59632e-09	5.15372e-05	0.957
Magoh	0.0216278	0.349	0.369	1.62001e-09	5.23021e-05	0.946
Akap8	0.0565451	0.39	0.384	1.63615e-09	5.28231e-05	1.016
Mon2	0.0659983	0.373	0.348	1.65508e-09	5.34343e-05	1.072
Qrich1	0.0476116	0.34	0.343	1.6811e-09	5.42742e-05	0.991
Rpl7l1	0.00583622	0.313	0.345	1.70823e-09	5.51502e-05	0.907
Hnrnpul1	0.065362	0.458	0.435	1.75256e-09	5.65813e-05	1.053
Srsf10	0.0437835	0.45	0.467	1.76277e-09	5.69111e-05	0.964
Hadhb	0.0562654	0.276	0.271	1.8286e-09	5.90364e-05	1.018
Rin3	0.0604727	0.256	0.231	1.88205e-09	6.07621e-05	1.108
Khk	0.0660197	0.309	0.298	2.00063e-09	6.45905e-05	1.037
Gapvd1	0.0310334	0.397	0.41	2.00971e-09	6.48836e-05	0.968
Ctnnb1	0.0279674	0.468	0.484	2.03347e-09	6.56505e-05	0.967
Npepps	0.0307612	0.272	0.278	2.05744e-09	6.64243e-05	0.978
Dph3	0.0255837	0.256	0.271	2.15354e-09	6.95271e-05	0.945
Zmat2	0.00860937	0.297	0.312	2.17954e-09	7.03666e-05	0.952
Ensa	0.0595682	0.309	0.296	2.2161e-09	7.15469e-05	1.044
Arl13b	0.104271	0.259	0.226	2.22485e-09	7.18292e-05	1.146
Zfp326	0.0254106	0.472	0.48	2.22615e-09	7.18712e-05	0.983
Yme1l1	0.0336224	0.339	0.352	2.25353e-09	7.27552e-05	0.963
Heca	0.100004	0.299	0.247	2.25532e-09	7.2813e-05	1.211
Cd300c2	0.0849115	0.894	0.858	2.31587e-09	7.4768e-05	1.042
Glud1	0.00160099	0.436	0.447	2.42758e-09	7.83743e-05	0.975
Chtop	0.0134851	0.397	0.411	2.46465e-09	7.95714e-05	0.966
Ociad1	0.0581786	0.435	0.429	2.47495e-09	7.99036e-05	1.014
Ehmt1	0.0386461	0.264	0.262	2.50954e-09	8.10207e-05	1.008
Ddost	0.0580647	0.544	0.533	2.52086e-09	8.13858e-05	1.021
Cybc1	0.0549414	0.311	0.3	2.59738e-09	8.38563e-05	1.037
Mllt10	0.0800367	0.344	0.319	2.66944e-09	8.61829e-05	1.078
Nedd8	0.00792817	0.452	0.488	2.75047e-09	8.87988e-05	0.926
Zfp644	0.0482326	0.52	0.526	2.77692e-09	8.96528e-05	0.989
Dynlrb1	0.0782275	0.307	0.294	2.80049e-09	9.04138e-05	1.044
Ski	0.0904197	0.708	0.676	2.85899e-09	9.23024e-05	1.047
Tec	0.035685	0.289	0.268	2.88529e-09	9.31516e-05	1.078
Cep170	0.0752355	0.349	0.322	2.9445e-09	9.5063e-05	1.084
Cnot6l	0.0196024	0.378	0.392	3.00264e-09	9.69402e-05	0.964
Msl2	0.0669386	0.278	0.26	3.05393e-09	9.8596e-05	1.069
Brd9	0.0590331	0.292	0.279	3.0955e-09	9.99383e-05	1.047
Dusp6	0.0841803	0.635	0.577	3.15856e-09	0.000101974	1.101
Yipf3	0.0276757	0.309	0.32	3.17565e-09	0.000102526	0.966
Setd5	0.0557171	0.385	0.364	3.26292e-09	0.000105343	1.058
Vps37a	0.0515556	0.258	0.251	3.31812e-09	0.000107126	1.028
Sh3gl1	0.0288795	0.391	0.409	3.33459e-09	0.000107657	0.956
Naga	0.0775482	0.345	0.329	3.51886e-09	0.000113606	1.049
Fez2	0.046743	0.513	0.517	3.60486e-09	0.000116383	0.992
Iscu	0.0869338	0.501	0.469	3.65888e-09	0.000118127	1.068
Atg5	0.0245981	0.317	0.329	3.74081e-09	0.000120772	0.964
Tob2	0.0243658	0.459	0.496	3.77608e-09	0.000121911	0.925
U2af2	0.0424338	0.487	0.485	3.82701e-09	0.000123555	1.004
Ndufb4	0.00682648	0.317	0.319	3.84841e-09	0.000124246	0.994
Ndufs4	0.0265497	0.277	0.284	3.86609e-09	0.000124817	0.975
Psmc3	0.00481249	0.393	0.412	3.98702e-09	0.000128721	0.954
Glyr1	0.0374885	0.42	0.435	4.17827e-09	0.000134895	0.966
Mvb12b	0.066842	0.332	0.308	4.30675e-09	0.000139043	1.078
Gtf2b	0.0623809	0.438	0.442	4.37715e-09	0.000141316	0.991
Lamtor5	0.0128303	0.274	0.288	4.41816e-09	0.00014264	0.951
Ptbp2	0.0135839	0.247	0.26	4.44645e-09	0.000143554	0.95
Nfatc1	0.038494	0.278	0.268	4.83547e-09	0.000156113	1.037
Rab5a	0.0855793	0.658	0.64	4.97743e-09	0.000160696	1.028
Cnot1	0.0360346	0.3	0.294	5.02199e-09	0.000162135	1.02
Rnf216	0.0092676	0.363	0.388	5.028e-09	0.000162329	0.936
Dlgap4	0.0181492	0.369	0.395	5.16344e-09	0.000166702	0.934
Ikbkb	0.0250717	0.299	0.308	5.23834e-09	0.00016912	0.971
Rnf215	0.00452523	0.275	0.307	5.25683e-09	0.000169717	0.896
Vamp8	0.0629783	0.623	0.598	5.29079e-09	0.000170813	1.042
Oat	0.0435106	0.362	0.363	5.45413e-09	0.000176087	0.997
Acsl1	0.0839189	0.28	0.248	5.9239e-09	0.000191253	1.129
Kdm3a	0.0671494	0.303	0.278	6.0605e-09	0.000195663	1.09
Psma4	0.0160039	0.465	0.499	6.07247e-09	0.00019605	0.932
Pttg1ip	0.0127341	0.476	0.488	6.1867e-09	0.000199738	0.975
2023-03-07	0.0715711	0.585	0.565	6.4252e-09	0.000207438	1.035
Tpst2	0.0632913	0.736	0.694	6.46834e-09	0.00020883	1.061
Hmgb1	0.0352922	0.859	0.836	6.51943e-09	0.00021048	1.028
Wtap	0.0142428	0.279	0.296	6.53154e-09	0.000210871	0.943
Klhl7	0.0876211	0.267	0.225	7.05254e-09	0.000227691	1.187
Tulp4	0.0623734	0.325	0.295	7.2279e-09	0.000233353	1.102
Clptm1l	0.0343999	0.316	0.326	7.33958e-09	0.000236958	0.969
Cnp	0.0656007	0.261	0.246	7.44157e-09	0.000240251	1.061
Uqcrc2	0.00453965	0.347	0.38	7.56999e-09	0.000244397	0.913
Xpr1	0.0216199	0.265	0.264	7.68759e-09	0.000248194	1.004
Lsp1	0.0742652	0.254	0.218	7.70005e-09	0.000248596	1.165
Cpsf7	0.0600114	0.294	0.286	7.74494e-09	0.000250046	1.028
Smim10l1	0.0290812	0.278	0.295	7.80546e-09	0.000251999	0.942
Dgkd	0.0768896	0.397	0.363	8.24852e-09	0.000266304	1.094
Baz1b	0.0831601	0.376	0.347	8.60787e-09	0.000277905	1.084
Tifa	0.072655	0.378	0.345	8.66223e-09	0.00027966	1.096
Sik2	0.078675	0.279	0.238	9.00253e-09	0.000290647	1.172
Cpne3	0.0878065	0.283	0.252	9.06945e-09	0.000292807	1.123
Cep350	0.0663821	0.303	0.284	9.10242e-09	0.000293872	1.067
Midn	0.0531795	0.446	0.445	9.40954e-09	0.000303787	1.002
Ndufs6	0.0141149	0.253	0.266	9.45929e-09	0.000305393	0.951
Wdr83os	0.0442697	0.377	0.385	9.51819e-09	0.000307295	0.979
Mtpn	0.00205117	0.335	0.364	9.69509e-09	0.000313006	0.92
Cdc37	0.0246478	0.429	0.445	9.89813e-09	0.000319561	0.964
Slf2	0.0625392	0.252	0.234	1.0023e-08	0.000323593	1.077
Chn2	0.0636808	0.286	0.261	1.01465e-08	0.000327579	1.096
Rbm33	0.0180193	0.265	0.275	1.04518e-08	0.000337436	0.964
Map2k2	0.0483153	0.526	0.536	1.04744e-08	0.000338167	0.981
Slc38a10	0.0528304	0.296	0.274	1.04932e-08	0.000338771	1.08
Sf3b5	0.0647607	0.263	0.256	1.12906e-08	0.000364517	1.027
Ppil4	0.0031471	0.28	0.306	1.13694e-08	0.00036706	0.915
Ppp2r5a	0.0438685	0.297	0.291	1.14732e-08	0.000370412	1.021
Fis1	0.0499914	0.442	0.439	1.18089e-08	0.000381249	1.007
Puf60	0.0491907	0.546	0.544	1.18581e-08	0.00038284	1.004
Tmem168	0.00293053	0.305	0.33	1.20381e-08	0.000388649	0.924
Use1	0.0249708	0.342	0.361	1.24342e-08	0.000401439	0.947
Nfkb2	0.0523048	0.353	0.323	1.30407e-08	0.000421017	1.093
Tm2d1	0.0291186	0.264	0.277	1.30559e-08	0.00042151	0.953
Ndufb8	0.0221147	0.409	0.41	1.35722e-08	0.000438178	0.998
Exoc5	0.0306004	0.382	0.392	1.36245e-08	0.000439867	0.974
Lnpep	0.0356858	0.483	0.473	1.38914e-08	0.000448484	1.021
Wbp2	9.48124e-05	0.464	0.486	1.40035e-08	0.000452104	0.955
Hnrnpl	0.00121974	0.488	0.51	1.40504e-08	0.000453617	0.957
BC005537	0.066763	0.705	0.7	1.41924e-08	0.000458202	1.007
Smndc1	0.0169335	0.426	0.451	1.4535e-08	0.000469262	0.945
Birc2	0.0832884	0.276	0.243	1.45897e-08	0.000471028	1.136
Poldip3	0.0509782	0.303	0.284	1.48152e-08	0.000478309	1.067
Cdc73	0.00205811	0.276	0.285	1.54078e-08	0.00049744	0.968
Tmem63a	0.0320149	0.409	0.399	1.54388e-08	0.000498442	1.025
D8Ertd738e	0.000535302	0.509	0.537	1.57376e-08	0.000508087	0.948
Dctn2	0.0511979	0.449	0.452	1.6535e-08	0.000533831	0.993
Rpn2	0.0570978	0.612	0.591	1.68791e-08	0.000544941	1.036
Mbtd1	0.0280264	0.253	0.236	1.70326e-08	0.000549897	1.072
Papola	0.0405437	0.392	0.395	1.73632e-08	0.000560571	0.992
Eif2s3y	0.0539799	0.47	0.461	1.74125e-08	0.000562163	1.02
Arhgap30	0.000603923	0.376	0.41	1.75761e-08	0.000567444	0.917
Ndufb5	0.0325579	0.415	0.427	1.85698e-08	0.000599527	0.972
Ttyh3	0.0225363	0.331	0.331	1.93407e-08	0.000624414	1
Dnajc1	0.0271251	0.345	0.351	1.93577e-08	0.000624965	0.983
Huwe1	0.0477083	0.485	0.48	1.95212e-08	0.000630242	1.01
Ebp	0.0509857	0.317	0.306	1.98298e-08	0.000640204	1.036
Txlna	0.0145619	0.266	0.284	2.08311e-08	0.000672532	0.937
Arfgef1	0.0341705	0.267	0.265	2.08383e-08	0.000672763	1.008
Syf2	0.0333501	0.491	0.5	2.13126e-08	0.000688079	0.982
Vezf1	0.0475743	0.311	0.303	2.15919e-08	0.000697095	1.026
Mrps14	0.0103789	0.256	0.277	2.15966e-08	0.000697245	0.924
Trim8	0.0623969	0.48	0.465	2.16393e-08	0.000698625	1.032
Adora3	0.00493468	0.265	0.263	2.18137e-08	0.000704255	1.008
Tsg101	0.0235277	0.291	0.303	2.19054e-08	0.000707215	0.96
Tor1b	0.0246225	0.242	0.258	2.19607e-08	0.000709	0.938
Rbm39	0.0806752	0.949	0.933	2.23861e-08	0.000722734	1.017
1810037I17Rik	0.0537364	0.334	0.334	2.26423e-08	0.000731006	1
Cdc42se2	0.00649152	0.247	0.259	2.26498e-08	0.000731247	0.954
Ndufv1	0.0377689	0.253	0.249	2.4343e-08	0.000785913	1.016
Ndufv3	0.0241953	0.299	0.298	2.46395e-08	0.000795487	1.003
Orai1	0.0666157	0.599	0.576	2.47535e-08	0.000799166	1.04
Ddit3	0.063345	0.666	0.628	2.48205e-08	0.000801331	1.061
Necap2	0.0290161	0.407	0.41	2.49523e-08	0.000805584	0.993
Lrif1	0.0784457	0.299	0.272	2.56026e-08	0.000826581	1.099
Samm50	0.0119151	0.294	0.311	2.59646e-08	0.000838266	0.945
Aftph	0.0863342	0.483	0.459	2.62042e-08	0.000846001	1.052
Usp7	0.0427574	0.404	0.399	2.64509e-08	0.000853968	1.013
Ythdf3	0.0517082	0.337	0.328	2.72208e-08	0.000878825	1.027
Cnot3	0.0740594	0.258	0.227	2.75084e-08	0.00088811	1.137
Canx	0.0748849	0.777	0.746	2.88896e-08	0.000932699	1.042
Tm9sf2	0.0319304	0.363	0.358	2.9071e-08	0.000938558	1.014
Bptf	0.0469831	0.572	0.586	2.93258e-08	0.000946785	0.976
Rcc2	0.036958	0.281	0.283	2.93458e-08	0.00094743	0.993
Itch	0.0307175	0.294	0.304	3.04865e-08	0.000984257	0.967
Uhrf2	0.0931664	0.383	0.354	3.06858e-08	0.00099069	1.082
Hvcn1	0.0608899	0.407	0.374	3.08755e-08	0.000996817	1.088
Edf1	0.0546334	0.527	0.515	3.13989e-08	0.00101371	1.023
Dnajc3	0.0332412	0.503	0.521	3.20574e-08	0.00103497	0.965
Cldnd1	0.00940348	0.349	0.375	3.5842e-08	0.00115716	0.931
Ndufb7	0.00409311	0.374	0.412	3.82247e-08	0.00123409	0.908
Atp5j	0.0313688	0.546	0.548	3.84521e-08	0.00124143	0.996
Hnrnpr	0.0254584	0.302	0.312	3.85935e-08	0.00124599	0.968
Ywhah	0.0245826	0.767	0.739	3.91798e-08	0.00126492	1.038
Btbd9	0.0134442	0.287	0.297	3.93183e-08	0.00126939	0.966
Gatad2b	0.0500279	0.377	0.376	4.0241e-08	0.00129918	1.003
Rac2	0.0417902	0.461	0.428	4.28903e-08	0.00138471	1.077
Sptan1	0.0139062	0.27	0.287	4.44484e-08	0.00143502	0.941
Ankle2	0.018025	0.259	0.252	4.56868e-08	0.001475	1.028
Ahsa1	0.0115339	0.246	0.263	4.58234e-08	0.00147941	0.935
Gpbp1	0.0513793	0.531	0.517	4.60699e-08	0.00148737	1.027
Rala	0.0232718	0.355	0.366	4.65316e-08	0.00150227	0.97
Pgls	0.0468484	0.436	0.43	4.88711e-08	0.0015778	1.014
Galnt1	0.0263768	0.44	0.455	4.92982e-08	0.00159159	0.967
Slc15a4	0.0150288	0.323	0.325	5.19453e-08	0.00167705	0.994
Sarnp	0.0347963	0.385	0.399	5.28009e-08	0.00170468	0.965
Nrros	0.0278107	0.505	0.491	5.42362e-08	0.00175101	1.029
Kansl1	0.00537814	0.616	0.632	5.79218e-08	0.00187	0.975
Pxn	0.0367392	0.32	0.324	5.82481e-08	0.00188054	0.988
Crlf3	0.0183164	0.517	0.512	5.84454e-08	0.00188691	1.01
Smg6	0.00804429	0.321	0.334	5.90556e-08	0.00190661	0.961
Ep300	0.0502737	0.554	0.549	5.91154e-08	0.00190854	1.009
Cotl1	0.0243885	0.706	0.683	5.97085e-08	0.00192769	1.034
Fam193a	0.074853	0.333	0.305	6.08648e-08	0.00196502	1.092
Gm26532	0.101413	0.452	0.395	6.18212e-08	0.0019959	1.144
Stt3a	0.00153189	0.311	0.339	6.29214e-08	0.00203142	0.917
Usp34	0.0551783	0.461	0.453	6.35463e-08	0.00205159	1.018
Gxylt1	0.0562686	0.311	0.294	6.35609e-08	0.00205206	1.058
Clk4	0.00907656	0.46	0.463	6.49141e-08	0.00209575	0.994
Nsmce4a	0.0531046	0.272	0.263	6.65322e-08	0.00214799	1.034
Pum1	0.0486379	0.46	0.462	6.7435e-08	0.00217714	0.996
Rgmb	0.0103213	0.241	0.251	6.88376e-08	0.00222242	0.96
Sqor	0.0517056	0.342	0.317	7.10024e-08	0.00229231	1.079
Tax1bp1	0.0675585	0.679	0.675	7.20076e-08	0.00232477	1.006
Hagh	0.0610436	0.257	0.229	7.26306e-08	0.00234488	1.122
Prpf8	0.0357169	0.25	0.253	7.32949e-08	0.00236632	0.988
Maml3	0.0770037	0.458	0.413	7.38996e-08	0.00238585	1.109
Ccnl2	0.0549803	0.406	0.402	7.41508e-08	0.00239396	1.01
Emc10	0.0320037	0.439	0.455	7.4551e-08	0.00240688	0.965
Dnajc19	0.0242879	0.272	0.277	7.76394e-08	0.00250659	0.982
Utp11	0.0332823	0.334	0.334	7.98119e-08	0.00257673	1
Scand1	0.0353441	0.458	0.46	8.14437e-08	0.00262941	0.996
Hbp1	0.0691247	0.388	0.352	8.16162e-08	0.00263498	1.102
Rtraf	0.0313613	0.513	0.52	8.20618e-08	0.00264936	0.987
Dyrk2	0.00650313	0.346	0.344	8.22199e-08	0.00265447	1.006
Safb	0.0376774	0.37	0.364	9.08857e-08	0.00293425	1.016
Lpxn	0.0301062	0.28	0.263	9.296e-08	0.00300121	1.065
Myo9a	0.036473	0.255	0.261	9.40868e-08	0.00303759	0.977
Ndufs3	0.00887009	0.335	0.35	9.43736e-08	0.00304685	0.957
Aco2	0.000848791	0.248	0.271	9.66712e-08	0.00312103	0.915
Nudt9	0.0653449	0.271	0.248	9.86904e-08	0.00318622	1.093
Was	0.0536005	0.328	0.318	9.87598e-08	0.00318846	1.031
Epc1	0.0357771	0.37	0.373	9.91133e-08	0.00319987	0.992
Srsf3	0.0870134	0.899	0.877	1.00005e-07	0.00322865	1.025
Ccdc47	0.00313111	0.416	0.44	1.04783e-07	0.00338292	0.945
Ubtf	0.0503998	0.26	0.252	1.12152e-07	0.00362082	1.032
Uqcc2	0.0380111	0.259	0.253	1.1529e-07	0.00372213	1.024
Ndufa6	0.0404063	0.436	0.435	1.20704e-07	0.00389693	1.002
Rap1a	0.0760871	0.667	0.639	1.25686e-07	0.00405776	1.044
Calm3	0.0470816	0.285	0.283	1.31202e-07	0.00423585	1.007
Tbcb	0.0338436	0.355	0.359	1.33917e-07	0.0043235	0.989
Bdp1	0.0194616	0.339	0.364	1.34208e-07	0.0043329	0.931
Rtf1	0.0201731	0.388	0.391	1.35002e-07	0.00435853	0.992
Adap2	0.0811451	0.728	0.688	1.36229e-07	0.00439814	1.058
Ube2v2	0.0136193	0.3	0.313	1.36682e-07	0.00441278	0.958
Usp15	0.00735853	0.328	0.334	1.41882e-07	0.00458066	0.982
Chd1	0.00891177	0.456	0.486	1.42972e-07	0.00461584	0.938
Tmem160	0.00581485	0.319	0.344	1.47223e-07	0.0047531	0.927
Fkbp4	0.0174486	0.276	0.295	1.47253e-07	0.00475407	0.936
Arih2	0.068184	0.334	0.318	1.48396e-07	0.00479096	1.05
Nagpa	0.0247762	0.292	0.291	1.50386e-07	0.0048552	1.003
Smc1a	0.0668639	0.441	0.436	1.52168e-07	0.00491276	1.011
Epc2	0.0466871	0.395	0.396	1.52599e-07	0.00492665	0.997
Plcg2	0.0383079	0.353	0.348	1.58403e-07	0.00511403	1.014
Cops9	0.0133364	0.304	0.319	1.60635e-07	0.00518609	0.953
1110004F10Rik	0.0217915	0.354	0.373	1.62923e-07	0.00525998	0.949
Cfap20	0.0613399	0.256	0.242	1.63159e-07	0.00526759	1.058
Ndufs2	0.0391686	0.35	0.349	1.67318e-07	0.00540188	1.003
Usp25	0.0251674	0.329	0.335	1.72471e-07	0.00556823	0.982
Siah2	0.00909633	0.281	0.304	1.73731e-07	0.00560892	0.924
Cdc5l	0.0178943	0.389	0.399	1.76684e-07	0.00570425	0.975
Pcm1	0.03748	0.411	0.406	1.80745e-07	0.00583536	1.012
Nsrp1	0.0426825	0.304	0.305	1.85222e-07	0.00597989	0.997
Ankrd17	0.0810161	0.564	0.54	1.86177e-07	0.00601074	1.044
Mier1	0.0232689	0.483	0.495	1.88197e-07	0.00607595	0.976
Sf3b1	0.0792955	0.912	0.896	1.88602e-07	0.00608901	1.018
Btbd7	0.00580589	0.338	0.346	1.90208e-07	0.00614086	0.977
Foxp1	0.0824856	0.325	0.285	1.91062e-07	0.00616842	1.14
Top2b	0.0499007	0.332	0.326	2.07726e-07	0.00670642	1.018
Cwc15	0.0123067	0.407	0.421	2.09191e-07	0.00675373	0.967
Bod1l	0.0664407	0.438	0.432	2.17448e-07	0.00702032	1.014
Ptpa	0.0443724	0.278	0.267	2.25745e-07	0.00728819	1.041
Synj1	0.0240214	0.304	0.311	2.30873e-07	0.00745373	0.977
Rasa3	0.079983	0.285	0.25	2.32931e-07	0.00752019	1.14
Fbxo11	0.00713014	0.268	0.278	2.41863e-07	0.00780854	0.964
Rap2a	0.0254351	0.319	0.335	2.44252e-07	0.00788567	0.952
Stk4	0.0220586	0.286	0.28	2.44722e-07	0.00790084	1.021
Maf1	0.0325941	0.264	0.254	2.48512e-07	0.00802322	1.039
Suclg2	0.0471582	0.269	0.256	2.50669e-07	0.00809284	1.051
Tpp2	0.0058869	0.61	0.632	2.66018e-07	0.0085884	0.965
Smap1	0.00865564	0.412	0.433	2.7583e-07	0.00890516	0.952
Leprot	0.0337697	0.372	0.366	2.84838e-07	0.00919601	1.016
Abhd17a	0.0374145	0.276	0.277	2.85187e-07	0.00920726	0.996
Rbmxl1	0.00626534	0.319	0.346	2.86961e-07	0.00926455	0.922
Fkbp8	0.0216227	0.375	0.388	2.93013e-07	0.00945992	0.966
Srsf6	0.0097638	0.491	0.52	2.93526e-07	0.00947649	0.944
Stk11	0.035907	0.259	0.255	3.07562e-07	0.00992962	1.016
Zrsr2	0.0307914	0.431	0.446	3.11315e-07	0.0100508	0.966
Chd6	0.053817	0.336	0.333	3.12438e-07	0.0100871	1.009
Lgals9	0.00675813	0.446	0.455	3.13116e-07	0.0101089	0.98
Fxr1	0.00248763	0.407	0.43	3.17071e-07	0.0102366	0.947
Pkn1	0.0165289	0.494	0.497	3.32229e-07	0.010726	0.994
Akna	0.0435812	0.293	0.289	3.40936e-07	0.0110071	1.014
Ostc	0.0335429	0.419	0.432	3.5139e-07	0.0113446	0.97
Wac	0.0510326	0.534	0.534	3.53024e-07	0.0113974	1
Ecpas	0.00618472	0.249	0.264	3.58996e-07	0.0115902	0.943
Acin1	0.0643453	0.629	0.606	3.6508e-07	0.0117866	1.038
H2afy	0.0261609	0.55	0.55	3.87386e-07	0.0125068	1
Stx5a	0.0366555	0.335	0.336	3.89643e-07	0.0125796	0.997
Snx20	0.0383584	0.43	0.424	3.90757e-07	0.0126156	1.014
Map1lc3a	0.0684502	0.509	0.486	4.0221e-07	0.0129854	1.047
Sdha	0.0119718	0.331	0.359	4.02439e-07	0.0129928	0.922
Atxn7l3b	0.0442997	0.503	0.515	4.10566e-07	0.0132551	0.977
Mrfap1	0.0535793	0.677	0.68	4.11321e-07	0.0132795	0.996
Cebpg	0.0149781	0.416	0.424	4.32591e-07	0.0139662	0.981
Pgrmc1	0.015382	0.307	0.319	4.4944e-07	0.0145102	0.962
Pxk	0.0102256	0.262	0.268	4.5106e-07	0.0145625	0.978
Actr2	0.0578858	0.708	0.698	4.58539e-07	0.0148039	1.014
Luc7l3	0.00441844	0.374	0.389	4.59995e-07	0.0148509	0.961
Uqcrc1	0.0495207	0.344	0.341	4.65329e-07	0.0150231	1.009
Vps18	0.0359427	0.357	0.356	4.65725e-07	0.0150359	1.003
Lman1	0.0342467	0.392	0.395	4.67886e-07	0.0151057	0.992
Mrps33	0.0371627	0.338	0.345	4.72737e-07	0.0152623	0.98
Atxn2l	0.0297583	0.489	0.49	4.76498e-07	0.0153838	0.998
Kbtbd2	0.0387174	0.296	0.276	4.89519e-07	0.0158041	1.072
Cyhr1	0.0293302	0.268	0.272	4.93182e-07	0.0159224	0.985
Chd8	0.026406	0.309	0.312	4.96274e-07	0.0160222	0.99
Nabp1	0.0323062	0.32	0.31	5.69935e-07	0.0184004	1.032
Phf20l1	0.0554497	0.535	0.515	5.82556e-07	0.0188078	1.039
Mdm4	0.0232664	0.308	0.324	5.88115e-07	0.0189873	0.951
Adam10	0.0518212	0.57	0.552	6.00848e-07	0.0193984	1.033
Cwf19l2	0.00818484	0.262	0.276	6.01492e-07	0.0194192	0.949
Strn3	0.0317212	0.329	0.334	6.02505e-07	0.0194519	0.985
Sdf4	0.000179367	0.523	0.552	6.08505e-07	0.0196456	0.947
Zbtb1	0.0790204	0.252	0.222	6.09755e-07	0.0196859	1.135
Mboat7	0.00736044	0.264	0.278	6.26917e-07	0.02024	0.95
Ndufs5	0.0210433	0.327	0.335	6.38974e-07	0.0206293	0.976
Rnf7	0.0471582	0.478	0.482	6.40385e-07	0.0206748	0.992
Fgd4	0.0505268	0.31	0.291	6.55988e-07	0.0211786	1.065
Hmgn2	0.0277064	0.597	0.575	6.8878e-07	0.0222373	1.038
Brd7	0.0120883	0.277	0.303	7.37164e-07	0.0237993	0.914
Nbeal1	0.0616444	0.258	0.251	7.78967e-07	0.0251489	1.028
Csnk1g2	0.00248038	0.24	0.252	8.21664e-07	0.0265274	0.952
1810013L24Rik	0.0611084	0.272	0.241	8.55592e-07	0.0276228	1.129
Ubl5	0.0276612	0.561	0.569	8.75938e-07	0.0282797	0.986
Phf3	0.00619454	0.587	0.596	8.98379e-07	0.0290042	0.985
Dmxl1	0.0622857	0.358	0.342	9.68645e-07	0.0312727	1.047
Lacc1	0.0643413	0.432	0.408	1.0303e-06	0.0332633	1.059
Pnisr	0.0257703	0.43	0.442	1.07057e-06	0.0345634	0.973
Uba5	0.00228276	0.255	0.275	1.07674e-06	0.0347624	0.927
Stx4a	0.0166744	0.251	0.26	1.07755e-06	0.0347888	0.965
Ier3ip1	0.0196019	0.365	0.373	1.08263e-06	0.0349527	0.979
Dazap2	0.0150868	0.512	0.527	1.09198e-06	0.0352545	0.972
Skap2	0.0267497	0.549	0.569	1.09861e-06	0.0354686	0.965
Ywhae	0.0665125	0.79	0.76	1.10734e-06	0.0357505	1.039
Tnrc6c	0.0305344	0.461	0.463	1.14395e-06	0.0369323	0.996
Tbc1d9b	0.00887675	0.239	0.251	1.15368e-06	0.0372467	0.952
Cdk13	0.0159841	0.393	0.406	1.17389e-06	0.0378991	0.968
Mcrip1	0.00699716	0.417	0.446	1.19377e-06	0.0385408	0.935
Commd3	0.0339882	0.327	0.33	1.3093e-06	0.0422707	0.991
Esco1	0.0330363	0.283	0.272	1.37591e-06	0.0444212	1.04
Heatr5a	0.0038931	0.247	0.268	1.38614e-06	0.0447515	0.922
Cuedc2	0.036378	0.357	0.36	1.44872e-06	0.0467719	0.992
Zfp62	0.0635275	0.348	0.33	1.49833e-06	0.0483735	1.055
Fndc3a	0.0566656	0.362	0.335	1.5393e-06	0.0496962	1.081
Brwd1	0.0324255	0.275	0.276	1.54951e-06	0.050026	0.996
Tnpo1	0.0215868	0.283	0.285	1.55329e-06	0.050148	0.993
Fkbp3	0.0525206	0.264	0.251	1.58438e-06	0.0511518	1.052
Ccnd3	0.0306895	0.331	0.303	1.60748e-06	0.0518975	1.092
St13	0.0612539	0.588	0.572	1.6398e-06	0.0529411	1.028
Ppid	0.0326991	0.309	0.313	1.6827e-06	0.054326	0.987
Nfic	0.0632138	0.494	0.477	1.68926e-06	0.0545377	1.036
Thoc2	0.0261605	0.408	0.419	1.70691e-06	0.0551077	0.974
Shisa5	0.0386997	0.353	0.346	1.74439e-06	0.0563175	1.02
Smdt1	0.0209	0.465	0.481	1.77194e-06	0.057207	0.967
Ssr1	0.00685917	0.463	0.478	1.77983e-06	0.057462	0.969
Smim14	0.00609368	0.287	0.305	1.7904e-06	0.0578032	0.941
Rlf	0.011399	0.476	0.482	1.79337e-06	0.0578989	0.988
Ccnd1	0.00732289	0.464	0.46	1.87166e-06	0.0604264	1.009
Csde1	0.0406026	0.729	0.734	1.91661e-06	0.0618778	0.993
Sbno1	0.0339507	0.405	0.412	1.93308e-06	0.0624095	0.983
Lgals8	0.00231746	0.29	0.309	1.95786e-06	0.0632095	0.939
Suclg1	0.0172061	0.251	0.26	1.99881e-06	0.0645315	0.965
Tma7	0.0443961	0.461	0.456	2.00686e-06	0.0647915	1.011
Egr2	0.078376	0.262	0.227	2.00736e-06	0.0648075	1.154
Map3k2	0.0559121	0.427	0.408	2.12325e-06	0.0685491	1.047
Arhgap12	0.0203928	0.299	0.295	2.20301e-06	0.0711242	1.014
Serinc1	0.0140102	0.693	0.709	2.25214e-06	0.0727104	0.977
Tbl1x	0.0601838	0.329	0.306	2.34714e-06	0.0757773	1.075
Slc12a6	0.0359307	0.363	0.364	2.36862e-06	0.0764708	0.997
Maz	0.00841579	0.247	0.256	2.49427e-06	0.0805274	0.965
Stau1	0.0278636	0.319	0.312	2.54049e-06	0.0820198	1.022
Ndufb9	0.016102	0.436	0.441	2.64683e-06	0.0854529	0.989
Tagap	0.102976	0.496	0.469	2.65643e-06	0.085763	1.058
Ogdh	0.00706921	0.258	0.265	2.67964e-06	0.0865123	0.974
Rab3gap1	0.0275826	0.262	0.266	2.68336e-06	0.0866322	0.985
Gtpbp2	0.000230634	0.285	0.299	2.69097e-06	0.086878	0.953
Dynll2	0.0266528	0.319	0.319	2.7436e-06	0.0885771	1
Map4	0.0322642	0.308	0.311	2.83847e-06	0.09164	0.99
Tnfaip8l2	0.0720049	0.555	0.504	2.84827e-06	0.0919564	1.101
Atp5o	0.00704918	0.342	0.351	2.85572e-06	0.0921969	0.974
Atp5o	0.00704918	0.342	0.351	2.85572e-06	0.0921969	0.974
Plekhj1	0.0261197	0.256	0.262	2.90555e-06	0.0938057	0.977
Atp5k	0.0235854	0.295	0.29	2.90693e-06	0.0938503	1.017
Smarca5	0.0100936	0.67	0.693	3.03214e-06	0.0978925	0.967
Csnk2a1	0.0181068	0.444	0.463	3.12849e-06	0.101003	0.959
Phf23	0.00252695	0.28	0.303	3.29005e-06	0.106219	0.924
Ppib	0.0709534	0.818	0.794	3.55064e-06	0.114633	1.03
Psenen	0.0641945	0.621	0.61	3.60135e-06	0.116269	1.018
Ube2b	0.0343321	0.576	0.566	3.81019e-06	0.123012	1.018
Casp4	0.0603213	0.534	0.542	3.88919e-06	0.125562	0.985
Tmbim6	0.06037	0.898	0.885	3.90417e-06	0.126046	1.015
Arid4b	0.0154495	0.477	0.467	4.10067e-06	0.13239	1.021
Cox7a2l	0.0351677	0.628	0.648	4.12595e-06	0.133206	0.969
Ost4	0.0304478	0.432	0.447	4.41739e-06	0.142616	0.966
Pou2f2	0.0222233	0.721	0.679	4.68294e-06	0.151189	1.062
Mkln1	0.0427596	0.49	0.486	4.80049e-06	0.154984	1.008
Taok3	0.0414435	0.321	0.312	4.83664e-06	0.156151	1.029
Ostf1	0.0474394	0.657	0.649	4.96799e-06	0.160392	1.012
Xrn1	0.0288568	0.262	0.257	5.01109e-06	0.161783	1.019
Dpm1	0.0197928	0.432	0.448	5.41201e-06	0.174727	0.964
Mrpl23	0.0286792	0.321	0.333	5.79802e-06	0.187189	0.964
Slc25a4	0.0292456	0.517	0.527	5.95646e-06	0.192304	0.981
Naip2	0.016663	0.253	0.26	6.01018e-06	0.194039	0.973
Sfswap	0.0063438	0.247	0.262	6.21586e-06	0.200679	0.943
1700017B05Rik	0.0340934	0.499	0.487	6.25399e-06	0.20191	1.025
Arf5	0.0326823	0.587	0.599	6.60057e-06	0.213099	0.98
Tspan14	0.0247995	0.489	0.497	7.94695e-06	0.256567	0.984
Ppp2ca	0.0608649	0.71	0.698	8.04559e-06	0.259752	1.017
Mknk1	0.00209357	0.423	0.445	8.29426e-06	0.26778	0.951
Crebrf	0.0509343	0.305	0.278	8.44894e-06	0.272774	1.097
Gspt1	0.0495085	0.586	0.584	9.24177e-06	0.298371	1.003
Glul	0.0595501	0.929	0.904	9.28802e-06	0.299864	1.028
Neurl3	0.0851647	0.581	0.55	1.0095e-05	0.325918	1.056
Arl8b	0.0403821	0.438	0.429	1.0434e-05	0.336863	1.021
Brd4	0.0125439	0.512	0.526	1.16778e-05	0.377017	0.973
Arhgap31	0.00791218	0.29	0.294	1.19103e-05	0.384523	0.986
Slc12a9	0.0165513	0.3	0.295	1.21433e-05	0.392045	1.017
Cd34	0.037024	0.315	0.304	1.22569e-05	0.395713	1.036
Adrb2	0.0623803	0.483	0.456	1.22847e-05	0.396611	1.059
Atp6v0b	0.0527182	0.916	0.901	1.26286e-05	0.407713	1.017
Hook3	0.0480526	0.444	0.438	1.28159e-05	0.41376	1.014
Tmf1	0.0123451	0.37	0.388	1.48976e-05	0.480969	0.954
Ndufb10	0.0381739	0.399	0.4	1.48987e-05	0.481003	0.998
Acadm	0.0320237	0.29	0.279	1.53194e-05	0.494588	1.039
Rp9	0.0438407	0.309	0.301	1.54769e-05	0.499671	1.027
Arpc3	0.0645317	0.84	0.822	1.56991e-05	0.506844	1.022
Brd1	0.0196147	0.567	0.573	1.59904e-05	0.51625	0.99
Bclaf1	0.0624208	0.679	0.673	1.63192e-05	0.526865	1.009
Akap9	0.0525198	0.449	0.443	1.7097e-05	0.551976	1.014
Zfp652	0.025843	0.469	0.448	1.73921e-05	0.561503	1.047
Hdlbp	0.022593	0.621	0.642	1.85921e-05	0.600245	0.967
Zbtb11	0.0148755	0.369	0.391	1.87888e-05	0.606598	0.944
Zeb1	0.0650564	0.253	0.231	1.99302e-05	0.643448	1.095
Dusp11	0.00346899	0.532	0.56	2.04796e-05	0.661185	0.95
Snx17	0.0434513	0.592	0.593	2.13158e-05	0.688179	0.998
Erlec1	0.0131282	0.289	0.297	2.20239e-05	0.711041	0.973
Ube2r2	0.0326865	0.295	0.302	2.23097e-05	0.72027	0.977
Krtcap2	0.0374667	0.492	0.5	2.33058e-05	0.752429	0.984
Sub1	0.000297879	0.708	0.74	2.72867e-05	0.880951	0.957
Bcl10	0.0199223	0.589	0.6	3.3082e-05	1	0.982
Tbca	0.0028443	0.381	0.407	3.55567e-05	1	0.936
Bnip3l	0.0522838	0.479	0.445	3.57662e-05	1	1.076
Ash1l	0.057545	0.557	0.549	3.6854e-05	1	1.015
Ccdc107	0.0016184	0.252	0.263	3.94461e-05	1	0.958
Ndufa3	0.0253342	0.294	0.299	3.95458e-05	1	0.983
Psma7	0.0152205	0.552	0.563	3.99235e-05	1	0.98
Wasf2	0.0287294	0.871	0.845	4.03018e-05	1	1.031
Tm9sf3	0.0448291	0.638	0.635	4.36822e-05	1	1.005
Smad1	0.0135334	0.287	0.3	4.53223e-05	1	0.957
Cntrl	0.0178598	0.33	0.33	4.66827e-05	1	1
Cspp1	0.0267879	0.262	0.267	5.08703e-05	1	0.981
Topors	0.0193615	0.269	0.281	5.34091e-05	1	0.957
Vav1	0.00981556	0.528	0.539	5.40743e-05	1	0.98
Ncor1	0.0296195	0.591	0.596	5.44757e-05	1	0.992
Cdk12	0.0150429	0.532	0.544	5.74657e-05	1	0.978
Hist1h1e	0.0630373	0.435	0.394	5.78444e-05	1	1.104
Creg1	0.0706421	0.78	0.752	5.86043e-05	1	1.037
Lamp2	0.0604909	0.909	0.89	6.53895e-05	1	1.021
Rabac1	0.0434212	0.734	0.722	6.58199e-05	1	1.017
Snx3	0.0114852	0.513	0.528	6.6032e-05	1	0.972
Unc50	0.0300521	0.271	0.272	7.35181e-05	1	0.996
Itm2c	0.06094	0.841	0.814	7.59377e-05	1	1.033
Nufip2	0.0401195	0.683	0.665	8.16498e-05	1	1.027
Atp5h	0.0286232	0.645	0.648	8.39998e-05	1	0.995
Tmem14c	0.0523236	0.54	0.523	8.60819e-05	1	1.033
Hist1h4d	0.0182877	0.293	0.312	9.09892e-05	1	0.939
Ppm1h	0.00451167	0.268	0.282	9.25324e-05	1	0.95
Tmem234	0.0129247	0.501	0.512	9.60266e-05	1	0.979
Ppp2r2d	0.0118131	0.332	0.346	9.61256e-05	1	0.96
Sh3glb1	0.0604487	0.853	0.835	0.000104979	1	1.022
Lag3	0.0510411	0.679	0.67	0.000111685	1	1.013
Ppia	0.00562964	0.973	0.953	0.000116757	1	1.021
Asxl2	0.051895	0.298	0.282	0.00012086	1	1.057
Gon4l	0.0150926	0.28	0.289	0.000121702	1	0.969
Rock1	0.015977	0.526	0.538	0.000124861	1	0.978
Smad7	0.0115719	0.761	0.745	0.000132982	1	1.021
Golgb1	0.000868326	0.369	0.388	0.000150198	1	0.951
Ywhab	0.0130639	0.548	0.557	0.000158358	1	0.984
Herpud1	0.020226	0.756	0.738	0.000163816	1	1.024
Purb	0.0479298	0.728	0.727	0.000172536	1	1.001
Smc6	0.0176986	0.327	0.337	0.000192036	1	0.97
Ubn1	0.0382027	0.602	0.594	0.000198374	1	1.013
Cd53	0.0238294	0.903	0.896	0.000204216	1	1.008
Tnks2	0.0180996	0.389	0.403	0.000215619	1	0.965
Tuba1a	0.0155147	0.621	0.649	0.000257424	1	0.957
Rhoa	0.0584232	0.921	0.909	0.000257652	1	1.013
Mindy2	0.0184604	0.41	0.418	0.000264101	1	0.981
Atpif1	0.00581164	0.49	0.508	0.000265469	1	0.965
Rif1	0.0017068	0.251	0.268	0.000300222	1	0.937
Daglb	0.0240016	0.638	0.622	0.000318261	1	1.026
Zscan26	0.025657	0.342	0.344	0.000351856	1	0.994
Rpl22l1	0.0398777	0.826	0.839	0.000366339	1	0.985
Cebpz	0.0382423	0.633	0.634	0.000381318	1	0.998
Selenof	0.00743362	0.723	0.718	0.000405517	1	1.007
Rtn3	0.0130902	0.615	0.633	0.000411924	1	0.972
Hnrnpc	0.0105056	0.7	0.712	0.000453975	1	0.983
Saraf	0.0351876	0.836	0.816	0.000467081	1	1.025
Eif4g2	0.0528273	0.889	0.879	0.000469783	1	1.011
Rnf19b	0.0100158	0.706	0.689	0.000507832	1	1.025
Pten	0.0238825	0.593	0.589	0.000706322	1	1.007
Srrm2	0.0554468	0.901	0.886	0.000716843	1	1.017
Ndufc1	0.0070646	0.242	0.253	0.000793265	1	0.957
Nipbl	0.0240545	0.612	0.621	0.000835528	1	0.986
Sirt1	0.023423	0.303	0.307	0.000882548	1	0.987
Fam168a	0.0286474	0.308	0.308	0.000988904	1	1
Prpf4b	0.0101739	0.565	0.58	0.00101664	1	0.974
Uqcrh	0.00824321	0.668	0.68	0.00101694	1	0.982
Vgll4	0.0180452	0.393	0.392	0.00107447	1	1.003
Pdia6	0.0393795	0.699	0.688	0.00108834	1	1.016
Bfar	0.0257666	0.269	0.27	0.00109647	1	0.996
Trf	0.00400785	0.912	0.908	0.00122572	1	1.004
Sfr1	0.00801766	0.612	0.642	0.00122696	1	0.953
Lap3	0.00243234	0.509	0.506	0.00151427	1	1.006
Pbrm1	0.0181413	0.39	0.401	0.0015507	1	0.973
Tmed10	0.0381461	0.791	0.794	0.00177274	1	0.996
Sumo2	0.0248753	0.601	0.605	0.00177532	1	0.993
Taf7	0.039691	0.706	0.698	0.00203472	1	1.011
Rac1	0.0338276	0.807	0.805	0.00329322	1	1.002
Yy1	0.0382478	0.645	0.636	0.00332295	1	1.014
Ranbp2	0.0390364	0.725	0.728	0.00370532	1	0.996
Srsf11	0.0134911	0.772	0.783	0.0042672	1	0.986
Fam49b	0.015022	0.843	0.824	0.00488852	1	1.023
Baz2b	0.0371065	0.37	0.356	0.00506591	1	1.039
Hnrnpk	0.0411631	0.9	0.883	0.00516485	1	1.019
Bst2	0.0104615	0.491	0.514	0.00523823	1	0.955
Atp5g2	0.0260314	0.747	0.734	0.00600832	1	1.018
Hnrnpdl	0.0350267	0.795	0.792	0.00743598	1	1.004
Ssb	0.00538858	0.647	0.667	0.00899808	1	0.97

## Sheet: MCAO 3h
gene	avg_logFC	pct.1	pct.2	p_val	p_val_adj	gene_diff
Pmp22	1.12658	0.928	0.714	0	0	1.3
Cstb	1.05638	0.732	0.446	0	0	1.641
Txnrd1	1.0013	0.792	0.456	0	0	1.737
Ifrd1	0.973488	0.935	0.869	0	0	1.076
Tnfrsf12a	0.948449	0.626	0.306	0	0	2.046
Rcan1	0.915341	0.708	0.329	0	0	2.152
Cd14	0.894676	0.969	0.856	0	0	1.132
Ninj1	0.820164	0.852	0.532	0	0	1.602
Srxn1	0.787898	0.387	0.061	0	0	6.344
Ttr	0.721737	1	0.925	0	0	1.081
Cd9	0.694249	0.974	0.924	0	0	1.054
C3ar1	0.672487	0.853	0.654	0	0	1.304
Card19	0.662444	0.713	0.392	0	0	1.819
Sh3bp5	0.607617	0.535	0.171	2.56662162358069e-319	8.28633791173026e-315	3.129
Gadd45b	1.01778	0.688	0.41	8.75181956255434e-318	2.82552494577067e-313	1.678
Pdgfa	0.842135	0.447	0.196	6.01292e-297	1.94127e-292	2.281
Cdk6	0.677458	0.637	0.311	6.86431e-294	2.21614e-289	2.048
Ankrd33b	0.541096	0.256	0.018	8.64903e-282	2.79234e-277	14.222
Csf1	1.19708	0.552	0.26	1.31867e-263	4.25731e-259	2.123
Tubb6	0.580569	0.428	0.118	9.52718e-258	3.07585e-253	3.627
Apbb2	0.527287	0.488	0.168	8.83953e-253	2.85384e-248	2.905
Actg1	0.516822	0.979	0.962	1.26645e-245	4.08874e-241	1.018
Slc11a2	0.546931	0.413	0.118	6.19579e-244	2.00031e-239	3.5
Fnip2	0.675567	0.559	0.242	4.2554e-242	1.37386e-237	2.31
Plaur	0.660083	0.712	0.407	5.60136e-234	1.8084e-229	1.749
Rhoc	0.534089	0.422	0.14	6.25856e-231	2.02058e-226	3.014
Por	0.598663	0.55	0.293	1.19796e-229	3.86761e-225	1.877
Id2	0.738942	0.829	0.604	3.52098e-226	1.13675e-221	1.373
Gas2l3	0.410791	0.272	0.04	1.10643e-224	3.57211e-220	6.8
Fmnl2	0.51292	0.514	0.212	2.90763e-217	9.38728e-213	2.425
Lgals3	1.02385	0.382	0.112	5.70559e-214	1.84205e-209	3.411
Nrp2	0.567413	0.564	0.26	1.13097e-213	3.65132e-209	2.169
Atp6ap2	0.455917	0.899	0.741	1.43622e-212	4.63683e-208	1.213
Bcl2a1b	0.576997	0.869	0.726	9.32597e-206	3.01089e-201	1.197
Gm13889	1.04039	0.278	0.073	2.99395e-204	9.66596e-200	3.808
Rnh1	0.492365	0.684	0.494	1.36567e-200	4.40906e-196	1.385
Pitpnc1	0.478225	0.521	0.223	1.74937e-198	5.64786e-194	2.336
Mfsd12	0.516892	0.421	0.151	3.28942e-198	1.06199e-193	2.788
Cd68	0.477542	0.893	0.786	1.76649e-190	5.7031e-186	1.136
Plau	0.762451	0.317	0.085	1.85357e-190	5.98424e-186	3.729
Cd83	0.581604	0.869	0.687	7.33073e-187	2.36673e-182	1.265
Lmna	0.694135	0.486	0.21	7.00884e-186	2.2628e-181	2.314
Slc7a11	0.653316	0.385	0.12	2.21757e-183	7.15943e-179	3.208
C5ar1	0.590277	0.753	0.539	9.12755e-183	2.94683e-178	1.397
Taldo1	0.446892	0.751	0.585	2.25093e-180	7.26711e-176	1.284
Ctsb	0.362639	0.994	0.987	7.57059e-179	2.44417e-174	1.007
Hsp90aa1	0.598742	0.963	0.914	1.17735e-177	3.80107e-173	1.054
B4galt1	0.429187	0.801	0.547	5.22956e-174	1.68836e-169	1.464
Ell2	0.53982	0.479	0.21	9.34188e-172	3.01603e-167	2.281
Map2k3	0.444186	0.599	0.312	2.65394e-171	8.56825e-167	1.92
Tgm2	0.536797	0.464	0.203	4.47553e-170	1.44492e-165	2.286
Kcnk13	0.426069	0.495	0.243	3.15148e-169	1.01746e-164	2.037
Pdxk	0.414092	0.4	0.147	6.46843e-168	2.08833e-163	2.721
Acbd3	0.43411	0.636	0.42	2.24413e-167	7.24518e-163	1.514
Cst3	0.195199	1	0.999	2.49173e-165	8.04454e-161	1.001
Otulin	0.441984	0.671	0.421	6.53039e-164	2.10834e-159	1.594
Irf5	0.418931	0.761	0.565	1.70065e-163	5.49055e-159	1.347
Ccl4	0.65719	0.931	0.803	1.0284e-160	3.32019e-156	1.159
Havcr2	0.411411	0.839	0.638	1.2903e-160	4.16573e-156	1.315
Hsp90ab1	0.399026	0.982	0.963	8.53527e-160	2.75561e-155	1.02
Tpm4	0.430277	0.462	0.206	2.54568e-159	8.21873e-155	2.243
Ccl3	0.641218	0.945	0.806	6.7554e-154	2.18098e-149	1.172
Rbm47	0.397731	0.703	0.43	1.44931e-153	4.6791e-149	1.635
Tns3	0.416614	0.627	0.377	5.36252e-152	1.73129e-147	1.663
Eea1	0.462153	0.542	0.289	5.41433e-150	1.74802e-145	1.875
Hspd1	0.455847	0.661	0.491	5.56257e-150	1.79588e-145	1.346
Aopep	0.370857	0.355	0.125	1.35516e-146	4.37514e-142	2.84
Pik3cb	0.382583	0.493	0.239	1.52274e-146	4.91617e-142	2.063
Ctsz	0.315853	0.993	0.977	3.30344e-145	1.06652e-140	1.016
Hivep2	0.361633	0.424	0.172	1.27303e-144	4.10997e-140	2.465
Fyb	0.406827	0.862	0.82	1.35439e-144	4.37264e-140	1.051
Cln8	0.419038	0.618	0.358	4.08095e-144	1.31753e-139	1.726
Hivep3	0.433226	0.532	0.345	2.02672e-143	6.54327e-139	1.542
Cebpb	0.447425	0.95	0.847	4.16424e-143	1.34442e-138	1.122
Pik3ap1	0.434617	0.63	0.428	8.19959e-142	2.64724e-137	1.472
Cdk14	0.417606	0.442	0.24	8.83084e-142	2.85104e-137	1.842
Slc15a3	0.406236	0.86	0.733	4.51357e-140	1.45721e-135	1.173
Mknk2	0.414435	0.645	0.417	2.49308e-139	8.0489e-135	1.547
Sdc4	0.612289	0.589	0.335	3.59737e-139	1.16141e-134	1.758
Eif4a1	0.324367	0.966	0.938	9.32425e-139	3.01033e-134	1.03
Acap2	0.406946	0.654	0.441	1.19113e-138	3.84555e-134	1.483
Atp6v0c	0.327978	0.968	0.943	8.16935e-138	2.63748e-133	1.027
Cdkn1a	0.516736	0.787	0.561	3.78174e-137	1.22093e-132	1.403
Ptk2b	0.375555	0.631	0.383	8.94654e-135	2.88839e-130	1.648
Pex13	0.321021	0.472	0.22	1.06783e-133	3.4475e-129	2.145
Snx8	0.312366	0.369	0.14	3.00422e-133	9.69914e-129	2.636
Neu1	0.376737	0.635	0.403	1.25451e-132	4.05019e-128	1.576
Gde1	0.389258	0.693	0.466	5.66791e-132	1.82988e-127	1.487
Clic4	0.483491	0.534	0.287	2.38057e-131	7.68568e-127	1.861
Spag9	0.376368	0.865	0.691	3.67083e-131	1.18513e-126	1.252
Rtn4	0.377503	0.84	0.746	1.13216e-129	3.65517e-125	1.126
Maff	0.411329	0.548	0.298	8.15543e-128	2.63298e-123	1.839
Cadm1	0.373963	0.587	0.338	1.64807e-127	5.3208e-123	1.737
Tns1	0.386451	0.55	0.317	1.08068e-126	3.48898e-122	1.735
Pxdc1	0.358422	0.253	0.082	4.42589e-125	1.4289e-120	3.085
Fyn	0.345922	0.311	0.111	1.31499e-124	4.24544e-120	2.802
Tuba1c	0.411484	0.599	0.362	1.59818e-124	5.15973e-120	1.655
Psmd8	0.412377	0.703	0.572	2.9012e-124	9.36652e-120	1.229
Myo1e	0.386323	0.313	0.121	3.61999e-124	1.16871e-119	2.587
Cndp2	0.381715	0.768	0.577	3.72905e-124	1.20392e-119	1.331
Rab20	0.398945	0.571	0.322	3.50395e-123	1.13125e-118	1.773
Cd300a	0.378151	0.593	0.395	1.89799e-122	6.12768e-118	1.501
Efhd2	0.33884	0.92	0.834	2.32483e-122	7.50573e-118	1.103
Sap30	0.426742	0.377	0.18	1.69105e-121	5.45956e-117	2.094
Ccl9	0.5557	0.467	0.297	6.72892e-121	2.17243e-116	1.572
Bcl2l1	0.330609	0.515	0.269	1.14235e-120	3.68808e-116	1.914
Atp6v1a	0.378143	0.574	0.331	1.5899e-120	5.13298e-116	1.734
Basp1	0.396186	0.957	0.928	4.94441e-120	1.5963e-115	1.031
Ankrd12	0.415525	0.644	0.408	1.45552e-119	4.69914e-115	1.578
Hspb1	1.05906	0.382	0.178	1.10221e-118	3.5585e-114	2.146
G3bp1	0.360369	0.716	0.527	2.89539e-118	9.34776e-114	1.359
Igsf6	0.486981	0.458	0.313	8.09335e-118	2.61294e-113	1.463
Itga5	0.372752	0.326	0.121	1.66614e-116	5.37913e-112	2.694
Got1	0.314235	0.47	0.232	6.24289e-116	2.01552e-111	2.026
Actr3	0.351852	0.79	0.652	7.51069e-115	2.42483e-110	1.212
Fth1	0.364723	0.999	0.998	1.44459e-112	4.66385e-108	1.001
Ptafr	0.370857	0.523	0.294	1.73294e-112	5.5948e-108	1.779
Peak1	0.354903	0.417	0.213	1.67991e-111	5.42358e-107	1.958
Dnmt3a	0.372487	0.498	0.302	6.74241e-111	2.17679e-106	1.649
Gclc	0.358637	0.391	0.216	2.26102e-110	7.29971e-106	1.81
Fem1b	0.316103	0.315	0.124	3.7965e-110	1.2257e-105	2.54
Cbl	0.358	0.594	0.45	6.45681e-110	2.08458e-105	1.32
Sqstm1	0.369014	0.915	0.851	9.95271e-110	3.21323e-105	1.075
Tnfrsf11a	0.298163	0.467	0.237	1.50839e-107	4.86985e-103	1.97
Mras	0.281753	0.354	0.153	2.05583e-107	6.63724e-103	2.314
Galnt6	0.241189	0.308	0.117	3.02383e-107	9.76244e-103	2.632
Gem	0.525191	0.686	0.493	9.71041e-107	3.13501e-102	1.391
St6galnac4	0.310225	0.474	0.323	1.43624e-106	4.63692e-102	1.467
Otud1	0.644544	0.523	0.32	1.57754e-105	5.09309e-101	1.634
Uap1l1	0.290982	0.455	0.234	1.94183e-105	6.26919e-101	1.944
G530011O06Rik	0.341936	0.482	0.259	1.27958e-104	4.13113e-100	1.861
Bri3	0.320338	0.865	0.742	3.66423e-104	1.183e-99	1.166
Wsb2	0.302161	0.406	0.194	3.19827e-103	1.03256e-98	2.093
Smap2	0.302622	0.902	0.816	3.34811e-103	1.08094e-98	1.105
Nab2	0.277896	0.286	0.106	2.01675e-102	6.51107e-98	2.698
Mt1	0.346456	0.952	0.843	5.76062e-102	1.85982e-97	1.129
Vapa	0.280683	0.899	0.805	1.78399e-101	5.7596e-97	1.117
Lrrfip1	0.33449	0.692	0.481	4.48446e-101	1.44781e-96	1.439
Dot1l	0.370998	0.416	0.23	1.69377e-100	5.46834e-96	1.809
Dtnbp1	0.30624	0.509	0.286	1.81494e-99	5.85953e-95	1.78
Tbc1d10a	0.283648	0.549	0.323	4.70065e-98	1.5176e-93	1.7
Npc2	0.260918	0.949	0.908	2.30914e-97	7.45507e-93	1.045
Relb	0.310831	0.486	0.274	5.14595e-97	1.66137e-92	1.774
Kitl	0.294555	0.282	0.11	2.01137e-96	6.4937e-92	2.564
Ubb	0.198192	0.996	0.989	4.22495e-96	1.36402e-91	1.007
Osgin1	0.394732	0.281	0.117	1.56064e-95	5.03852e-91	2.402
Slc11a1	0.322261	0.676	0.486	4.0648e-95	1.31232e-90	1.391
Atp6v0e	0.321376	0.803	0.692	1.75984e-94	5.68164e-90	1.16
Hbegf	0.670671	0.288	0.136	8.1705e-94	2.63785e-89	2.118
Suco	0.355888	0.572	0.384	9.09462e-94	2.9362e-89	1.49
Hk3	0.259066	0.302	0.127	1.31082e-93	4.23199e-89	2.378
Gsr	0.243732	0.342	0.149	1.37404e-93	4.4361e-89	2.295
Nop14	0.289816	0.531	0.313	3.54557e-93	1.14469e-88	1.696
Camk2d	0.320046	0.649	0.513	1.40897e-92	4.54885e-88	1.265
Hivep1	0.246551	0.326	0.139	1.78144e-92	5.75137e-88	2.345
Cdv3	0.317449	0.629	0.432	2.50948e-92	8.10185e-88	1.456
Rab8b	0.33521	0.677	0.501	2.89673e-92	9.3521e-88	1.351
Naa50	0.323341	0.653	0.443	4.06431e-92	1.31216e-87	1.474
Blnk	0.323576	0.687	0.497	1.77074e-91	5.71684e-87	1.382
Scpep1	0.307212	0.553	0.343	9.33502e-91	3.01381e-86	1.612
St3gal5	0.327397	0.561	0.357	1.66138e-90	5.36378e-86	1.571
Etv3	0.315619	0.461	0.251	3.10453e-90	1.0023e-85	1.837
Kras	0.322629	0.61	0.412	5.43148e-90	1.75355e-85	1.481
Chst11	0.309843	0.259	0.107	6.60263e-90	2.13166e-85	2.421
Chka	0.4339	0.817	0.674	3.78382e-89	1.22161e-84	1.212
Eepd1	0.273095	0.309	0.136	3.86689e-89	1.24843e-84	2.272
Trib1	0.361893	0.708	0.506	1.31083e-88	4.23201e-84	1.399
Parvb	0.211541	0.278	0.11	1.29631e-86	4.18513e-82	2.527
Cd86	0.319054	0.885	0.771	1.66717e-85	5.38246e-81	1.148
Aplp2	0.336741	0.603	0.434	1.84943e-85	5.97088e-81	1.389
Gm46224	0.135797	0.287	0.137	1.86749e-85	6.02919e-81	2.095
Gpr84	0.452515	0.478	0.373	3.03799e-85	9.80816e-81	1.282
Mcl1	0.246185	0.962	0.924	6.81001e-85	2.19861e-80	1.041
Ubxn4	0.30079	0.721	0.544	7.97924e-85	2.5761e-80	1.325
Coro1c	0.193526	0.48	0.279	6.32687e-84	2.04263e-79	1.72
Hvcn1	0.262672	0.524	0.316	2.07851e-83	6.71046e-79	1.658
Gla	0.318496	0.412	0.217	5.80535e-83	1.87426e-78	1.899
Fam133b	0.312155	0.632	0.447	1.91409e-82	6.17964e-78	1.414
Gm47283	0.321389	0.632	0.46	1.01142e-81	3.26538e-77	1.374
Mfsd11	0.245968	0.455	0.257	2.02671e-81	6.54324e-77	1.77
Eva1a	0.285326	0.337	0.167	2.71657e-81	8.77043e-77	2.018
Pdgfb	0.373503	0.679	0.51	2.77243e-81	8.95078e-77	1.331
Mex3c	0.243358	0.339	0.16	3.34563e-81	1.08014e-76	2.119
Rrad	0.520876	0.386	0.214	1.05915e-80	3.41945e-76	1.804
Pi4k2a	0.284454	0.51	0.342	5.2081e-80	1.68144e-75	1.491
Ncl	0.259068	0.949	0.904	8.29482e-80	2.67798e-75	1.05
Osm	0.211941	0.459	0.267	2.89983e-79	9.36211e-75	1.719
Gtpbp4	0.279225	0.597	0.397	3.70629e-79	1.19658e-74	1.504
Pik3r5	0.258726	0.451	0.275	6.39001e-79	2.06302e-74	1.64
Cxcl16	0.317726	0.463	0.264	1.04716e-78	3.38076e-74	1.754
Bach1	0.312582	0.615	0.423	2.13095e-78	6.87979e-74	1.454
Nop58	0.309239	0.603	0.414	5.39343e-78	1.74127e-73	1.457
Tmem251	0.2652	0.387	0.203	7.59488e-78	2.45201e-73	1.906
Gm43305	0.18501	0.257	0.109	8.35663e-77	2.69794e-72	2.358
Lipa	0.294941	0.454	0.279	1.54743e-76	4.99589e-72	1.627
Lamp1	0.195251	0.966	0.935	2.16741e-76	6.99749e-72	1.033
Plekhm2	0.233027	0.474	0.275	2.65533e-76	8.57275e-72	1.724
Slc35f6	0.22907	0.374	0.191	3.53217e-76	1.14036e-71	1.958
Nolc1	0.271737	0.535	0.337	3.85081e-76	1.24323e-71	1.588
Ddx21	0.280957	0.743	0.573	6.47366e-76	2.09002e-71	1.297
Rasgef1b	0.373763	0.666	0.493	1.01741e-75	3.28471e-71	1.351
Eif1a	0.230482	0.629	0.423	1.09685e-75	3.54119e-71	1.487
Actr1b	0.269091	0.408	0.246	1.62093e-75	5.23319e-71	1.659
Ywhag	0.249906	0.516	0.315	1.68024e-75	5.42465e-71	1.638
Phlda1	0.35874	0.274	0.124	2.60721e-75	8.41739e-71	2.21
Impact	0.260156	0.458	0.263	6.0065e-75	1.9392e-70	1.741
Slc23a2	0.245306	0.458	0.263	6.03096e-75	1.9471e-70	1.741
Gclm	0.280357	0.284	0.156	1.77131e-74	5.71869e-70	1.821
Eif3a	0.272045	0.856	0.744	2.02497e-74	6.53761e-70	1.151
Rragc	0.206215	0.525	0.326	2.23151e-74	7.20442e-70	1.61
Pim1	0.457329	0.608	0.434	2.56169e-74	8.27043e-70	1.401
Pfkfb3	0.291904	0.732	0.553	5.24833e-74	1.69442e-69	1.324
Crybb1	0.252268	0.775	0.585	8.63902e-74	2.78911e-69	1.325
Hif1a	0.28868	0.666	0.492	1.74602e-73	5.63701e-69	1.354
Tmem189	0.295974	0.502	0.32	3.31304e-73	1.06961e-68	1.569
Dnaja2	0.251497	0.671	0.483	2.55808e-72	8.25875e-68	1.389
Il1a	0.449685	0.682	0.531	3.59044e-72	1.15917e-67	1.284
Vps29	0.246887	0.577	0.383	6.11553e-72	1.9744e-67	1.507
Donson	0.196839	0.311	0.148	7.34396e-72	2.371e-67	2.101
Mir22hg	0.240776	0.381	0.202	2.11515e-71	6.82877e-67	1.886
Npm1	0.273349	0.906	0.859	2.22405e-71	7.18035e-67	1.055
Il7r	0.267693	0.27	0.128	2.29612e-71	7.41303e-67	2.109
Hspa9	0.266383	0.616	0.429	3.61076e-71	1.16574e-66	1.436
Smox	0.24575	0.553	0.361	3.74397e-71	1.20874e-66	1.532
Zfp516	0.206622	0.289	0.13	5.2268e-71	1.68747e-66	2.223
Kmt5a	0.224891	0.381	0.203	6.4802e-71	2.09213e-66	1.877
Hnrnpf	0.241489	0.877	0.794	2.02917e-70	6.55119e-66	1.105
Usp14	0.222223	0.463	0.274	2.82554e-70	9.12227e-66	1.69
Gnl3	0.272024	0.735	0.559	5.60297e-70	1.80892e-65	1.315
Tcirg1	0.266403	0.682	0.506	1.34693e-69	4.34856e-65	1.348
Map7d1	0.262843	0.55	0.368	6.88591e-69	2.22312e-64	1.495
Ubc	0.182166	0.993	0.981	8.64238e-69	2.79019e-64	1.012
Nab1	0.181043	0.323	0.162	1.03024e-68	3.32614e-64	1.994
Nmd3	0.229654	0.475	0.287	1.17838e-68	3.80441e-64	1.655
Cd82	0.228962	0.546	0.359	3.04782e-68	9.83988e-64	1.521
Mt2	0.287271	0.498	0.308	4.18674e-68	1.35169e-63	1.617
Vegfb	0.225822	0.463	0.282	8.42125e-68	2.7188e-63	1.642
Smim3	0.246853	0.423	0.246	4.65221e-67	1.50197e-62	1.72
Nfkbib	0.254287	0.616	0.435	9.66507e-67	3.12037e-62	1.416
Srsf2	0.2292	0.893	0.809	2.91737e-66	9.41875e-62	1.104
Fxyd5	0.191865	0.276	0.133	6.105e-66	1.971e-61	2.075
Iqgap1	0.0392031	0.317	0.196	6.39946e-66	2.06607e-61	1.617
Mfhas1	0.222233	0.371	0.205	1.4429e-65	4.65841e-61	1.81
Jup	0.225159	0.323	0.166	2.81605e-65	9.09163e-61	1.946
Evi2a	0.269013	0.661	0.486	7.94842e-65	2.56615e-60	1.36
Lasp1	0.265495	0.536	0.373	9.22821e-65	2.97933e-60	1.437
Dusp3	0.211771	0.472	0.289	1.99916e-64	6.45429e-60	1.633
Arhgap25	0.234999	0.454	0.372	3.936e-64	1.27074e-59	1.22
Lonrf1	0.16817	0.276	0.131	2.51256e-63	8.11179e-59	2.107
Zfand2a	0.166792	0.269	0.13	2.55786e-63	8.25805e-59	2.069
Hmox1	0.33753	0.719	0.561	3.35364e-63	1.08272e-58	1.282
Rab31	0.212512	0.494	0.313	5.26266e-63	1.69905e-58	1.578
Eya4	0.197347	0.284	0.136	7.11639e-63	2.29753e-58	2.088
Mapk6	0.122798	0.434	0.279	1.02058e-62	3.29495e-58	1.556
Rufy3	0.152261	0.324	0.174	1.5895e-62	5.1317e-58	1.862
Arl8a	0.215192	0.601	0.414	2.25368e-62	7.27601e-58	1.452
Hs6st1	0.207338	0.392	0.226	7.16978e-62	2.31476e-57	1.735
Gna12	0.231301	0.606	0.432	1.12642e-61	3.63665e-57	1.403
Itpkb	0.226704	0.393	0.224	1.86974e-61	6.03645e-57	1.754
Nek6	0.226482	0.59	0.417	1.94266e-61	6.27187e-57	1.415
Npc1	0.233653	0.526	0.345	2.12202e-61	6.85095e-57	1.525
Cyfip1	0.229545	0.882	0.771	2.32459e-61	7.50494e-57	1.144
Mphosph10	0.218205	0.429	0.257	2.45653e-61	7.93091e-57	1.669
Ndfip2	0.231325	0.612	0.44	2.68269e-61	8.66107e-57	1.391
Slc16a10	0.201247	0.251	0.115	4.66654e-61	1.50659e-56	2.183
Glrx	0.272485	0.251	0.113	9.38778e-61	3.03084e-56	2.221
Arid5b	0.287094	0.5	0.396	9.62829e-61	3.10849e-56	1.263
Naa20	0.194529	0.42	0.249	1.36621e-60	4.41082e-56	1.687
Tmem37	0.241495	0.578	0.418	2.72314e-60	8.79165e-56	1.383
Plekho2	0.214253	0.555	0.372	3.04908e-60	9.84397e-56	1.492
Sgpl1	0.258417	0.655	0.494	8.9201e-60	2.87986e-55	1.326
Daglb	0.23519	0.733	0.576	1.34665e-59	4.34765e-55	1.273
Uvrag	0.254009	0.626	0.492	1.73711e-59	5.60827e-55	1.272
Aprt	0.234248	0.505	0.332	3.82655e-59	1.2354e-54	1.521
Gpr183	0.280567	0.626	0.453	4.12617e-59	1.33213e-54	1.382
Pip5k1c	0.217157	0.422	0.26	1.69327e-58	5.46672e-54	1.623
Ubtd1	0.194469	0.35	0.197	2.38371e-58	7.69581e-54	1.777
Abl2	0.174492	0.531	0.355	2.87231e-58	9.27326e-54	1.496
Larp4	0.217021	0.606	0.432	7.09053e-58	2.28918e-53	1.403
Atp6v1f	0.241806	0.73	0.584	1.03368e-57	3.33723e-53	1.25
Tceal9	0.207149	0.391	0.229	1.50974e-57	4.8742e-53	1.707
Rsl1d1	0.24522	0.638	0.48	1.59768e-57	5.15811e-53	1.329
Tnf	0.125484	0.641	0.476	3.11817e-57	1.0067e-52	1.347
Atp6v1c1	0.231386	0.575	0.405	7.18476e-57	2.3196e-52	1.42
Zfand5	0.250139	0.947	0.918	1.20064e-56	3.87628e-52	1.032
Eif2s1	0.182733	0.521	0.347	1.4757e-56	4.76431e-52	1.501
Macf1	0.240603	0.885	0.777	2.11341e-56	6.82314e-52	1.139
Rilpl1	0.230815	0.47	0.316	2.46257e-56	7.9504e-52	1.487
Tnfrsf1b	0.247567	0.577	0.429	2.91115e-56	9.39866e-52	1.345
Adrb1	0.216278	0.353	0.205	3.17713e-56	1.02574e-51	1.722
Gpr137b	0.164945	0.298	0.157	4.85407e-56	1.56714e-51	1.898
Slc8b1	0.184401	0.257	0.124	1.05654e-55	3.41104e-51	2.073
Fkbp5	0.0369078	0.714	0.577	1.08098e-55	3.48995e-51	1.237
Gatad2a	0.182409	0.424	0.258	1.42681e-55	4.60646e-51	1.643
Mak16	0.181795	0.405	0.247	3.08326e-55	9.95432e-51	1.64
Ptpn1	0.219979	0.897	0.802	4.22307e-55	1.36342e-50	1.118
Lrrfip2	0.156334	0.299	0.159	5.2683e-55	1.70087e-50	1.881
Snrpd1	0.19754	0.495	0.325	5.51007e-55	1.77893e-50	1.523
Pim3	0.251527	0.55	0.386	9.61742e-55	3.10498e-50	1.425
Ugcg	0.19724	0.48	0.31	9.81881e-55	3.17e-50	1.548
Ckap4	0.24779	0.31	0.18	1.01429e-54	3.27464e-50	1.722
Klf13	0.204589	0.787	0.633	8.92713e-54	2.88212e-49	1.243
Btg3	0.18778	0.487	0.319	8.97326e-54	2.89702e-49	1.527
Gch1	0.200467	0.286	0.146	9.24764e-54	2.9856e-49	1.959
Cln5	0.183224	0.429	0.266	1.13472e-53	3.66345e-49	1.613
Wdr26	0.228618	0.782	0.653	1.22001e-53	3.93879e-49	1.198
Enpp2	0.2217	0.419	0.276	1.23494e-53	3.98699e-49	1.518
Bin1	0.195882	0.851	0.715	1.24832e-53	4.0302e-49	1.19
Aig1	0.228769	0.449	0.306	1.53271e-53	4.94835e-49	1.467
B2m	0.0168086	0.984	0.983	2.08402e-53	6.72826e-49	1.001
Tomm20	0.220336	0.817	0.701	2.38467e-53	7.6989e-49	1.165
Cpeb2	0.207083	0.53	0.359	2.70136e-53	8.72134e-49	1.476
Degs1	0.226358	0.409	0.254	4.10351e-53	1.32482e-48	1.61
Dgkz	0.223119	0.571	0.406	4.16373e-53	1.34426e-48	1.406
Egln2	0.18126	0.406	0.25	5.63086e-53	1.81792e-48	1.624
Pbdc1	0.187104	0.369	0.215	5.85921e-53	1.89165e-48	1.716
Nip7	0.149088	0.352	0.205	6.82398e-53	2.20312e-48	1.717
Nhp2	0.170551	0.474	0.31	9.67345e-53	3.12307e-48	1.529
Lrrc8a	0.196289	0.501	0.337	1.75856e-52	5.67751e-48	1.487
Pacc1	0.202014	0.371	0.233	1.84005e-52	5.9406e-48	1.592
Blvrb	0.226026	0.438	0.29	2.63591e-52	8.51003e-48	1.51
Golga4	0.219759	0.49	0.323	6.76509e-52	2.18411e-47	1.517
Amz1	0.175858	0.273	0.143	1.67253e-51	5.39975e-47	1.909
Tes	0.178396	0.287	0.152	2.1749e-51	7.02165e-47	1.888
Mapre2	0.149177	0.457	0.299	2.24437e-51	7.24593e-47	1.528
Lmbrd1	0.199308	0.52	0.354	2.46076e-51	7.94455e-47	1.469
Dgkd	0.205982	0.482	0.32	2.57123e-51	8.30121e-47	1.506
Ppan	0.193067	0.374	0.223	2.81761e-51	9.09665e-47	1.677
Wdr1	0.183421	0.474	0.309	3.75911e-51	1.21363e-46	1.534
Pdlim4	0.218002	0.444	0.302	4.06011e-51	1.31081e-46	1.47
Cd84	0.2284	0.747	0.609	6.65019e-51	2.14701e-46	1.227
Itgav	0.254311	0.402	0.289	1.12356e-50	3.62741e-46	1.391
Bcl2a1d	0.311682	0.295	0.169	1.29748e-50	4.18891e-46	1.746
Ftl1	0.21432	0.996	0.995	1.45194e-50	4.6876e-46	1.001
Rrp1	0.193177	0.653	0.492	1.63839e-50	5.28955e-46	1.327
Tlr7	0.152995	0.757	0.599	2.05836e-50	6.64542e-46	1.264
Arl6ip5	0.214525	0.503	0.359	3.97118e-50	1.2821e-45	1.401
Eif4e	0.210445	0.457	0.308	4.10023e-50	1.32376e-45	1.484
Eef1e1	0.145117	0.269	0.14	5.37129e-50	1.73412e-45	1.921
Wdr43	0.192991	0.514	0.35	6.4422e-50	2.07986e-45	1.469
Siglech	0.00428393	0.93	0.849	8.64787e-50	2.79197e-45	1.095
Tubb2a	0.258842	0.647	0.515	1.41539e-49	4.56958e-45	1.256
Snx4	0.162629	0.364	0.219	1.56509e-49	5.05289e-45	1.662
Entpd1	0.217146	0.874	0.77	1.80945e-49	5.84183e-45	1.135
Jdp2	0.186368	0.478	0.318	2.82464e-49	9.11934e-45	1.503
Tnip2	0.15229	0.307	0.17	3.54491e-49	1.14447e-44	1.806
Rrs1	0.164884	0.259	0.131	1.10865e-48	3.57926e-44	1.977
Pea15a	0.18394	0.444	0.287	1.21973e-48	3.93791e-44	1.547
Eif1	0.166252	0.979	0.972	1.49478e-48	4.82591e-44	1.007
Dusp5	0.237458	0.287	0.182	1.97725e-48	6.38355e-44	1.577
Acadl	0.181543	0.466	0.306	2.09108e-48	6.75106e-44	1.523
Edem1	0.207339	0.742	0.597	4.09623e-48	1.32247e-43	1.243
Psmd12	0.19434	0.649	0.499	1.05561e-47	3.40805e-43	1.301
Il11ra1	0.193338	0.347	0.226	1.23885e-47	3.99962e-43	1.535
Cmtm3	0.188523	0.411	0.263	1.40282e-47	4.529e-43	1.563
Lrrc59	0.169937	0.461	0.303	1.72293e-47	5.56247e-43	1.521
Mrto4	0.1414	0.408	0.262	1.79413e-47	5.79235e-43	1.557
Xrn2	0.191695	0.681	0.529	1.8165e-47	5.86457e-43	1.287
Gm16286	0.180811	0.595	0.44	1.87207e-47	6.04398e-43	1.352
Mafg	0.214402	0.787	0.661	2.32286e-47	7.49936e-43	1.191
Psmd11	0.211166	0.56	0.413	3.96088e-47	1.27877e-42	1.356
Slc2a1	0.203532	0.418	0.278	5.28407e-47	1.70596e-42	1.504
Tma16	0.144164	0.266	0.141	5.69065e-47	1.83723e-42	1.887
Map1s	0.166303	0.338	0.198	6.13644e-47	1.98115e-42	1.707
Tom1	0.113786	0.262	0.144	1.19642e-46	3.86263e-42	1.819
Pacsin2	0.180537	0.622	0.465	1.72791e-46	5.57857e-42	1.338
Selenop	0.118484	0.942	0.886	2.85131e-46	9.20546e-42	1.063
C9orf72	0.112976	0.331	0.204	3.80747e-46	1.22924e-41	1.623
Spg21	0.159002	0.416	0.267	5.1378e-46	1.65874e-41	1.558
Tubb2b	0.182915	0.309	0.182	5.80403e-46	1.87383e-41	1.698
Hspe1	0.218991	0.672	0.551	5.94557e-46	1.91953e-41	1.22
Snx24	0.182891	0.459	0.307	8.70807e-46	2.8114e-41	1.495
Slc43a2	0.176187	0.518	0.362	8.97309e-46	2.89696e-41	1.431
Srgn	0.0898581	0.932	0.867	1.19015e-45	3.8424e-41	1.075
Ywhah	0.221845	0.809	0.717	1.46424e-45	4.7273e-41	1.128
M6pr	0.215926	0.655	0.514	2.43379e-45	7.85749e-41	1.274
Nsf	0.172947	0.325	0.193	2.81538e-45	9.08945e-41	1.684
Sdad1	0.121373	0.294	0.171	3.63137e-45	1.17239e-40	1.719
Mpeg1	0.148278	0.855	0.736	6.22512e-45	2.00978e-40	1.162
Alkbh1	0.179257	0.566	0.413	2.0819e-44	6.72142e-40	1.37
Ppp1r2	0.187388	0.586	0.435	2.12394e-44	6.85714e-40	1.347
Irf2bpl	0.21263	0.609	0.462	3.15799e-44	1.01956e-39	1.318
Selenow	0.108996	0.453	0.315	3.44991e-44	1.1138e-39	1.438
Gnai3	0.126694	0.441	0.299	4.17799e-44	1.34887e-39	1.475
Dnttip2	0.172309	0.57	0.418	4.26126e-44	1.37575e-39	1.364
Rbpj	0.191741	0.653	0.5	5.10382e-44	1.64777e-39	1.306
Saraf	0.185639	0.884	0.791	8.09998e-44	2.61508e-39	1.118
Klf10	0.0862345	0.316	0.202	1.06525e-43	3.43917e-39	1.564
Agpat3	0.162131	0.487	0.336	1.10388e-43	3.56388e-39	1.449
Mlph	0.224677	0.428	0.298	1.26787e-43	4.09332e-39	1.436
Sirt2	0.17262	0.576	0.421	1.39895e-43	4.5165e-39	1.368
Cpeb4	0.198083	0.431	0.283	2.66656e-43	8.60899e-39	1.523
Slc39a7	0.161816	0.538	0.387	3.16799e-43	1.02279e-38	1.39
Rnf115	0.154465	0.411	0.268	3.62394e-43	1.16999e-38	1.534
Eif3j1	0.200552	0.733	0.596	5.68197e-43	1.83442e-38	1.23
Asph	0.120253	0.483	0.345	5.993e-43	1.93484e-38	1.4
Hspa4	0.183186	0.626	0.473	7.60423e-43	2.45503e-38	1.323
2023-09-07	0.183259	0.736	0.599	1.53676e-42	4.96141e-38	1.229
Traf5	0.168101	0.315	0.201	1.80457e-42	5.82605e-38	1.567
Hspa5	0.140801	0.98	0.956	2.29334e-42	7.40404e-38	1.025
Ube2f	0.179431	0.586	0.432	2.81386e-42	9.08456e-38	1.356
Alas1	0.197536	0.429	0.302	4.27661e-42	1.3807e-37	1.421
Myo9b	0.118324	0.349	0.221	4.30172e-42	1.38881e-37	1.579
St13	0.1783	0.677	0.529	4.37511e-42	1.41251e-37	1.28
Xbp1	0.202644	0.72	0.584	4.38215e-42	1.41478e-37	1.233
Renbp	0.13216	0.455	0.316	6.07695e-42	1.96194e-37	1.44
Tent5c	0.232428	0.594	0.455	6.11946e-42	1.97567e-37	1.305
Csnk2a2	0.108368	0.474	0.337	6.49934e-42	2.09831e-37	1.407
Zc3h12a	0.161809	0.595	0.443	8.28748e-42	2.67561e-37	1.343
Ftl1-ps1	0.0334048	0.275	0.192	1.1776e-41	3.80189e-37	1.432
Gabarapl1	0.127909	0.299	0.177	1.43081e-41	4.61937e-37	1.689
Llph	0.161844	0.516	0.367	1.5152e-41	4.89183e-37	1.406
Tln1	0.204719	0.797	0.702	2.45089e-41	7.9127e-37	1.135
C1qbp	0.147046	0.535	0.385	2.64393e-41	8.53592e-37	1.39
Yrdc	0.162713	0.441	0.301	5.01506e-41	1.61911e-36	1.465
Ipo5	0.120832	0.341	0.215	5.24133e-41	1.69216e-36	1.586
Ehbp1l1	0.157581	0.328	0.197	5.24613e-41	1.69371e-36	1.665
Txnl1	0.150994	0.606	0.457	7.07397e-41	2.28383e-36	1.326
Tlr13	0.159151	0.408	0.272	8.11165e-41	2.61885e-36	1.5
Arf6	0.165507	0.537	0.387	9.10295e-41	2.93889e-36	1.388
Chd7	0.189362	0.749	0.624	9.49629e-41	3.06588e-36	1.2
Mgrn1	0.0856787	0.333	0.219	9.9054e-41	3.19796e-36	1.521
Stx6	0.0937574	0.274	0.165	1.01513e-40	3.27736e-36	1.661
Tatdn2	0.144149	0.306	0.181	1.13053e-40	3.64991e-36	1.691
Ifi207	0.236326	0.269	0.149	1.19406e-40	3.85502e-36	1.805
Pepd	0.143319	0.404	0.266	1.36743e-40	4.41474e-36	1.519
Ezr	0.186472	0.263	0.145	1.66408e-40	5.37249e-36	1.814
Utp3	0.160958	0.474	0.33	3.25046e-40	1.04941e-35	1.436
Kpna1	0.141567	0.408	0.275	7.49794e-40	2.42071e-35	1.484
Galnt7	0.170014	0.297	0.189	8.44739e-40	2.72724e-35	1.571
Cd300c2	0.17075	0.912	0.846	1.02818e-39	3.31947e-35	1.078
Riok3	0.197672	0.489	0.348	1.60355e-39	5.17707e-35	1.405
Pkm	0.199741	0.724	0.596	1.65424e-39	5.3407e-35	1.215
Slc3a2	0.196119	0.921	0.874	1.8726e-39	6.04569e-35	1.054
Pgk1	0.122349	0.397	0.267	2.34635e-39	7.57518e-35	1.487
Mapkapk2	0.107428	0.67	0.528	3.62726e-39	1.17106e-34	1.269
Dnajb2	0.140781	0.29	0.18	4.69757e-39	1.51661e-34	1.611
Grpel1	0.0717689	0.383	0.27	6.00138e-39	1.93755e-34	1.419
Anxa5	0.162693	0.3	0.177	7.38412e-39	2.38396e-34	1.695
Pdia6	0.185331	0.77	0.654	8.12362e-39	2.62271e-34	1.177
Gnl2	0.157252	0.419	0.29	9.30685e-39	3.00472e-34	1.445
Furin	0.135543	0.405	0.271	1.20309e-38	3.88417e-34	1.494
Vps26a	0.144089	0.43	0.292	1.20396e-38	3.88698e-34	1.473
Ykt6	0.137796	0.388	0.256	1.30622e-38	4.21712e-34	1.516
N4bp1	0.190191	0.468	0.336	1.7196e-38	5.55173e-34	1.393
Psmb6	0.175431	0.636	0.497	1.77968e-38	5.7457e-34	1.28
Plpbp	0.183965	0.471	0.338	1.81402e-38	5.85656e-34	1.393
Timm17a	0.111432	0.403	0.273	2.1029e-38	6.78922e-34	1.476
Rnps1	0.111988	0.485	0.349	2.14674e-38	6.93074e-34	1.39
Ube2g2	0.155246	0.382	0.258	2.71389e-38	8.7618e-34	1.481
Slc7a1	0.149419	0.326	0.201	2.76347e-38	8.92187e-34	1.622
Pgs1	0.159422	0.456	0.322	3.6025e-38	1.16307e-33	1.416
Armcx3	0.140411	0.269	0.155	5.20605e-38	1.68077e-33	1.735
Fkbp1a	0.159488	0.527	0.385	6.31941e-38	2.04022e-33	1.369
BC028528	0.119971	0.341	0.218	1.11968e-37	3.61488e-33	1.564
Sbno2	0.135305	0.468	0.33	1.37824e-37	4.44964e-33	1.418
Kdm6b	0.203076	0.866	0.784	1.4832e-37	4.7885e-33	1.105
Tbc1d15	0.0682982	0.548	0.424	2.35628e-37	7.60724e-33	1.292
Gm11808	0.0351852	0.302	0.217	2.35928e-37	7.61693e-33	1.392
Nap1l4	0.140236	0.458	0.322	2.60097e-37	8.39723e-33	1.422
Arid5a	0.160824	0.592	0.449	3.49749e-37	1.12917e-32	1.318
Tmbim1	0.157131	0.361	0.232	3.75211e-37	1.21137e-32	1.556
Slc49a4	0.148543	0.501	0.36	4.65411e-37	1.50258e-32	1.392
Lrrc58	0.111082	0.455	0.325	4.76989e-37	1.53996e-32	1.4
Mrps18b	0.117276	0.372	0.247	5.1924e-37	1.67636e-32	1.506
Rpsa	0.0100374	0.975	0.962	6.44542e-37	2.0809e-32	1.014
Gar1	0.111698	0.3	0.185	6.4703e-37	2.08894e-32	1.622
Zranb2	0.14448	0.461	0.327	6.67658e-37	2.15553e-32	1.41
Emp3	0.119776	0.254	0.15	7.03742e-37	2.27203e-32	1.693
Alyref	0.122402	0.492	0.358	7.93475e-37	2.56173e-32	1.374
Tmem41b	0.0755429	0.307	0.204	9.12116e-37	2.94477e-32	1.505
Ppp4r2	0.120674	0.548	0.408	9.25278e-37	2.98726e-32	1.343
Prdx1	0.204343	0.782	0.682	9.76977e-37	3.15417e-32	1.147
Tnfaip2	0.321932	0.288	0.21	9.89374e-37	3.19419e-32	1.371
Eif4g1	0.132114	0.632	0.49	1.03127e-36	3.32945e-32	1.29
Larp4b	0.116766	0.447	0.316	1.55307e-36	5.01409e-32	1.415
Taf1d	0.205594	0.746	0.633	1.60228e-36	5.17295e-32	1.179
Got2	0.0861894	0.322	0.213	1.82139e-36	5.88035e-32	1.512
Strap	0.134001	0.522	0.382	2.79732e-36	9.03115e-32	1.366
Ehd4	0.196264	0.718	0.617	3.11274e-36	1.00495e-31	1.164
Esf1	0.121535	0.344	0.226	3.38407e-36	1.09255e-31	1.522
Zbtb21	0.123074	0.315	0.197	3.65961e-36	1.18151e-31	1.599
Hnrnpa0	0.139978	0.91	0.823	3.98818e-36	1.28758e-31	1.106
Esd	0.156535	0.479	0.37	4.84144e-36	1.56306e-31	1.295
Slc25a5	0.167828	0.899	0.849	6.10085e-36	1.96966e-31	1.059
1110038B12Rik	0.133997	0.448	0.316	6.22138e-36	2.00857e-31	1.418
Zmiz1	0.186449	0.709	0.589	6.45674e-36	2.08456e-31	1.204
Rabep1	0.1317	0.395	0.269	7.5228e-36	2.42874e-31	1.468
Nifk	0.118695	0.289	0.176	7.63256e-36	2.46417e-31	1.642
Gadd45g	0.301602	0.566	0.462	8.0613e-36	2.60259e-31	1.225
Rab22a	0.0455696	0.29	0.202	1.04035e-35	3.35876e-31	1.436
Zwint	0.18156	0.335	0.219	1.24788e-35	4.02877e-31	1.53
Eprs	0.173656	0.662	0.526	1.24844e-35	4.0306e-31	1.259
Slc7a8	0.162528	0.67	0.532	1.41597e-35	4.57147e-31	1.259
Nme1	0.0873528	0.49	0.366	1.68714e-35	5.44693e-31	1.339
Sco2	0.121922	0.313	0.201	1.68748e-35	5.44803e-31	1.557
App	0.153578	0.651	0.511	2.43119e-35	7.84911e-31	1.274
Stk40	0.139552	0.359	0.234	2.47905e-35	8.00362e-31	1.534
Swap70	0.160744	0.554	0.414	2.56799e-35	8.29075e-31	1.338
Pisd	0.128414	0.367	0.243	3.13262e-35	1.01137e-30	1.51
Ipo7	0.145009	0.445	0.31	3.14628e-35	1.01578e-30	1.435
Tomm70a	0.132497	0.317	0.2	3.60116e-35	1.16264e-30	1.585
Ptbp3	0.178948	0.876	0.8	3.62222e-35	1.16943e-30	1.095
Emc6	0.0452145	0.434	0.332	3.90465e-35	1.26062e-30	1.307
Plek	0.113512	0.939	0.901	4.22953e-35	1.3655e-30	1.042
Mul1	0.081322	0.263	0.166	4.47823e-35	1.4458e-30	1.584
Bax	0.130346	0.638	0.5	4.72062e-35	1.52405e-30	1.276
Ptpn23	0.117517	0.251	0.145	4.79457e-35	1.54793e-30	1.731
Nr2c2ap	0.0538359	0.295	0.204	5.5768e-35	1.80047e-30	1.446
Gnpda1	0.112294	0.255	0.151	6.22048e-35	2.00828e-30	1.689
Timm23	0.127725	0.563	0.427	7.17621e-35	2.31684e-30	1.319
Bnip2	0.11033	0.481	0.351	9.45816e-35	3.05357e-30	1.37
Hnrnpk	0.140187	0.92	0.872	1.46956e-34	4.74446e-30	1.055
Pcmt1	0.0811465	0.5	0.379	1.80548e-34	5.82898e-30	1.319
Smarce1	0.0599196	0.42	0.314	1.95144e-34	6.30022e-30	1.338
Rab8a	0.0446646	0.343	0.25	2.227e-34	7.18986e-30	1.372
Ttc28	0.184114	0.516	0.383	2.85635e-34	9.22173e-30	1.347
Gna13	0.13787	0.727	0.605	3.14695e-34	1.01599e-29	1.202
Hat1	0.111521	0.297	0.187	3.51216e-34	1.1339e-29	1.588
Tgoln1	0.176554	0.716	0.594	3.82773e-34	1.23578e-29	1.205
Naa15	0.0790934	0.521	0.4	5.36332e-34	1.73155e-29	1.302
Atp5g1	0.128661	0.641	0.505	5.52522e-34	1.78382e-29	1.269
Vps4b	0.132833	0.493	0.358	5.96979e-34	1.92735e-29	1.377
Gspt1	0.14218	0.677	0.541	6.0026e-34	1.93794e-29	1.251
Lfng	0.0993092	0.292	0.186	7.7968e-34	2.5172e-29	1.57
Api5	0.0181173	0.342	0.264	8.2972e-34	2.67875e-29	1.295
Psmd7	0.131609	0.598	0.464	8.98645e-34	2.90127e-29	1.289
Dusp2	0.187955	0.271	0.161	9.05523e-34	2.92348e-29	1.683
Tmod3	0.0129912	0.478	0.389	1.021e-33	3.29629e-29	1.229
Ascc3	0.140745	0.522	0.399	1.05915e-33	3.41947e-29	1.308
Actr10	0.0447855	0.362	0.269	1.20622e-33	3.89429e-29	1.346
Eif5b	0.168287	0.661	0.527	1.48332e-33	4.7889e-29	1.254
Ino80	0.127442	0.279	0.174	2.42659e-33	7.83425e-29	1.603
Tmem104	0.138566	0.524	0.392	2.50254e-33	8.07946e-29	1.337
Rraga	0.0925602	0.267	0.166	2.58119e-33	8.33336e-29	1.608
Ldha	0.145359	0.684	0.551	2.75091e-33	8.88132e-29	1.241
Srfbp1	0.0933996	0.258	0.158	2.79157e-33	9.01259e-29	1.633
Plekhf2	0.0727513	0.284	0.188	2.96864e-33	9.58427e-29	1.511
Itprid2	0.0845318	0.395	0.282	3.57217e-33	1.15328e-28	1.401
Tollip	0.0650521	0.27	0.179	4.83762e-33	1.56183e-28	1.508
Manf	0.176936	0.748	0.644	4.92952e-33	1.59149e-28	1.161
Atp6v1b2	0.14671	0.438	0.309	5.36616e-33	1.73247e-28	1.417
Vps35	0.120426	0.539	0.407	7.26328e-33	2.34495e-28	1.324
Tnpo3	0.13716	0.457	0.33	7.43728e-33	2.40112e-28	1.385
Snhg15	0.0981284	0.287	0.184	8.32474e-33	2.68764e-28	1.56
Pdcd10	0.0899099	0.559	0.435	8.41255e-33	2.71599e-28	1.285
Sf3b3	0.136352	0.494	0.365	1.02738e-32	3.3169e-28	1.353
Kdm1a	0.1034	0.403	0.285	1.25058e-32	4.03751e-28	1.414
Atp6v1e1	0.144055	0.67	0.539	1.30064e-32	4.19912e-28	1.243
Ptgds	0.120153	0.57	0.468	1.35047e-32	4.36001e-28	1.218
Rars	0.0981486	0.349	0.237	1.72095e-32	5.55607e-28	1.473
Dhx9	0.123153	0.535	0.403	1.77505e-32	5.73076e-28	1.328
Atf3	0.211425	0.967	0.948	2.00286e-32	6.46623e-28	1.02
Ptprj	0.15021	0.578	0.443	2.18194e-32	7.04439e-28	1.305
Snx29	0.152399	0.362	0.25	2.46527e-32	7.95912e-28	1.448
Glmp	0.120737	0.571	0.441	2.57598e-32	8.31655e-28	1.295
Arf2	0.0763845	0.365	0.259	3.33729e-32	1.07745e-27	1.409
Rbm17	0.0612454	0.362	0.263	3.47384e-32	1.12153e-27	1.376
Prag1	0.132243	0.333	0.218	3.75815e-32	1.21332e-27	1.528
Irf1	0.141688	0.414	0.395	3.8238e-32	1.23451e-27	1.048
Mif	0.115307	0.606	0.474	3.90148e-32	1.25959e-27	1.278
Lrrc25	0.151633	0.447	0.366	4.92178e-32	1.589e-27	1.221
Cerk	0.142459	0.566	0.439	5.77904e-32	1.86576e-27	1.289
Bzw1	0.157685	0.772	0.661	6.00221e-32	1.93781e-27	1.168
Tcof1	0.110867	0.368	0.252	6.90703e-32	2.22993e-27	1.46
Phc2	0.0996103	0.409	0.293	7.47405e-32	2.413e-27	1.396
Baiap2	0.156634	0.26	0.157	8.34273e-32	2.69345e-27	1.656
Psmd14	0.0532732	0.354	0.26	1.02692e-31	3.3154e-27	1.362
Rock2	0.177529	0.678	0.559	1.05295e-31	3.39944e-27	1.213
5031439G07Rik	0.136582	0.338	0.224	1.05929e-31	3.41991e-27	1.509
Hnrnpab	0.165384	0.838	0.745	1.07369e-31	3.46639e-27	1.125
Mob3a	0.113138	0.335	0.224	1.2239e-31	3.95137e-27	1.496
Sema4d	0.148479	0.424	0.303	1.24671e-31	4.02501e-27	1.399
Asap1	0.154019	0.549	0.426	1.34668e-31	4.34776e-27	1.289
Trappc10	0.148932	0.46	0.336	1.37736e-31	4.44681e-27	1.369
Prkx	0.13361	0.458	0.331	1.52851e-31	4.93478e-27	1.384
Ccl2	0.0817163	0.396	0.282	1.88121e-31	6.0735e-27	1.404
Abracl	0.113014	0.436	0.318	2.12508e-31	6.86082e-27	1.371
Ufm1	0.0345284	0.327	0.244	2.40046e-31	7.74989e-27	1.34
Lamtor3	0.0694709	0.379	0.274	3.05083e-31	9.84961e-27	1.383
Gas6	0.128503	0.394	0.278	3.17506e-31	1.02507e-26	1.417
Ube2n	0.109345	0.508	0.382	3.20187e-31	1.03372e-26	1.33
Ogfr	0.0368306	0.289	0.212	3.27945e-31	1.05877e-26	1.363
Syncrip	0.131335	0.712	0.584	3.65537e-31	1.18013e-26	1.219
Pld3	0.108635	0.484	0.36	4.19074e-31	1.35298e-26	1.344
Atxn10	0.125443	0.426	0.307	4.95179e-31	1.59868e-26	1.388
Trem2	0.0169412	0.985	0.964	5.03576e-31	1.6258e-26	1.022
Fbxw11	0.11911	0.355	0.241	5.67844e-31	1.83329e-26	1.473
Sar1a	0.107776	0.551	0.424	5.94302e-31	1.9187e-26	1.3
Smim7	0.0434835	0.429	0.335	6.27093e-31	2.02457e-26	1.281
Ube2l3	0.119718	0.569	0.439	6.52268e-31	2.10585e-26	1.296
Eml4	0.146441	0.455	0.332	7.15043e-31	2.30852e-26	1.37
Arglu1	0.140395	0.609	0.48	9.38101e-31	3.02866e-26	1.269
Pik3r1	0.16339	0.836	0.745	1.11893e-30	3.61248e-26	1.122
Mpp6	0.122123	0.406	0.284	1.28421e-30	4.14608e-26	1.43
Tcerg1	0.0664568	0.409	0.305	1.38672e-30	4.47702e-26	1.341
Ncor2	0.1055	0.294	0.189	1.61789e-30	5.22336e-26	1.556
Cd63	0.194295	0.917	0.851	1.687e-30	5.44647e-26	1.078
Psmb2	0.0102396	0.533	0.447	1.97496e-30	6.37616e-26	1.192
Ccdc86	0.0320225	0.599	0.496	2.68767e-30	8.67714e-26	1.208
Dhx36	0.0730969	0.457	0.346	3.08704e-30	9.96652e-26	1.321
Map4	0.0970053	0.386	0.275	3.64807e-30	1.17778e-25	1.404
Zfp593	0.0555108	0.294	0.208	3.82433e-30	1.23469e-25	1.413
Dhps	0.131227	0.323	0.214	3.86145e-30	1.24667e-25	1.509
Snx3	0.114236	0.61	0.484	4.16743e-30	1.34546e-25	1.26
Nol11	0.0991601	0.317	0.21	4.19601e-30	1.35468e-25	1.51
Pak1ip1	0.0367351	0.425	0.333	4.90666e-30	1.58412e-25	1.276
Sh3tc1	0.109332	0.267	0.17	5.03337e-30	1.62502e-25	1.571
Aebp2	0.118806	0.305	0.2	6.27082e-30	2.02453e-25	1.525
Irf2bp2	0.163026	0.76	0.652	9.02914e-30	2.91506e-25	1.166
Il10rb	0.122134	0.579	0.452	1.58515e-29	5.11764e-25	1.281
Ddx54	0.0653599	0.435	0.331	2.22354e-29	7.17869e-25	1.314
Ifnar1	0.104648	0.288	0.187	2.24498e-29	7.24793e-25	1.54
Rala	0.109352	0.444	0.325	2.40925e-29	7.77825e-25	1.366
Srrm2	0.142441	0.928	0.872	3.34084e-29	1.07859e-24	1.064
H2-Q4	0.113153	0.785	0.67	3.36366e-29	1.08596e-24	1.172
Cmip	0.0895189	0.407	0.297	3.49091e-29	1.12704e-24	1.37
Cops5	0.00101421	0.307	0.248	3.70052e-29	1.19471e-24	1.238
Lilrb4a	0.134673	0.353	0.244	4.08667e-29	1.31938e-24	1.447
Ist1	0.00609047	0.371	0.299	5.31576e-29	1.71619e-24	1.241
Eif4a3	0.0122233	0.523	0.439	6.23775e-29	2.01386e-24	1.191
Rnf6	0.0823312	0.299	0.202	6.53432e-29	2.1096e-24	1.48
Tmem222	0.0286787	0.328	0.252	7.6122e-29	2.4576e-24	1.302
Ywhaq	0.109566	0.552	0.431	8.40797e-29	2.71451e-24	1.281
Thoc1	0.0932501	0.363	0.256	8.41164e-29	2.7157e-24	1.418
Pcna	0.0706092	0.526	0.413	9.25889e-29	2.98923e-24	1.274
Rab12	0.115843	0.361	0.249	1.04101e-28	3.36089e-24	1.45
Napa	0.0778359	0.506	0.392	1.04741e-28	3.38156e-24	1.291
Cxcl2	0.705714	0.265	0.214	1.34197e-28	4.33256e-24	1.238
Cct4	0.0597598	0.568	0.459	1.48206e-28	4.78482e-24	1.237
Dazap1	0.0425195	0.381	0.292	1.57074e-28	5.07113e-24	1.305
Pak2	0.155189	0.766	0.663	1.66304e-28	5.36914e-24	1.155
Ran	0.138527	0.686	0.567	1.79364e-28	5.79076e-24	1.21
Psmd1	0.105013	0.434	0.318	2.19753e-28	7.09473e-24	1.365
Ccnd1	0.181148	0.528	0.429	2.27058e-28	7.33057e-24	1.231
Abce1	0.0756295	0.327	0.229	2.64377e-28	8.5354e-24	1.428
Snap23	0.107467	0.443	0.328	3.98756e-28	1.28738e-23	1.351
U2surp	0.113968	0.623	0.503	3.99424e-28	1.28954e-23	1.239
Gltp	0.0136228	0.345	0.274	4.21266e-28	1.36006e-23	1.259
Ccdc9	0.111595	0.277	0.182	4.7622e-28	1.53748e-23	1.522
Ergic1	0.0851703	0.265	0.174	4.82737e-28	1.55852e-23	1.523
Mybbp1a	0.0697296	0.411	0.308	5.06739e-28	1.63601e-23	1.334
Msn	0.147431	0.854	0.781	5.26383e-28	1.69943e-23	1.093
Syngr1	0.132152	0.716	0.596	5.66377e-28	1.82855e-23	1.201
Atp6v1d	0.12769	0.514	0.39	5.69573e-28	1.83887e-23	1.318
Zfp106	0.129464	0.489	0.369	5.92286e-28	1.9122e-23	1.325
Cd180	0.0598094	0.326	0.235	6.34793e-28	2.04943e-23	1.387
Rasa2	0.121046	0.269	0.168	6.60283e-28	2.13172e-23	1.601
Myo1c	0.106554	0.331	0.225	6.70068e-28	2.16332e-23	1.471
Znrf1	0.131225	0.476	0.359	6.74538e-28	2.17775e-23	1.326
Arhgap22	0.12528	0.422	0.314	7.19314e-28	2.3223e-23	1.344
Rbm26	0.126188	0.695	0.592	7.50687e-28	2.42359e-23	1.174
Ucp2	0.0856773	0.913	0.871	9.12542e-28	2.94614e-23	1.048
Celf1	0.0683167	0.447	0.343	9.29253e-28	3.00009e-23	1.303
Tcp1	0.0795691	0.516	0.403	1.01786e-27	3.28616e-23	1.28
Plekha1	0.0814622	0.358	0.257	1.12462e-27	3.63084e-23	1.393
Ruvbl1	0.0760707	0.273	0.186	1.38994e-27	4.48741e-23	1.468
Cd48	0.149084	0.419	0.316	1.65883e-27	5.35554e-23	1.326
Mat2a	0.163207	0.768	0.667	1.79289e-27	5.78835e-23	1.151
Ndel1	0.128446	0.748	0.635	1.9577e-27	6.32044e-23	1.178
Psmc6	0.0145402	0.48	0.397	2.24758e-27	7.25632e-23	1.209
Anp32e	0.0308996	0.423	0.335	2.29333e-27	7.404e-23	1.263
Bag3	0.0844974	0.261	0.171	2.29875e-27	7.42153e-23	1.526
Tomm40	0.00802955	0.421	0.346	2.54365e-27	8.21216e-23	1.217
Runx1	0.130774	0.853	0.757	3.20087e-27	1.0334e-22	1.127
Cul5	0.0619428	0.341	0.25	3.2188e-27	1.03919e-22	1.364
Higd1a	0.118256	0.441	0.325	3.65348e-27	1.17953e-22	1.357
Srm	0.0693758	0.394	0.296	4.14059e-27	1.33679e-22	1.331
Pik3c2a	0.109409	0.293	0.194	4.88708e-27	1.57779e-22	1.51
Pld4	0.0153975	0.809	0.719	5.20506e-27	1.68045e-22	1.125
Ccdc115	0.0538505	0.338	0.25	5.25986e-27	1.69815e-22	1.352
Smg9	0.0334027	0.255	0.185	5.29415e-27	1.70922e-22	1.378
Pnn	0.115592	0.38	0.271	5.30743e-27	1.7135e-22	1.402
Rnf2	0.021993	0.421	0.34	5.44763e-27	1.75877e-22	1.238
Snrpf	0.0222913	0.479	0.392	5.47586e-27	1.76788e-22	1.222
Cyth3	0.00397585	0.265	0.208	5.51218e-27	1.77961e-22	1.274
Dusp11	0.0961262	0.633	0.514	5.52737e-27	1.78451e-22	1.232
Tgfbr1	0.14269	0.904	0.833	5.89411e-27	1.90291e-22	1.085
Hnrnph2	0.0728421	0.466	0.36	6.74101e-27	2.17633e-22	1.294
Slfn2	0.0943853	0.386	0.28	6.74368e-27	2.1772e-22	1.379
Ppm1h	0.107949	0.349	0.245	6.86372e-27	2.21595e-22	1.424
Cisd2	0.10726	0.496	0.38	8.87569e-27	2.86552e-22	1.305
Atp6v1h	0.062287	0.447	0.343	8.96102e-27	2.89307e-22	1.303
Cnih4	0.130486	0.492	0.382	9.38621e-27	3.03034e-22	1.288
Aldoa	0.142613	0.752	0.645	9.69498e-27	3.13002e-22	1.166
Aldoa	0.142613	0.752	0.645	9.69498e-27	3.13002e-22	1.166
Mafk	0.055329	0.388	0.294	1.02377e-26	3.30525e-22	1.32
Ap3b1	0.0583915	0.375	0.282	1.29057e-26	4.1666e-22	1.33
Ebna1bp2	0.0557325	0.349	0.26	1.36907e-26	4.42004e-22	1.342
Adamts1	0.122504	0.422	0.31	1.40054e-26	4.52165e-22	1.361
Trim27	0.0940868	0.343	0.24	1.43032e-26	4.61779e-22	1.429
Txndc9	0.0852506	0.45	0.342	1.45102e-26	4.68463e-22	1.316
Pcyt1a	0.0192172	0.27	0.203	1.47808e-26	4.77199e-22	1.33
Tnks	0.0978454	0.288	0.191	1.59514e-26	5.1499e-22	1.508
Adgre1	0.0536337	0.55	0.447	1.89664e-26	6.1233e-22	1.23
Zc3hav1	0.0327388	0.375	0.292	2.13582e-26	6.89548e-22	1.284
Elf2	0.111046	0.506	0.389	2.29941e-26	7.42366e-22	1.301
Slc38a1	0.165834	0.404	0.308	2.30577e-26	7.44418e-22	1.312
Fam168b	0.0182917	0.395	0.318	2.39802e-26	7.74201e-22	1.242
Srsf5	0.0791613	0.943	0.899	2.45336e-26	7.92066e-22	1.049
Zc3h15	0.133018	0.529	0.414	2.63119e-26	8.49479e-22	1.278
Zfp787	0.0521734	0.28	0.199	2.99118e-26	9.65701e-22	1.407
Chmp2b	0.0674228	0.305	0.217	3.01962e-26	9.74885e-22	1.406
Pgam1	0.103613	0.559	0.441	3.12704e-26	1.00957e-21	1.268
Snrpa1	0.0396753	0.334	0.253	3.35486e-26	1.08312e-21	1.32
Foxn2	0.0825538	0.255	0.168	3.36872e-26	1.08759e-21	1.518
Ptpn2	0.0683087	0.347	0.253	3.41758e-26	1.10336e-21	1.372
Rbis	0.0414619	0.35	0.266	3.76547e-26	1.21568e-21	1.316
Crk	0.034449	0.33	0.252	3.78978e-26	1.22353e-21	1.31
Arpc1a	0.00891825	0.41	0.339	4.0268e-26	1.30005e-21	1.209
Ube2q2	0.0849702	0.3	0.208	4.26041e-26	1.37547e-21	1.442
Txn1	0.134658	0.469	0.358	4.51327e-26	1.45711e-21	1.31
Nfkbia	0.207385	0.948	0.931	4.54758e-26	1.46819e-21	1.018
Sirpa	0.0648532	0.903	0.823	4.65706e-26	1.50353e-21	1.097
Wdr12	0.0300542	0.277	0.208	4.92822e-26	1.59107e-21	1.332
Ftsj3	0.0744683	0.304	0.213	5.1326e-26	1.65706e-21	1.427
Utp18	0.0748537	0.316	0.225	5.68837e-26	1.83649e-21	1.404
Eif1ax	0.0377957	0.29	0.215	5.78921e-26	1.86905e-21	1.349
Sgta	0.0496847	0.365	0.278	5.86347e-26	1.89302e-21	1.313
Tpd52	0.155969	0.715	0.615	7.46287e-26	2.40939e-21	1.163
Ngdn	0.00338094	0.295	0.24	7.54556e-26	2.43608e-21	1.229
Polr1a	0.103739	0.26	0.168	7.92625e-26	2.55899e-21	1.548
Zeb2os	0.0060703	0.329	0.266	8.24595e-26	2.66221e-21	1.237
Acer3	0.124342	0.553	0.44	8.60865e-26	2.7793e-21	1.257
Lair1	0.0632442	0.792	0.693	9.65744e-26	3.11791e-21	1.143
Tbc1d16	0.115539	0.319	0.216	9.84047e-26	3.177e-21	1.477
Lin7c	0.0033046	0.308	0.251	1.07385e-25	3.46693e-21	1.227
Gnl1	0.0781413	0.259	0.172	1.10599e-25	3.5707e-21	1.506
Atp2b1	0.169888	0.784	0.703	1.25243e-25	4.04347e-21	1.115
Rab10	0.0967863	0.598	0.482	1.61134e-25	5.20222e-21	1.241
Psmc4	0.0106616	0.358	0.292	1.65116e-25	5.33076e-21	1.226
Eef1a1	0.107885	0.996	0.993	1.83669e-25	5.92974e-21	1.003
Mtss1	0.11049	0.336	0.234	2.1027e-25	6.78855e-21	1.436
Map3k8	0.0168269	0.467	0.381	2.22984e-25	7.19903e-21	1.226
Eif6	0.127165	0.521	0.405	2.25174e-25	7.26974e-21	1.286
Cct7	0.0309507	0.488	0.402	2.27073e-25	7.33105e-21	1.214
Cdc42se2	0.00406316	0.295	0.237	2.40359e-25	7.75998e-21	1.245
Srsf6	0.0525728	0.582	0.48	2.619e-25	8.45543e-21	1.212
Smarca5	0.128469	0.759	0.653	2.64356e-25	8.53472e-21	1.162
Zfand3	0.0923011	0.378	0.275	2.74892e-25	8.87488e-21	1.375
Siah2	0.0701889	0.362	0.268	2.80149e-25	9.0446e-21	1.351
Etf1	0.0789965	0.738	0.629	2.81394e-25	9.0848e-21	1.173
Pfdn1	0.0420756	0.274	0.2	2.92418e-25	9.44073e-21	1.37
Grina	0.0370976	0.573	0.479	3.01855e-25	9.74538e-21	1.196
Tbc1d22a	0.101029	0.379	0.274	3.13467e-25	1.01203e-20	1.383
Larp1	0.0878224	0.549	0.436	3.13767e-25	1.013e-20	1.259
Litaf	0.0794285	0.712	0.601	3.14852e-25	1.0165e-20	1.185
Cct3	0.112489	0.568	0.451	3.49957e-25	1.12984e-20	1.259
Psma3	0.0868969	0.768	0.661	3.77574e-25	1.219e-20	1.162
Coq10b	0.106847	0.622	0.507	3.78738e-25	1.22275e-20	1.227
Med28	0.00640928	0.297	0.239	4.13655e-25	1.33549e-20	1.243
Med15	0.0916163	0.307	0.211	4.21885e-25	1.36206e-20	1.455
Psmc2	0.0394385	0.502	0.411	4.56367e-25	1.47338e-20	1.221
Pxn	0.0591053	0.385	0.293	4.59014e-25	1.48193e-20	1.314
Psmd4	0.027873	0.514	0.427	5.17996e-25	1.67235e-20	1.204
Itgb1	0.136395	0.688	0.576	5.681e-25	1.83411e-20	1.194
Capzb	0.118701	0.756	0.652	5.70989e-25	1.84344e-20	1.16
Ube2k	0.0558819	0.515	0.414	5.84637e-25	1.8875e-20	1.244
Tmem128	0.0771518	0.433	0.334	6.19153e-25	1.99894e-20	1.296
Ppp4r1	0.0708006	0.314	0.225	6.27779e-25	2.02678e-20	1.396
Mapk1ip1l	0.0405433	0.414	0.326	6.55937e-25	2.11769e-20	1.27
Gsk3b	0.142378	0.642	0.536	7.82348e-25	2.52581e-20	1.198
Manbal	0.0488886	0.263	0.187	8.26495e-25	2.66834e-20	1.406
Sar1b	0.0586979	0.513	0.413	8.93648e-25	2.88514e-20	1.242
Rap1a	0.122486	0.72	0.612	9.36133e-25	3.0223e-20	1.176
Ube2v1	0.077478	0.352	0.256	9.74008e-25	3.14458e-20	1.375
Kcmf1	0.0642206	0.407	0.313	9.76631e-25	3.15305e-20	1.3
Slc40a1	0.148364	0.359	0.272	1.10112e-24	3.55496e-20	1.32
Dnajc13	0.0932369	0.317	0.22	1.10776e-24	3.5764e-20	1.441
Cpd	0.163722	0.329	0.226	1.17753e-24	3.80166e-20	1.456
Gnb1	0.0625829	0.64	0.534	1.24069e-24	4.00557e-20	1.199
Fam76a	0.0641626	0.402	0.308	1.2821e-24	4.13926e-20	1.305
Mrpl12	0.0625279	0.373	0.281	1.37943e-24	4.45349e-20	1.327
Ppid	0.0828557	0.379	0.281	1.38434e-24	4.46934e-20	1.349
Mfsd1	0.0433796	0.473	0.379	1.44146e-24	4.65375e-20	1.248
Notch2	0.0645013	0.314	0.227	1.6071e-24	5.18853e-20	1.383
1810058I24Rik	0.0832022	0.332	0.239	1.63957e-24	5.29335e-20	1.389
Slc9a3r1	0.0781639	0.469	0.365	1.65924e-24	5.35685e-20	1.285
Ddx39	0.0630153	0.288	0.205	1.72163e-24	5.55828e-20	1.405
Kif5b	0.116489	0.708	0.595	1.87341e-24	6.0483e-20	1.19
Tiprl	0.0374122	0.433	0.347	1.9285e-24	6.22617e-20	1.248
Sparc	0.0499923	0.986	0.963	2.00722e-24	6.48032e-20	1.024
Gtf2f1	0.0782514	0.373	0.276	2.1074e-24	6.80374e-20	1.351
Tesk1	0.099269	0.301	0.209	2.28123e-24	7.36496e-20	1.44
Zdhhc20	0.0471003	0.489	0.397	2.52515e-24	8.15246e-20	1.232
Nfe2l1	0.0904915	0.36	0.264	3.22354e-24	1.04072e-19	1.364
Tbk1	0.00305409	0.315	0.257	3.25117e-24	1.04964e-19	1.226
Npl	0.0341713	0.334	0.257	3.5922e-24	1.15974e-19	1.3
Psmd3	0.0296627	0.385	0.308	3.78631e-24	1.22241e-19	1.25
Smad7	0.185676	0.796	0.727	3.98775e-24	1.28745e-19	1.095
Slc39a1	0.0448258	0.339	0.257	4.1494e-24	1.33963e-19	1.319
Ddx27	0.0392115	0.295	0.221	4.3361e-24	1.39991e-19	1.335
Rhoq	0.071582	0.33	0.242	4.45878e-24	1.43952e-19	1.364
Yipf5	0.0301825	0.317	0.246	4.66101e-24	1.50481e-19	1.289
Sf3b6	0.0138925	0.445	0.368	4.69584e-24	1.51605e-19	1.209
Actn4	0.0568447	0.351	0.263	5.55338e-24	1.79291e-19	1.335
Ckb	0.0551848	0.87	0.786	5.95784e-24	1.92349e-19	1.107
Ranbp1	0.0589001	0.557	0.455	7.18577e-24	2.31993e-19	1.224
Pfn1	0.146252	0.878	0.856	7.66222e-24	2.47375e-19	1.026
Psmc5	0.0299748	0.422	0.342	9.15182e-24	2.95466e-19	1.234
Smu1	0.0122188	0.32	0.259	9.28846e-24	2.99878e-19	1.236
Gfpt1	0.109794	0.28	0.186	9.32204e-24	3.00962e-19	1.505
Commd9	0.0703686	0.285	0.201	9.56662e-24	3.08858e-19	1.418
Mrps18a	0.0572821	0.318	0.235	1.02231e-23	3.30054e-19	1.353
Rassf3	0.033665	0.332	0.257	1.05652e-23	3.41099e-19	1.292
Dync1li1	0.0730518	0.327	0.238	1.11792e-23	3.60922e-19	1.374
Imp4	0.0399363	0.35	0.272	1.13992e-23	3.68022e-19	1.287
Uba1	0.00792687	0.309	0.248	1.16677e-23	3.76691e-19	1.246
Fam120a	0.0538163	0.345	0.261	1.36591e-23	4.40985e-19	1.322
Fuca2	0.0626827	0.436	0.34	1.48319e-23	4.78848e-19	1.282
Lap3	0.136854	0.578	0.473	1.51398e-23	4.88788e-19	1.222
Ube2j2	0.0695495	0.395	0.3	1.58664e-23	5.12248e-19	1.317
Polr2c	0.02539	0.319	0.253	1.6423e-23	5.30216e-19	1.261
Klf7	0.126254	0.47	0.36	1.64552e-23	5.31255e-19	1.306
Capza1	0.0480764	0.549	0.453	1.6636e-23	5.37093e-19	1.212
Fubp1	0.111314	0.673	0.562	1.66544e-23	5.37688e-19	1.198
Vta1	0.0214999	0.289	0.225	1.69598e-23	5.47547e-19	1.284
Taf10	0.043263	0.428	0.341	1.71569e-23	5.53911e-19	1.255
Uqcrfs1	0.020426	0.39	0.317	1.73803e-23	5.61122e-19	1.23
Myl12a	0.10536	0.579	0.466	1.74786e-23	5.64296e-19	1.242
Txnl4a	0.039424	0.26	0.191	1.80154e-23	5.81627e-19	1.361
Tent2	0.0682212	0.359	0.267	1.84319e-23	5.95074e-19	1.345
Rbm8a	0.000381295	0.503	0.433	2.02336e-23	6.53242e-19	1.162
Hectd1	0.0866744	0.571	0.462	2.14507e-23	6.92537e-19	1.236
Pom121	0.0187338	0.396	0.323	2.17458e-23	7.02065e-19	1.226
Aggf1	0.0656927	0.275	0.193	2.34992e-23	7.58672e-19	1.425
Nucks1	0.0298542	0.516	0.428	2.44252e-23	7.88567e-19	1.206
Nup98	0.0767031	0.467	0.365	2.70498e-23	8.73303e-19	1.279
Eif3b	0.0866054	0.407	0.306	2.82482e-23	9.11992e-19	1.33
Srsf10	0.0783166	0.531	0.43	2.83281e-23	9.14574e-19	1.235
Emd	0.074732	0.38	0.287	2.98045e-23	9.62237e-19	1.324
Fam50a	0.110467	0.418	0.316	3.07641e-23	9.93219e-19	1.323
Rsl24d1	0.0316373	0.322	0.251	3.13635e-23	1.01257e-18	1.283
Mrps7	0.0171461	0.278	0.218	3.17275e-23	1.02432e-18	1.275
Gaa	0.0831544	0.348	0.253	3.2637e-23	1.05368e-18	1.375
Srp9	0.0359941	0.559	0.468	3.29164e-23	1.06271e-18	1.194
U2af1	0.0628081	0.617	0.517	3.57075e-23	1.15282e-18	1.193
Cnot4	0.00161525	0.463	0.394	3.66572e-23	1.18348e-18	1.175
Hsd17b12	0.0647592	0.517	0.421	3.67905e-23	1.18778e-18	1.228
Lsg1	0.0560871	0.288	0.208	3.72408e-23	1.20232e-18	1.385
Mrpl54	0.0342636	0.328	0.255	3.77281e-23	1.21805e-18	1.286
Ptges3	0.128518	0.748	0.646	3.78641e-23	1.22244e-18	1.158
Elovl1	0.105284	0.382	0.28	3.86543e-23	1.24795e-18	1.364
Ythdf1	0.00973062	0.258	0.205	3.87039e-23	1.24956e-18	1.259
Slc6a6	0.0979	0.571	0.46	4.023e-23	1.29883e-18	1.241
Arpc5	0.112065	0.621	0.507	4.05201e-23	1.30819e-18	1.225
Dlgap4	0.0749861	0.456	0.356	4.55776e-23	1.47147e-18	1.281
Purb	0.117602	0.793	0.696	4.56051e-23	1.47236e-18	1.139
Sod2	0.0558	0.478	0.381	4.68233e-23	1.51169e-18	1.255
Paxbp1	0.100836	0.356	0.256	5.01063e-23	1.61768e-18	1.391
Chd1	0.111185	0.553	0.443	5.60201e-23	1.80861e-18	1.248
Rps15a	0.0849626	0.946	0.951	5.72105e-23	1.84704e-18	0.995
Nus1	0.0584783	0.285	0.204	6.01705e-23	1.94261e-18	1.397
Ddx46	0.0210033	0.354	0.285	6.05081e-23	1.9535e-18	1.242
Spire1	0.108651	0.466	0.363	6.05749e-23	1.95566e-18	1.284
Dnajb11	0.00924233	0.435	0.366	6.37291e-23	2.05749e-18	1.189
Pitpna	0.093655	0.595	0.485	6.40387e-23	2.06749e-18	1.227
Cnbp	0.133106	0.859	0.79	6.47693e-23	2.09108e-18	1.087
Rpl4	0.102026	0.895	0.841	6.86922e-23	2.21773e-18	1.064
Agpat5	0.0545789	0.264	0.189	6.87736e-23	2.22036e-18	1.397
Hcls1	0.0118938	0.504	0.429	6.95809e-23	2.24642e-18	1.175
Ppig	0.0973181	0.53	0.423	7.07938e-23	2.28558e-18	1.253
Rbms1	0.0964605	0.292	0.2	7.08882e-23	2.28862e-18	1.46
Zfr	0.0915041	0.472	0.366	7.37856e-23	2.38217e-18	1.29
Hdgf	0.0116053	0.397	0.326	8.46583e-23	2.73319e-18	1.218
Phax	0.0341969	0.334	0.261	8.60022e-23	2.77658e-18	1.28
Exosc3	0.0708627	0.269	0.188	8.89131e-23	2.87056e-18	1.431
Tmed9	0.0530076	0.834	0.744	9.18574e-23	2.96562e-18	1.121
Eif3c	0.0634622	0.744	0.645	9.19701e-23	2.96926e-18	1.153
Tbca	0.0179981	0.451	0.376	9.73941e-23	3.14437e-18	1.199
Max	0.0107269	0.298	0.239	9.82337e-23	3.17147e-18	1.247
Sec22b	0.00830693	0.279	0.223	9.95404e-23	3.21366e-18	1.251
Chchd1	0.00421576	0.255	0.203	1.15254e-22	3.72097e-18	1.256
Ddx18	0.0901431	0.464	0.365	1.28244e-22	4.14035e-18	1.271
Smad2	0.0382693	0.281	0.211	1.49976e-22	4.84198e-18	1.332
Smndc1	0.0471944	0.505	0.416	1.63519e-22	5.2792e-18	1.214
Otud4	0.053075	0.282	0.205	1.71889e-22	5.54944e-18	1.376
Tob2	0.0305476	0.547	0.457	1.76818e-22	5.70857e-18	1.197
Erh	0.0386977	0.363	0.284	1.77208e-22	5.72117e-18	1.278
Suz12	0.0095454	0.356	0.293	1.8452e-22	5.95721e-18	1.215
Pebp1	0.0936817	0.612	0.51	1.87274e-22	6.04614e-18	1.2
Serpine2	0.105875	0.792	0.693	1.88199e-22	6.07601e-18	1.143
Akt1	0.0294608	0.473	0.39	2.1521e-22	6.94806e-18	1.213
Taf7	0.0925315	0.765	0.67	2.15358e-22	6.95282e-18	1.142
Stx12	0.0797307	0.279	0.193	2.19692e-22	7.09276e-18	1.446
Eif1b	0.070772	0.523	0.421	2.25292e-22	7.27355e-18	1.242
Arhgdia	0.130902	0.821	0.744	2.44169e-22	7.883e-18	1.103
Washc2	0.0128653	0.582	0.502	2.65427e-22	8.5693e-18	1.159
Tmem11	0.0581672	0.314	0.232	2.75769e-22	8.9032e-18	1.353
Eef1g	0.0319277	0.689	0.599	2.78547e-22	8.9929e-18	1.15
Dnajc21	0.0664233	0.36	0.271	2.84087e-22	9.17176e-18	1.328
Zzz3	0.0542772	0.368	0.282	3.07109e-22	9.91503e-18	1.305
Fbl	0.0748233	0.572	0.469	3.09156e-22	9.98111e-18	1.22
Nfkb2	0.106198	0.398	0.299	3.25219e-22	1.04997e-17	1.331
Nras	0.0132082	0.392	0.322	3.49472e-22	1.12827e-17	1.217
Plp1	0.092774	0.807	0.716	3.49563e-22	1.12856e-17	1.127
Ten1	0.0271571	0.305	0.239	3.57325e-22	1.15362e-17	1.276
Strn3	0.00389876	0.374	0.314	3.81766e-22	1.23253e-17	1.191
Surf2	0.0467746	0.298	0.224	3.82004e-22	1.2333e-17	1.33
Tars	0.0618629	0.302	0.221	3.898e-22	1.25847e-17	1.367
Zfp91	0.0838874	0.647	0.54	3.99075e-22	1.28841e-17	1.198
Zmym4	0.0793053	0.291	0.208	4.26779e-22	1.37786e-17	1.399
Ggnbp2	0.0510913	0.582	0.486	4.59449e-22	1.48333e-17	1.198
Usp16	0.0481924	0.487	0.395	4.86357e-22	1.5702e-17	1.233
Krit1	0.0257199	0.3	0.234	5.33943e-22	1.72383e-17	1.282
Vdac2	0.119973	0.812	0.724	6.00561e-22	1.93891e-17	1.122
Chmp4b	0.101985	0.708	0.602	6.28934e-22	2.03051e-17	1.176
Uqcrb	0.00839965	0.574	0.497	6.97434e-22	2.25167e-17	1.155
Senp6	0.0841447	0.685	0.583	7.00861e-22	2.26273e-17	1.175
Eif4h	0.0324343	0.629	0.539	8.2346e-22	2.65854e-17	1.167
Ralb	0.0515971	0.464	0.374	8.93055e-22	2.88323e-17	1.241
Ybx3	0.0220832	0.29	0.227	9.24196e-22	2.98377e-17	1.278
Cenpb	0.0398512	0.31	0.237	9.68323e-22	3.12623e-17	1.308
Cln3	0.0128219	0.334	0.272	1.12318e-21	3.6262e-17	1.228
Nudcd3	0.0850829	0.457	0.36	1.15316e-21	3.72298e-17	1.269
Bcl2a1a	0.165034	0.308	0.256	1.15362e-21	3.72447e-17	1.203
Ndfip1	0.124193	0.816	0.731	1.20984e-21	3.90596e-17	1.116
Snw1	0.0069244	0.514	0.443	1.37303e-21	4.43282e-17	1.16
Ap3d1	0.045204	0.32	0.242	1.50997e-21	4.87494e-17	1.322
Rpl19	0.055524	0.963	0.969	1.55976e-21	5.03569e-17	0.994
Abcf1	0.0639633	0.499	0.404	1.56499e-21	5.05257e-17	1.235
Rpl18	0.0803844	0.965	0.959	1.72219e-21	5.56008e-17	1.006
Rps3a1	0.103087	0.957	0.965	1.89135e-21	6.10622e-17	0.992
Fxr1	0.00382072	0.471	0.402	1.96225e-21	6.33514e-17	1.172
Aff1	0.101092	0.375	0.279	1.99546e-21	6.44234e-17	1.344
Osbpl8	0.0983769	0.302	0.212	2.0481e-21	6.61228e-17	1.425
Arpp19	0.016869	0.493	0.415	2.08382e-21	6.72763e-17	1.188
Dohh	0.0382781	0.272	0.203	2.09805e-21	6.77356e-17	1.34
Tpst2	0.120889	0.76	0.679	2.25603e-21	7.28359e-17	1.119
Myo9a	0.088979	0.322	0.231	2.52855e-21	8.16343e-17	1.394
Eif3f	0.0363653	0.728	0.638	2.59249e-21	8.36986e-17	1.141
Ssr1	0.0338473	0.533	0.446	2.89664e-21	9.3518e-17	1.195
Tlk1	0.0486358	0.364	0.283	2.99515e-21	9.66985e-17	1.286
Ssr2	0.0680478	0.492	0.397	3.06332e-21	9.88994e-17	1.239
Elavl1	0.0376646	0.426	0.345	3.14987e-21	1.01693e-16	1.235
Prpf40a	0.0596989	0.598	0.499	3.17874e-21	1.02626e-16	1.198
Pfdn2	0.0772468	0.55	0.449	3.27678e-21	1.05791e-16	1.225
Tor1aip2	6.76355e-05	0.319	0.266	3.44609e-21	1.11257e-16	1.199
Timp2	0.129359	0.847	0.772	3.48577e-21	1.12538e-16	1.097
Timm8b	0.00698161	0.267	0.212	3.58623e-21	1.15781e-16	1.259
Ciao2b	0.0561629	0.323	0.246	4.06973e-21	1.31391e-16	1.313
Nrbf2	0.0464763	0.344	0.266	4.50418e-21	1.45417e-16	1.293
Ppp2r2a	0.0639701	0.567	0.468	4.77989e-21	1.54319e-16	1.212
Mydgf	0.0355086	0.522	0.438	5.26784e-21	1.70072e-16	1.192
Elmsan1	0.0913077	0.311	0.221	5.36683e-21	1.73268e-16	1.407
Wdr33	0.0577529	0.395	0.307	5.55385e-21	1.79306e-16	1.287
Myc	0.067445	0.322	0.242	5.92315e-21	1.91229e-16	1.331
Ctnna1	0.0120494	0.277	0.221	6.09431e-21	1.96755e-16	1.253
Ccdc59	0.0102919	0.417	0.35	6.43152e-21	2.07642e-16	1.191
Tmem168	0.0191618	0.369	0.301	7.2705e-21	2.34728e-16	1.226
Brix1	0.0666611	0.303	0.225	7.68433e-21	2.48089e-16	1.347
Atp6v0d1	0.0452207	0.482	0.393	7.71704e-21	2.49145e-16	1.226
Sec11a	0.016741	0.512	0.446	7.7441e-21	2.50018e-16	1.148
Med8	0.0481427	0.297	0.224	8.05209e-21	2.59962e-16	1.326
Wasl	0.0570962	0.316	0.237	8.28962e-21	2.67631e-16	1.333
Ifi35	0.0234654	0.327	0.264	9.61239e-21	3.10336e-16	1.239
Snx18	0.0847021	0.669	0.578	9.62641e-21	3.10789e-16	1.157
Cfl1	0.0744501	0.927	0.921	9.76309e-21	3.15201e-16	1.007
Hnrnpa1	0.112071	0.885	0.819	1.01356e-20	3.27229e-16	1.081
Mrpl32	0.0314265	0.266	0.202	1.03813e-20	3.35161e-16	1.317
Adrm1	0.0625747	0.418	0.33	1.09165e-20	3.52439e-16	1.267
Rabgef1	0.0399986	0.354	0.277	1.12708e-20	3.63878e-16	1.278
Cul1	0.00940206	0.56	0.492	1.20154e-20	3.87918e-16	1.138
Zfp330	0.0349273	0.397	0.321	1.24341e-20	4.01433e-16	1.237
Fscn1	0.0362487	0.591	0.507	1.2568e-20	4.05757e-16	1.166
Cap1	0.0625706	0.532	0.437	1.30441e-20	4.2113e-16	1.217
Dda1	0.0614716	0.3	0.224	1.38827e-20	4.48202e-16	1.339
Metap2	0.0659962	0.561	0.462	1.43008e-20	4.61702e-16	1.214
Wapl	0.0868872	0.668	0.566	1.46445e-20	4.72797e-16	1.18
Mid1	0.0494579	0.252	0.186	1.46492e-20	4.72949e-16	1.355
Canx	0.109442	0.813	0.726	1.49224e-20	4.81771e-16	1.12
Naca	0.122877	0.895	0.86	1.51068e-20	4.87724e-16	1.041
Spi1	0.129796	0.86	0.813	1.52567e-20	4.92563e-16	1.058
Etv6	0.097724	0.434	0.338	1.57825e-20	5.09538e-16	1.284
Mvp	0.072462	0.312	0.229	1.60091e-20	5.16853e-16	1.362
Mdh2	0.0229167	0.525	0.447	1.61762e-20	5.2225e-16	1.174
Nap1l1	0.0293885	0.427	0.349	1.63289e-20	5.27178e-16	1.223
Zeb2	0.160709	0.879	0.862	1.70054e-20	5.49019e-16	1.02
Fndc3b	0.086478	0.331	0.241	1.74257e-20	5.62589e-16	1.373
Lag3	0.111692	0.738	0.641	1.83994e-20	5.94025e-16	1.151
Gmfb	0.0294746	0.334	0.264	1.88763e-20	6.09421e-16	1.265
Ddx39b	0.00257599	0.625	0.557	1.88879e-20	6.09795e-16	1.122
Eif3d	0.0421808	0.448	0.367	2.0453e-20	6.60327e-16	1.221
Eif2s3y	0.0412445	0.519	0.437	2.06005e-20	6.65089e-16	1.188
Gng12	0.0258787	0.269	0.206	2.06762e-20	6.67531e-16	1.306
Jade2	0.0524168	0.441	0.354	2.37107e-20	7.65501e-16	1.246
Nfe2l2	0.112405	0.812	0.727	2.44738e-20	7.90137e-16	1.117
Ube2z	0.0448	0.261	0.192	2.45043e-20	7.9112e-16	1.359
Abcf2	0.0429107	0.261	0.193	2.60557e-20	8.41207e-16	1.352
Cct8	0.062932	0.591	0.493	2.67342e-20	8.63112e-16	1.199
Kpna3	0.10442	0.351	0.256	2.70702e-20	8.7396e-16	1.371
Srsf9	0.0729444	0.708	0.612	2.89353e-20	9.34176e-16	1.157
Sf3a3	0.0309684	0.273	0.212	3.19053e-20	1.03006e-15	1.288
Rrp7a	0.0499015	0.289	0.217	3.37271e-20	1.08888e-15	1.332
Nt5c2	0.0336447	0.281	0.216	3.41062e-20	1.10112e-15	1.301
Noc2l	0.0888497	0.427	0.331	3.52685e-20	1.13864e-15	1.29
Lat2	0.0705462	0.402	0.312	4.02089e-20	1.29814e-15	1.288
Ifi27	0.106534	0.468	0.369	4.03153e-20	1.30158e-15	1.268
Snx30	0.0866448	0.326	0.241	4.56116e-20	1.47257e-15	1.353
Ptms	0.124033	0.777	0.687	4.63174e-20	1.49536e-15	1.131
Pak1	0.117298	0.254	0.174	5.06876e-20	1.63645e-15	1.46
Arih1	0.0191218	0.47	0.399	5.10126e-20	1.64694e-15	1.178
Vmp1	0.0220134	0.54	0.461	5.16683e-20	1.66811e-15	1.171
Dhx15	0.0401216	0.548	0.462	5.30661e-20	1.71324e-15	1.186
Dnajc2	0.0442436	0.382	0.308	5.4356e-20	1.75488e-15	1.24
Grb2	0.105949	0.745	0.648	5.77151e-20	1.86333e-15	1.15
Eif3e	0.0331372	0.635	0.549	5.79782e-20	1.87183e-15	1.157
Rela	0.0690838	0.552	0.459	6.00242e-20	1.93788e-15	1.203
Trio	0.0329056	0.384	0.31	6.2481e-20	2.0172e-15	1.239
Cmpk1	0.031455	0.388	0.316	6.25747e-20	2.02022e-15	1.228
Kpna4	0.0670281	0.578	0.479	6.70302e-20	2.16407e-15	1.207
Dnase2a	0.0707756	0.583	0.485	7.03788e-20	2.27218e-15	1.202
Cfl2	0.053937	0.283	0.21	7.14872e-20	2.30796e-15	1.348
Susd6	0.0363759	0.464	0.382	7.30576e-20	2.35867e-15	1.215
Whrn	0.00762937	0.321	0.268	7.42604e-20	2.3975e-15	1.198
Pkn2	0.0570074	0.499	0.409	7.4284e-20	2.39826e-15	1.22
Csrnp1	0.120961	0.612	0.514	7.91232e-20	2.55449e-15	1.191
Tpi1	0.00777584	0.457	0.387	7.93755e-20	2.56264e-15	1.181
Glrx3	0.0385974	0.427	0.347	8.04293e-20	2.59666e-15	1.231
Prpf4b	0.127881	0.638	0.547	8.24071e-20	2.66051e-15	1.166
Fam104a	0.0517289	0.431	0.347	8.28684e-20	2.67541e-15	1.242
Vbp1	0.008207	0.256	0.208	8.36687e-20	2.70125e-15	1.231
Cops8	0.0142882	0.356	0.295	8.41315e-20	2.71618e-15	1.207
Mga	0.0940082	0.431	0.333	9.69536e-20	3.13015e-15	1.294
Neurl3	0.110473	0.625	0.526	9.81274e-20	3.16804e-15	1.188
Dnajc5	0.0160363	0.473	0.4	9.86211e-20	3.18398e-15	1.182
Cdc42se1	0.0244796	0.396	0.328	1.00461e-19	3.24338e-15	1.207
Phf20	0.0656654	0.369	0.285	1.02301e-19	3.30279e-15	1.295
Cct6a	0.0729746	0.573	0.475	1.02347e-19	3.30429e-15	1.206
Plbd2	0.0538677	0.398	0.314	1.04155e-19	3.36263e-15	1.268
Arap1	0.088263	0.321	0.239	1.04982e-19	3.38934e-15	1.343
Ergic2	0.0475623	0.388	0.309	1.08021e-19	3.48745e-15	1.256
Clcn4	0.0504425	0.54	0.452	1.08538e-19	3.50413e-15	1.195
Elmo1	0.00840412	0.716	0.648	1.22775e-19	3.96378e-15	1.105
Sap18	0.0205073	0.479	0.405	1.24491e-19	4.01918e-15	1.183
Cul3	0.0493531	0.463	0.378	1.45648e-19	4.70225e-15	1.225
Trpm7	0.0303711	0.426	0.348	1.51298e-19	4.88466e-15	1.224
Slc29a1	0.00595757	0.371	0.314	1.52099e-19	4.91053e-15	1.182
Tubb4b	0.0789981	0.468	0.372	1.63669e-19	5.28404e-15	1.258
Ttc1	0.0432652	0.306	0.235	1.64709e-19	5.31764e-15	1.302
2023-03-07	0.0690764	0.636	0.539	1.6477e-19	5.3196e-15	1.18
Rexo1	0.0576278	0.406	0.322	1.67036e-19	5.39277e-15	1.261
Atp5md	0.0120832	0.489	0.421	1.67145e-19	5.39628e-15	1.162
Ankrd13a	0.057827	0.425	0.337	1.84366e-19	5.95226e-15	1.261
Polr1d	0.0424468	0.583	0.497	1.86487e-19	6.02073e-15	1.173
Tpp2	0.0733842	0.685	0.598	2.00924e-19	6.48684e-15	1.145
Vps18	0.0604539	0.414	0.329	2.01115e-19	6.493e-15	1.258
Socs3	0.166791	0.77	0.69	2.40906e-19	7.77765e-15	1.116
Ifngr2	0.0660194	0.542	0.447	2.53132e-19	8.17238e-15	1.213
Hpf1	0.0301434	0.305	0.24	2.67813e-19	8.64634e-15	1.271
Slc25a25	0.0336152	0.271	0.206	2.70543e-19	8.73448e-15	1.316
Psmb4	0.0116804	0.601	0.527	2.7123e-19	8.75666e-15	1.14
Erp44	0.0245862	0.311	0.248	2.72837e-19	8.80855e-15	1.254
Fcrls	0.086717	0.96	0.911	2.83415e-19	9.15006e-15	1.054
Rbbp7	0.0942597	0.377	0.284	2.86075e-19	9.23593e-15	1.327
Sh3glb1	0.105074	0.878	0.821	2.88821e-19	9.32458e-15	1.069
Ddx24	0.0516975	0.621	0.533	3.10046e-19	1.00098e-14	1.165
2510039O18Rik	0.0360429	0.328	0.259	3.47212e-19	1.12097e-14	1.266
Iws1	0.0786869	0.338	0.251	3.51845e-19	1.13593e-14	1.347
Ttc3	0.0790827	0.258	0.182	3.73665e-19	1.20638e-14	1.418
Spred1	0.053536	0.466	0.379	4.27657e-19	1.38069e-14	1.23
Gtf2h1	0.0584528	0.281	0.206	4.44822e-19	1.43611e-14	1.364
Trappc4	0.0368806	0.43	0.355	4.49248e-19	1.4504e-14	1.211
B4galt3	0.0482642	0.311	0.243	4.63635e-19	1.49684e-14	1.28
Trim35	0.0816044	0.263	0.184	5.07842e-19	1.63957e-14	1.429
Ppm1g	0.0144401	0.397	0.333	5.25473e-19	1.69649e-14	1.192
Gga1	0.061867	0.285	0.21	5.72592e-19	1.84861e-14	1.357
Copb1	0.0284352	0.496	0.42	5.80408e-19	1.87385e-14	1.181
Rpl7l1	0.0441009	0.388	0.312	6.39003e-19	2.06302e-14	1.244
Sec24a	0.0473371	0.282	0.211	6.40297e-19	2.0672e-14	1.336
Xpo6	0.00364711	0.301	0.25	6.81787e-19	2.20115e-14	1.204
Gmps	0.0275004	0.337	0.271	6.92914e-19	2.23707e-14	1.244
Supt6	0.0586548	0.39	0.306	7.05771e-19	2.27858e-14	1.275
Ppp2r1a	0.000552585	0.339	0.287	7.30099e-19	2.35712e-14	1.181
Tmem9b	0.0211923	0.259	0.203	7.68908e-19	2.48242e-14	1.276
Rbm27	0.0444727	0.352	0.277	7.88013e-19	2.5441e-14	1.271
Rheb	0.0293426	0.663	0.583	7.89596e-19	2.54921e-14	1.137
Nfkb1	0.120672	0.673	0.574	7.91932e-19	2.55675e-14	1.172
Rbm28	0.0564035	0.34	0.262	8.25116e-19	2.66389e-14	1.298
Ccdc50	0.00515442	0.441	0.379	8.38728e-19	2.70783e-14	1.164
Ppp2r2d	0.00965769	0.383	0.324	8.60762e-19	2.77897e-14	1.182
Bcl2l11	0.113988	0.334	0.244	8.63358e-19	2.78735e-14	1.369
Caprin1	0.0821627	0.638	0.543	8.88527e-19	2.86861e-14	1.175
Emc8	0.00881909	0.282	0.232	9.24361e-19	2.9843e-14	1.216
Adprh	0.0204076	0.544	0.47	1.09711e-18	3.54203e-14	1.157
Gusb	0.071603	0.677	0.581	1.12633e-18	3.63636e-14	1.165
Zc3h13	0.02064	0.396	0.328	1.15385e-18	3.72521e-14	1.207
Oser1	0.037278	0.42	0.343	1.21111e-18	3.91007e-14	1.224
Ice1	0.0343278	0.308	0.242	1.29203e-18	4.17131e-14	1.273
Reep3	0.096416	0.655	0.56	1.29442e-18	4.17905e-14	1.17
Tm9sf4	0.0500713	0.353	0.287	1.30088e-18	4.1999e-14	1.23
Cdk11b	0.0698103	0.613	0.521	1.304e-18	4.20998e-14	1.177
Mapk1	0.0158441	0.365	0.304	1.31015e-18	4.22983e-14	1.201
Supt16	0.0755842	0.366	0.279	1.32831e-18	4.28844e-14	1.312
Magt1	0.0398284	0.419	0.343	1.35859e-18	4.38621e-14	1.222
Twistnb	0.0731332	0.428	0.339	1.38415e-18	4.46873e-14	1.263
Rae1	0.00431796	0.306	0.257	1.51662e-18	4.89642e-14	1.191
Cux1	0.0750759	0.608	0.51	1.53361e-18	4.95125e-14	1.192
Copb2	0.0372528	0.412	0.337	1.54371e-18	4.98387e-14	1.223
Derl1	0.0344403	0.574	0.493	1.58444e-18	5.11537e-14	1.164
Ssr3	0.0540869	0.583	0.492	1.62886e-18	5.25876e-14	1.185
Cast	0.108218	0.268	0.185	1.71772e-18	5.54567e-14	1.449
Mgat2	0.0596517	0.441	0.354	1.77896e-18	5.74338e-14	1.246
Kdelr2	0.0534896	0.481	0.394	1.94617e-18	6.2832e-14	1.221
Pttg1ip	0.0329093	0.535	0.461	2.23587e-18	7.21851e-14	1.161
Mbd3	0.0363762	0.413	0.344	2.38492e-18	7.6997e-14	1.201
Sf3b4	0.0444502	0.298	0.228	2.45381e-18	7.92214e-14	1.307
Ppp1r14b	0.0506025	0.748	0.66	2.64869e-18	8.55128e-14	1.133
Emc3	0.00617088	0.468	0.405	2.81688e-18	9.0943e-14	1.156
Dld	0.0178307	0.279	0.223	2.99996e-18	9.68539e-14	1.251
Rad23b	0.0633016	0.44	0.354	3.11897e-18	1.00696e-13	1.243
Ccdc174	0.0484483	0.346	0.271	3.35243e-18	1.08233e-13	1.277
Rpl10a	0.0455127	0.946	0.934	3.63905e-18	1.17487e-13	1.013
Hpgds	0.107615	0.872	0.802	3.6869e-18	1.19031e-13	1.087
Hdlbp	0.00955257	0.679	0.616	3.71032e-18	1.19788e-13	1.102
Aatf	0.0432869	0.269	0.202	3.71237e-18	1.19854e-13	1.332
Immt	0.0468238	0.483	0.401	4.0334e-18	1.30218e-13	1.204
Mcfd2	0.0483381	0.415	0.341	4.14995e-18	1.33981e-13	1.217
Cklf	0.0278335	0.326	0.268	4.18964e-18	1.35263e-13	1.216
Wdr74	0.0346454	0.266	0.206	4.25218e-18	1.37282e-13	1.291
Arl8b	0.0487309	0.489	0.404	4.2565e-18	1.37421e-13	1.21
Snu13	0.0691555	0.638	0.55	4.47458e-18	1.44462e-13	1.16
Rnf7	0.0296433	0.534	0.456	4.58941e-18	1.48169e-13	1.171
Crtc3	0.0747049	0.282	0.207	4.59345e-18	1.483e-13	1.362
Mindy2	0.0229281	0.466	0.393	5.23533e-18	1.69023e-13	1.186
Rpl8	0.0804081	0.969	0.956	5.36363e-18	1.73165e-13	1.014
Ubr5	0.00680266	0.341	0.287	5.51314e-18	1.77992e-13	1.188
Tmcc3	0.171635	0.721	0.648	6.78213e-18	2.18961e-13	1.113
Eif3h	0.0525198	0.615	0.528	6.88875e-18	2.22403e-13	1.165
Tmem214	0.072248	0.257	0.186	7.56585e-18	2.44263e-13	1.382
Atp13a3	0.0573133	0.499	0.41	7.93961e-18	2.5633e-13	1.217
Sltm	0.0731421	0.551	0.461	7.97356e-18	2.57426e-13	1.195
Nptn	0.0363216	0.594	0.511	8.07047e-18	2.60555e-13	1.162
Fyttd1	0.0579118	0.379	0.3	8.2328e-18	2.65796e-13	1.263
Eif5a	0.125898	0.815	0.744	8.30688e-18	2.68188e-13	1.095
Phb2	0.0580027	0.522	0.435	8.30965e-18	2.68277e-13	1.2
Igf1r	0.086083	0.435	0.346	8.74176e-18	2.82228e-13	1.257
Bcl10	0.0799842	0.658	0.568	8.9125e-18	2.8774e-13	1.158
Elk4	0.0297337	0.354	0.29	9.28969e-18	2.99918e-13	1.221
Morf4l2	0.0896134	0.609	0.513	9.80148e-18	3.16441e-13	1.187
Gtf2a2	0.0686541	0.399	0.317	1.00406e-17	3.24161e-13	1.259
Snx10	0.00718067	0.452	0.387	1.09032e-17	3.52008e-13	1.168
Dst	0.120635	0.878	0.814	1.10709e-17	3.57423e-13	1.079
Tcea1	0.00336159	0.425	0.365	1.13146e-17	3.65293e-13	1.164
Ddx42	0.0355338	0.392	0.321	1.29079e-17	4.16731e-13	1.221
Hmgn1	0.0349285	0.604	0.52	1.39381e-17	4.49993e-13	1.162
Trpv2	0.079492	0.299	0.223	1.46924e-17	4.74344e-13	1.341
Mogs	0.00239287	0.269	0.223	1.47483e-17	4.76149e-13	1.206
Zbtb7a	0.0966894	0.704	0.612	1.48923e-17	4.80797e-13	1.15
Eif4e2	0.000977993	0.504	0.444	1.67418e-17	5.40509e-13	1.135
Fmnl1	0.0342525	0.469	0.395	1.78682e-17	5.76874e-13	1.187
Sp3	0.023126	0.375	0.309	1.82072e-17	5.87819e-13	1.214
Adss	0.00268382	0.262	0.216	1.9736e-17	6.37177e-13	1.213
Pdcd11	0.065288	0.255	0.185	2.12324e-17	6.85488e-13	1.378
Fam13b	0.00323057	0.329	0.276	2.1946e-17	7.08528e-13	1.192
Pdhb	0.00162605	0.412	0.357	2.23332e-17	7.21026e-13	1.154
Lemd2	0.0410436	0.397	0.324	2.24507e-17	7.24819e-13	1.225
Frrs1	0.0126515	0.53	0.461	2.4139e-17	7.79328e-13	1.15
Aff4	0.0680409	0.662	0.57	2.45986e-17	7.94166e-13	1.161
Anp32b	0.0821862	0.607	0.511	2.47039e-17	7.97565e-13	1.188
Atf1	0.0503913	0.419	0.343	2.64618e-17	8.54319e-13	1.222
Pdcd6ip	0.0378216	0.514	0.434	2.70379e-17	8.72918e-13	1.184
Apbb1ip	0.0399739	0.852	0.781	2.7912e-17	9.01138e-13	1.091
Soat1	0.0706819	0.415	0.33	2.85088e-17	9.20408e-13	1.258
Ube2e1	0.0361039	0.35	0.284	3.02442e-17	9.76435e-13	1.232
Ak2	0.0867187	0.321	0.241	3.06642e-17	9.89992e-13	1.332
Zc3h18	0.0129937	0.335	0.281	3.07763e-17	9.93612e-13	1.192
Pcbp1	0.0723798	0.704	0.612	3.13991e-17	1.01372e-12	1.15
Appl1	0.0346168	0.258	0.198	3.14753e-17	1.01618e-12	1.303
Tbc1d23	0.0634537	0.302	0.229	3.30679e-17	1.0676e-12	1.319
Ier5	0.0888081	0.947	0.923	3.53689e-17	1.14189e-12	1.026
Chmp6	0.0157427	0.256	0.205	3.55272e-17	1.147e-12	1.249
Cltb	0.0730541	0.335	0.255	3.70008e-17	1.19457e-12	1.314
Rnf138	0.0256247	0.271	0.215	4.11331e-17	1.32798e-12	1.26
Tank	0.0131367	0.292	0.237	4.56467e-17	1.4737e-12	1.232
Btbd9	0.0429278	0.341	0.272	4.72688e-17	1.52607e-12	1.254
Atp5b	0.0119197	0.816	0.747	4.83516e-17	1.56103e-12	1.092
Tmed2	0.0627622	0.79	0.706	4.84008e-17	1.56262e-12	1.119
Myh9	0.017519	0.574	0.497	4.89586e-17	1.58063e-12	1.155
Ddx1	0.00639849	0.254	0.207	5.05103e-17	1.63072e-12	1.227
Colgalt1	0.0915974	0.606	0.513	5.42568e-17	1.75168e-12	1.181
Cdk4	0.0382437	0.374	0.303	5.54944e-17	1.79164e-12	1.234
E230029C05Rik	0.0403953	0.421	0.352	5.70488e-17	1.84182e-12	1.196
Man1c1	0.0301425	0.429	0.357	5.85635e-17	1.89072e-12	1.202
Plcl1	0.0626432	0.271	0.206	5.93379e-17	1.91573e-12	1.316
Yaf2	0.0432423	0.258	0.196	5.96867e-17	1.92698e-12	1.316
Cct5	0.0554786	0.53	0.444	5.98784e-17	1.93318e-12	1.194
Dctn4	0.0480286	0.404	0.328	6.27714e-17	2.02658e-12	1.232
Dmxl1	0.0586744	0.397	0.322	6.32309e-17	2.04141e-12	1.233
Rap2a	0.0715408	0.387	0.304	7.46552e-17	2.41024e-12	1.273
Cep170	0.0154111	0.37	0.31	9.52848e-17	3.07627e-12	1.194
Lsp1	0.01945	0.265	0.21	9.7927e-17	3.16157e-12	1.262
Aph1a	0.0253447	0.411	0.348	1.01674e-16	3.28254e-12	1.181
Ccrl2	0.0651342	0.54	0.45	1.09283e-16	3.52819e-12	1.2
Nlrp3	0.0500316	0.76	0.677	1.15505e-16	3.72908e-12	1.123
Cycs	0.0154771	0.484	0.418	1.17882e-16	3.80583e-12	1.158
Sfswap	0.00891617	0.293	0.242	1.21149e-16	3.91131e-12	1.211
Mpdu1	0.0184339	0.361	0.3	1.22071e-16	3.94106e-12	1.203
Atf4	0.0778496	0.829	0.756	1.37829e-16	4.44982e-12	1.097
Map3k14	0.0482016	0.251	0.19	1.39342e-16	4.49865e-12	1.321
Flii	0.0385268	0.307	0.241	1.44766e-16	4.67378e-12	1.274
Cds2	0.0772398	0.259	0.189	1.5589e-16	5.03292e-12	1.37
Med10	0.0391421	0.273	0.21	1.58964e-16	5.13214e-12	1.3
Foxn3	0.102368	0.719	0.635	1.74678e-16	5.63947e-12	1.132
Mdm2	0.039967	0.417	0.342	1.83108e-16	5.91163e-12	1.219
Prmt1	0.0226778	0.416	0.353	1.84148e-16	5.94522e-12	1.178
Far1	0.0464482	0.363	0.294	1.96978e-16	6.35942e-12	1.235
Sbds	0.0398542	0.449	0.373	1.9892e-16	6.42215e-12	1.204
Psmb7	0.00461146	0.406	0.349	2.00956e-16	6.48788e-12	1.163
Cct2	0.0683874	0.663	0.574	2.02097e-16	6.5247e-12	1.155
Tpr	0.0324846	0.682	0.601	2.45529e-16	7.92692e-12	1.135
B930036N10Rik	0.110819	0.268	0.197	2.55752e-16	8.25694e-12	1.36
Smarca4	0.0359129	0.329	0.263	2.69078e-16	8.68719e-12	1.251
Nars	0.0486241	0.76	0.679	2.84329e-16	9.17957e-12	1.119
Nsa2	0.0509331	0.659	0.577	2.84476e-16	9.18432e-12	1.142
Klk8	0.026836	0.386	0.324	2.85163e-16	9.20649e-12	1.191
Ttyh3	0.000906713	0.363	0.316	3.09853e-16	1.00036e-11	1.149
Snx17	0.0400933	0.641	0.571	3.20145e-16	1.03359e-11	1.123
Brd4	0.00871561	0.567	0.501	3.53258e-16	1.14049e-11	1.132
Ptpra	0.0788173	0.561	0.472	3.55533e-16	1.14784e-11	1.189
Snrnp40	0.0288854	0.253	0.198	3.60911e-16	1.1652e-11	1.278
Pole4	0.055725	0.331	0.257	3.64966e-16	1.17829e-11	1.288
Scaf8	0.0347639	0.269	0.21	3.69065e-16	1.19153e-11	1.281
Sec61g	0.0216034	0.634	0.557	3.81675e-16	1.23224e-11	1.138
Rptor	0.0851621	0.38	0.301	3.95176e-16	1.27583e-11	1.262
Sec62	0.0077028	0.765	0.699	4.00265e-16	1.29225e-11	1.094
Prdx6	0.0638085	0.356	0.285	4.51029e-16	1.45615e-11	1.249
Commd4	0.0133776	0.28	0.23	4.65926e-16	1.50424e-11	1.217
Nop2	0.0464978	0.253	0.191	4.69354e-16	1.51531e-11	1.325
Rnf11	0.0442024	0.311	0.244	4.76257e-16	1.5376e-11	1.275
Vasp	0.0812284	0.564	0.49	4.95621e-16	1.60011e-11	1.151
Zrsr2	0.0671998	0.499	0.415	5.03286e-16	1.62486e-11	1.202
Psmd6	0.00259926	0.408	0.355	5.32974e-16	1.72071e-11	1.149
Trim44	0.0909068	0.394	0.311	5.45563e-16	1.76135e-11	1.267
Sec61a1	0.0205236	0.371	0.309	5.94964e-16	1.92084e-11	1.201
Wasf2	0.104643	0.883	0.837	6.21006e-16	2.00492e-11	1.055
Sars	0.0502756	0.461	0.382	6.49561e-16	2.09711e-11	1.207
Lyst	0.0971466	0.324	0.253	6.53446e-16	2.10965e-11	1.281
Npepps	2.64989e-05	0.307	0.261	7.68246e-16	2.48028e-11	1.176
Rpl10	0.0900496	0.968	0.966	7.91186e-16	2.55434e-11	1.002
Msi2	0.038019	0.302	0.238	8.32586e-16	2.688e-11	1.269
Rbm7	0.000784258	0.406	0.354	8.37498e-16	2.70386e-11	1.147
Upf1	0.0206716	0.338	0.282	8.49786e-16	2.74353e-11	1.199
Ppp1cc	0.00683322	0.467	0.406	8.68542e-16	2.80409e-11	1.15
Slc31a1	0.00541507	0.303	0.254	8.69883e-16	2.80842e-11	1.193
Pin1	0.00243212	0.268	0.226	8.88701e-16	2.86917e-11	1.186
Sertad1	0.0733098	0.554	0.466	1.01432e-15	3.27473e-11	1.189
Sarnp	0.00332594	0.433	0.378	1.02767e-15	3.31783e-11	1.146
Dab2	0.0516535	0.258	0.193	1.10483e-15	3.56694e-11	1.337
Psmc1	0.0319524	0.318	0.255	1.12446e-15	3.63032e-11	1.247
Eef1d	0.00967448	0.692	0.624	1.14732e-15	3.70413e-11	1.109
Asxl1	0.00224467	0.35	0.301	1.22711e-15	3.96174e-11	1.163
Keap1	0.0500417	0.311	0.244	1.28693e-15	4.15485e-11	1.275
Ccar1	0.0544072	0.506	0.424	1.32095e-15	4.26469e-11	1.193
Ltv1	0.0238901	0.259	0.207	1.32324e-15	4.27209e-11	1.251
Tpm3	0.0486344	0.934	0.908	1.55274e-15	5.01304e-11	1.029
Bdp1	0.0379478	0.406	0.335	1.64211e-15	5.30154e-11	1.212
Dnajb6	0.0031611	0.668	0.602	1.79087e-15	5.78184e-11	1.11
Dnajb12	0.0451921	0.284	0.222	1.90599e-15	6.1535e-11	1.279
Eif2s2	0.111447	0.792	0.717	2.00937e-15	6.48724e-11	1.105
Papola	0.0417702	0.442	0.372	2.01128e-15	6.49341e-11	1.188
Cldnd1	0.0282476	0.412	0.347	2.09114e-15	6.75124e-11	1.187
Taf15	0.0513507	0.439	0.363	2.12187e-15	6.85047e-11	1.209
Trpc4ap	0.0307264	0.46	0.396	2.12381e-15	6.85671e-11	1.162
Sat1	0.132678	0.898	0.859	2.25904e-15	7.29332e-11	1.045
Calu	0.0145226	0.334	0.279	2.37106e-15	7.65496e-11	1.197
Ppp1r12a	0.0192139	0.561	0.491	2.39665e-15	7.73759e-11	1.143
Stat3	0.00747681	0.768	0.699	2.43789e-15	7.87071e-11	1.099
2310011J03Rik	0.00296969	0.253	0.213	2.48699e-15	8.02925e-11	1.188
A630001G21Rik	0.0125261	0.325	0.275	2.53854e-15	8.19566e-11	1.182
4933434E20Rik	0.0289765	0.299	0.242	2.54902e-15	8.22951e-11	1.236
Mrpl17	0.026635	0.366	0.303	2.68995e-15	8.6845e-11	1.208
Stag1	0.0670518	0.492	0.412	2.74494e-15	8.86203e-11	1.194
Utp14a	0.0469367	0.344	0.275	2.82996e-15	9.13652e-11	1.251
Atxn7l3b	0.00126085	0.552	0.493	2.85938e-15	9.23151e-11	1.12
Fam204a	0.00374977	0.288	0.242	2.91027e-15	9.39579e-11	1.19
Dapk3	0.023182	0.343	0.284	2.92756e-15	9.45163e-11	1.208
Snrnp48	0.0459313	0.369	0.299	2.97013e-15	9.58905e-11	1.234
Dip2b	0.036646	0.573	0.499	3.22655e-15	1.04169e-10	1.148
Jak1	0.0899656	0.835	0.762	3.36666e-15	1.08693e-10	1.096
BC005561	0.0348178	0.41	0.342	3.45109e-15	1.11418e-10	1.199
Sumo3	0.0139701	0.382	0.324	3.55546e-15	1.14788e-10	1.179
Uso1	0.00961721	0.26	0.216	4.00652e-15	1.29351e-10	1.204
Cdc37l1	0.0582712	0.292	0.223	4.10575e-15	1.32554e-10	1.309
Sun2	0.0494727	0.666	0.587	4.11272e-15	1.32779e-10	1.135
Dnajb9	0.0974902	0.555	0.466	4.15705e-15	1.3421e-10	1.191
Mapre1	0.0487518	0.754	0.674	4.18856e-15	1.35228e-10	1.119
Man1a	0.0924411	0.66	0.57	4.57537e-15	1.47716e-10	1.158
Rnf4	0.0478021	0.349	0.279	4.76376e-15	1.53798e-10	1.251
Selenof	0.061901	0.774	0.694	4.85294e-15	1.56677e-10	1.115
Creg1	0.0776286	0.812	0.735	4.86707e-15	1.57133e-10	1.105
Yy1	0.0502093	0.693	0.612	5.2378e-15	1.69102e-10	1.132
Laptm5	0.0317718	0.983	0.976	5.36537e-15	1.73221e-10	1.007
Rab10os	0.0607705	0.272	0.206	5.45968e-15	1.76266e-10	1.32
Rasa1	0.0208577	0.375	0.316	5.59061e-15	1.80493e-10	1.187
Rps19	0.0254757	0.945	0.942	5.70832e-15	1.84293e-10	1.003
Ppp1r12c	0.0535432	0.444	0.375	6.23798e-15	2.01393e-10	1.184
Stxbp3	0.0293052	0.262	0.207	6.35949e-15	2.05316e-10	1.266
Rab18	0.0360648	0.383	0.322	6.54588e-15	2.11334e-10	1.189
Ddx52	0.0255326	0.26	0.207	6.61305e-15	2.13502e-10	1.256
Casc3	0.0190496	0.258	0.208	6.71304e-15	2.16731e-10	1.24
U2af2	0.0284577	0.535	0.463	7.15351e-15	2.30951e-10	1.156
Nrros	0.073428	0.548	0.47	7.44855e-15	2.40476e-10	1.166
Atad3a	0.0655718	0.274	0.206	9.45842e-15	3.05365e-10	1.33
Usp34	0.0546783	0.508	0.43	9.49761e-15	3.0663e-10	1.181
Cdk13	0.0404394	0.453	0.379	1.05461e-14	3.40479e-10	1.195
Errfi1	0.0442833	0.488	0.41	1.09013e-14	3.5195e-10	1.19
Pitpnb	0.0268057	0.255	0.204	1.11037e-14	3.58484e-10	1.25
Prrc1	0.0484611	0.308	0.242	1.13922e-14	3.67798e-10	1.273
Mob3c	0.0475725	0.377	0.31	1.22479e-14	3.95423e-10	1.216
Lyn	0.106658	0.901	0.858	1.23679e-14	3.99297e-10	1.05
Oxct1	0.0172451	0.45	0.387	1.39892e-14	4.51642e-10	1.163
Trp53	0.0481535	0.347	0.281	1.44656e-14	4.67021e-10	1.235
Crlf2	0.0754026	0.344	0.269	1.47754e-14	4.77025e-10	1.279
Stt3a	0.0356708	0.376	0.31	1.62255e-14	5.23839e-10	1.213
Gripap1	0.0632022	0.369	0.302	1.80727e-14	5.83476e-10	1.222
Rpl13	0.0856657	0.986	0.985	1.92045e-14	6.20017e-10	1.001
Napg	0.0611943	0.322	0.251	1.93171e-14	6.23652e-10	1.283
Sumo2	0.0247702	0.653	0.581	1.96687e-14	6.35005e-10	1.124
Zmat2	0.00510581	0.338	0.294	2.11222e-14	6.81931e-10	1.15
Brd1	0.0471748	0.625	0.547	2.1432e-14	6.91932e-10	1.143
Akap13	0.0702439	0.748	0.685	2.49073e-14	8.04134e-10	1.092
Yif1b	0.0286668	0.418	0.356	2.49425e-14	8.05269e-10	1.174
Atp1b3	0.0312802	0.675	0.6	2.5153e-14	8.12065e-10	1.125
Ctnnb1	0.00772685	0.521	0.461	2.53785e-14	8.19345e-10	1.13
Pabpn1	0.0591615	0.58	0.499	2.59367e-14	8.37368e-10	1.162
Lsm12	0.0277081	0.42	0.358	2.65418e-14	8.56902e-10	1.173
Zfp451	0.0371011	0.294	0.236	2.71081e-14	8.75186e-10	1.246
Plod3	0.00131137	0.39	0.348	2.75065e-14	8.88047e-10	1.121
Kbtbd2	0.00171595	0.312	0.267	3.0367e-14	9.804e-10	1.169
Anapc16	0.0359299	0.488	0.423	3.13184e-14	1.01111e-09	1.154
Stab1	0.0581777	0.655	0.573	3.13474e-14	1.01205e-09	1.143
Slc25a33	0.0562895	0.329	0.261	3.17291e-14	1.02437e-09	1.261
Leprotl1	0.0293549	0.4	0.336	3.34637e-14	1.08038e-09	1.19
Vps37a	0.0154027	0.287	0.237	3.57495e-14	1.15417e-09	1.211
Rbm22	0.000845762	0.322	0.277	3.59249e-14	1.15984e-09	1.162
Abcg1	0.057164	0.519	0.446	3.66878e-14	1.18447e-09	1.164
Rapgef1	0.0327427	0.251	0.195	4.1061e-14	1.32565e-09	1.287
Il6ra	0.00670841	0.817	0.764	4.41138e-14	1.42421e-09	1.069
Sdcbp	0.0469416	0.874	0.833	4.69776e-14	1.51667e-09	1.049
Btg1	0.121266	0.896	0.854	5.4978e-14	1.77496e-09	1.049
Itm2c	0.0809313	0.866	0.8	5.52537e-14	1.78387e-09	1.083
Ncf4	0.0590929	0.336	0.267	5.67383e-14	1.8318e-09	1.258
Atox1	0.0834992	0.655	0.569	6.02371e-14	1.94475e-09	1.151
Arpc2	0.107335	0.89	0.853	6.20058e-14	2.00186e-09	1.043
Mnt	0.0537634	0.309	0.242	6.40382e-14	2.06747e-09	1.277
Vcp	0.0528547	0.712	0.633	6.51912e-14	2.1047e-09	1.125
Ubl3	0.0440571	0.655	0.576	6.60519e-14	2.13248e-09	1.137
Gnaq	0.0349413	0.513	0.445	6.84478e-14	2.20984e-09	1.153
Tmed5	0.0326744	0.772	0.703	7.48847e-14	2.41765e-09	1.098
Nemf	0.00188684	0.381	0.337	8.13111e-14	2.62513e-09	1.131
Itpripl1	0.0110187	0.262	0.219	8.17391e-14	2.63895e-09	1.196
Smim10l1	0.0331388	0.33	0.271	8.33249e-14	2.69014e-09	1.218
Mtch1	0.0204853	0.536	0.474	8.71575e-14	2.81388e-09	1.131
Smap1	0.0132776	0.465	0.41	8.88211e-14	2.86759e-09	1.134
Mif4gd	0.0281173	0.279	0.224	9.17579e-14	2.9624e-09	1.246
Hexa	0.0594845	0.864	0.798	9.37358e-14	3.02626e-09	1.083
Ogt	0.00510238	0.297	0.253	9.54706e-14	3.08227e-09	1.174
Szrd1	0.0228628	0.257	0.207	9.62903e-14	3.10873e-09	1.242
Ltbr	0.00654093	0.28	0.236	9.77675e-14	3.15643e-09	1.186
Pabpc1	0.0731452	0.919	0.9	1.00258e-13	3.23683e-09	1.021
Ssb	0.0289704	0.711	0.639	1.06512e-13	3.43873e-09	1.113
Nrd1	0.0475141	0.437	0.366	1.0842e-13	3.50035e-09	1.194
Ostc	0.0193005	0.469	0.409	1.11492e-13	3.59951e-09	1.147
Pgd	0.0534123	0.476	0.421	1.19756e-13	3.86633e-09	1.131
Fez2	0.0443808	0.565	0.493	1.20306e-13	3.88409e-09	1.146
Stt3b	0.00478386	0.264	0.222	1.28617e-13	4.15238e-09	1.189
Smarcd1	0.0401946	0.262	0.207	1.31548e-13	4.24703e-09	1.266
Cdk12	0.039714	0.592	0.517	1.3242e-13	4.27517e-09	1.145
Btf3	0.0782086	0.873	0.821	1.36752e-13	4.41503e-09	1.063
Tmsb10	0.0682425	0.507	0.424	1.4049e-13	4.53571e-09	1.196
Cyba	0.0968463	0.957	0.94	1.50141e-13	4.8473e-09	1.018
Crlf3	0.0149954	0.554	0.494	1.59611e-13	5.15304e-09	1.121
Ncf2	0.0781047	0.754	0.675	1.6088e-13	5.19402e-09	1.117
Spcs2	0.0710567	0.77	0.692	1.70674e-13	5.5102e-09	1.113
Arhgap30	0.0103507	0.439	0.383	1.99547e-13	6.44239e-09	1.146
Esco1	0.050818	0.32	0.254	2.14686e-13	6.93113e-09	1.26
Spns1	0.0383478	0.319	0.26	2.17735e-13	7.02956e-09	1.227
Map2k2	0.0267429	0.579	0.511	2.37939e-13	7.68187e-09	1.133
Hnrnpa3	0.0919039	0.854	0.8	2.3982e-13	7.74258e-09	1.067
Srp19	0.00565414	0.355	0.306	2.68852e-13	8.6799e-09	1.16
Rps5	0.0473917	0.952	0.947	2.83846e-13	9.16398e-09	1.005
Ilf3	0.0351581	0.3	0.244	3.16084e-13	1.02048e-08	1.23
Set	0.0239809	0.719	0.649	3.27637e-13	1.05778e-08	1.108
Tspan14	0.042449	0.54	0.473	3.45053e-13	1.114e-08	1.142
Rpl6	0.0482413	0.959	0.955	3.56499e-13	1.15096e-08	1.004
Lpin2	0.0205545	0.52	0.45	3.64267e-13	1.17604e-08	1.156
Ggta1	0.0171907	0.265	0.22	3.71268e-13	1.19864e-08	1.205
Rabggtb	0.0300021	0.344	0.295	4.05159e-13	1.30805e-08	1.166
Zbtb11	0.0296286	0.425	0.366	4.56047e-13	1.47235e-08	1.161
Son	0.0798477	0.955	0.923	4.83885e-13	1.56222e-08	1.035
Chd6	0.0214807	0.371	0.316	4.99677e-13	1.61321e-08	1.174
Rplp0	0.0416537	0.968	0.964	5.07518e-13	1.63852e-08	1.004
Hnrnpd	0.0708289	0.698	0.617	5.32848e-13	1.7203e-08	1.131
Dynll2	0.0420236	0.363	0.297	5.3788e-13	1.73655e-08	1.222
Uba5	0.0160309	0.302	0.255	5.38742e-13	1.73933e-08	1.184
Ncoa3	0.013889	0.467	0.409	5.45065e-13	1.75974e-08	1.142
Cltc	0.0438099	0.78	0.711	5.70601e-13	1.84219e-08	1.097
B3gnt2	0.0363903	0.308	0.251	6.06023e-13	1.95654e-08	1.227
Arpc4	0.0170227	0.743	0.679	6.57159e-13	2.12164e-08	1.094
Dad1	0.0250442	0.717	0.651	6.66486e-13	2.15175e-08	1.101
Pnisr	0.00479216	0.475	0.422	7.06161e-13	2.27984e-08	1.126
Bptf	0.0153502	0.626	0.562	7.34209e-13	2.37039e-08	1.114
Arfgap2	0.0123871	0.4	0.356	7.51541e-13	2.42635e-08	1.124
Rock1	0.00701004	0.575	0.516	7.64459e-13	2.46806e-08	1.114
Tap2	0.00361527	0.336	0.294	8.45337e-13	2.72917e-08	1.143
Rnf19b	0.111036	0.738	0.673	8.88861e-13	2.86969e-08	1.097
Azin1	0.00722312	0.744	0.683	8.94361e-13	2.88744e-08	1.089
Rassf1	0.0408995	0.403	0.339	9.08273e-13	2.93236e-08	1.189
Jtb	0.0143139	0.392	0.341	9.36471e-13	3.0234e-08	1.15
Luc7l3	0.0165348	0.423	0.367	9.85753e-13	3.1825e-08	1.153
Baz1a	0.0213638	0.473	0.409	1.01503e-12	3.27702e-08	1.156
Gpbp1	0.0302076	0.566	0.499	1.03876e-12	3.35364e-08	1.134
Ctbp1	0.00170103	0.372	0.329	1.10843e-12	3.57855e-08	1.131
Srrm1	0.0640403	0.791	0.718	1.18062e-12	3.81164e-08	1.102
Rpl15	0.0329059	0.937	0.929	1.19616e-12	3.86179e-08	1.009
Stx4a	0.0473327	0.297	0.239	1.25381e-12	4.04793e-08	1.243
Nup153	0.0248745	0.387	0.328	1.32176e-12	4.26731e-08	1.18
Agfg1	0.0347914	0.254	0.201	1.42068e-12	4.58667e-08	1.264
Zfp326	0.00591407	0.509	0.463	1.42114e-12	4.58814e-08	1.099
Nrbp1	0.0113882	0.362	0.313	1.47069e-12	4.74812e-08	1.157
Mgll	0.00886806	0.282	0.239	1.64824e-12	5.32133e-08	1.18
Hnrnpm	0.059183	0.617	0.539	1.71519e-12	5.53748e-08	1.145
Cables1	0.0909623	0.396	0.341	1.71976e-12	5.55226e-08	1.161
Zyx	0.0302567	0.434	0.375	1.74062e-12	5.6196e-08	1.157
Psap	0.0481281	0.986	0.978	1.98148e-12	6.3972e-08	1.008
Mgat5	0.0655311	0.293	0.232	2.24155e-12	7.23684e-08	1.263
Ctdnep1	0.00531376	0.288	0.247	2.39002e-12	7.71617e-08	1.166
Rab7	0.0471393	0.666	0.59	2.44091e-12	7.88048e-08	1.129
Amfr	0.0121363	0.395	0.346	2.58508e-12	8.34591e-08	1.142
Tec	0.0358023	0.309	0.257	2.6892e-12	8.68207e-08	1.202
Tagln2	0.0353185	0.456	0.387	2.80413e-12	9.05314e-08	1.178
Gpx4	0.0203864	0.781	0.718	2.8432e-12	9.17927e-08	1.088
Pde4b	0.0535402	0.301	0.238	2.87846e-12	9.29311e-08	1.265
Actr2	0.0311971	0.748	0.679	2.9456e-12	9.50988e-08	1.102
Mgat4b	0.0170799	0.307	0.26	3.15174e-12	1.01754e-07	1.181
Srpk1	0.0233451	0.305	0.255	3.42422e-12	1.10551e-07	1.196
Nisch	0.0054648	0.561	0.509	3.47578e-12	1.12215e-07	1.102
Atp2a2	0.0233572	0.489	0.427	3.6238e-12	1.16995e-07	1.145
Dbi	0.0264235	0.474	0.428	3.70693e-12	1.19678e-07	1.107
Ldhb	0.0536518	0.781	0.711	4.49066e-12	1.44981e-07	1.098
Ttc14	0.014057	0.383	0.334	4.67177e-12	1.50828e-07	1.147
Ap1g1	0.0145329	0.28	0.235	4.92167e-12	1.58896e-07	1.191
Maea	0.00549906	0.277	0.237	5.45327e-12	1.76059e-07	1.169
Grap	0.00499295	0.368	0.326	5.7814e-12	1.86653e-07	1.129
Wipf1	0.0250585	0.451	0.389	6.08631e-12	1.96496e-07	1.159
Gabarap	0.0820133	0.809	0.744	6.62584e-12	2.13915e-07	1.087
Eloc	0.000824288	0.469	0.422	7.4375e-12	2.4012e-07	1.111
Ppp4r3b	0.00293813	0.335	0.292	7.80906e-12	2.52116e-07	1.147
Uhrf2	0.0219299	0.4	0.344	7.95529e-12	2.56837e-07	1.163
Maz	0.0223654	0.285	0.239	9.28304e-12	2.99703e-07	1.192
Pdia3	0.0560372	0.891	0.841	9.33301e-12	3.01316e-07	1.059
Smg6	0.00858983	0.358	0.318	9.95783e-12	3.21489e-07	1.126
Ddx23	0.0237312	0.261	0.216	1.41022e-11	4.5529e-07	1.208
Huwe1	0.00428068	0.514	0.466	1.50905e-11	4.87195e-07	1.103
Hnrnpu	0.095279	0.905	0.863	1.52868e-11	4.93534e-07	1.049
Inafm1	0.0395132	0.253	0.202	1.53385e-11	4.95205e-07	1.252
Zfp703	0.0184275	0.355	0.3	1.63536e-11	5.27976e-07	1.183
Rps4x	0.0950275	0.97	0.964	1.82391e-11	5.88848e-07	1.006
Eed	0.0261043	0.279	0.231	2.07814e-11	6.70926e-07	1.208
Cnp	0.0276115	0.278	0.237	2.31559e-11	7.47587e-07	1.173
Ybx1	0.0209628	0.789	0.726	2.42246e-11	7.82093e-07	1.087
Ktn1	0.0702219	0.586	0.518	2.49683e-11	8.06102e-07	1.131
Lncpint	0.0222185	0.414	0.358	2.82042e-11	9.10572e-07	1.156
Knop1	0.0465675	0.274	0.221	3.09258e-11	9.98438e-07	1.24
Commd2	0.014138	0.271	0.23	3.11884e-11	1.00692e-06	1.178
Ripk1	0.0179695	0.326	0.28	3.20722e-11	1.03545e-06	1.164
Cacybp	0.00435549	0.292	0.25	3.27204e-11	1.05638e-06	1.168
Ate1	0.00890648	0.29	0.25	3.30273e-11	1.06629e-06	1.16
Akr1a1	0.00134069	0.696	0.639	3.3687e-11	1.08759e-06	1.089
Mafb	0.124293	0.941	0.915	4.19187e-11	1.35335e-06	1.028
Rpl30	0.0789739	0.966	0.969	4.469e-11	1.44282e-06	0.997
Srpr	0.00100319	0.52	0.47	5.27911e-11	1.70436e-06	1.106
Bsg	0.0253048	0.821	0.761	5.37863e-11	1.73649e-06	1.079
Nr1h2	0.0015119	0.329	0.294	6.27701e-11	2.02653e-06	1.119
Eif5	0.0486999	0.943	0.92	8.16548e-11	2.63622e-06	1.025
Ubn1	0.0267218	0.639	0.576	8.9465e-11	2.88838e-06	1.109
Snrnp70	0.0111927	0.738	0.682	1.03719e-10	3.34856e-06	1.082
Tjp1	0.0211768	0.43	0.393	1.06615e-10	3.44208e-06	1.094
Pgrmc1	0.00526843	0.339	0.305	1.19813e-10	3.86816e-06	1.111
Sipa1l2	0.0109789	0.374	0.327	1.20462e-10	3.88913e-06	1.144
Rbm3	0.00373055	0.903	0.883	1.3718e-10	4.42884e-06	1.023
Pafah1b1	0.0576354	0.849	0.793	1.80182e-10	5.81719e-06	1.071
mt-Nd4l	0.0554569	0.819	0.764	1.83906e-10	5.93741e-06	1.072
Hnrnpc	0.0505887	0.755	0.687	1.87064e-10	6.03936e-06	1.099
Slk	0.00128726	0.319	0.277	1.90064e-10	6.13621e-06	1.152
Srpk2	0.056362	0.433	0.371	1.90386e-10	6.14661e-06	1.167
Cotl1	0.0830238	0.735	0.667	2.01915e-10	6.51881e-06	1.102
Scfd1	0.0171435	0.318	0.274	2.25764e-10	7.2888e-06	1.161
Paqr7	0.0301334	0.27	0.225	2.40816e-10	7.77474e-06	1.2
Slc25a3	0.066711	0.891	0.843	2.61082e-10	8.42904e-06	1.057
Hspa13	0.0192177	0.3	0.258	2.86394e-10	9.24624e-06	1.163
Rack1	0.00449811	0.932	0.909	2.926e-10	9.4466e-06	1.025
Rnf149	0.0175371	0.321	0.273	3.22047e-10	1.03973e-05	1.176
Rpl9	0.0664119	0.969	0.966	4.50935e-10	1.45584e-05	1.003
Diaph2	0.0278758	0.429	0.376	4.79574e-10	1.5483e-05	1.141
R3hdm2	0.00118855	0.411	0.369	4.97808e-10	1.60717e-05	1.114
Arf5	0.0012261	0.628	0.581	5.31745e-10	1.71674e-05	1.081
Nuak2	0.0173905	0.31	0.263	5.7086e-10	1.84302e-05	1.179
Denr	0.0183897	0.41	0.359	6.6608e-10	2.15044e-05	1.142
Chn2	0.0212376	0.296	0.254	6.76037e-10	2.18259e-05	1.165
Tlr2	0.0820575	0.443	0.372	6.83441e-10	2.20649e-05	1.191
Ago2	0.00764248	0.275	0.238	6.96934e-10	2.25005e-05	1.155
Selenok	0.0127519	0.841	0.789	6.97852e-10	2.25301e-05	1.066
Morf4l1	0.0566126	0.915	0.877	7.28971e-10	2.35348e-05	1.043
Arf1	0.038568	0.805	0.744	7.51726e-10	2.42695e-05	1.082
Atp6v1g1	0.0331116	0.772	0.713	8.3683e-10	2.70171e-05	1.083
Lrp1	0.0211837	0.785	0.726	8.71914e-10	2.81497e-05	1.081
Rel	0.00685068	0.832	0.795	9.4591e-10	3.05387e-05	1.047
Tbl1x	0.00390327	0.34	0.299	9.83774e-10	3.17612e-05	1.137
Rgs1	0.165278	0.839	0.815	1.01184e-09	3.26673e-05	1.029
Arfgef1	0.0060932	0.282	0.257	1.73314e-09	5.59543e-05	1.097
Rpl21	0.0590959	0.954	0.961	1.91449e-09	6.18093e-05	0.993
Pgp	0.0110956	0.323	0.285	1.99521e-09	6.44154e-05	1.133
Calm1	0.0966557	0.905	0.879	2.10983e-09	6.81158e-05	1.03
Tmbim6	0.0669297	0.917	0.875	2.44712e-09	7.90054e-05	1.048
Tpt1	0.00884705	0.986	0.991	3.03016e-09	9.78288e-05	0.995
Ube2v2	0.0258766	0.341	0.295	3.50837e-09	0.000113268	1.156
Frmd4b	0.0637534	0.572	0.539	3.69171e-09	0.000119187	1.061
Cabin1	0.0138414	0.314	0.275	3.71544e-09	0.000119953	1.142
Ypel5	0.0129057	0.437	0.388	3.73996e-09	0.000120745	1.126
Kif2a	0.0132695	0.322	0.288	3.8768e-09	0.000125162	1.118
Usp36	0.0131689	0.255	0.218	6.20915e-09	0.000200462	1.17
Tasor2	0.0339639	0.278	0.23	6.58254e-09	0.000212517	1.209
Prrc2c	0.0126503	0.775	0.724	8.20465e-09	0.000264887	1.07
Gm47664	0.0519889	0.403	0.352	1.44349e-08	0.000466032	1.145
Ccdc186	0.0285023	0.258	0.214	1.65522e-08	0.000534387	1.206
Hypk	0.00131333	0.257	0.225	2.04375e-08	0.000659824	1.142
Myl6	0.0744687	0.801	0.748	2.16712e-08	0.000699654	1.071
Rps7	0.0537857	0.941	0.944	2.21219e-08	0.000714206	0.997
Sfr1	0.0361994	0.672	0.616	2.41056e-08	0.000778249	1.091
Hspa8	0.0919409	0.978	0.967	2.53235e-08	0.000817571	1.011
P2ry6	0.011286	0.555	0.51	2.78088e-08	0.000897808	1.088
Rps13	0.041736	0.957	0.961	3.2031e-08	0.00103412	0.996
Hnrnpdl	0.0148008	0.826	0.777	3.57295e-08	0.00115353	1.063
Syngr2	0.00589434	0.572	0.527	4.49959e-08	0.00145269	1.085
Iffo2	0.0186314	0.252	0.213	4.88408e-08	0.00157682	1.183
Ccdc85b	0.0150594	0.258	0.226	5.12588e-08	0.00165489	1.142
Vps37b	0.0356254	0.418	0.363	5.15906e-08	0.0016656	1.152
Serbp1	0.0371915	0.811	0.761	8.85715e-08	0.00285953	1.066
Upf2	0.010768	0.252	0.219	9.07189e-08	0.00292886	1.151
Rest	0.00127904	0.264	0.232	1.20165e-07	0.00387953	1.138
Smad1	0.00626527	0.319	0.286	1.32164e-07	0.00426692	1.115
Klhl7	0.0220272	0.262	0.224	1.38637e-07	0.00447589	1.17
Cited2	0.11766	0.74	0.698	1.42454e-07	0.00459912	1.06
Lcp1	0.0401714	0.767	0.754	1.83311e-07	0.00591819	1.017
Ywhae	0.0162007	0.8	0.752	1.84424e-07	0.00595412	1.064
Eef1b2	0.0271884	0.899	0.87	2.25998e-07	0.00729635	1.033
Ubr4	0.0177076	0.267	0.23	2.3382e-07	0.00754886	1.161
Casp4	0.0133045	0.571	0.525	2.92358e-07	0.00943877	1.088
Pfdn5	0.0241845	0.817	0.769	3.14892e-07	0.0101663	1.062
Ctsd	0.038698	1	0.997	3.19342e-07	0.0103099	1.003
Icam1	0.0727614	0.678	0.619	3.39408e-07	0.0109578	1.095
Notch1	0.0444175	0.317	0.272	3.46841e-07	0.0111977	1.165
Arpc1b	0.0126025	0.902	0.87	4.40236e-07	0.014213	1.037
Lpxn	0.0232507	0.296	0.254	5.6989e-07	0.0183989	1.165
Rnaset2b	0.00571518	0.715	0.669	7.23221e-07	0.0233492	1.069
Ctsa	0.0134462	0.925	0.89	7.73865e-07	0.0249842	1.039
Bhlhe41	0.00618047	0.445	0.402	1.21299e-06	0.0391615	1.107
Rps10	0.0279086	0.96	0.968	1.22855e-06	0.0396636	0.992
Rbm25	0.0118831	0.888	0.852	1.27497e-06	0.0411624	1.042
Rps3	0.0258526	0.959	0.963	1.45155e-06	0.0468632	0.996
Kcnq1ot1	0.0525236	0.458	0.41	1.77576e-06	0.0573305	1.117
Rpl23	0.00323138	0.971	0.977	1.79612e-06	0.0579877	0.994
Gng5	0.0546966	0.833	0.791	2.04274e-06	0.0659499	1.053
Rps27a	0.00785295	0.962	0.975	2.18811e-06	0.0706432	0.987
Rpl17	0.0042042	0.942	0.953	2.60215e-06	0.0840104	0.988
Eef2	0.0104495	0.891	0.855	4.46841e-06	0.144263	1.042
Nfat5	0.0429185	0.502	0.47	4.69041e-06	0.15143	1.068
Sf3b1	0.0290736	0.923	0.889	5.33958e-06	0.172388	1.038
Pxk	0.0012499	0.28	0.26	6.12376e-06	0.197706	1.077
Rpl11	0.014924	0.962	0.965	1.41862e-05	0.458002	0.997
Fau	0.0520655	0.986	0.987	1.87085e-05	0.604005	0.999
Sgk1	0.0791601	0.833	0.796	2.33016e-05	0.752292	1.046
Rpl7	0.0500717	0.932	0.925	2.68975e-05	0.868386	1.008
Ccdc107	0.0267865	0.277	0.252	3.00166e-05	0.969086	1.099
Sh3bgrl3	0.016909	0.827	0.797	7.84427e-05	1	1.038
Ppia	0.00601546	0.959	0.958	8.51054e-05	1	1.001
Casp3	0.0151485	0.271	0.242	8.58113e-05	1	1.12
Rpl26	0.00933142	0.943	0.95	0.000109789	1	0.993
Dusp1	0.00599344	0.949	0.93	0.000114621	1	1.02
Sesn2	0.0282591	0.254	0.227	0.000119174	1	1.119
Chd4	0.0046007	0.823	0.789	0.000132722	1	1.043
Picalm	0.032825	0.939	0.916	0.000339371	1	1.025
Clta	0.0511849	0.936	0.926	0.000407057	1	1.011
Tyrobp	0.0489693	0.973	0.969	0.000556306	1	1.004
Rpl24	0.0163385	0.935	0.932	0.000998029	1	1.003
Ptma	0.0245347	0.984	0.973	0.0012122	1	1.011
C1qb	0.0236323	0.999	0.997	0.00125132	1	1.002
Rpl35a	0.0300831	0.966	0.97	0.001659	1	0.996
Rps24	0.0119377	0.964	0.975	0.00187335	1	0.989
Filip1l	0.013894	0.427	0.398	0.00321444	1	1.073
Rps23	0.0257977	0.964	0.97	0.00323402	1	0.994
Actb	0.0284408	0.999	0.997	0.00385744	1	1.002
Rpl29	0.0158459	0.904	0.89	0.00499096	1	1.016
Clic1	0.0168207	0.903	0.882	0.00928615	1	1.024

## Sheet: MCAO 12h
gene	avg_logFC	pct.1	pct.2	p_val	p_val_adj	gene_diff
Ms4a6d	0.898043	0.789	0.427	0	0	1.848
Cd300lf	0.881747	0.684	0.169	0	0	4.047
Fcgr3	0.784545	0.986	0.898	0	0	1.098
Fcgr2b	0.747987	0.834	0.558	0	0	1.495
Gpr65	0.733754	0.575	0.146	0	0	3.938
Fkbp5	0.641171	0.856	0.487	0	0	1.758
Spint1	0.634134	0.697	0.337	0	0	2.068
Csf2rb	0.626696	0.664	0.275	0	0	2.415
Ms4a6c	0.819644	0.591	0.233	7.70621633165219e-316	2.48795194267391e-311	2.536
Cd63	0.432984	0.971	0.816	3.98569e-308	1.28678e-303	1.19
Flot1	0.556331	0.617	0.277	1.40397e-293	4.53272e-289	2.227
Pik3ip1	0.608798	0.572	0.21	8.0995e-290	2.61492e-285	2.724
Srgn	0.521996	0.971	0.841	2.60257e-286	8.4024e-282	1.155
Ifngr1	0.494984	0.933	0.761	1.13177e-265	3.6539e-261	1.226
Ogfrl1	0.540956	0.855	0.599	2.4882e-257	8.03315e-253	1.427
Ssh2	0.492124	0.906	0.711	1.05494e-246	3.40587e-242	1.274
Ctla2a	0.444817	0.403	0.113	3.39157e-227	1.09497e-222	3.566
Cebpd	0.602493	0.647	0.347	2.44698e-226	7.90007e-222	1.865
Tm6sf1	0.495657	0.847	0.609	1.19435e-225	3.85594e-221	1.391
Ucp2	0.373102	0.951	0.847	2.16972e-222	7.00494e-218	1.123
Rnf169	0.50599	0.608	0.29	3.21398e-221	1.03763e-216	2.097
C5ar1	0.21739	0.795	0.502	1.33793e-208	4.31952e-204	1.584
Fcgr4	0.412397	0.292	0.059	1.50764e-205	4.8674e-201	4.949
Ms4a6b	0.560562	0.558	0.295	2.58225e-196	8.33679e-192	1.892
Cep152	0.490088	0.47	0.189	6.99149e-196	2.2572e-191	2.487
Klf9	0.453033	0.469	0.186	1.89434e-184	6.11588e-180	2.522
Ier2	0.512322	0.932	0.803	1.9689e-183	6.3566e-179	1.161
Arhgap24	0.317598	0.323	0.091	6.49014e-179	2.09534e-174	3.549
Sla	0.431744	0.748	0.499	3.62119e-176	1.1691e-171	1.499
Dram2	0.408016	0.625	0.346	3.22574e-170	1.04143e-165	1.806
Cd74	0.95061	0.552	0.451	3.7544e-167	1.21211e-162	1.224
Btg2	0.441054	0.958	0.896	6.6766e-166	2.15554e-161	1.069
Cept1	0.408812	0.591	0.33	1.29636e-165	4.18531e-161	1.791
Cd33	0.403043	0.801	0.599	2.34664e-164	7.57611e-160	1.337
Ctsc	0.423565	0.874	0.714	4.04445e-163	1.30575e-158	1.224
Eif4ebp1	0.411228	0.531	0.267	4.42296e-156	1.42795e-151	1.989
Ptpn1	0.348648	0.932	0.776	2.20686e-155	7.12484e-151	1.201
Zbtb16	0.343159	0.328	0.104	3.52786e-153	1.13897e-148	3.154
Zfp36l2	0.402114	0.896	0.757	3.99842e-152	1.29089e-147	1.184
Kdm7a	0.390247	0.62	0.359	1.04748e-148	3.38179e-144	1.727
H2-Ab1	0.693424	0.292	0.118	1.59105e-142	5.13672e-138	2.475
Pmvk	0.3335	0.315	0.107	1.8645e-142	6.01953e-138	2.944
Ddit4	0.40007	0.412	0.182	5.32623e-139	1.71957e-134	2.264
S100a9	0.308833	0.563	0.3	5.78326e-138	1.86712e-133	1.877
Pnp	0.387178	0.849	0.676	1.1267e-135	3.63755e-131	1.256
Gbp7	0.383483	0.424	0.187	3.44938e-134	1.11363e-129	2.267
Mt1	0.0405389	0.953	0.836	7.93915e-134	2.56315e-129	1.14
Sort1	0.34969	0.596	0.34	9.19375e-134	2.9682e-129	1.753
Pnpla2	0.37258	0.603	0.35	2.04599e-133	6.60549e-129	1.723
Neat1	0.485177	0.888	0.784	3.27848e-132	1.05846e-127	1.133
Hacd2	0.349926	0.457	0.227	3.44834e-130	1.1133e-125	2.013
Ier3	0.484234	0.815	0.634	5.56985e-129	1.79823e-124	1.285
Plaur	0.0419686	0.633	0.432	1.20885e-126	3.90276e-122	1.465
S100a8	0.277469	0.485	0.245	2.53256e-126	8.17638e-122	1.98
Ccdc86	0.394813	0.664	0.452	1.8418e-123	5.94625e-119	1.469
Klf13	0.289142	0.825	0.602	2.72671e-123	8.8032e-119	1.37
Tspan13	0.366835	0.681	0.478	3.33481e-121	1.07664e-116	1.425
Ablim1	0.31315	0.278	0.092	4.64684e-121	1.50023e-116	3.022
Nfam1	0.337684	0.551	0.311	1.0542e-117	3.40348e-113	1.772
Tspan4	0.332724	0.731	0.519	3.58573e-117	1.15765e-112	1.408
Rtcb	0.327838	0.596	0.367	5.24549e-117	1.69351e-112	1.624
Cd47	0.353871	0.745	0.541	1.1442e-115	3.69405e-111	1.377
B2m	0.26899	0.994	0.977	3.11112e-115	1.00442e-110	1.017
Tsc22d3	0.329614	0.852	0.669	2.10971e-113	6.81121e-109	1.274
Snhg12	0.350335	0.759	0.581	7.11888e-113	2.29833e-108	1.306
Fth1	0.163131	1	0.997	6.65018e-112	2.14701e-107	1.003
Bmf	0.261945	0.289	0.104	1.32075e-111	4.26406e-107	2.779
H2-D1	0.346465	0.985	0.955	3.72052e-111	1.20117e-106	1.031
Cebpb	0.178438	0.952	0.84	4.76886e-110	1.53963e-105	1.133
Ubp1	0.319223	0.538	0.313	2.56373e-109	8.27699e-105	1.719
Abi3	0.289014	0.759	0.536	1.34947e-107	4.35675e-103	1.416
Apod	0.0182485	0.314	0.191	9.79042e-106	3.16084e-101	1.644
Tnfaip8l2	0.308421	0.661	0.437	1.81453e-102	5.85822e-98	1.513
C1qb	0.163962	1	0.997	1.35248e-101	4.36648e-97	1.003
Siglece	0.290859	0.317	0.136	1.88626e-101	6.08978e-97	2.331
Ppp1r21	0.297808	0.617	0.39	1.94446e-101	6.27769e-97	1.582
Gcnt2	0.291774	0.368	0.169	6.51514e-101	2.10341e-96	2.178
Rab27a	0.265577	0.319	0.133	3.01507e-100	9.73415e-96	2.398
Csf2rb2	0.257363	0.295	0.116	6.65744e-99	2.14936e-94	2.543
H2-Q7	0.396118	0.389	0.222	1.72564e-97	5.57123e-93	1.752
Gcnt1	0.316007	0.532	0.322	2.75176e-97	8.88406e-93	1.652
Abhd15	0.272604	0.329	0.144	4.44997e-96	1.43667e-91	2.285
Runx1	0.303352	0.871	0.741	1.43548e-95	4.63444e-91	1.175
Sult1a1	0.284107	0.507	0.292	7.5531e-94	2.43852e-89	1.736
B4galnt1	0.242967	0.3	0.125	7.17331e-93	2.3159e-88	2.4
Ccl3	0.0619275	0.934	0.804	1.59929e-92	5.16331e-88	1.162
Ctc1	0.270885	0.592	0.372	2.14731e-92	6.9326e-88	1.591
Mars	0.25957	0.324	0.149	5.40065e-88	1.7436e-83	2.174
Peli2	0.284748	0.481	0.282	6.23452e-88	2.01281e-83	1.706
Afap1l1	0.280959	0.392	0.206	2.41626e-86	7.8009e-82	1.903
Msrb1	0.236868	0.308	0.14	2.998e-86	9.67903e-82	2.2
Ctnnbip1	0.275849	0.444	0.248	7.64762e-86	2.46903e-81	1.79
Fam174a	0.273924	0.448	0.257	1.69951e-84	5.48685e-80	1.743
Slc7a5	0.261159	0.29	0.126	4.72733e-84	1.52622e-79	2.302
Gas5	0.272774	0.905	0.813	1.22866e-83	3.96671e-79	1.113
Il4ra	0.281746	0.632	0.437	1.15538e-82	3.73013e-78	1.446
Bcl2a1a	0.195077	0.382	0.21	1.77896e-81	5.74336e-77	1.819
Gm42418	0.068613	1	1	3.19728e-80	1.03224e-75	1
Tmed1	0.20224	0.253	0.101	6.29048e-80	2.03088e-75	2.505
Hdac4	0.252686	0.324	0.156	9.4474e-80	3.05009e-75	2.077
Tbc1d14	0.280932	0.489	0.301	1.90614e-79	6.15397e-75	1.625
Atp8a1	0.29043	0.641	0.462	5.01363e-79	1.61865e-74	1.387
Zfp36l1	0.306786	0.85	0.71	2.58836e-78	8.35651e-74	1.197
Tpd52	0.183189	0.758	0.584	2.99093e-77	9.65622e-73	1.298
Ptgds	0.228289	0.624	0.431	3.18362e-77	1.02783e-72	1.448
Klf6	0.306518	0.964	0.945	8.29723e-77	2.67876e-72	1.02
Timm10b	0.271225	0.493	0.307	9.688e-76	3.12777e-71	1.606
Ifitm3	0.24392	0.261	0.113	2.20949e-75	7.13335e-71	2.31
Stk17b	0.285004	0.688	0.515	1.65809e-73	5.35313e-69	1.336
Nt5c	0.246513	0.372	0.202	5.01361e-73	1.61864e-68	1.842
Dleu2	0.289152	0.867	0.743	1.53082e-72	4.94227e-68	1.167
Cd86	0.135745	0.892	0.759	8.6532e-72	2.79369e-67	1.175
Arrb2	0.255566	0.703	0.534	2.8741e-71	9.27903e-67	1.316
Rpl3	0.186592	0.977	0.949	6.54742e-71	2.11383e-66	1.03
Tha1	0.224966	0.263	0.117	6.06146e-70	1.95694e-65	2.248
Mia2	0.219012	0.666	0.483	6.07001e-70	1.9597e-65	1.379
Bola2	0.16288	0.403	0.249	5.30294e-69	1.71205e-64	1.618
Exosc8	0.250999	0.463	0.286	5.7034e-69	1.84134e-64	1.619
Ifi30	0.133273	0.658	0.493	1.62271e-67	5.23891e-63	1.335
Alg5	0.240739	0.567	0.388	2.97787e-67	9.61406e-63	1.461
Maml3	0.251256	0.541	0.359	6.62584e-67	2.13915e-62	1.507
Dok3	0.222993	0.341	0.179	9.39947e-67	3.03462e-62	1.905
Man2a1	0.121176	0.295	0.165	9.84268e-67	3.17771e-62	1.788
Ric8a	0.234905	0.382	0.218	2.36601e-66	7.63867e-62	1.752
Dusp6	0.307738	0.698	0.532	3.65009e-66	1.17843e-61	1.312
Ctsl	0.110861	0.989	0.976	3.70099e-66	1.19487e-61	1.013
Rpain	0.221843	0.348	0.189	9.29285e-66	3.0002e-61	1.841
Nfkbiz	0.294587	0.903	0.851	3.89796e-65	1.25846e-60	1.061
Pck2	0.220187	0.27	0.126	5.47424e-65	1.76736e-60	2.143
Pfkfb3	0.162514	0.716	0.55	8.10592e-65	2.617e-60	1.302
Il17ra	0.227225	0.596	0.422	9.45678e-65	3.05312e-60	1.412
Slc3a2	0.222494	0.937	0.862	2.46043e-64	7.94348e-60	1.087
Adipor1	0.249144	0.684	0.533	6.32532e-64	2.04213e-59	1.283
Klf4	0.36293	0.909	0.852	1.0365e-63	3.34633e-59	1.067
Cdkn1a	0.215678	0.745	0.57	1.3887e-63	4.48341e-59	1.307
Rabac1	0.214183	0.816	0.674	3.01423e-63	9.73143e-59	1.211
H3f3b	0.242908	0.998	0.988	4.09428e-63	1.32184e-58	1.01
Fcer1g	0.188062	0.989	0.967	5.5499e-62	1.79179e-57	1.023
Hfe	0.23597	0.535	0.359	8.7287e-62	2.81806e-57	1.49
Cd81	0.14204	0.992	0.965	1.82789e-61	5.90136e-57	1.028
Atf6	0.245573	0.524	0.354	7.00276e-61	2.26084e-56	1.48
Map11	0.209133	0.474	0.301	4.04042e-60	1.30445e-55	1.575
2023-03-01	0.217152	0.623	0.447	1.78464e-59	5.76171e-55	1.394
Picalm	0.187672	0.953	0.906	2.74295e-59	8.85562e-55	1.052
Gpr146	0.226944	0.386	0.228	2.23083e-58	7.20224e-54	1.693
Eva1b	0.201906	0.281	0.141	2.33015e-58	7.5229e-54	1.993
Gm10076	0.239042	0.82	0.715	4.21174e-58	1.35976e-53	1.147
Atp6v0a1	0.246376	0.457	0.298	2.07521e-57	6.69982e-53	1.534
Spsb1	0.217061	0.329	0.182	4.68707e-57	1.51322e-52	1.808
Vars	0.199248	0.324	0.179	5.06307e-57	1.63461e-52	1.81
Sowahc	0.138275	0.549	0.396	9.15048e-57	2.95423e-52	1.386
Herc4	0.213351	0.373	0.219	4.45436e-56	1.43809e-51	1.703
Rab4b	0.215047	0.513	0.352	7.50314e-56	2.42239e-51	1.457
Txnip	0.250009	0.873	0.754	3.66031e-55	1.18173e-50	1.158
Tlr7	0.202155	0.748	0.594	4.59375e-55	1.48309e-50	1.259
Ifi204	0.162235	0.267	0.144	7.60791e-55	2.45621e-50	1.854
Jun	0.242335	0.982	0.962	2.88912e-54	9.32754e-50	1.021
Rgs1	0.293964	0.885	0.787	4.85981e-54	1.56899e-49	1.125
Rbm3	0.167373	0.938	0.862	4.87818e-54	1.57492e-49	1.088
Tmem63a	0.221958	0.506	0.343	8.62821e-54	2.78562e-49	1.475
Rassf2	0.209178	0.568	0.404	3.12082e-53	1.00756e-48	1.406
Pag1	0.199452	0.752	0.603	3.78431e-53	1.22177e-48	1.247
Apobec1	0.124434	0.3	0.179	7.76689e-53	2.50754e-48	1.676
Gm20186	0.222493	0.362	0.213	1.80418e-52	5.82478e-48	1.7
Nop56	0.249394	0.655	0.525	4.44639e-52	1.43552e-47	1.248
Pou2f2	0.218432	0.782	0.638	1.86739e-51	6.02888e-47	1.226
H2-K1	0.215341	0.97	0.93	2.0054e-51	6.47442e-47	1.043
Irf2bp2	0.197724	0.777	0.635	5.89815e-51	1.90422e-46	1.224
Ccl12	0.531226	0.511	0.452	6.92263e-51	2.23497e-46	1.131
Pon2	0.147938	0.453	0.306	1.12544e-50	3.63347e-46	1.48
Bmp2k	0.216117	0.845	0.746	1.36779e-50	4.41589e-46	1.133
Atf3	0.111637	0.964	0.948	1.68359e-50	5.43546e-46	1.017
Eci2	0.192533	0.465	0.311	4.81765e-50	1.55538e-45	1.495
Ube2h	0.181253	0.608	0.451	7.04961e-50	2.27597e-45	1.348
Tigd2	0.233144	0.489	0.338	9.71665e-50	3.13702e-45	1.447
Jdp2	0.119854	0.453	0.322	1.06716e-49	3.44532e-45	1.407
Preb	0.191625	0.371	0.226	1.3615e-49	4.39561e-45	1.642
Slc12a9	0.186719	0.391	0.242	2.30616e-49	7.44543e-45	1.616
Nupr1	0.266686	0.348	0.215	3.28481e-49	1.0605e-44	1.619
Mtus1	0.140255	0.525	0.374	4.19575e-49	1.3546e-44	1.404
Anapc16	0.210405	0.54	0.389	1.76407e-48	5.69529e-44	1.388
Sidt2	0.18832	0.358	0.216	1.932e-48	6.23746e-44	1.657
Lars	0.209627	0.405	0.262	2.55213e-48	8.23954e-44	1.546
Tor2a	0.195767	0.383	0.24	2.93736e-48	9.48325e-44	1.596
Zfas1	0.237732	0.479	0.338	3.19347e-48	1.03101e-43	1.417
Tnfsf12	0.165964	0.385	0.245	4.5618e-48	1.47278e-43	1.571
Eif2s2	0.208677	0.819	0.697	4.94971e-48	1.59802e-43	1.175
Pgd	0.165932	0.533	0.385	6.43385e-48	2.07717e-43	1.384
Ski	0.20366	0.764	0.639	1.08795e-47	3.51245e-43	1.196
Abcd2	0.239393	0.477	0.336	1.81297e-47	5.85316e-43	1.42
Rps8	0.143034	0.984	0.963	2.90095e-47	9.36571e-43	1.022
Rps9	0.134052	0.986	0.962	4.91748e-47	1.58761e-42	1.025
Gm26532	0.277857	0.498	0.361	5.80621e-47	1.87454e-42	1.38
Slc1a3	0.203132	0.566	0.41	1.2056e-46	3.89228e-42	1.38
Snhg6	0.147904	0.289	0.167	1.58295e-46	5.11054e-42	1.731
Snx1	0.181149	0.393	0.252	1.9501e-46	6.29589e-42	1.56
Adora3	0.208132	0.348	0.216	4.18614e-46	1.35149e-41	1.611
Eif4a2	0.176802	0.828	0.716	5.3963e-46	1.7422e-41	1.156
Klf2	0.303184	0.924	0.859	5.61917e-46	1.81415e-41	1.076
2410006H16Rik	0.18485	0.853	0.747	6.35627e-46	2.05212e-41	1.142
Ubald2	0.177342	0.575	0.426	1.2294e-45	3.96912e-41	1.35
Plk3	0.22333	0.528	0.38	1.39478e-45	4.50305e-41	1.389
Rnf149	0.0652573	0.351	0.253	1.84974e-45	5.97189e-41	1.387
Arrdc3	0.183727	0.582	0.431	6.32582e-45	2.04229e-40	1.35
Impdh2	0.203494	0.466	0.322	7.7131e-45	2.49017e-40	1.447
Irs2	0.128302	0.376	0.254	1.32955e-44	4.29246e-40	1.48
Zyx	0.167321	0.486	0.342	1.47444e-44	4.76022e-40	1.421
Wnk1	0.18325	0.914	0.837	2.43898e-44	7.87425e-40	1.092
Vgll4	0.183902	0.486	0.339	2.71764e-44	8.77388e-40	1.434
Rhob	0.176065	0.968	0.946	4.55911e-44	1.47191e-39	1.023
Sptlc2	0.205321	0.495	0.358	5.01603e-44	1.61943e-39	1.383
Irf2	0.191407	0.669	0.523	6.33633e-44	2.04568e-39	1.279
Tsc22d4	0.189445	0.776	0.657	8.75332e-44	2.82601e-39	1.181
Ccnd3	0.168113	0.4	0.259	3.95813e-43	1.27788e-38	1.544
Hist1h2bc	0.30656	0.641	0.523	4.52484e-43	1.46084e-38	1.226
Nlrp3	0.22002	0.783	0.659	5.2271e-43	1.68757e-38	1.188
Rbpj	0.0960599	0.632	0.502	6.27041e-43	2.0244e-38	1.259
Tagln2	0.179193	0.501	0.357	7.16506e-43	2.31324e-38	1.403
Serp1	0.194855	0.544	0.408	1.66289e-42	5.36865e-38	1.333
Ubb	0.115979	0.996	0.989	2.40857e-42	7.77607e-38	1.007
Tra2a	0.154278	0.855	0.746	3.46779e-42	1.11957e-37	1.146
Tspo	0.149549	0.503	0.369	3.55922e-42	1.14909e-37	1.363
Rps25	0.130403	0.943	0.907	3.76959e-42	1.21701e-37	1.04
Apobec3	0.177543	0.47	0.326	3.78889e-42	1.22324e-37	1.442
Igf1r	0.213958	0.464	0.324	4.92138e-42	1.58887e-37	1.432
Dusp1	0.238569	0.962	0.921	5.23712e-42	1.6908e-37	1.045
Fos	0.218119	0.972	0.94	7.02746e-42	2.26881e-37	1.034
Ipmk	0.155054	0.304	0.183	8.54209e-42	2.75781e-37	1.661
Hebp1	0.168101	0.314	0.187	1.41996e-41	4.58436e-37	1.679
Cirbp	0.172844	0.593	0.447	2.12448e-41	6.85888e-37	1.327
Abca1	0.175642	0.728	0.593	2.654e-41	8.56843e-37	1.228
Kif2a	0.179402	0.382	0.251	1.09974e-40	3.55052e-36	1.522
Frrs1	0.173735	0.575	0.432	1.54751e-40	4.99613e-36	1.331
Jund	0.200127	0.977	0.961	1.974e-40	6.37304e-36	1.017
Atic	0.164949	0.277	0.16	3.68762e-40	1.19055e-35	1.731
Ap1s2	0.20635	0.328	0.212	3.93703e-40	1.27107e-35	1.547
Rab24	0.150412	0.368	0.24	4.74183e-40	1.5309e-35	1.533
Nars	0.179155	0.781	0.662	9.54986e-40	3.08317e-35	1.18
Snhg1	0.208738	0.653	0.525	1.02287e-39	3.30235e-35	1.244
Nme2	0.184344	0.825	0.729	1.28584e-39	4.15135e-35	1.132
Tcf7l2	0.201216	0.52	0.382	1.47041e-39	4.74723e-35	1.361
Hagh	0.111047	0.307	0.197	1.50615e-39	4.86262e-35	1.558
Ncoa2	0.155249	0.287	0.17	2.16641e-39	6.99426e-35	1.688
Tomm40	0.198831	0.448	0.326	2.55935e-39	8.26286e-35	1.374
Slc31a2	0.156194	0.265	0.15	2.5779e-39	8.32276e-35	1.767
Eef1a1	0.0599506	0.996	0.992	3.44417e-39	1.11195e-34	1.004
Ntpcr	0.174589	0.6	0.458	7.49618e-39	2.42014e-34	1.31
Ier5	0.174531	0.955	0.917	1.30014e-38	4.1975e-34	1.041
Rpl12	0.154759	0.943	0.907	1.32949e-38	4.29226e-34	1.04
Tcf4	0.191654	0.734	0.615	1.73239e-38	5.59301e-34	1.193
Ncln	0.156935	0.394	0.266	2.35267e-38	7.59558e-34	1.481
Slc31a1	0.134346	0.344	0.228	4.40414e-38	1.42188e-33	1.509
C1qa	0.0639954	0.999	0.995	4.89413e-38	1.58007e-33	1.004
Echs1	0.130767	0.367	0.245	6.45453e-38	2.08385e-33	1.498
Mcl1	0.0906269	0.955	0.926	1.0553e-37	3.40705e-33	1.031
Cir1	0.129739	0.335	0.219	2.4142e-37	7.79423e-33	1.53
Pnpla7	0.197343	0.459	0.328	4.46049e-37	1.44007e-32	1.399
Sipa1	0.155584	0.676	0.539	5.24521e-37	1.69342e-32	1.254
Cd164	0.182887	0.86	0.774	5.36398e-37	1.73176e-32	1.111
Mxd4	0.0915292	0.32	0.216	8.56658e-37	2.76572e-32	1.481
Flna	0.0294475	0.258	0.187	9.15629e-37	2.95611e-32	1.38
Lmo4	0.198059	0.458	0.333	9.45995e-37	3.05414e-32	1.375
Sys1	0.14319	0.454	0.326	1.11601e-36	3.60305e-32	1.393
Hist1h2ap	0.219459	0.341	0.218	1.36136e-36	4.39516e-32	1.564
Stmn1	0.132896	0.508	0.378	1.60665e-36	5.18707e-32	1.344
Abr	0.125045	0.353	0.239	1.73288e-36	5.59461e-32	1.477
Inafm1	0.151536	0.29	0.178	3.19829e-36	1.03257e-31	1.629
Hspa1a	0.317979	0.691	0.614	4.5642e-36	1.47355e-31	1.125
Tmem87b	0.184497	0.391	0.265	5.01147e-36	1.61795e-31	1.475
Rps15	0.124401	0.88	0.81	5.74597e-36	1.85509e-31	1.086
Cnppd1	0.168569	0.376	0.252	5.96435e-36	1.92559e-31	1.492
Ciao2a	0.0227079	0.286	0.219	8.14402e-36	2.6293e-31	1.306
Ctdsp2	0.111925	0.268	0.166	1.13251e-35	3.65631e-31	1.614
Jak1	0.150999	0.85	0.748	2.59633e-35	8.38225e-31	1.136
Iars	0.162723	0.27	0.162	3.09585e-35	9.99494e-31	1.667
Rps26	0.144572	0.938	0.903	5.14991e-35	1.66265e-30	1.039
Creb3l2	0.168031	0.346	0.227	5.15079e-35	1.66293e-30	1.524
Pa2g4	0.177979	0.465	0.343	5.28121e-35	1.70504e-30	1.356
Psma6	0.162733	0.543	0.413	6.14e-35	1.9823e-30	1.315
Atg2a	0.136235	0.275	0.168	8.00282e-35	2.58371e-30	1.637
Ctss	0.103454	1	0.997	8.00827e-35	2.58547e-30	1.003
Rps18	0.127892	0.974	0.946	1.45642e-34	4.70205e-30	1.03
Rab5if	0.176614	0.576	0.453	1.54616e-34	4.99178e-30	1.272
Psen2	0.147686	0.257	0.153	1.56212e-34	5.04329e-30	1.68
Fcho2	0.151652	0.632	0.506	1.80845e-34	5.83858e-30	1.249
Rbm47	0.0335414	0.583	0.481	2.61529e-34	8.44346e-30	1.212
Hck	0.18248	0.644	0.528	3.04593e-34	9.83379e-30	1.22
Ypel3	0.104215	0.543	0.422	3.08633e-34	9.96422e-30	1.287
Lgals3bp	0.148287	0.457	0.334	3.29882e-34	1.06502e-29	1.368
Arhgap45	0.157958	0.635	0.506	3.57187e-34	1.15318e-29	1.255
Paip2	0.123592	0.541	0.414	4.95085e-34	1.59838e-29	1.307
Yipf3	0.141366	0.396	0.273	5.62538e-34	1.81615e-29	1.451
Hdgf	0.0136514	0.392	0.325	5.96429e-34	1.92557e-29	1.206
Anapc5	0.132939	0.36	0.244	6.86977e-34	2.21791e-29	1.475
St3gal6	0.15812	0.764	0.647	1.08286e-33	3.496e-29	1.181
Supt20	0.171477	0.47	0.344	1.36738e-33	4.4146e-29	1.366
Aig1	0.0472319	0.409	0.32	1.8117e-33	5.84907e-29	1.278
Plin2	0.167327	0.381	0.26	1.82714e-33	5.89894e-29	1.465
Hmgb1	0.101783	0.891	0.814	1.83624e-33	5.92829e-29	1.095
Rpl14	0.128951	0.911	0.848	2.05863e-33	6.64629e-29	1.074
Gatm	0.184593	0.48	0.356	2.56629e-33	8.28528e-29	1.348
Tuba1a	0.175529	0.716	0.6	5.4041e-33	1.74472e-28	1.193
Hmgb2	0.102728	0.868	0.77	5.83005e-33	1.88223e-28	1.127
Tnrc6b	0.115658	0.52	0.395	8.33314e-33	2.69035e-28	1.316
Scamp1	0.144684	0.327	0.213	1.1606e-32	3.74699e-28	1.535
Anp32b	0.167457	0.623	0.496	1.16103e-32	3.74838e-28	1.256
Zfp652	0.0978407	0.528	0.411	1.78387e-32	5.75922e-28	1.285
Cers2	0.167368	0.55	0.429	2.1805e-32	7.03974e-28	1.282
2810013P06Rik	0.216443	0.562	0.436	3.08247e-32	9.95174e-28	1.289
Ranbp1	0.175782	0.566	0.444	4.11361e-32	1.32808e-27	1.275
Tpgs1	0.153531	0.281	0.176	4.22485e-32	1.36399e-27	1.597
Gpcpd1	0.169616	0.466	0.345	5.33167e-32	1.72133e-27	1.351
Cebpg	0.160992	0.502	0.377	8.00638e-32	2.58486e-27	1.332
Socs3	0.106869	0.789	0.674	8.08348e-32	2.60975e-27	1.171
Dusp16	0.0997235	0.388	0.282	1.3611e-31	4.39433e-27	1.376
Mrpl2	0.104555	0.263	0.17	1.36639e-31	4.41138e-27	1.547
Mrpl52	0.15196	0.658	0.546	1.36828e-31	4.41751e-27	1.205
Sesn2	0.195754	0.301	0.198	1.65094e-31	5.33006e-27	1.52
Srm	0.171167	0.389	0.293	2.24453e-31	7.24645e-27	1.328
Arid5a	0.195417	0.571	0.453	2.30559e-31	7.44359e-27	1.26
Nrip1	0.152053	0.778	0.666	5.6159e-31	1.81309e-26	1.168
Ddit3	0.209247	0.693	0.607	6.4453e-31	2.08086e-26	1.142
Rps6ka1	0.0228611	0.507	0.419	8.628e-31	2.78555e-26	1.21
Il6ra	0.156374	0.838	0.749	9.97088e-31	3.2191e-26	1.119
AU020206	0.122724	0.284	0.181	1.1159e-30	3.60268e-26	1.569
Pfdn6	0.122341	0.283	0.18	1.33797e-30	4.31964e-26	1.572
Tmx4	0.290355	0.784	0.698	2.91142e-30	9.39952e-26	1.123
Osm	0.297154	0.381	0.299	3.90306e-30	1.2601e-25	1.274
Edem2	0.168953	0.595	0.482	5.53336e-30	1.78645e-25	1.234
H2-Q6	0.216832	0.454	0.355	6.84451e-30	2.20975e-25	1.279
Gars	0.135755	0.317	0.212	7.37047e-30	2.37956e-25	1.495
Tmem104	0.136092	0.512	0.391	1.37535e-29	4.4403e-25	1.309
4932438A13Rik	0.0510778	0.337	0.255	1.44986e-29	4.68086e-25	1.322
Mettl1	0.145061	0.252	0.154	1.47935e-29	4.77609e-25	1.636
Nuak2	0.148977	0.35	0.238	2.05743e-29	6.64241e-25	1.471
Lifr	0.132698	0.396	0.281	2.30597e-29	7.44483e-25	1.409
Eif3g	0.144426	0.44	0.324	9.36111e-29	3.02223e-24	1.358
Tbc1d9	0.171111	0.531	0.417	1.10541e-28	3.56882e-24	1.273
Mfsd10	0.136675	0.294	0.193	1.13218e-28	3.65524e-24	1.523
Stat3	0.132122	0.786	0.685	1.36744e-28	4.41479e-24	1.147
Dab2	0.113607	0.274	0.18	1.55681e-28	5.02615e-24	1.522
Diaph1	0.0752856	0.258	0.18	1.68535e-28	5.44115e-24	1.433
Junb	0.140268	0.972	0.95	2.37258e-28	7.65988e-24	1.023
Hist1h1e	0.211072	0.479	0.362	2.50257e-28	8.07954e-24	1.323
Mif4gd	0.139953	0.309	0.204	3.18979e-28	1.02982e-23	1.515
Map1lc3b	0.153261	0.71	0.609	3.72563e-28	1.20282e-23	1.166
Pald1	0.101331	0.466	0.356	4.37601e-28	1.41279e-23	1.309
Tprgl	0.142386	0.435	0.321	7.0195e-28	2.26624e-23	1.355
Mrpl24	0.128023	0.415	0.302	7.35015e-28	2.373e-23	1.374
Rpl13a	0.109377	0.955	0.919	9.30888e-28	3.00537e-23	1.039
Naip2	0.142594	0.326	0.22	1.02446e-27	3.30745e-23	1.482
Rps2	0.0816468	0.984	0.964	1.27012e-27	4.10057e-23	1.021
Lnpep	0.120085	0.549	0.435	1.45928e-27	4.71127e-23	1.262
Ilk	0.1432	0.464	0.35	1.75616e-27	5.66975e-23	1.326
Bnip3l	0.14254	0.528	0.412	2.2086e-27	7.13046e-23	1.282
Atp1a1	0.0934057	0.703	0.6	2.20934e-27	7.13287e-23	1.172
Wbp1l	0.137076	0.309	0.207	3.01863e-27	9.74563e-23	1.493
Lamtor4	0.0688458	0.559	0.458	3.52158e-27	1.13694e-22	1.221
Trappc1	0.0547979	0.251	0.184	3.80852e-27	1.22958e-22	1.364
Hipk1	0.0451443	0.348	0.272	4.00638e-27	1.29346e-22	1.279
Ubtf	0.103501	0.317	0.219	4.37874e-27	1.41368e-22	1.447
Rassf5	0.148364	0.358	0.25	4.82315e-27	1.55715e-22	1.432
Dctpp1	0.1097	0.295	0.198	5.35358e-27	1.7284e-22	1.49
Lman2	0.133386	0.532	0.423	5.79277e-27	1.8702e-22	1.258
Arpp19	0.0137316	0.482	0.417	5.80063e-27	1.87273e-22	1.156
Clk1	0.0427637	0.924	0.868	5.98436e-27	1.93205e-22	1.065
Rpsa	0.0733612	0.979	0.959	6.31864e-27	2.03997e-22	1.021
Mrpl57	0.0992602	0.254	0.165	6.87582e-27	2.21986e-22	1.539
Hist1h4d	0.14008	0.375	0.268	8.05618e-27	2.60094e-22	1.399
Rpl23a	0.0755731	0.836	0.772	8.18773e-27	2.64341e-22	1.083
Rack1	0.0875674	0.943	0.901	9.21205e-27	2.97411e-22	1.047
Fam49b	0.109731	0.878	0.801	9.3335e-27	3.01332e-22	1.096
Apoe	0.370396	0.785	0.688	1.00954e-26	3.25929e-22	1.141
Zfp36	0.120392	0.96	0.922	1.16357e-26	3.7566e-22	1.041
Rrbp1	0.0904564	0.972	0.943	1.40413e-26	4.53324e-22	1.031
Fam168a	0.132851	0.378	0.269	1.48746e-26	4.80226e-22	1.405
Washc2	0.11645	0.595	0.49	1.58289e-26	5.11036e-22	1.214
Zscan26	0.134903	0.415	0.303	1.6116e-26	5.20304e-22	1.37
Lsm4	0.0716867	0.356	0.269	2.65547e-26	8.5732e-22	1.323
Top1	0.127012	0.897	0.83	4.24549e-26	1.37066e-21	1.081
Arhgap12	0.146662	0.364	0.258	4.62145e-26	1.49204e-21	1.411
Il16	0.123545	0.299	0.199	6.66456e-26	2.15165e-21	1.503
Vapa	0.109048	0.884	0.807	6.89925e-26	2.22742e-21	1.095
Exosc5	0.105596	0.303	0.206	6.91735e-26	2.23327e-21	1.471
Zcchc7	0.123161	0.583	0.469	8.77324e-26	2.83244e-21	1.243
Mbd2	0.101401	0.285	0.194	1.01581e-25	3.27956e-21	1.469
Srsf2	0.0260954	0.886	0.808	1.11682e-25	3.60565e-21	1.097
Synj1	0.0501663	0.359	0.281	1.11735e-25	3.60735e-21	1.278
Vmp1	0.093986	0.552	0.449	1.26137e-25	4.07233e-21	1.229
Ybx3	0.151333	0.309	0.213	1.27819e-25	4.12664e-21	1.451
Clcc1	0.107903	0.252	0.162	1.75831e-25	5.6767e-21	1.556
Sirt7	0.118736	0.415	0.311	1.99637e-25	6.44529e-21	1.334
Stab1	0.116483	0.671	0.559	2.02657e-25	6.54277e-21	1.2
Tent5a	0.144516	0.56	0.445	2.15676e-25	6.96311e-21	1.258
Cybc1	0.129754	0.372	0.264	2.70151e-25	8.72184e-21	1.409
Mrps34	0.119332	0.287	0.192	2.79799e-25	9.03331e-21	1.495
Ugcg	0.0919682	0.427	0.329	3.10256e-25	1.00166e-20	1.298
Dusp12	0.132794	0.26	0.168	3.46872e-25	1.11988e-20	1.548
Gsto1	0.0652864	0.283	0.209	3.92979e-25	1.26873e-20	1.354
Vrk3	0.125167	0.278	0.182	4.29073e-25	1.38526e-20	1.527
Ndufa12	0.120208	0.394	0.296	4.36641e-25	1.4097e-20	1.331
Selenos	0.141168	0.763	0.667	4.36765e-25	1.4101e-20	1.144
Cysltr1	0.123049	0.289	0.193	4.50187e-25	1.45343e-20	1.497
Plp1	0.0954528	0.806	0.711	4.75582e-25	1.53542e-20	1.134
Ap2s1	0.0788778	0.38	0.292	5.3431e-25	1.72502e-20	1.301
Map3k8	0.03651	0.46	0.379	6.33001e-25	2.04364e-20	1.214
Uba52	0.0787165	0.874	0.813	6.57024e-25	2.1212e-20	1.075
Gpi1	0.128033	0.567	0.462	7.996e-25	2.58151e-20	1.227
Cebpa	0.187443	0.692	0.607	8.5084e-25	2.74694e-20	1.14
Dnajc1	0.124861	0.418	0.31	8.66093e-25	2.79618e-20	1.348
Xpa	0.119205	0.263	0.17	8.75871e-25	2.82775e-20	1.547
Ulk2	0.085944	0.493	0.393	1.06261e-24	3.43062e-20	1.254
Gnl3	0.0905859	0.683	0.577	1.06274e-24	3.43107e-20	1.184
Hmgcl	0.12447	0.392	0.29	1.08895e-24	3.51569e-20	1.352
Csad	0.131225	0.283	0.188	1.42757e-24	4.6089e-20	1.505
Hhex	0.14562	0.461	0.349	1.5668e-24	5.05842e-20	1.321
Zfhx3	0.0182529	0.892	0.818	1.60511e-24	5.18209e-20	1.09
Fosl2	0.127376	0.313	0.217	1.60801e-24	5.19146e-20	1.442
Srsf3	0.0963346	0.924	0.859	1.75536e-24	5.66718e-20	1.076
Fbxl20	0.116175	0.252	0.161	2.66644e-24	8.60859e-20	1.565
Rtn3	0.13146	0.689	0.594	2.88743e-24	9.32206e-20	1.16
Slc9a3r1	0.133033	0.468	0.359	2.98065e-24	9.62302e-20	1.304
Tbc1d9b	0.119168	0.311	0.213	3.25927e-24	1.05226e-19	1.46
Osbpl9	0.136313	0.412	0.305	3.48245e-24	1.12431e-19	1.351
Rps27l	0.0859862	0.504	0.413	3.69253e-24	1.19213e-19	1.22
Vps36	0.117234	0.307	0.212	4.51954e-24	1.45913e-19	1.448
Tcn2	0.128744	0.784	0.694	4.62651e-24	1.49367e-19	1.13
Ncf1	0.129165	0.717	0.615	4.98232e-24	1.60854e-19	1.166
Mast3	0.0940926	0.333	0.241	5.02656e-24	1.62283e-19	1.382
Prpf19	0.0934192	0.305	0.214	7.29079e-24	2.35383e-19	1.425
Lrp10	0.117494	0.46	0.355	8.84703e-24	2.85626e-19	1.296
Pten	0.122353	0.657	0.552	9.55048e-24	3.08337e-19	1.19
Polr2a	0.112556	0.458	0.357	1.0835e-23	3.49807e-19	1.283
Mknk1	0.138621	0.509	0.4	1.28032e-23	4.1335e-19	1.272
Nipa2	0.0694783	0.458	0.377	1.35262e-23	4.36694e-19	1.215
Pnrc1	0.100121	0.916	0.844	1.37875e-23	4.4513e-19	1.085
Cr1l	0.0788497	0.462	0.371	1.38273e-23	4.46415e-19	1.245
Imp3	0.120778	0.319	0.224	1.92545e-23	6.21632e-19	1.424
Polr2e	0.133119	0.517	0.407	1.99346e-23	6.4359e-19	1.27
Rpl36	0.10972	0.944	0.905	2.16285e-23	6.98277e-19	1.043
Kdsr	0.0884803	0.255	0.176	2.60076e-23	8.39655e-19	1.449
Wdr12	0.133827	0.286	0.199	2.73952e-23	8.84454e-19	1.437
2610507B11Rik	0.0532317	0.273	0.204	2.80333e-23	9.05056e-19	1.338
Ptk2b	0.00639994	0.506	0.438	2.83158e-23	9.14175e-19	1.155
Rer1	0.13777	0.606	0.505	4.01892e-23	1.29751e-18	1.2
Myc	0.189172	0.326	0.234	4.22485e-23	1.36399e-18	1.393
Crebrf	0.0526107	0.333	0.257	4.23967e-23	1.36878e-18	1.296
Plod1	0.065196	0.527	0.437	5.13861e-23	1.659e-18	1.206
Hk2	0.0983569	0.669	0.568	5.7264e-23	1.84877e-18	1.178
Fosb	0.18871	0.926	0.886	6.81207e-23	2.19928e-18	1.045
Erlec1	0.0937212	0.355	0.261	7.50037e-23	2.4215e-18	1.36
Srpr	0.101769	0.551	0.449	9.49482e-23	3.0654e-18	1.227
Znrf1	0.136266	0.463	0.358	1.14775e-22	3.70552e-18	1.293
Dennd4a	0.066101	0.813	0.742	1.21619e-22	3.92648e-18	1.096
Snx18	0.145994	0.67	0.572	1.2451e-22	4.01982e-18	1.171
Ldha	0.143491	0.66	0.556	1.43378e-22	4.62895e-18	1.187
Rcsd1	0.0772475	0.519	0.424	1.75152e-22	5.65478e-18	1.224
Gns	0.0636189	0.868	0.806	1.87542e-22	6.05479e-18	1.077
Filip1l	0.112346	0.474	0.37	2.00045e-22	6.45845e-18	1.281
Rassf3	0.109857	0.34	0.248	2.03055e-22	6.55564e-18	1.371
Supt4a	0.109505	0.491	0.387	2.07746e-22	6.70709e-18	1.269
Atad3a	0.122538	0.286	0.195	2.15169e-22	6.94673e-18	1.467
Nfe2l2	0.061485	0.806	0.725	3.11776e-22	1.00657e-17	1.112
Snrpb	0.120846	0.726	0.629	3.16675e-22	1.02238e-17	1.154
Ilf2	0.0983781	0.337	0.249	3.55168e-22	1.14666e-17	1.353
Tmem179b	0.104046	0.3	0.209	3.79408e-22	1.22492e-17	1.435
Lyl1	0.124843	0.508	0.4	3.90293e-22	1.26006e-17	1.27
Egr1	0.126325	0.961	0.927	4.09368e-22	1.32164e-17	1.037
Dek	0.0799446	0.58	0.492	4.31604e-22	1.39343e-17	1.179
Pdcd6	0.115568	0.354	0.257	4.61816e-22	1.49097e-17	1.377
Coro1c	0.0782388	0.398	0.313	4.6908e-22	1.51443e-17	1.272
Ssbp4	0.0978542	0.539	0.438	4.7537e-22	1.53473e-17	1.231
Fermt3	0.0883488	0.795	0.703	4.9232e-22	1.58945e-17	1.131
Lars2	0.00920632	0.94	0.89	5.71274e-22	1.84436e-17	1.056
Abcg1	0.0755383	0.529	0.435	5.72156e-22	1.8472e-17	1.216
Eif1ad	0.100033	0.272	0.187	6.72335e-22	2.17063e-17	1.455
Psen1	0.0792051	0.386	0.301	6.89357e-22	2.22559e-17	1.282
Rnpep	0.0869988	0.351	0.264	7.51185e-22	2.4252e-17	1.33
Tex261	0.0995984	0.51	0.409	7.7625e-22	2.50612e-17	1.247
Rpl31	0.014536	0.782	0.721	7.8059e-22	2.52013e-17	1.085
Rpl18	0.0906022	0.979	0.95	7.8344e-22	2.52934e-17	1.031
Osbpl11	0.130759	0.52	0.413	7.93302e-22	2.56118e-17	1.259
Ube2b	0.0740904	0.628	0.535	8.08969e-22	2.61176e-17	1.174
Creb3	0.11977	0.341	0.245	8.34673e-22	2.69474e-17	1.392
0610040J01Rik	0.0557768	0.334	0.258	8.6049e-22	2.77809e-17	1.295
Sec11a	0.117164	0.531	0.431	8.88523e-22	2.8686e-17	1.232
Rbm26	0.0883935	0.688	0.59	9.31476e-22	3.00727e-17	1.166
Fam111a	0.121463	0.251	0.165	1.00411e-21	3.24176e-17	1.521
Maf1	0.124804	0.317	0.223	1.15558e-21	3.73078e-17	1.422
Leprot	0.0724941	0.422	0.337	1.40336e-21	4.53075e-17	1.252
Paics	0.085677	0.287	0.209	1.5661e-21	5.05614e-17	1.373
Rpl27	0.127202	0.936	0.897	1.64808e-21	5.32083e-17	1.043
Mat2a	0.0776051	0.76	0.665	2.19844e-21	7.09768e-17	1.143
Mcmbp	0.105122	0.284	0.199	2.84075e-21	9.17135e-17	1.427
Uqcrq	0.000716312	0.533	0.478	2.9733e-21	9.59931e-17	1.115
Mat2b	0.0825627	0.329	0.243	3.282e-21	1.05959e-16	1.354
Tbc1d15	0.115693	0.528	0.428	3.37781e-21	1.09053e-16	1.234
Banf1	0.119718	0.258	0.174	3.76302e-21	1.21489e-16	1.483
Gorasp2	0.0810092	0.306	0.233	3.77736e-21	1.21952e-16	1.313
Stk19	0.0886464	0.268	0.188	3.98102e-21	1.28527e-16	1.426
Ube2s	0.0551573	0.616	0.53	4.06067e-21	1.31099e-16	1.162
Ttc39b	0.104063	0.325	0.235	4.16425e-21	1.34443e-16	1.383
Syf2	0.0594445	0.55	0.468	4.22276e-21	1.36332e-16	1.175
Ap1b1	0.0630309	0.317	0.243	4.57333e-21	1.4765e-16	1.305
Fbxl3	0.0305417	0.391	0.331	4.84655e-21	1.56471e-16	1.181
Use1	0.0674135	0.405	0.328	5.3378e-21	1.72331e-16	1.235
Parp8	0.100618	0.265	0.181	6.40986e-21	2.06942e-16	1.464
Cux1	0.0519525	0.596	0.511	6.91112e-21	2.23126e-16	1.166
Rab5c	0.00318863	0.495	0.442	7.09665e-21	2.29115e-16	1.12
Adap2	0.0810421	0.758	0.665	7.47611e-21	2.41366e-16	1.14
Eif3c	0.131385	0.729	0.647	8.10878e-21	2.61792e-16	1.127
Akna	0.0866685	0.345	0.258	9.45549e-21	3.05271e-16	1.337
Mthfsl	0.0741233	0.285	0.213	9.55401e-21	3.08451e-16	1.338
Pik3cg	0.0811569	0.434	0.339	9.78808e-21	3.16008e-16	1.28
Rnf130	0.100509	0.804	0.716	9.85596e-21	3.182e-16	1.123
Tifa	0.0879252	0.413	0.32	1.01449e-20	3.27527e-16	1.291
Gtpbp2	0.124958	0.356	0.261	1.03654e-20	3.34647e-16	1.364
Rbx1	0.110934	0.711	0.616	1.04265e-20	3.36621e-16	1.154
Capza2	0.103971	0.929	0.889	1.05662e-20	3.4113e-16	1.045
Gpx4	0.115115	0.792	0.708	1.18949e-20	3.84027e-16	1.119
Rps6	0.0896641	0.945	0.904	1.19522e-20	3.85876e-16	1.045
Prdx6	0.0825395	0.36	0.278	1.607e-20	5.1882e-16	1.295
Ndufv2	0.0907159	0.364	0.278	1.81251e-20	5.85169e-16	1.309
Smim3	0.030245	0.342	0.28	1.82161e-20	5.88107e-16	1.221
Eprs	0.143694	0.632	0.535	2.21954e-20	7.16579e-16	1.181
Arid1a	0.0241234	0.619	0.55	2.85784e-20	9.22654e-16	1.125
Acadm	0.118202	0.341	0.248	2.86624e-20	9.25364e-16	1.375
Tbl1xr1	0.0243946	0.307	0.254	2.99928e-20	9.68317e-16	1.209
Ccdc47	0.115321	0.499	0.397	3.20465e-20	1.03462e-15	1.257
Vav1	0.12131	0.6	0.5	3.21375e-20	1.03756e-15	1.2
Rps5	0.0906647	0.969	0.936	3.646e-20	1.17711e-15	1.035
Rps16	0.0903577	0.976	0.955	4.47814e-20	1.44577e-15	1.022
Spata13	0.0996479	0.461	0.366	4.59839e-20	1.48459e-15	1.26
Ddi2	0.0955101	0.409	0.319	4.74473e-20	1.53184e-15	1.282
Eny2	0.103903	0.306	0.22	5.95212e-20	1.92164e-15	1.391
Rpl8	0.0507768	0.979	0.949	6.32757e-20	2.04285e-15	1.032
Rplp0	0.0805806	0.978	0.957	6.57201e-20	2.12177e-15	1.022
Dock4	0.103739	0.662	0.564	7.13143e-20	2.30238e-15	1.174
Smad4	0.121396	0.414	0.319	7.24101e-20	2.33776e-15	1.298
Scamp3	0.11045	0.331	0.241	7.8945e-20	2.54874e-15	1.373
Ssna1	0.114033	0.253	0.171	7.94874e-20	2.56625e-15	1.48
Tnrc6a	0.031483	0.432	0.366	8.62351e-20	2.7841e-15	1.18
Top2b	0.0149305	0.361	0.309	9.84962e-20	3.17995e-15	1.168
Pgs1	0.102026	0.425	0.33	9.93174e-20	3.20646e-15	1.288
Mrps17	0.0806931	0.3	0.22	1.27228e-19	4.10757e-15	1.364
Rpl36a	0.100317	0.882	0.824	1.37372e-19	4.43504e-15	1.07
Taok3	0.126695	0.375	0.28	1.44559e-19	4.66708e-15	1.339
Colgalt1	0.0980583	0.605	0.507	1.45929e-19	4.7113e-15	1.193
Irf3	0.124965	0.291	0.208	1.4611e-19	4.71715e-15	1.399
Capns1	0.0269278	0.449	0.384	1.62777e-19	5.25524e-15	1.169
Cttnbp2nl	0.0873318	0.687	0.591	1.67686e-19	5.41374e-15	1.162
Asxl1	0.113184	0.374	0.284	1.77029e-19	5.71537e-15	1.317
Stx5a	0.0869859	0.392	0.304	1.91385e-19	6.17886e-15	1.289
Bcap29	0.103785	0.339	0.252	2.01824e-19	6.5159e-15	1.345
Cyc1	0.112161	0.467	0.372	2.07124e-19	6.687e-15	1.255
Slc50a1	0.0356835	0.369	0.303	2.31934e-19	7.48798e-15	1.218
Soat1	0.0325597	0.397	0.334	2.36687e-19	7.64143e-15	1.189
Tnfrsf1a	0.127162	0.535	0.438	2.82484e-19	9.12001e-15	1.221
Dgkz	0.0318629	0.508	0.431	2.8461e-19	9.18864e-15	1.179
Tab2	0.0260004	0.537	0.47	2.94432e-19	9.50575e-15	1.143
Srsf7	0.0937088	0.871	0.796	3.19811e-19	1.03251e-14	1.094
Lrrc8d	0.0541716	0.311	0.242	3.20294e-19	1.03407e-14	1.285
Foxo3	0.100778	0.305	0.223	3.49023e-19	1.12682e-14	1.368
Ndufs7	0.103712	0.463	0.368	3.7453e-19	1.20917e-14	1.258
Rab14	0.116264	0.857	0.791	3.83427e-19	1.23789e-14	1.083
Adam10	0.104118	0.617	0.523	4.54499e-19	1.46735e-14	1.18
Dnm2	0.000594865	0.509	0.456	4.56131e-19	1.47262e-14	1.116
Dlst	0.123371	0.513	0.414	4.56437e-19	1.47361e-14	1.239
Chmp4b	0.0108736	0.673	0.615	4.91497e-19	1.5868e-14	1.094
Tnrc18	0.0642728	0.331	0.256	5.36539e-19	1.73222e-14	1.293
Hmox1	0.137127	0.674	0.577	5.41643e-19	1.74869e-14	1.168
Ikzf1	0.0067493	0.582	0.514	6.57827e-19	2.12379e-14	1.132
Rps27a	0.086923	0.982	0.965	6.76663e-19	2.18461e-14	1.018
Gm34455	0.156848	0.507	0.414	6.97885e-19	2.25312e-14	1.225
Mgat2	0.132193	0.442	0.348	7.28532e-19	2.35207e-14	1.27
Ralbp1	0.107686	0.449	0.352	7.60825e-19	2.45632e-14	1.276
Rpl28	0.10169	0.962	0.929	1.25573e-18	4.05412e-14	1.036
Hist1h1c	0.175338	0.476	0.383	1.348e-18	4.35203e-14	1.243
Cpeb2	0.0765027	0.468	0.383	1.37789e-18	4.44853e-14	1.222
Gpaa1	0.0934051	0.258	0.181	1.38167e-18	4.46071e-14	1.425
Iscu	0.0674697	0.53	0.447	1.42126e-18	4.58853e-14	1.186
Lgals9	0.0194581	0.491	0.431	1.43944e-18	4.64722e-14	1.139
Usp3	0.073543	0.297	0.222	1.49766e-18	4.8352e-14	1.338
Slc7a1	0.113463	0.293	0.211	1.52175e-18	4.91297e-14	1.389
Ptpmt1	0.0986309	0.334	0.25	1.65433e-18	5.34101e-14	1.336
Tcf25	0.0805977	0.749	0.667	1.68289e-18	5.4332e-14	1.123
Eapp	0.107576	0.327	0.243	1.68898e-18	5.45288e-14	1.346
Gpx1	0.0598133	0.699	0.621	1.814e-18	5.85651e-14	1.126
Aimp1	0.0546806	0.387	0.32	2.0118e-18	6.4951e-14	1.209
Hint1	0.0973146	0.695	0.617	2.09573e-18	6.76607e-14	1.126
Wdr74	0.105263	0.275	0.197	2.28572e-18	7.37945e-14	1.396
Rpl13	0.0524718	0.992	0.981	2.35112e-18	7.59059e-14	1.011
Fam91a1	0.0800016	0.477	0.391	2.41693e-18	7.80305e-14	1.22
Upf3b	0.113794	0.261	0.18	2.7214e-18	8.78605e-14	1.45
Bclaf1	0.0687368	0.727	0.644	2.73734e-18	8.83751e-14	1.129
Retreg2	0.0814651	0.287	0.211	2.75287e-18	8.88764e-14	1.36
Dnajc25	0.0931273	0.252	0.175	2.86872e-18	9.26165e-14	1.44
Ppp5c	0.104138	0.317	0.232	2.94391e-18	9.5044e-14	1.366
Lyn	0.0771498	0.911	0.849	3.66067e-18	1.18185e-13	1.073
Sars	0.115298	0.468	0.373	3.83361e-18	1.23768e-13	1.255
Tra2b	0.0648716	0.949	0.9	3.98423e-18	1.28631e-13	1.054
Ubr2	0.115183	0.374	0.284	4.09732e-18	1.32282e-13	1.317
Rsrc2	0.0902102	0.859	0.787	4.14593e-18	1.33851e-13	1.091
Glrx5	0.0924745	0.296	0.218	4.9142e-18	1.58655e-13	1.358
Tmed5	0.114659	0.776	0.696	5.60467e-18	1.80947e-13	1.115
Galnt1	0.122994	0.51	0.418	5.83927e-18	1.88521e-13	1.22
Ubn2	0.0466605	0.394	0.325	6.71025e-18	2.16641e-13	1.212
Prelid1	0.0865572	0.395	0.314	6.90626e-18	2.22969e-13	1.258
Map3k3	0.0792206	0.256	0.181	8.94504e-18	2.88791e-13	1.414
Aurkaip1	0.0994875	0.365	0.28	9.1292e-18	2.94736e-13	1.304
Tex10	0.0771205	0.278	0.206	9.7104e-18	3.135e-13	1.35
Pink1	0.117331	0.261	0.183	1.04966e-17	3.38884e-13	1.426
Ccny	0.0610362	0.297	0.232	1.08303e-17	3.49657e-13	1.28
Chic2	0.0561223	0.51	0.429	1.17573e-17	3.79585e-13	1.189
Ube2g2	0.0429894	0.336	0.276	1.18503e-17	3.82587e-13	1.217
Slc25a3	0.0394729	0.898	0.836	1.20479e-17	3.88966e-13	1.074
Rnpepl1	0.0772671	0.296	0.221	1.35342e-17	4.36953e-13	1.339
Pts	0.0613392	0.272	0.206	1.49748e-17	4.83462e-13	1.32
Rnf10	0.036899	0.374	0.312	1.52127e-17	4.91141e-13	1.199
Tgif1	0.0956756	0.566	0.477	1.65199e-17	5.33345e-13	1.187
Eif3i	0.122945	0.495	0.402	1.80942e-17	5.8417e-13	1.231
Ndufa8	0.058534	0.371	0.299	2.08811e-17	6.74146e-13	1.241
Alkbh1	0.121087	0.522	0.428	2.15806e-17	6.96729e-13	1.22
Gtf2a2	0.0407832	0.381	0.322	2.26318e-17	7.30668e-13	1.183
Kcnq1ot1	0.174552	0.485	0.391	2.31516e-17	7.47448e-13	1.24
Eif1	0.00214785	0.987	0.967	2.66733e-17	8.61148e-13	1.021
Rpl18a	0.0734727	0.989	0.974	2.99198e-17	9.65961e-13	1.015
Rpl5	0.0802659	0.913	0.866	3.03495e-17	9.79834e-13	1.054
P2ry6	0.0865583	0.583	0.492	3.06557e-17	9.89721e-13	1.185
Ndufs3	0.102433	0.402	0.315	3.67554e-17	1.18665e-12	1.276
Rplp2	0.0676383	0.971	0.952	3.85638e-17	1.24503e-12	1.02
Hnrnpf	0.00181633	0.855	0.801	4.3426e-17	1.40201e-12	1.067
H2afy	0.0950861	0.604	0.519	4.49408e-17	1.45091e-12	1.164
Kxd1	0.0842117	0.287	0.212	4.68268e-17	1.5118e-12	1.354
Tagap	0.124753	0.535	0.442	4.76915e-17	1.53972e-12	1.21
Fdx2	0.103719	0.277	0.201	4.8537e-17	1.56702e-12	1.378
Mrps24	0.0828136	0.354	0.275	6.00056e-17	1.93728e-12	1.287
Tcp1	0.00960985	0.471	0.421	8.10757e-17	2.61753e-12	1.119
Mtch2	0.0622228	0.342	0.273	8.61313e-17	2.78075e-12	1.253
Tpt1	0.0498507	0.995	0.987	9.36059e-17	3.02207e-12	1.008
Ep400	0.00941005	0.362	0.316	9.85835e-17	3.18277e-12	1.146
Spop	0.0921268	0.428	0.343	1.02193e-16	3.2993e-12	1.248
Snrnp70	0.0231152	0.746	0.674	1.21836e-16	3.93348e-12	1.107
Rp9	0.0916967	0.355	0.274	1.32899e-16	4.29064e-12	1.296
Usf2	0.0207103	0.465	0.407	1.33136e-16	4.29831e-12	1.143
H2afj	0.100075	0.361	0.276	1.3473e-16	4.34977e-12	1.308
4833420G17Rik	0.0793721	0.259	0.187	1.34774e-16	4.35117e-12	1.385
Tkt	0.124539	0.53	0.441	1.35648e-16	4.37941e-12	1.202
Gab2	0.0956099	0.291	0.213	1.3974e-16	4.51151e-12	1.366
Lrch4	0.066012	0.4	0.32	1.45649e-16	4.70227e-12	1.25
Dbndd2	0.0531488	0.302	0.238	1.50759e-16	4.86727e-12	1.269
Sdcbp	0.00857194	0.88	0.827	1.51387e-16	4.88752e-12	1.064
Ankrd11	0.0942525	0.805	0.733	1.52865e-16	4.93526e-12	1.098
Tmbim4	0.0534194	0.525	0.451	1.53938e-16	4.96989e-12	1.164
Cars	0.114618	0.252	0.181	1.59647e-16	5.15421e-12	1.392
Rps23	0.0561083	0.978	0.962	1.67308e-16	5.40155e-12	1.017
Ubxn1	0.0833753	0.581	0.498	1.72262e-16	5.56147e-12	1.167
Psmd13	0.0886918	0.368	0.291	1.80242e-16	5.81913e-12	1.265
Mrps15	0.091977	0.342	0.261	1.81307e-16	5.85351e-12	1.31
Nfu1	0.0979041	0.329	0.246	1.88196e-16	6.07591e-12	1.337
Ltc4s	0.105396	0.845	0.779	1.89642e-16	6.1226e-12	1.085
Hsbp1	0.123378	0.524	0.442	1.99222e-16	6.4319e-12	1.186
Ebp	0.0669321	0.356	0.282	2.06501e-16	6.66688e-12	1.262
Tet2	0.022499	0.388	0.334	2.1082e-16	6.80632e-12	1.162
4931406P16Rik	0.0531014	0.327	0.267	2.10823e-16	6.80642e-12	1.225
Ikbkb	0.0406334	0.345	0.284	2.42121e-16	7.81688e-12	1.215
Tpd52l2	0.0743604	0.369	0.291	2.42836e-16	7.83994e-12	1.268
Rlf	0.115873	0.536	0.449	2.61766e-16	8.45112e-12	1.194
Cltb	0.00163714	0.303	0.269	2.6661e-16	8.60749e-12	1.126
Eif3m	0.116674	0.54	0.456	2.84571e-16	9.18739e-12	1.184
Bfar	0.114266	0.32	0.241	3.03602e-16	9.80179e-12	1.328
Ankle2	0.0467982	0.292	0.233	3.10644e-16	1.00292e-11	1.253
Rffl	0.0692797	0.259	0.193	3.37606e-16	1.08996e-11	1.342
Cdk9	0.0672964	0.526	0.451	3.46061e-16	1.11726e-11	1.166
Adprh	0.122232	0.545	0.465	3.99623e-16	1.29018e-11	1.172
Psmb3	0.0601887	0.526	0.456	4.05353e-16	1.30868e-11	1.154
Trib1	0.0595125	0.625	0.54	4.05388e-16	1.30879e-11	1.157
Arpc1b	0.0504746	0.914	0.861	4.11149e-16	1.32739e-11	1.062
Adh5	0.0652704	0.392	0.32	4.14589e-16	1.3385e-11	1.225
Rpl32	0.0962242	0.968	0.945	4.39823e-16	1.41997e-11	1.024
Tmpo	0.0772921	0.282	0.212	5.31932e-16	1.71734e-11	1.33
Chd7	0.0544081	0.714	0.635	5.85518e-16	1.89035e-11	1.124
Cct2	0.0924603	0.658	0.571	5.98845e-16	1.93337e-11	1.152
Mllt10	0.0832116	0.375	0.297	6.16504e-16	1.99038e-11	1.263
Pid1	0.0851944	0.31	0.232	6.65039e-16	2.14708e-11	1.336
Polr2f	0.0899946	0.285	0.211	6.93836e-16	2.24005e-11	1.351
Tbc1d22a	0.0945393	0.359	0.279	6.96613e-16	2.24902e-11	1.287
Ppil2	0.0946989	0.275	0.199	7.19633e-16	2.32333e-11	1.382
Dnajc8	0.0883698	0.52	0.435	7.63996e-16	2.46656e-11	1.195
Cox17	0.114078	0.44	0.356	7.81832e-16	2.52415e-11	1.236
Was	0.0979482	0.375	0.29	8.13345e-16	2.62589e-11	1.293
Pigt	0.0521667	0.278	0.219	8.18461e-16	2.6424e-11	1.269
Cct6a	0.109688	0.564	0.473	8.52941e-16	2.75372e-11	1.192
Mcrip1	0.0870353	0.494	0.407	9.34399e-16	3.01671e-11	1.214
Rpl6	0.0358483	0.97	0.949	9.51124e-16	3.0707e-11	1.022
Lamtor2	0.0353834	0.341	0.283	9.70883e-16	3.1345e-11	1.205
Nipbl	0.0816427	0.671	0.589	1.06542e-15	3.43971e-11	1.139
Akap9	0.0613941	0.496	0.415	1.12799e-15	3.64173e-11	1.195
Cntrl	0.0617405	0.376	0.304	1.13642e-15	3.66894e-11	1.237
Nsmce4a	0.0587036	0.308	0.241	1.23498e-15	3.98715e-11	1.278
Mybbp1a	0.122751	0.393	0.312	1.24254e-15	4.01154e-11	1.26
Tmem147	0.0895115	0.29	0.214	1.24594e-15	4.02253e-11	1.355
Mogs	0.112578	0.284	0.211	1.27627e-15	4.12045e-11	1.346
Rassf1	0.0626355	0.405	0.334	1.29146e-15	4.16948e-11	1.213
Zfp207	0.0420791	0.388	0.327	1.41071e-15	4.55446e-11	1.187
Selenow	0.0342606	0.397	0.338	1.82097e-15	5.879e-11	1.175
Raf1	0.0201347	0.264	0.222	1.84844e-15	5.96768e-11	1.189
Fbl	0.079851	0.556	0.472	1.85333e-15	5.98349e-11	1.178
H13	0.0490872	0.409	0.342	1.94565e-15	6.28154e-11	1.196
Tiparp	0.0149227	0.431	0.374	1.99032e-15	6.42576e-11	1.152
Ndufa6	0.0589429	0.483	0.409	2.02704e-15	6.54429e-11	1.181
Aftph	0.031749	0.507	0.442	2.07291e-15	6.69238e-11	1.147
Trir	0.0537649	0.551	0.478	2.21356e-15	7.14647e-11	1.153
Rps12	0.039701	0.973	0.957	2.31281e-15	7.4669e-11	1.017
Glul	0.0812308	0.942	0.893	2.49154e-15	8.04394e-11	1.055
Phb	0.0861138	0.278	0.208	2.75701e-15	8.90101e-11	1.337
Srp14	0.0993185	0.477	0.398	3.08212e-15	9.95061e-11	1.198
Tmem160	0.0381548	0.372	0.318	3.18184e-15	1.02726e-10	1.17
Rpl17	0.0750306	0.967	0.939	3.28521e-15	1.06063e-10	1.03
Btf3	0.071932	0.879	0.815	3.35827e-15	1.08422e-10	1.079
Stk38	0.040559	0.28	0.227	3.42365e-15	1.10533e-10	1.233
Set	0.118638	0.719	0.645	3.6218e-15	1.1693e-10	1.115
Ndufa10	0.0438105	0.359	0.299	3.62201e-15	1.16937e-10	1.201
Mfng	0.0612697	0.45	0.374	3.64294e-15	1.17612e-10	1.203
Rwdd1	0.0706373	0.361	0.29	3.68871e-15	1.1909e-10	1.245
Pitpna	0.0490521	0.566	0.494	3.91639e-15	1.26441e-10	1.146
Zyg11b	0.0770755	0.266	0.197	3.98664e-15	1.28709e-10	1.35
Socs6	0.103009	0.284	0.215	4.13116e-15	1.33375e-10	1.321
Fam32a	0.0550898	0.277	0.216	4.24578e-15	1.37075e-10	1.282
Sdf2	0.0891144	0.341	0.262	4.25678e-15	1.3743e-10	1.302
Rlim	0.0426893	0.736	0.661	4.26323e-15	1.37638e-10	1.113
Acbd5	0.0487428	0.269	0.21	4.44421e-15	1.43481e-10	1.281
Tmbim1	0.0159892	0.303	0.257	4.802e-15	1.55033e-10	1.179
Ppp3r1	0.0669581	0.272	0.206	4.88178e-15	1.57608e-10	1.32
Dctn3	0.0551545	0.429	0.358	4.89394e-15	1.58001e-10	1.198
Atf4	0.0503432	0.825	0.754	5.27844e-15	1.70414e-10	1.094
Lcp1	0.0798143	0.804	0.732	5.30126e-15	1.71151e-10	1.098
Ddb1	0.04419	0.289	0.234	5.31217e-15	1.71504e-10	1.235
Arfrp1	0.0768152	0.302	0.23	5.46664e-15	1.7649e-10	1.313
Tmem219	0.0181602	0.305	0.258	5.56411e-15	1.79637e-10	1.182
Ahsa1	0.0630689	0.3	0.235	5.71603e-15	1.84542e-10	1.277
Eif6	0.077064	0.495	0.412	5.85745e-15	1.89108e-10	1.201
Ftl1	0.039881	0.999	0.994	6.23854e-15	2.01411e-10	1.005
Rps6kb1	0.0949619	0.341	0.268	6.43812e-15	2.07855e-10	1.272
Clic1	0.0646631	0.922	0.869	6.7978e-15	2.19467e-10	1.061
Tank	0.0312994	0.285	0.238	7.23093e-15	2.33451e-10	1.197
Ndufs5	0.0158457	0.362	0.317	7.35372e-15	2.37415e-10	1.142
Ndufb10	0.0865609	0.452	0.37	7.54065e-15	2.4345e-10	1.222
Cbx4	0.0363823	0.355	0.294	7.63252e-15	2.46416e-10	1.207
Rpl23	0.064773	0.984	0.97	7.63881e-15	2.46619e-10	1.014
Atp5b	0.0874929	0.812	0.745	7.68831e-15	2.48217e-10	1.09
Herpud1	0.0744996	0.791	0.715	8.08256e-15	2.60946e-10	1.106
Mrpl43	0.0768805	0.384	0.31	8.27884e-15	2.67282e-10	1.239
Sdha	0.0563126	0.394	0.327	8.74815e-15	2.82434e-10	1.205
Mkrn1	0.0123569	0.341	0.3	8.8152e-15	2.84599e-10	1.137
Fkbp4	0.0976769	0.339	0.262	8.84051e-15	2.85416e-10	1.294
Npm1	0.019219	0.909	0.854	8.89698e-15	2.87239e-10	1.064
Rps14	0.0748561	0.979	0.953	9.19364e-15	2.96817e-10	1.027
Comt	0.0958614	0.78	0.705	1.00296e-14	3.23806e-10	1.106
Adrb2	0.15514	0.504	0.44	1.05308e-14	3.39987e-10	1.145
Spen	0.0787375	0.38	0.308	1.08057e-14	3.48863e-10	1.234
Klhdc2	0.0656498	0.265	0.2	1.10332e-14	3.56207e-10	1.325
Sfr1	0.0225458	0.678	0.609	1.20942e-14	3.90462e-10	1.113
Letm1	0.0895661	0.254	0.184	1.26053e-14	4.06961e-10	1.38
Mrps26	0.0741844	0.258	0.19	1.26463e-14	4.08286e-10	1.358
Cnbp	0.0494812	0.855	0.788	1.2885e-14	4.15993e-10	1.085
Cript	0.0191766	0.262	0.221	1.42497e-14	4.60052e-10	1.186
Rin3	0.0702108	0.282	0.213	1.46205e-14	4.72023e-10	1.324
Cd151	0.109523	0.292	0.224	1.49916e-14	4.84003e-10	1.304
Eid1	0.0573129	0.32	0.256	1.50999e-14	4.87499e-10	1.25
Aprt	0.00342757	0.418	0.37	1.75186e-14	5.65588e-10	1.13
Ddrgk1	0.010077	0.56	0.507	1.92532e-14	6.21589e-10	1.105
Gfer	0.0823665	0.258	0.191	1.97835e-14	6.3871e-10	1.351
Tmem248	0.0621311	0.361	0.29	1.99016e-14	6.42523e-10	1.245
Cmas	0.103125	0.321	0.244	2.03816e-14	6.58018e-10	1.316
Polr2g	0.0478321	0.377	0.314	2.0655e-14	6.66847e-10	1.201
Snx10	0.0332485	0.447	0.386	2.08279e-14	6.72429e-10	1.158
Tle4	0.028606	0.575	0.505	2.12826e-14	6.87107e-10	1.139
Psmb5	0.0935972	0.465	0.387	2.2414e-14	7.23637e-10	1.202
Trappc6b	0.0638099	0.375	0.308	2.26534e-14	7.31366e-10	1.218
Rasa3	0.099341	0.308	0.232	2.34743e-14	7.57868e-10	1.328
Mid1ip1	0.122221	0.393	0.337	2.43653e-14	7.86633e-10	1.166
Sap30l	0.0843371	0.256	0.188	2.62886e-14	8.48726e-10	1.362
Hp1bp3	0.025823	0.428	0.37	2.63791e-14	8.51649e-10	1.157
Sub1	0.0395589	0.776	0.706	2.83559e-14	9.15469e-10	1.099
Fcgr1	0.0159062	0.627	0.563	2.89827e-14	9.35707e-10	1.114
Chmp1a	0.0377311	0.267	0.217	2.94252e-14	9.49993e-10	1.23
Etv6	0.0781649	0.418	0.341	3.0091e-14	9.71489e-10	1.226
Rps13	0.0766185	0.974	0.951	3.17263e-14	1.02428e-09	1.024
Map3k1	0.104884	0.339	0.261	3.17355e-14	1.02458e-09	1.299
Rps17	0.0372032	0.822	0.778	3.2249e-14	1.04116e-09	1.057
Adipor2	0.0756681	0.251	0.183	3.23465e-14	1.04431e-09	1.372
Ftsj3	0.115455	0.285	0.219	3.24171e-14	1.04659e-09	1.301
Ep300	0.0775137	0.6	0.522	3.35244e-14	1.08233e-09	1.149
Ensa	0.000346347	0.324	0.286	3.53627e-14	1.14168e-09	1.133
Rnf220	0.0620558	0.271	0.211	3.6396e-14	1.17504e-09	1.284
Hspa14	0.0163356	0.267	0.23	3.83683e-14	1.23872e-09	1.161
2310033P09Rik	0.102398	0.267	0.196	4.13534e-14	1.33509e-09	1.362
Pgls	0.0907698	0.483	0.403	4.28245e-14	1.38259e-09	1.199
Tars	0.106609	0.293	0.221	4.28624e-14	1.38381e-09	1.326
Ppp1r12c	0.05503	0.44	0.373	4.37698e-14	1.41311e-09	1.18
Caml	0.0751154	0.277	0.207	4.41059e-14	1.42396e-09	1.338
Heatr5a	0.0790361	0.308	0.236	4.86337e-14	1.57014e-09	1.305
Ndufb5	0.0160042	0.456	0.406	4.87764e-14	1.57474e-09	1.123
2310011J03Rik	0.0973737	0.271	0.2	4.98629e-14	1.60983e-09	1.355
Ppt1	0.0587815	0.611	0.543	5.7307e-14	1.85016e-09	1.125
Eif5	0.0176987	0.954	0.912	6.41259e-14	2.0703e-09	1.046
Ago2	0.0518842	0.287	0.229	6.8787e-14	2.22079e-09	1.253
Hnrnpul2	0.00370786	0.344	0.306	8.46052e-14	2.73148e-09	1.124
Sumo3	0.0283509	0.377	0.324	8.62603e-14	2.78491e-09	1.164
Pdcd5	0.0777338	0.441	0.361	8.72283e-14	2.81617e-09	1.222
Rpl19	0.0698043	0.981	0.959	8.85749e-14	2.85964e-09	1.023
Ppp1r15b	0.112342	0.513	0.431	8.86404e-14	2.86176e-09	1.19
Pim3	0.113483	0.493	0.408	9.27663e-14	2.99496e-09	1.208
Tmem259	0.0826359	0.377	0.3	9.35492e-14	3.02023e-09	1.257
Coro1a	0.015134	0.85	0.793	1.01641e-13	3.28149e-09	1.072
Emc7	0.0549926	0.578	0.514	1.05359e-13	3.40153e-09	1.125
Ddx39b	0.0838775	0.627	0.552	1.1835e-13	3.82092e-09	1.136
Nudc	0.0590185	0.49	0.422	1.23978e-13	4.00262e-09	1.161
Epn1	0.00598243	0.489	0.447	1.30325e-13	4.20755e-09	1.094
Sec62	0.0849897	0.768	0.693	1.36679e-13	4.41269e-09	1.108
Rpl37	0.083697	0.97	0.951	1.38357e-13	4.46685e-09	1.02
Sap18	0.013683	0.46	0.411	1.41565e-13	4.57042e-09	1.119
Ndufb2	0.0280373	0.252	0.206	1.43629e-13	4.63707e-09	1.223
Usp19	0.00587368	0.27	0.238	1.43855e-13	4.64435e-09	1.134
Ifi35	0.106399	0.329	0.259	1.44142e-13	4.65364e-09	1.27
Babam2	0.0570483	0.253	0.194	1.50133e-13	4.84706e-09	1.304
Sri	0.0966929	0.41	0.332	1.50813e-13	4.86899e-09	1.235
Sf3b2	0.0623855	0.654	0.582	1.5084e-13	4.86988e-09	1.124
Rpl36al	0.0905829	0.841	0.782	1.51072e-13	4.87734e-09	1.075
Prkcsh	0.0904949	0.347	0.271	1.5387e-13	4.96771e-09	1.28
Mrpl12	0.106373	0.358	0.284	1.55642e-13	5.0249e-09	1.261
Mrpl15	0.0780905	0.27	0.202	1.62647e-13	5.25106e-09	1.337
Nop10	0.0398212	0.253	0.206	1.66063e-13	5.36134e-09	1.228
Nmt1	0.0714168	0.702	0.627	1.84844e-13	5.96769e-09	1.12
Rreb1	0.0847374	0.423	0.343	2.17355e-13	7.01731e-09	1.233
Fbxl6	0.0902326	0.279	0.208	2.24285e-13	7.24106e-09	1.341
Rsrc1	0.0830723	0.309	0.238	2.26852e-13	7.3239e-09	1.298
Luc7l	0.0561644	0.303	0.246	2.33264e-13	7.53092e-09	1.232
Gps1	0.0729702	0.342	0.271	2.33977e-13	7.55396e-09	1.262
Gon4l	0.102978	0.334	0.26	2.38479e-13	7.6993e-09	1.285
Cebpz	0.0938837	0.685	0.605	2.38743e-13	7.70781e-09	1.132
Kif1b	0.0313216	0.341	0.285	2.39869e-13	7.74416e-09	1.196
Tmem14c	0.0683374	0.574	0.501	2.42368e-13	7.82485e-09	1.146
Pex7	0.083829	0.257	0.188	2.43793e-13	7.87085e-09	1.367
Luzp1	0.0960254	0.323	0.25	2.50053e-13	8.07297e-09	1.292
Stub1	0.062001	0.444	0.372	2.54077e-13	8.20287e-09	1.194
Krtcap2	0.109485	0.549	0.468	2.61016e-13	8.42689e-09	1.173
Atp5f1	0.0220514	0.66	0.609	2.74478e-13	8.86153e-09	1.084
Ndufb7	0.0167902	0.434	0.384	2.77247e-13	8.95091e-09	1.13
Sod2	0.0849758	0.461	0.384	2.8543e-13	9.21512e-09	1.201
Fbxw2	0.0566256	0.378	0.311	2.94715e-13	9.51488e-09	1.215
Mafk	0.0247529	0.358	0.305	3.06656e-13	9.9004e-09	1.174
Ecpas	0.0273182	0.291	0.242	3.09049e-13	9.97766e-09	1.202
Snap23	0.0668398	0.409	0.339	3.29466e-13	1.06368e-08	1.206
Anxa3	0.0578592	0.858	0.795	3.56342e-13	1.15045e-08	1.079
Cct5	0.100723	0.521	0.444	3.6367e-13	1.17411e-08	1.173
Ufm1	0.00718229	0.293	0.258	3.67263e-13	1.18571e-08	1.136
Baz2b	0.0436883	0.397	0.339	3.88805e-13	1.25526e-08	1.171
Samd8	0.0343311	0.282	0.234	3.98302e-13	1.28592e-08	1.205
Hbp1	0.0819869	0.408	0.335	4.41602e-13	1.42571e-08	1.218
Limd2	0.0191294	0.567	0.508	4.5716e-13	1.47594e-08	1.116
Mrpl51	0.0623047	0.251	0.192	4.71196e-13	1.52126e-08	1.307
C1d	0.0479372	0.283	0.231	4.77085e-13	1.54027e-08	1.225
Sra1	0.0496818	0.31	0.25	4.90108e-13	1.58232e-08	1.24
Tmem33	0.021359	0.379	0.33	5.02008e-13	1.62073e-08	1.148
Phf3	0.0802191	0.643	0.566	5.21316e-13	1.68307e-08	1.136
Irak1	0.0863406	0.417	0.344	5.35358e-13	1.7284e-08	1.212
2900097C17Rik	0.0333238	0.314	0.265	5.56226e-13	1.79578e-08	1.185
Ubxn6	0.0942351	0.32	0.246	5.69395e-13	1.83829e-08	1.301
Cd3eap	0.102058	0.258	0.19	5.92323e-13	1.91231e-08	1.358
Ssr3	0.0605671	0.569	0.493	5.94729e-13	1.92008e-08	1.154
Zfp292	0.0539944	0.516	0.445	6.08884e-13	1.96578e-08	1.16
Uqcrc1	0.0261482	0.372	0.324	6.12103e-13	1.97618e-08	1.148
Slc25a4	0.0390185	0.563	0.502	6.43221e-13	2.07664e-08	1.122
Rgs19	0.0552737	0.298	0.235	6.49928e-13	2.09829e-08	1.268
Selenot	0.037698	0.424	0.368	6.62897e-13	2.14016e-08	1.152
Tuba1b	0.0405567	0.751	0.7	6.78416e-13	2.19027e-08	1.073
Utp14a	0.084048	0.343	0.272	6.89167e-13	2.22498e-08	1.261
Nsd1	0.0261554	0.486	0.424	7.36951e-13	2.37925e-08	1.146
Hnrnpr	0.0723785	0.354	0.284	7.62297e-13	2.46108e-08	1.246
Rnf215	0.097131	0.346	0.272	7.68018e-13	2.47955e-08	1.272
Arid4b	0.0587511	0.515	0.444	7.78167e-13	2.51231e-08	1.16
Extl3	0.0766552	0.372	0.3	8.21375e-13	2.65181e-08	1.24
Psma4	0.0713392	0.535	0.465	8.87487e-13	2.86525e-08	1.151
Tmem268	0.0878452	0.261	0.195	9.29685e-13	3.00149e-08	1.338
Snhg8	0.0262636	0.423	0.375	9.41217e-13	3.03872e-08	1.128
Atg5	0.0502605	0.367	0.303	9.96528e-13	3.21729e-08	1.211
Ank2	0.0899121	0.32	0.248	1.00781e-12	3.25372e-08	1.29
Rpl4	0.0429688	0.892	0.839	1.03614e-12	3.34519e-08	1.063
Eif3d	0.0884035	0.442	0.364	1.06008e-12	3.42246e-08	1.214
Cops6	0.0524867	0.268	0.211	1.09062e-12	3.52106e-08	1.27
Pik3cd	0.0326032	0.308	0.254	1.14677e-12	3.70234e-08	1.213
Tardbp	0.0470516	0.384	0.322	1.16231e-12	3.75252e-08	1.193
Ppt2	0.0801193	0.263	0.195	1.18796e-12	3.83534e-08	1.349
Pkn1	0.0887498	0.547	0.467	1.31469e-12	4.24446e-08	1.171
Ssr4	0.0760872	0.809	0.758	1.39498e-12	4.50368e-08	1.067
Atp6v0b	0.0481267	0.935	0.888	1.4082e-12	4.54639e-08	1.053
Mrpl33	0.0589757	0.302	0.243	1.42308e-12	4.5944e-08	1.243
Rin2	0.0908351	0.645	0.566	1.44841e-12	4.67618e-08	1.14
Eif3k	0.0702352	0.581	0.514	1.5118e-12	4.88084e-08	1.13
Jade2	0.0760332	0.428	0.355	1.54112e-12	4.97552e-08	1.206
Srsf11	0.0777876	0.822	0.757	1.61115e-12	5.2016e-08	1.086
Timm13	0.0875343	0.44	0.363	1.71875e-12	5.54899e-08	1.212
Snx24	0.034642	0.392	0.335	1.73775e-12	5.61034e-08	1.17
Max	0.0197477	0.281	0.245	1.75588e-12	5.66887e-08	1.147
Sesn1	0.0872764	0.261	0.195	1.82077e-12	5.87836e-08	1.338
Tmem134	0.00366845	0.29	0.257	1.90737e-12	6.15794e-08	1.128
Psmb1	0.0507378	0.582	0.52	1.92737e-12	6.22251e-08	1.119
Man1a	0.0629842	0.648	0.571	1.99328e-12	6.4353e-08	1.135
Ppp1r14b	0.0988662	0.733	0.663	2.07523e-12	6.69988e-08	1.106
Rpl37a	0.0586754	0.976	0.962	2.07656e-12	6.70418e-08	1.015
Dph3	0.045713	0.301	0.248	2.10798e-12	6.80563e-08	1.214
Cd53	0.0801096	0.922	0.884	2.15702e-12	6.96395e-08	1.043
Supt5	0.0509956	0.331	0.273	2.59371e-12	8.37379e-08	1.212
Tbc1d17	0.0556146	0.297	0.238	2.75435e-12	8.89241e-08	1.248
Txn2	0.0461321	0.276	0.225	2.88918e-12	9.3277e-08	1.227
Snrpf	0.00530978	0.447	0.405	3.21707e-12	1.03863e-07	1.104
Rpl34	0.067322	0.967	0.942	3.23108e-12	1.04315e-07	1.027
Txndc15	0.0715047	0.358	0.285	3.37269e-12	1.08887e-07	1.256
Fubp1	0.0265023	0.639	0.574	3.40576e-12	1.09955e-07	1.113
Naca	0.0306863	0.903	0.853	3.40813e-12	1.10032e-07	1.059
Prmt1	0.104363	0.419	0.347	3.47077e-12	1.12054e-07	1.207
Cox5a	0.0696443	0.587	0.513	3.61353e-12	1.16663e-07	1.144
Gtf2i	0.0574045	0.301	0.238	3.63352e-12	1.17308e-07	1.265
P2rx4	0.0399071	0.36	0.303	3.94585e-12	1.27392e-07	1.188
Nr3c1	0.10915	0.609	0.536	3.95516e-12	1.27692e-07	1.136
Ndufs8	0.0247519	0.446	0.396	4.35437e-12	1.40581e-07	1.126
Mrpl41	0.0831269	0.263	0.201	4.48064e-12	1.44657e-07	1.308
Hspa9	0.0063243	0.521	0.471	4.57682e-12	1.47763e-07	1.106
Sde2	0.0851961	0.603	0.53	4.75876e-12	1.53636e-07	1.138
Tmcc1	0.034517	0.285	0.238	4.82073e-12	1.55637e-07	1.197
Swt1	0.0539982	0.3	0.244	4.92596e-12	1.59035e-07	1.23
Mbp	0.0377911	0.358	0.298	4.99126e-12	1.61143e-07	1.201
Rexo2	0.0825785	0.314	0.244	5.06374e-12	1.63483e-07	1.287
Slc49a4	0.0245668	0.439	0.386	5.1866e-12	1.67449e-07	1.137
Nedd8	0.012554	0.505	0.463	5.38045e-12	1.73708e-07	1.091
Lsm6	0.00376135	0.379	0.343	5.59714e-12	1.80704e-07	1.105
BC031181	0.0365166	0.391	0.339	5.83831e-12	1.8849e-07	1.153
Kmt2a	0.00718	0.401	0.357	5.86964e-12	1.89501e-07	1.123
Phf20l1	0.0854959	0.569	0.492	5.89256e-12	1.90241e-07	1.157
Got2	0.0426905	0.28	0.23	5.92043e-12	1.91141e-07	1.217
Odc1	0.143347	0.701	0.634	5.98053e-12	1.93081e-07	1.106
Rsrp1	0.0640328	0.643	0.571	6.20894e-12	2.00456e-07	1.126
Dcaf8	0.0381971	0.389	0.331	6.25309e-12	2.01881e-07	1.175
Sall3	0.0924898	0.362	0.291	6.67436e-12	2.15482e-07	1.244
Kdelr1	0.0265861	0.404	0.356	7.01951e-12	2.26625e-07	1.135
Zfp131	0.0440979	0.339	0.284	7.04703e-12	2.27513e-07	1.194
Mrpl20	0.0369626	0.331	0.282	7.08932e-12	2.28879e-07	1.174
Tomm22	0.0584249	0.393	0.334	7.51211e-12	2.42528e-07	1.177
Trmt1	0.0735079	0.259	0.196	7.76859e-12	2.50809e-07	1.321
Dcun1d5	0.0229665	0.429	0.378	7.77354e-12	2.50969e-07	1.135
Dapk3	0.0838456	0.348	0.278	7.89882e-12	2.55013e-07	1.252
Mdh2	0.0245825	0.505	0.453	8.06004e-12	2.60218e-07	1.115
Rbbp8	0.0312604	0.331	0.285	8.10614e-12	2.61707e-07	1.161
Fes	0.0523503	0.381	0.316	8.78696e-12	2.83687e-07	1.206
Ncor1	0.0323921	0.627	0.576	8.90205e-12	2.87403e-07	1.089
Orai1	0.0856457	0.631	0.554	9.60955e-12	3.10244e-07	1.139
Brpf1	0.0185683	0.259	0.218	9.74299e-12	3.14553e-07	1.188
Dnajc19	0.0255727	0.3	0.262	1.04782e-11	3.3829e-07	1.145
Micos13	0.0509009	0.406	0.344	1.05322e-11	3.40032e-07	1.18
Crtc3	0.029875	0.257	0.216	1.09844e-11	3.54631e-07	1.19
Asxl2	0.0702762	0.326	0.263	1.1614e-11	3.74957e-07	1.24
H2-M3	0.0936235	0.311	0.243	1.1762e-11	3.79736e-07	1.28
Ech1	0.0794818	0.344	0.273	1.18951e-11	3.84034e-07	1.26
Irak2	0.00478504	0.327	0.294	1.2045e-11	3.88874e-07	1.112
1110004F10Rik	0.0553923	0.407	0.345	1.20747e-11	3.8983e-07	1.18
Glyr1	0.0513314	0.473	0.407	1.20819e-11	3.90066e-07	1.162
Ndufs2	0.0547403	0.39	0.326	1.24859e-11	4.03109e-07	1.196
Thoc7	0.0422474	0.293	0.242	1.32807e-11	4.28768e-07	1.211
Hnrnpa0	0.0477377	0.886	0.831	1.38574e-11	4.47385e-07	1.066
Pgp	0.0913425	0.343	0.271	1.39878e-11	4.51597e-07	1.266
Litaf	0.0421868	0.678	0.613	1.43267e-11	4.62538e-07	1.106
BC005537	0.0464714	0.739	0.679	1.65305e-11	5.33687e-07	1.088
Myo1c	0.0353852	0.289	0.242	1.71163e-11	5.52601e-07	1.194
Itgb5	0.00262282	0.912	0.872	1.71597e-11	5.54002e-07	1.046
Rnf167	0.035378	0.269	0.223	1.79087e-11	5.78182e-07	1.206
Immt	0.0657299	0.473	0.402	1.85873e-11	6.0009e-07	1.177
Slc12a6	0.0924521	0.411	0.337	1.85901e-11	6.0018e-07	1.22
Srpk2	0.0258505	0.423	0.372	2.0058e-11	6.47574e-07	1.137
Uri1	0.0886449	0.262	0.197	2.10304e-11	6.78966e-07	1.33
Polr2j	0.0562048	0.253	0.197	2.24812e-11	7.25806e-07	1.284
Akap8	0.0702447	0.43	0.36	2.30697e-11	7.44805e-07	1.194
Cd302	0.00281188	0.41	0.37	2.44757e-11	7.90197e-07	1.108
Ppp2r5a	0.0272384	0.321	0.276	2.60336e-11	8.40494e-07	1.163
Atg3	0.0464012	0.38	0.321	3.03218e-11	9.78938e-07	1.184
Rpl22l1	0.0742843	0.869	0.816	3.4316e-11	1.10789e-06	1.065
Jagn1	0.0860028	0.252	0.191	3.44707e-11	1.11289e-06	1.319
Zfand5	0.0660963	0.948	0.915	3.52069e-11	1.13665e-06	1.036
Fkbp3	0.0492092	0.29	0.235	3.64697e-11	1.17743e-06	1.234
Rbm39	0.0467182	0.959	0.925	3.75791e-11	1.21324e-06	1.037
Plekho1	0.085574	0.794	0.733	3.80301e-11	1.2278e-06	1.083
Synrg	0.0519905	0.292	0.234	3.90611e-11	1.26109e-06	1.248
Atf1	0.0298874	0.397	0.35	3.93375e-11	1.27001e-06	1.134
Ddx39	0.0849521	0.271	0.209	3.95722e-11	1.27759e-06	1.297
Tmed9	0.0846805	0.811	0.751	4.0144e-11	1.29605e-06	1.08
Cope	0.0932143	0.488	0.417	4.18968e-11	1.35264e-06	1.17
Csnk2b	0.0513338	0.38	0.322	4.22008e-11	1.36245e-06	1.18
Mafg	0.016178	0.739	0.679	4.39207e-11	1.41798e-06	1.088
Tsn	0.0687259	0.516	0.444	4.45534e-11	1.43841e-06	1.162
Tmed2	0.0718136	0.774	0.71	4.63657e-11	1.49692e-06	1.09
Psmc1	0.0196779	0.301	0.261	4.75725e-11	1.53588e-06	1.153
Zfp593	0.0939723	0.268	0.217	4.77027e-11	1.54008e-06	1.235
Ppp6r3	0.000332999	0.256	0.229	4.88806e-11	1.57811e-06	1.118
Fau	0.0574338	0.993	0.983	4.97446e-11	1.606e-06	1.01
Aars	0.105202	0.406	0.338	4.98767e-11	1.61027e-06	1.201
Dnttip1	0.0671615	0.251	0.191	4.9997e-11	1.61415e-06	1.314
Gpsm3	0.0760194	0.437	0.369	5.04411e-11	1.62849e-06	1.184
Nisch	0.0731045	0.573	0.499	6.02365e-11	1.94474e-06	1.148
Pdap1	0.00713191	0.309	0.276	6.20601e-11	2.00361e-06	1.12
Taf15	0.0697188	0.431	0.363	6.22373e-11	2.00933e-06	1.187
Rps7	0.0453802	0.962	0.932	6.27089e-11	2.02456e-06	1.032
Trp53bp2	0.093276	0.318	0.253	6.46182e-11	2.0862e-06	1.257
Pam16	0.0816601	0.271	0.207	6.47182e-11	2.08943e-06	1.309
Thrap3	0.0695947	0.658	0.591	6.82048e-11	2.20199e-06	1.113
Gps2	0.0633127	0.387	0.321	6.90291e-11	2.2286e-06	1.206
Hypk	0.0171271	0.258	0.223	7.13814e-11	2.30455e-06	1.157
Zfand6	0.00469452	0.442	0.404	7.42521e-11	2.39723e-06	1.094
Rxrb	0.0784212	0.346	0.277	7.49881e-11	2.42099e-06	1.249
Tnrc6c	0.0893956	0.509	0.436	7.73164e-11	2.49616e-06	1.167
Mdm4	0.0510294	0.354	0.301	8.11476e-11	2.61985e-06	1.176
Txndc17	0.0337313	0.442	0.39	8.20137e-11	2.64781e-06	1.133
Grina	0.0211189	0.536	0.494	8.3792e-11	2.70523e-06	1.085
Eif5a	0.0750908	0.807	0.744	8.63496e-11	2.7878e-06	1.085
Psmc4	0.088795	0.357	0.288	8.75811e-11	2.82756e-06	1.24
Scfd1	0.0154403	0.313	0.275	8.88278e-11	2.86781e-06	1.138
Retreg1	0.0831766	0.733	0.666	8.93711e-11	2.88534e-06	1.101
Tmod3	0.0236533	0.447	0.401	9.05698e-11	2.92405e-06	1.115
Pld1	0.0277619	0.26	0.214	9.24242e-11	2.98392e-06	1.215
Nop53	0.0394374	0.42	0.366	9.24263e-11	2.98398e-06	1.148
Acly	0.0209456	0.283	0.241	9.71709e-11	3.13716e-06	1.174
Tm2d2	0.0470591	0.398	0.337	1.00016e-10	3.22903e-06	1.181
Mapk1	0.00148921	0.341	0.313	1.01226e-10	3.26809e-06	1.089
Sec61a1	0.00826807	0.354	0.315	1.04632e-10	3.37805e-06	1.124
Cox7a2l	0.054537	0.683	0.62	1.09295e-10	3.52858e-06	1.102
Rpl24	0.0560915	0.951	0.923	1.13128e-10	3.65232e-06	1.03
Rsbn1l	0.0131088	0.482	0.433	1.20703e-10	3.89688e-06	1.113
Igbp1	0.0109999	0.298	0.264	1.23742e-10	3.99502e-06	1.129
Gadd45gip1	0.0744711	0.274	0.212	1.23896e-10	3.99998e-06	1.292
Cyhr1	0.0481629	0.305	0.252	1.2769e-10	4.12246e-06	1.21
Lgals8	0.0351679	0.336	0.286	1.34246e-10	4.33414e-06	1.175
Setdb1	0.0709809	0.278	0.217	1.42238e-10	4.59214e-06	1.281
Atp5d	0.0493165	0.6	0.539	1.53899e-10	4.96862e-06	1.113
Rpl11	0.0459945	0.978	0.956	1.54399e-10	4.98479e-06	1.023
Stk4	0.0182583	0.307	0.268	1.57049e-10	5.07034e-06	1.146
Foxp1	0.00994446	0.32	0.282	1.58627e-10	5.12126e-06	1.135
Fndc3b	0.048367	0.305	0.25	1.59254e-10	5.14151e-06	1.22
Egln1	0.0910984	0.268	0.207	1.61574e-10	5.21641e-06	1.295
Ube2i	0.0229746	0.65	0.597	1.62738e-10	5.25401e-06	1.089
Trim30a	0.04443	0.354	0.297	1.6684e-10	5.38642e-06	1.192
Psmd12	0.00161855	0.576	0.531	1.66866e-10	5.38727e-06	1.085
D1Ertd622e	0.101866	0.327	0.262	1.67916e-10	5.42115e-06	1.248
Mvp	0.0391257	0.285	0.239	1.70309e-10	5.49841e-06	1.192
Rpl9	0.0423088	0.977	0.961	1.73277e-10	5.59426e-06	1.017
Hmgn2	0.106859	0.624	0.556	1.74307e-10	5.6275e-06	1.122
Gtf2b	0.0470148	0.482	0.419	1.74682e-10	5.6396e-06	1.15
Trmt112	0.021523	0.485	0.435	1.75543e-10	5.66742e-06	1.115
Timm23	0.0687829	0.514	0.446	1.79353e-10	5.79041e-06	1.152
Cdc40	0.0470273	0.322	0.268	1.79548e-10	5.7967e-06	1.201
Nhp2	0.054342	0.4	0.342	1.7973e-10	5.80259e-06	1.17
Brix1	0.0760965	0.288	0.229	1.80993e-10	5.84336e-06	1.258
Sco2	0.0714527	0.274	0.216	1.93013e-10	6.23144e-06	1.269
Ncstn	0.0436654	0.304	0.254	2.10047e-10	6.78137e-06	1.197
Odr4	0.0510635	0.304	0.247	2.10927e-10	6.80977e-06	1.231
Ebna1bp2	0.0904416	0.33	0.266	2.2273e-10	7.19084e-06	1.241
Rpl27a	0.0673691	0.983	0.97	2.3115e-10	7.46267e-06	1.013
Pak1ip1	0.0875848	0.405	0.339	2.36848e-10	7.64664e-06	1.195
Pebp1	0.0240539	0.578	0.522	2.38218e-10	7.69087e-06	1.107
Srp72	0.0877508	0.456	0.387	2.42472e-10	7.8282e-06	1.178
Phf5a	0.064228	0.288	0.229	2.47651e-10	7.99542e-06	1.258
Pycr2	0.0672061	0.271	0.212	2.60861e-10	8.42188e-06	1.278
Dohh	0.0448389	0.252	0.209	2.63385e-10	8.5034e-06	1.206
Akt1	0.0589494	0.458	0.393	2.71307e-10	8.75915e-06	1.165
Ssr2	0.0737115	0.473	0.402	2.76278e-10	8.91963e-06	1.177
Gmfg	0.0653134	0.411	0.35	2.79042e-10	9.00887e-06	1.174
Eif3j1	0.0713911	0.685	0.615	2.87549e-10	9.28353e-06	1.114
Dctn2	0.0591657	0.49	0.43	2.89379e-10	9.34261e-06	1.14
Mier1	0.0120972	0.52	0.476	2.9155e-10	9.4127e-06	1.092
Cops8	0.0540085	0.351	0.294	3.06646e-10	9.90007e-06	1.194
Mrpl30	0.0369949	0.291	0.245	3.10705e-10	1.00311e-05	1.188
Atp5g2	0.0517101	0.77	0.719	3.1644e-10	1.02163e-05	1.071
Rest	0.00110096	0.261	0.232	3.30312e-10	1.06641e-05	1.125
Rtraf	0.054796	0.554	0.497	3.45292e-10	1.11477e-05	1.115
Rpl26	0.0539931	0.965	0.937	3.49455e-10	1.12822e-05	1.03
Rplp1	0.0258581	0.994	0.985	3.49627e-10	1.12877e-05	1.009
9530068E07Rik	0.0258014	0.347	0.303	3.49978e-10	1.1299e-05	1.145
Txn1	0.0123408	0.423	0.377	3.50909e-10	1.13291e-05	1.122
Adrm1	0.0194357	0.384	0.343	3.70173e-10	1.1951e-05	1.12
Slc43a2	0.0478256	0.451	0.39	3.88268e-10	1.25352e-05	1.156
Rhoa	0.0137265	0.937	0.898	3.90518e-10	1.26079e-05	1.043
Hnrnpa1	0.0556892	0.873	0.821	3.91167e-10	1.26288e-05	1.063
Csk	0.0182349	0.454	0.408	4.00359e-10	1.29256e-05	1.113
Rbm5	0.0318309	0.519	0.46	4.04632e-10	1.30636e-05	1.128
Uqcr10	0.0399099	0.423	0.369	4.09572e-10	1.3223e-05	1.146
Eif4ebp2	0.0620948	0.279	0.222	4.28272e-10	1.38268e-05	1.257
Pafah1b2	0.0295533	0.256	0.217	4.45822e-10	1.43934e-05	1.18
Dbnl	0.0101724	0.39	0.347	5.1221e-10	1.65367e-05	1.124
Psmb10	0.0372555	0.35	0.299	5.28235e-10	1.70541e-05	1.171
Ndufv1	0.0466915	0.284	0.231	5.30045e-10	1.71125e-05	1.229
Rpl38	0.0336731	0.945	0.921	5.49709e-10	1.77473e-05	1.026
Nub1	0.0383745	0.355	0.307	5.60642e-10	1.81003e-05	1.156
Eef1b2	0.0485134	0.905	0.865	5.68124e-10	1.83419e-05	1.046
Srpk1	0.0782076	0.311	0.249	5.79683e-10	1.87151e-05	1.249
Prpsap1	0.0790377	0.306	0.241	6.00324e-10	1.93814e-05	1.27
Srrt	0.028919	0.308	0.267	6.27178e-10	2.02484e-05	1.154
Wbp11	0.0330319	0.412	0.362	6.44398e-10	2.08044e-05	1.138
Lgmn	0.0535664	0.995	0.987	6.51168e-10	2.1023e-05	1.008
Serinc1	0.0391303	0.742	0.683	7.07947e-10	2.28561e-05	1.086
Rbm33	0.0104525	0.294	0.26	7.52979e-10	2.43099e-05	1.131
Zswim8	0.0213876	0.318	0.28	7.5538e-10	2.43874e-05	1.136
Rae1	0.0667206	0.309	0.252	8.17797e-10	2.64026e-05	1.226
1110038B12Rik	0.106216	0.4	0.335	8.33755e-10	2.69178e-05	1.194
Gng2	0.0585536	0.421	0.359	8.66061e-10	2.79608e-05	1.173
Sh2b3	0.0388962	0.447	0.391	9.34479e-10	3.01697e-05	1.143
Rheb	0.0486546	0.65	0.585	9.42936e-10	3.04427e-05	1.111
Psmd2	0.0332803	0.34	0.297	9.50683e-10	3.06928e-05	1.145
Ndufb1-ps	0.0160294	0.455	0.415	9.5735e-10	3.0908e-05	1.096
Csnk1g2	0.0112164	0.269	0.238	9.81213e-10	3.16784e-05	1.13
Sdhd	0.0626325	0.309	0.256	1.01868e-09	3.28882e-05	1.207
Naga	0.023595	0.361	0.318	1.03019e-09	3.32598e-05	1.135
Snrpd2	0.0435927	0.36	0.308	1.03951e-09	3.35605e-05	1.169
Cox14	0.0297822	0.273	0.228	1.08658e-09	3.50802e-05	1.197
Chmp2a	0.0528993	0.5	0.437	1.09681e-09	3.54105e-05	1.144
Slc38a2	0.0695378	0.808	0.751	1.09956e-09	3.54993e-05	1.076
Ddx50	0.046567	0.631	0.569	1.12599e-09	3.63526e-05	1.109
Idh3g	0.0454318	0.407	0.349	1.14103e-09	3.68382e-05	1.166
Scaf11	0.0258347	0.671	0.615	1.14375e-09	3.6926e-05	1.091
Rb1cc1	0.0843245	0.466	0.398	1.24254e-09	4.01153e-05	1.171
Med7	0.0379642	0.316	0.268	1.24774e-09	4.02834e-05	1.179
Akap8l	0.0321529	0.485	0.428	1.30903e-09	4.22622e-05	1.133
Snw1	0.0529902	0.506	0.443	1.33186e-09	4.2999e-05	1.142
Snu13	0.025951	0.614	0.558	1.37123e-09	4.42701e-05	1.1
Mta2	0.00120532	0.287	0.262	1.37768e-09	4.44786e-05	1.095
Drap1	0.0631174	0.501	0.44	1.45812e-09	4.70753e-05	1.139
Ddx27	0.0746315	0.281	0.225	1.52359e-09	4.91891e-05	1.249
Sem1	0.0245026	0.662	0.609	1.56285e-09	5.04568e-05	1.087
Eif4b	0.0200348	0.346	0.313	1.58528e-09	5.11807e-05	1.105
Mlf2	0.026365	0.387	0.345	1.64526e-09	5.31173e-05	1.122
Ctsd	0.066836	1	0.997	1.68954e-09	5.45467e-05	1.003
Becn1	0.0285593	0.267	0.225	1.71329e-09	5.53136e-05	1.187
Tor1b	0.0619305	0.29	0.233	1.73778e-09	5.61043e-05	1.245
Mpp6	0.0330613	0.354	0.306	1.75434e-09	5.66389e-05	1.157
Ubc	0.0199635	0.991	0.982	1.76201e-09	5.68866e-05	1.009
Atp6v1g1	0.0491689	0.771	0.709	1.81331e-09	5.85429e-05	1.087
Plcg2	0.0296147	0.379	0.332	1.83571e-09	5.92659e-05	1.142
Rab21	0.0371262	0.408	0.357	1.84098e-09	5.94362e-05	1.143
Czib	0.00176806	0.257	0.232	1.86978e-09	6.0366e-05	1.108
Acin1	0.0222069	0.644	0.594	1.87249e-09	6.04535e-05	1.084
Os9	0.02341	0.517	0.467	1.91225e-09	6.17371e-05	1.107
Ankrd44	0.00388432	0.511	0.466	1.95641e-09	6.31628e-05	1.097
Snx20	0.0797097	0.467	0.403	1.98159e-09	6.39757e-05	1.159
Mafb	0.0882397	0.943	0.912	2.01329e-09	6.49992e-05	1.034
P4hb	0.0133293	0.656	0.613	2.12218e-09	6.85145e-05	1.07
Ogdh	0.0748752	0.302	0.241	2.14374e-09	6.92107e-05	1.253
Lrrc8a	0.0626298	0.43	0.367	2.15935e-09	6.97147e-05	1.172
Abhd17a	0.0197794	0.302	0.262	2.29865e-09	7.42118e-05	1.153
Smc1a	0.0238827	0.465	0.421	2.33796e-09	7.54811e-05	1.105
5031425E22Rik	0.0641572	0.267	0.211	2.34288e-09	7.56399e-05	1.265
Psmd3	0.0904493	0.372	0.311	2.42501e-09	7.82914e-05	1.196
Sun2	0.0108212	0.646	0.594	2.45445e-09	7.9242e-05	1.088
Baz1b	0.0573982	0.393	0.333	2.47863e-09	8.00226e-05	1.18
Ehmt1	0.0441483	0.297	0.244	2.4892e-09	8.03639e-05	1.217
Pura	0.0553754	0.642	0.577	2.51658e-09	8.12476e-05	1.113
Gmps	0.0300598	0.318	0.278	2.60749e-09	8.41829e-05	1.144
Rif1	0.0436602	0.295	0.246	2.6262e-09	8.47867e-05	1.199
Tmem234	0.0515872	0.545	0.488	2.6415e-09	8.52807e-05	1.117
Rcc2	0.0777986	0.322	0.261	2.66546e-09	8.60545e-05	1.234
Ccnt1	0.0381247	0.358	0.305	2.67916e-09	8.64967e-05	1.174
Mphosph8	0.0852261	0.273	0.215	2.6938e-09	8.69693e-05	1.27
Abcf1	0.0867384	0.477	0.41	2.72171e-09	8.78705e-05	1.163
Gbf1	0.0453334	0.255	0.209	2.72866e-09	8.80948e-05	1.22
Fcf1	0.0721832	0.271	0.214	2.83773e-09	9.16162e-05	1.266
Rps20	0.0705608	0.971	0.949	2.88164e-09	9.30337e-05	1.023
H3f3a	0.0588181	0.932	0.9	2.8938e-09	9.34263e-05	1.036
Dst	0.0242412	0.863	0.819	2.9111e-09	9.39848e-05	1.054
Aco2	0.0129434	0.286	0.253	2.92555e-09	9.44514e-05	1.13
Psma7	0.0616867	0.602	0.537	2.94222e-09	9.49897e-05	1.121
Cox16	0.0509468	0.36	0.303	3.18637e-09	0.000102872	1.188
Egr2	0.0158864	0.259	0.223	3.25887e-09	0.000105213	1.161
Notch1	0.0451296	0.32	0.267	3.32361e-09	0.000107303	1.199
Clptm1l	0.033607	0.353	0.307	3.45359e-09	0.000111499	1.15
Mrps18b	0.0713549	0.325	0.265	3.4978e-09	0.000112927	1.226
Ppil4	0.04954	0.332	0.28	3.54177e-09	0.000114346	1.186
Gtf2h5	0.0471476	0.327	0.279	3.83637e-09	0.000123857	1.172
Frmd8	0.0628912	0.257	0.203	3.86598e-09	0.000124813	1.266
Samm50	0.0800684	0.347	0.284	3.98294e-09	0.000128589	1.222
mt-Co3	0.0244273	0.986	0.98	4.01262e-09	0.000129548	1.006
Rpl39	0.0206308	0.966	0.942	4.17761e-09	0.000134874	1.025
Slc25a33	0.0411039	0.314	0.265	4.26624e-09	0.000137736	1.185
Rps15a	0.0220759	0.966	0.939	4.29658e-09	0.000138715	1.029
R3hdm1	0.0353339	0.336	0.292	4.30661e-09	0.000139039	1.151
Cox7c	0.0297746	0.78	0.732	4.38396e-09	0.000141536	1.066
Cd34	0.000184372	0.329	0.295	4.42893e-09	0.000142988	1.115
Dynlrb1	0.0205253	0.321	0.284	4.43787e-09	0.000143277	1.13
Ccdc107	0.00718597	0.281	0.248	4.57942e-09	0.000147847	1.133
Cdc26	0.0367925	0.292	0.251	4.70426e-09	0.000151877	1.163
Psme1	0.0907806	0.636	0.573	4.81832e-09	0.000155559	1.11
Itch	0.000276776	0.319	0.292	4.84897e-09	0.000156549	1.092
Serbp1	0.0673171	0.812	0.757	4.94072e-09	0.000159511	1.073
Lemd2	0.0783506	0.389	0.324	5.02558e-09	0.000162251	1.201
Nek6	0.00982887	0.501	0.456	5.09011e-09	0.000164334	1.099
Dusp8	0.101024	0.426	0.363	5.09303e-09	0.000164429	1.174
Spns1	0.0523927	0.314	0.26	5.35572e-09	0.00017291	1.208
Rab2a	0.0533365	0.694	0.63	5.40291e-09	0.000174433	1.102
Psma1	0.0433831	0.448	0.394	5.44529e-09	0.000175801	1.137
Cenpb	0.0521558	0.292	0.242	5.49028e-09	0.000177254	1.207
Coa3	0.0517037	0.285	0.233	5.6474e-09	0.000182326	1.223
Rpl21	0.0271678	0.971	0.951	5.72603e-09	0.000184865	1.021
Atxn2l	0.0481685	0.529	0.467	5.83369e-09	0.000188341	1.133
Cables1	0.0890665	0.4	0.335	5.92787e-09	0.000191381	1.194
Galnt11	0.0347147	0.283	0.236	5.94903e-09	0.000192064	1.199
Gnl2	0.0292761	0.359	0.316	6.00526e-09	0.00019388	1.136
BC005561	0.0811591	0.404	0.341	6.5091e-09	0.000210146	1.185
Myl12b	0.000770646	0.554	0.514	6.52978e-09	0.000210814	1.078
Lpcat3	0.06375	0.491	0.427	6.62974e-09	0.000214041	1.15
Rad50	0.0893929	0.257	0.202	6.66653e-09	0.000215229	1.272
Tspan31	0.00524149	0.364	0.334	6.69383e-09	0.00021611	1.09
Tomm5	0.0793171	0.258	0.203	6.77564e-09	0.000218751	1.271
Rbis	0.00631533	0.311	0.283	7.28927e-09	0.000235334	1.099
Srp9	0.00944418	0.523	0.483	7.64788e-09	0.000246912	1.083
Tmem167	0.0832244	0.363	0.301	7.85143e-09	0.000253483	1.206
Nasp	0.0154184	0.476	0.432	8.01374e-09	0.000258724	1.102
Sp3	0.0358847	0.358	0.314	8.25436e-09	0.000266492	1.14
Rrp7a	0.060167	0.273	0.221	8.51303e-09	0.000274843	1.235
Oxa1l	0.0583076	0.264	0.216	8.58551e-09	0.000277183	1.222
Atp5c1	0.0350794	0.563	0.508	8.97e-09	0.000289596	1.108
Ddx24	0.0681568	0.603	0.538	9.12716e-09	0.00029467	1.121
Atp5h	0.0513698	0.683	0.627	9.2575e-09	0.000298878	1.089
Rac2	0.0480828	0.464	0.421	9.29011e-09	0.000299931	1.102
Ash1l	0.0521038	0.591	0.528	9.45191e-09	0.000305155	1.119
1810026B05Rik	0.0456609	0.65	0.589	9.52064e-09	0.000307374	1.104
Rbm42	0.0833137	0.445	0.38	1.02173e-08	0.000329865	1.171
Arf5	0.0175064	0.628	0.578	1.02579e-08	0.000331175	1.087
Rpl29	0.0490866	0.918	0.881	1.02606e-08	0.000331263	1.042
Hsd17b12	0.0350557	0.483	0.433	1.07232e-08	0.000346199	1.115
Cwc15	0.0169196	0.442	0.403	1.08645e-08	0.000350761	1.097
Morf4l2	0.0144686	0.574	0.527	1.09341e-08	0.000353008	1.089
Asah1	0.0316046	0.819	0.767	1.09405e-08	0.000353216	1.068
Fam53b	0.0532265	0.263	0.211	1.09703e-08	0.000354175	1.246
Rpl15	0.0526155	0.951	0.92	1.13468e-08	0.000366332	1.034
Lsg1	0.0367079	0.26	0.219	1.13826e-08	0.000367487	1.187
Cct3	0.0858277	0.531	0.465	1.14936e-08	0.000371072	1.142
Lsm14a	0.0382842	0.348	0.304	1.15929e-08	0.000374276	1.145
Kdm2a	0.010847	0.499	0.455	1.17476e-08	0.000379272	1.097
Swi5	0.0172626	0.382	0.341	1.17531e-08	0.000379448	1.12
Gnb2	0.0103636	0.804	0.76	1.17615e-08	0.000379721	1.058
Tma7	0.0293034	0.484	0.442	1.18191e-08	0.000381579	1.095
Tor1a	0.0571165	0.332	0.281	1.19154e-08	0.000384688	1.181
Ak2	0.0293852	0.293	0.252	1.25864e-08	0.000406351	1.163
Prr13	0.0473851	0.27	0.222	1.29869e-08	0.000419281	1.216
Rpl35	0.0133605	0.922	0.888	1.37915e-08	0.000445258	1.038
Eif3e	0.0529751	0.613	0.556	1.41218e-08	0.000455922	1.103
Trappc2l	0.0312665	0.329	0.284	1.42202e-08	0.000459098	1.158
Trim28	0.0709725	0.376	0.314	1.42795e-08	0.000461014	1.197
Nfx1	0.0687808	0.304	0.246	1.45756e-08	0.000470574	1.236
Srek1	0.04255	0.465	0.41	1.49214e-08	0.000481737	1.134
Ostf1	0.0343161	0.683	0.633	1.53399e-08	0.000495247	1.079
Msl1	0.00322979	0.298	0.268	1.54503e-08	0.000498811	1.112
Smc6	0.0732477	0.374	0.312	1.54697e-08	0.000499438	1.199
Eif4a3	0.0829544	0.506	0.443	1.56715e-08	0.000505955	1.142
Ndufb4	0.0256629	0.345	0.304	1.5796e-08	0.000509974	1.135
Txlna	0.0342313	0.307	0.264	1.64272e-08	0.000530351	1.163
Rabggtb	0.0745231	0.349	0.29	1.68872e-08	0.000545203	1.203
Suclg1	0.00726319	0.275	0.248	1.72252e-08	0.000556115	1.109
Phgdh	0.101927	0.55	0.495	1.83547e-08	0.000592582	1.111
Sec13	0.00733805	0.295	0.264	1.84024e-08	0.00059412	1.117
Ctsh	0.0445678	0.884	0.842	1.89699e-08	0.000612443	1.05
Ufc1	0.035849	0.351	0.306	1.95204e-08	0.000630216	1.147
Lrrc59	0.0275913	0.383	0.337	2.02273e-08	0.000653039	1.136
Rab6a	0.0179586	0.254	0.221	2.06004e-08	0.000665084	1.149
Snrpa1	0.0880972	0.315	0.259	2.11431e-08	0.000682604	1.216
Sf3b5	0.0141617	0.278	0.246	2.14135e-08	0.000691336	1.13
Cct8	0.0723813	0.567	0.501	2.14454e-08	0.000692365	1.132
Fkbp8	0.0438999	0.417	0.366	2.20344e-08	0.00071138	1.139
Stau1	0.0321316	0.342	0.298	2.21677e-08	0.000715685	1.148
Rnf216	0.0612952	0.42	0.36	2.25818e-08	0.000729052	1.167
Mpdu1	0.0601234	0.357	0.298	2.30749e-08	0.000744974	1.198
Ociad1	0.0471064	0.464	0.411	2.4933e-08	0.000804961	1.129
Fam76b	0.0248946	0.342	0.301	2.51571e-08	0.000812197	1.136
Polr1d	0.0480899	0.561	0.504	2.52768e-08	0.00081606	1.113
Dad1	0.00906243	0.701	0.656	2.68829e-08	0.000867916	1.069
U2af1	0.044139	0.581	0.531	2.85176e-08	0.000920692	1.094
Rgs2	0.0705189	0.836	0.786	2.89901e-08	0.000935945	1.064
Rbmxl1	0.0533681	0.373	0.32	2.95402e-08	0.000953706	1.166
Rpl35a	0.033864	0.979	0.963	2.9554e-08	0.000954152	1.017
Trappc3	0.0382335	0.289	0.246	3.06815e-08	0.000990553	1.175
Tmem208	0.0220588	0.333	0.293	3.17011e-08	0.00102347	1.137
Acbd6	0.0337409	0.329	0.286	3.29238e-08	0.00106294	1.15
Sptan1	0.016997	0.305	0.27	3.37805e-08	0.0010906	1.13
9930111J21Rik2	0.0806754	0.573	0.507	3.72539e-08	0.00120274	1.13
Puf60	0.0488836	0.583	0.522	3.78738e-08	0.00122276	1.117
Surf4	0.0501165	0.472	0.417	3.79056e-08	0.00122378	1.132
Rnf187	0.0302095	0.384	0.34	3.79465e-08	0.0012251	1.129
Kmt2b	0.0392432	0.297	0.25	3.87843e-08	0.00125215	1.188
Snrpg	0.0600693	0.53	0.471	3.89479e-08	0.00125743	1.125
Rab3il1	0.00251362	0.635	0.591	4.0901e-08	0.00132049	1.074
Pak2	0.01598	0.729	0.677	4.09668e-08	0.00132261	1.077
Nr2c2ap	0.0583914	0.263	0.217	4.29961e-08	0.00138813	1.212
Atg101	0.0629781	0.292	0.236	4.32696e-08	0.00139696	1.237
Ccdc115	0.00937666	0.295	0.269	4.42822e-08	0.00142965	1.097
Man2a2	0.0344568	0.257	0.215	4.42949e-08	0.00143006	1.195
Unc50	0.063486	0.307	0.252	4.59755e-08	0.00148432	1.218
Abhd16a	0.0418102	0.294	0.244	4.6565e-08	0.00150335	1.205
Ube2r2	0.0396664	0.328	0.284	4.8857e-08	0.00157735	1.155
Arfgap2	0.0419518	0.403	0.351	4.99341e-08	0.00161212	1.148
Dpm2	0.0305136	0.253	0.218	5.07215e-08	0.00163754	1.161
Cspp1	0.0466327	0.291	0.252	5.12926e-08	0.00165598	1.155
Trf	0.0470231	0.932	0.897	5.19037e-08	0.00167571	1.039
Itpripl2	0.0156326	0.26	0.227	5.21456e-08	0.00168352	1.145
Slc35c2	0.060624	0.409	0.349	5.23233e-08	0.00168926	1.172
Vdac3	0.0412695	0.429	0.377	5.37426e-08	0.00173508	1.138
Myd88	0.0351559	0.305	0.264	5.46787e-08	0.0017653	1.155
Gng5	0.0126374	0.834	0.788	5.70076e-08	0.00184049	1.058
Cmip	0.0139642	0.353	0.32	5.86974e-08	0.00189504	1.103
Mrps14	0.00744112	0.289	0.262	5.98239e-08	0.00193142	1.103
Eif3l	0.0637099	0.35	0.294	6.10129e-08	0.0019698	1.19
Rpl10a	0.0476443	0.956	0.928	6.11935e-08	0.00197563	1.03
Cnot6l	0.03405	0.42	0.37	6.21808e-08	0.00200751	1.135
Mvb12b	0.028826	0.341	0.299	6.37257e-08	0.00205738	1.14
Irf9	0.0428176	0.257	0.211	6.39087e-08	0.00206329	1.218
Slc25a11	0.0343987	0.332	0.284	6.96926e-08	0.00225002	1.169
Arhgef1	0.0218658	0.348	0.307	6.97778e-08	0.00225278	1.134
Sf1	0.0305935	0.62	0.566	7.00686e-08	0.00226216	1.095
Ngdn	0.0203362	0.276	0.247	7.2871e-08	0.00235264	1.117
Rps11	0.0690361	0.969	0.948	7.43624e-08	0.00240079	1.022
Nudcd3	0.0642172	0.43	0.369	7.45291e-08	0.00240617	1.165
Sirt1	0.00769679	0.327	0.294	7.68056e-08	0.00247967	1.112
Mob3a	0.0573998	0.289	0.243	7.73409e-08	0.00249695	1.189
Zbtb1	0.0340397	0.256	0.215	8.17018e-08	0.00263774	1.191
Rxylt1	0.00762224	0.252	0.223	8.21501e-08	0.00265222	1.13
Gpbp1l1	0.00538427	0.255	0.229	8.28675e-08	0.00267538	1.114
G3bp2	0.0410952	0.543	0.489	8.38059e-08	0.00270567	1.11
Cycs	0.0717922	0.477	0.417	8.47233e-08	0.00273529	1.144
Nfic	0.0367957	0.517	0.462	8.55626e-08	0.00276239	1.119
Tm2d1	0.0139384	0.292	0.263	8.81282e-08	0.00284522	1.11
Jtb	0.0481102	0.392	0.338	9.0783e-08	0.00293093	1.16
Ddx54	0.0527768	0.399	0.345	9.15296e-08	0.00295503	1.157
Cabin1	0.0360044	0.316	0.271	9.25887e-08	0.00298923	1.166
Rab5a	0.0311845	0.677	0.626	9.646e-08	0.00311421	1.081
Fnbp4	0.045196	0.427	0.375	1.01193e-07	0.00326702	1.139
Mon2	0.0238889	0.384	0.338	1.03156e-07	0.0033304	1.136
Eloa	0.0160131	0.45	0.411	1.04528e-07	0.0033747	1.095
Cdk11b	0.0186191	0.581	0.534	1.06596e-07	0.00344145	1.088
Tmem258	0.0583906	0.383	0.33	1.07756e-07	0.00347892	1.161
Slc39a7	0.0740764	0.475	0.413	1.11771e-07	0.00360851	1.15
Elob	0.0292649	0.594	0.547	1.12776e-07	0.00364099	1.086
Ube2m	0.0617913	0.421	0.363	1.13565e-07	0.00366644	1.16
Wbp2	0.023413	0.51	0.464	1.13622e-07	0.00366829	1.099
Nufip2	0.0739815	0.707	0.649	1.14027e-07	0.00368137	1.089
Tcea1	0.0185776	0.409	0.369	1.16432e-07	0.003759	1.108
Pabpn1	0.0538549	0.564	0.503	1.17522e-07	0.00379419	1.121
Suclg2	0.0399175	0.288	0.243	1.18456e-07	0.00382435	1.185
Tbpl1	0.0377084	0.488	0.434	1.1919e-07	0.00384804	1.124
Fip1l1	0.0490246	0.369	0.317	1.20636e-07	0.00389473	1.164
Ppm1g	0.0483202	0.387	0.335	1.27341e-07	0.0041112	1.155
Mia3	0.0440485	0.477	0.421	1.28713e-07	0.00415549	1.133
Sf3b3	0.0275189	0.437	0.389	1.31116e-07	0.00423308	1.123
Cited2	0.0253523	0.742	0.694	1.33595e-07	0.0043131	1.069
Cic	0.0405283	0.381	0.336	1.35606e-07	0.00437805	1.134
Bax	0.0548098	0.583	0.523	1.35994e-07	0.00439056	1.115
Jmjd6	0.0222867	0.296	0.26	1.41998e-07	0.00458442	1.138
Myo1b	0.0422812	0.276	0.233	1.77464e-07	0.00572942	1.185
Ddx46	0.0583439	0.341	0.289	1.79361e-07	0.00579069	1.18
Azin1	0.0149442	0.732	0.686	1.83917e-07	0.00593776	1.067
4933434E20Rik	0.000196054	0.274	0.253	1.84494e-07	0.00595637	1.083
Edf1	0.0108165	0.539	0.506	1.84498e-07	0.00595652	1.065
Ankrd10	0.0484964	0.265	0.216	2.0288e-07	0.00654997	1.227
Pcbp1	0.00168493	0.665	0.628	2.11882e-07	0.0068406	1.059
Phf23	0.0189135	0.319	0.284	2.12128e-07	0.00684855	1.123
Mark2	0.0528104	0.395	0.341	2.20256e-07	0.00711095	1.158
Clk4	0.0494373	0.497	0.442	2.24149e-07	0.00723666	1.124
Zfp330	0.0402199	0.376	0.328	2.29265e-07	0.00740181	1.146
Dpm1	0.0157662	0.467	0.43	2.34511e-07	0.00757117	1.086
Creb5	0.0240525	0.411	0.367	2.3695e-07	0.00764993	1.12
Calu	0.0223056	0.321	0.283	2.42762e-07	0.00783756	1.134
2610001J05Rik	0.0120711	0.276	0.252	2.46626e-07	0.00796232	1.095
Cdc37l1	0.00493814	0.262	0.236	2.47257e-07	0.0079827	1.11
Fcgrt	0.0173299	0.378	0.343	2.5186e-07	0.00813128	1.102
Gtf2f1	0.031955	0.334	0.292	2.52255e-07	0.00814404	1.144
Ss18	0.0033778	0.251	0.229	2.53434e-07	0.00818213	1.096
Mag	0.0348534	0.261	0.22	2.57478e-07	0.00831266	1.186
Ctdnep1	0.0222563	0.283	0.248	2.60287e-07	0.00840335	1.141
Noc2l	0.0759145	0.399	0.341	2.60322e-07	0.00840451	1.17
Itpr2	0.053173	0.546	0.49	2.61008e-07	0.00842666	1.114
Scn1b	0.0814058	0.359	0.306	2.62086e-07	0.00846143	1.173
Phb2	0.0677997	0.502	0.441	2.73255e-07	0.00882203	1.138
Hspa13	0.0574944	0.305	0.253	2.7557e-07	0.00889679	1.206
Mrto4	0.0753885	0.343	0.289	2.76084e-07	0.00891336	1.187
Emg1	0.0511853	0.406	0.36	2.88663e-07	0.00931948	1.128
Aldoa	0.0675666	0.715	0.658	2.97434e-07	0.00960264	1.087
Aldoa	0.0675666	0.715	0.658	2.97434e-07	0.00960264	1.087
Cwf19l2	0.00836888	0.294	0.261	2.9914e-07	0.00965774	1.126
Clk3	0.0155199	0.258	0.226	3.01705e-07	0.00974056	1.142
Zmym5	0.0381732	0.336	0.29	3.02623e-07	0.00977019	1.159
Sertad1	0.0497289	0.532	0.473	3.05509e-07	0.00986337	1.125
Rps19	0.0402433	0.957	0.935	3.30616e-07	0.0106739	1.024
Ctsa	0.0309275	0.924	0.888	3.34548e-07	0.0108009	1.041
Eno1	0.0729087	0.503	0.448	3.37929e-07	0.01091	1.123
Lactb	0.0377289	0.409	0.362	3.39932e-07	0.0109747	1.13
Eef1d	0.0339832	0.68	0.626	3.40255e-07	0.0109851	1.086
Sugt1	0.0482408	0.438	0.385	3.61371e-07	0.0116669	1.138
Ube2d3	0.0118067	0.928	0.896	3.62663e-07	0.0117086	1.036
Nagpa	0.0741517	0.326	0.271	3.64318e-07	0.011762	1.203
Zfp638	0.0239227	0.493	0.448	3.66968e-07	0.0118476	1.1
Apex1	0.0615511	0.27	0.222	3.81765e-07	0.0123253	1.216
Hmg20b	0.0352745	0.329	0.284	3.93829e-07	0.0127148	1.158
Nol7	0.0495061	0.49	0.44	3.97034e-07	0.0128183	1.114
Psma5	0.0517484	0.395	0.344	4.04449e-07	0.0130576	1.148
Snx17	0.0158532	0.621	0.577	4.06812e-07	0.0131339	1.076
Rps27	0.0367583	0.975	0.953	4.35787e-07	0.0140694	1.023
Rbm25	0.00552528	0.888	0.85	4.3744e-07	0.0141228	1.045
Dld	0.00402521	0.255	0.233	4.41238e-07	0.0142454	1.094
Nabp1	0.0689496	0.347	0.293	4.60507e-07	0.0148675	1.184
Rps24	0.0353268	0.981	0.966	4.69183e-07	0.0151476	1.016
Gnaq	0.027618	0.496	0.45	4.69885e-07	0.0151703	1.102
Sin3b	0.0375022	0.468	0.421	4.83252e-07	0.0156018	1.112
Aamp	0.0181288	0.482	0.442	4.88944e-07	0.0157856	1.09
Sec61b	0.062576	0.535	0.482	5.12336e-07	0.0165408	1.11
Rbm17	0.0198639	0.314	0.284	5.14875e-07	0.0166227	1.106
Cklf	0.0752794	0.315	0.27	5.5184e-07	0.0178161	1.167
Wdfy3	0.0346506	0.319	0.278	5.55914e-07	0.0179477	1.147
Gapdh	0.0669642	0.916	0.885	5.67275e-07	0.0183145	1.035
Ddx18	0.0758122	0.432	0.377	5.68521e-07	0.0183547	1.146
Entr1	0.0554064	0.259	0.211	5.69126e-07	0.0183742	1.227
Rab3gap1	0.00775083	0.282	0.255	5.80843e-07	0.0187525	1.106
Aph1a	0.0171493	0.391	0.355	6.10515e-07	0.0197105	1.101
Tnfrsf21	0.0504366	0.432	0.377	6.21917e-07	0.0200786	1.146
Dnajc2	0.0470776	0.361	0.315	6.32015e-07	0.0204046	1.146
Stk24	0.0294232	0.304	0.274	6.33579e-07	0.0204551	1.109
Nop58	0.00862539	0.501	0.46	6.56439e-07	0.0211931	1.089
Psmc6	0.00407846	0.443	0.413	7.63244e-07	0.0246413	1.073
Twistnb	0.0535866	0.401	0.348	7.73326e-07	0.0249668	1.152
Mgat4b	0.0439954	0.303	0.259	7.80016e-07	0.0251828	1.17
Ccdc174	0.0361565	0.324	0.279	7.97649e-07	0.0257521	1.161
Eif4g1	0.0215813	0.565	0.519	8.09971e-07	0.0261499	1.089
Arpc5l	0.0230926	0.437	0.393	8.16472e-07	0.0263598	1.112
Atxn7l3b	0.0425894	0.546	0.493	8.23215e-07	0.0265775	1.108
Otub1	0.0113312	0.272	0.245	8.31344e-07	0.0268399	1.11
Sec31a	0.0336867	0.352	0.31	8.36139e-07	0.0269948	1.135
Rhoh	0.0365479	0.683	0.63	9.25463e-07	0.0298786	1.084
Hnrnpu	0.00471703	0.899	0.863	9.28315e-07	0.0299706	1.042
Prpf38b	0.0376264	0.737	0.685	1.02255e-06	0.0330129	1.076
Lamtor5	0.030854	0.311	0.269	1.0248e-06	0.0330856	1.156
Ccdc85b	0.0220504	0.258	0.225	1.03871e-06	0.0335349	1.147
Ranbp2	0.025884	0.755	0.712	1.10133e-06	0.0355565	1.06
Otud5	0.00294306	0.252	0.23	1.10381e-06	0.0356364	1.096
Elk4	0.0407584	0.336	0.296	1.16801e-06	0.0377093	1.135
Ttc14	0.0326043	0.376	0.335	1.18869e-06	0.0383768	1.122
Ate1	0.0500786	0.292	0.246	1.22574e-06	0.0395729	1.187
Chmp5	0.0363757	0.288	0.249	1.24788e-06	0.0402877	1.157
Slc35b1	0.0232685	0.269	0.239	1.26163e-06	0.0407317	1.126
Cetn3	0.0310296	0.337	0.295	1.26356e-06	0.0407942	1.142
Epc2	0.0340974	0.426	0.378	1.29486e-06	0.0418046	1.127
Pcm1	0.0315272	0.437	0.39	1.36364e-06	0.044025	1.121
Phax	0.0523386	0.314	0.268	1.38947e-06	0.0448592	1.172
Thoc2	0.0243141	0.445	0.4	1.39755e-06	0.04512	1.113
0610012G03Rik	0.00276276	0.292	0.271	1.40412e-06	0.0453319	1.077
Ppp1r9b	0.0156786	0.252	0.221	1.44009e-06	0.0464933	1.14
Uqcrfs1	0.0104525	0.359	0.33	1.44651e-06	0.0467007	1.088
Copb2	0.0122708	0.382	0.35	1.50264e-06	0.0485127	1.091
Aatf	0.0534521	0.252	0.207	1.58275e-06	0.0510989	1.217
2210016F16Rik	0.0524258	0.271	0.226	1.60364e-06	0.0517735	1.199
Rsl1d1	0.0359963	0.564	0.512	1.61825e-06	0.0522452	1.102
Golgb1	0.0598827	0.417	0.363	1.70348e-06	0.0549967	1.149
Faf2	0.0225835	0.286	0.253	1.70863e-06	0.0551632	1.13
Taf1d	0.0190047	0.701	0.652	1.75421e-06	0.0566347	1.075
Mgat1	0.00701777	0.443	0.406	1.8067e-06	0.0583294	1.091
Prrc2c	0.00443681	0.765	0.726	1.83207e-06	0.0591482	1.054
Mettl23	0.0384114	0.278	0.236	1.84761e-06	0.0596502	1.178
Utp18	0.0486736	0.284	0.238	1.91811e-06	0.0619263	1.193
Pdhb	0.0496091	0.404	0.358	2.00201e-06	0.064635	1.128
Atraid	0.0230788	0.637	0.592	2.02847e-06	0.0654892	1.076
Rps3	0.00819925	0.971	0.956	2.04182e-06	0.0659202	1.016
Fgfr1op2	0.0310585	0.365	0.323	2.06842e-06	0.0667789	1.13
Zfp800	0.0350107	0.28	0.242	2.06856e-06	0.0667834	1.157
Zfp869	0.0778206	0.48	0.427	2.09616e-06	0.0676746	1.124
Mbd6	0.0254335	0.253	0.221	2.14252e-06	0.0691713	1.145
Ccpg1	0.0360556	0.313	0.27	2.29734e-06	0.0741697	1.159
D8Ertd738e	0.0373151	0.561	0.511	2.30943e-06	0.0745599	1.098
Mtfr1l	0.0206852	0.291	0.261	2.3451e-06	0.0757115	1.115
Zmpste24	0.0214083	0.265	0.232	2.35082e-06	0.0758961	1.142
Gripap1	0.0203417	0.346	0.311	2.35874e-06	0.0761521	1.113
Stk11	0.0124988	0.274	0.246	2.38852e-06	0.0771133	1.114
Smap1	0.0152761	0.45	0.415	2.44003e-06	0.0787764	1.084
Cpne3	0.0157609	0.279	0.25	2.52939e-06	0.0816614	1.116
Mlxipl	0.00421064	0.281	0.254	2.54714e-06	0.0822344	1.106
Plekhj1	0.0590367	0.291	0.243	2.67987e-06	0.0865197	1.198
2510039O18Rik	0.0173592	0.3	0.271	2.68871e-06	0.0868049	1.107
Gpr107	0.053302	0.271	0.226	2.74349e-06	0.0885735	1.199
Tsg101	0.0380179	0.328	0.284	2.95046e-06	0.0952557	1.155
Tbcb	0.0375605	0.386	0.342	3.02462e-06	0.0976497	1.129
Ccnl1	0.0165464	0.95	0.922	3.04736e-06	0.0983839	1.03
Ccdc88a	0.0453827	0.275	0.231	3.06963e-06	0.0991031	1.19
Rsl24d1	0.0147623	0.288	0.266	3.20283e-06	0.103403	1.083
Pttg1	0.0250051	0.313	0.275	3.24505e-06	0.104766	1.138
Emc6	0.0443138	0.392	0.349	3.29198e-06	0.106282	1.123
Rpl7a	0.0502303	0.93	0.901	3.30935e-06	0.106842	1.032
Ccar1	0.00381947	0.471	0.438	3.35096e-06	0.108186	1.075
Gramd1a	0.0448789	0.466	0.418	3.45873e-06	0.111665	1.115
Mecp2	0.0292789	0.267	0.236	3.47683e-06	0.11225	1.131
Ppp1r9a	0.0185506	0.393	0.353	3.54219e-06	0.11436	1.113
Nfe2l1	0.00336966	0.308	0.287	3.56953e-06	0.115242	1.073
Slc35b2	0.00152951	0.291	0.267	3.69692e-06	0.119355	1.09
Ctcf	0.0109764	0.403	0.373	3.74454e-06	0.120892	1.08
Ctbp1	0.0229035	0.365	0.33	3.83154e-06	0.123701	1.106
Sat1	0.0466913	0.894	0.858	4.02311e-06	0.129886	1.042
Ppan	0.0652039	0.301	0.254	4.09494e-06	0.132205	1.185
Ltbr	0.0435533	0.277	0.235	4.17407e-06	0.13476	1.179
Rbm8a	0.0590698	0.489	0.437	4.24202e-06	0.136953	1.119
Mesd	0.0412754	0.254	0.214	4.25285e-06	0.137303	1.187
Snrpe	0.00342979	0.472	0.446	4.28888e-06	0.138467	1.058
Utp11	0.0267138	0.359	0.32	4.51666e-06	0.14582	1.122
Larp1	0.0463928	0.504	0.454	4.57061e-06	0.147562	1.11
Chsy1	0.0529028	0.262	0.216	4.63225e-06	0.149552	1.213
Rpl22	0.0316565	0.899	0.862	4.75043e-06	0.153368	1.043
Ube2q1	0.00734179	0.416	0.386	4.86956e-06	0.157214	1.078
Smad1	0.0137173	0.316	0.286	5.09809e-06	0.164592	1.105
Necap2	0.00916961	0.426	0.4	5.14616e-06	0.166144	1.065
Resf1	0.00696516	0.509	0.472	5.15039e-06	0.16628	1.078
Ola1	0.0598141	0.264	0.219	5.17162e-06	0.166966	1.205
Fam172a	0.0547442	0.271	0.224	5.64378e-06	0.18221	1.21
Emc8	0.0406432	0.275	0.234	5.89727e-06	0.190394	1.175
Sbds	0.0488797	0.43	0.379	5.95626e-06	0.192298	1.135
Wbp4	0.0546665	0.454	0.401	6.04442e-06	0.195144	1.132
Trim47	0.000225582	0.417	0.386	6.28936e-06	0.203052	1.08
Trip11	0.0538603	0.464	0.415	6.39884e-06	0.206587	1.118
Rpl30	0.00801991	0.98	0.962	6.48161e-06	0.209259	1.019
Arpc1a	0.0430525	0.392	0.345	6.87692e-06	0.222021	1.136
Nsrp1	0.0542617	0.336	0.288	7.54916e-06	0.243724	1.167
Pkm	0.012347	0.665	0.622	7.74296e-06	0.249981	1.069
Cox4i1	0.00653489	0.882	0.847	7.92585e-06	0.255886	1.041
Bud31	0.0444405	0.373	0.326	7.94127e-06	0.256384	1.144
Rps10	0.0194535	0.978	0.958	8.14007e-06	0.262802	1.021
Slc2a1	0.0460255	0.352	0.307	8.2707e-06	0.267019	1.147
Eif3f	0.040915	0.695	0.651	8.48668e-06	0.273992	1.068
Nolc1	0.0251474	0.427	0.385	8.57886e-06	0.276968	1.109
Zc3h18	0.0290325	0.321	0.286	8.67165e-06	0.279964	1.122
Mrps33	0.0315477	0.369	0.328	8.72205e-06	0.281591	1.125
Soga1	0.00274229	0.266	0.243	9.03593e-06	0.291725	1.095
Vamp8	0.0359257	0.634	0.587	9.19228e-06	0.296773	1.08
Uba5	0.00364942	0.281	0.264	9.67429e-06	0.312334	1.064
Mlph	0.0678718	0.373	0.321	9.78831e-06	0.316015	1.162
Pgrmc1	0.024105	0.338	0.304	9.85442e-06	0.31815	1.112
Cuedc2	0.012049	0.377	0.35	9.99631e-06	0.322731	1.077
Rdx	0.0634752	0.543	0.488	1.01703e-05	0.328347	1.113
Bcas2	0.0118468	0.394	0.363	1.05726e-05	0.341335	1.085
Errfi1	0.0800793	0.468	0.417	1.07895e-05	0.34834	1.122
Dapp1	0.0133054	0.535	0.495	1.09335e-05	0.352988	1.081
Gigyf2	0.0393887	0.253	0.216	1.09946e-05	0.354959	1.171
Ptges3	0.0122391	0.705	0.663	1.10846e-05	0.357868	1.063
Prpf6	0.0523038	0.288	0.243	1.14232e-05	0.368799	1.185
Srp19	0.0414421	0.349	0.307	1.14494e-05	0.369643	1.137
Llph	0.0214433	0.439	0.401	1.16496e-05	0.376106	1.095
Bcl6	0.0247215	0.258	0.224	1.23352e-05	0.398241	1.152
Tmed4	0.0468346	0.261	0.218	1.24086e-05	0.40061	1.197
1700017B05Rik	0.0194146	0.514	0.477	1.28737e-05	0.415629	1.078
Psmd7	0.0529421	0.541	0.488	1.34225e-05	0.433346	1.109
Arid4a	0.0135521	0.466	0.428	1.392e-05	0.449409	1.089
Psmb4	0.0359657	0.582	0.533	1.4284e-05	0.461158	1.092
Acox3	0.0587122	0.429	0.377	1.4453e-05	0.466615	1.138
Ssrp1	0.0476532	0.28	0.237	1.50871e-05	0.487087	1.181
Ptov1	4.44613e-05	0.346	0.327	1.56023e-05	0.503721	1.058
Rbm27	0.00943083	0.319	0.292	1.5826e-05	0.510943	1.092
Cdk4	0.0367405	0.354	0.31	1.59047e-05	0.513483	1.142
Ier3ip1	0.00765705	0.39	0.36	1.61743e-05	0.522189	1.083
Uqcc2	0.00733642	0.27	0.246	1.67184e-05	0.539753	1.098
Naglu	0.0124449	0.32	0.292	1.7089e-05	0.551719	1.096
Zfp280d	0.0440661	0.256	0.216	1.87112e-05	0.604092	1.185
Psmb2	0.0470788	0.502	0.459	1.89226e-05	0.610915	1.094
Pin1	0.00774247	0.255	0.23	1.89888e-05	0.613055	1.109
Adamts1	0.208021	0.367	0.334	1.95722e-05	0.631888	1.099
Nemf	0.0626192	0.383	0.333	1.95897e-05	0.632455	1.15
Tm9sf4	0.00806522	0.323	0.3	1.99944e-05	0.64552	1.077
Med8	0.0252605	0.267	0.237	2.08665e-05	0.673675	1.127
Xrn1	0.00888836	0.276	0.249	2.14793e-05	0.69346	1.108
Taz	0.0186069	0.273	0.24	2.15478e-05	0.695672	1.138
Uqcrh	0.0292868	0.704	0.661	2.16261e-05	0.698199	1.065
Dstn	0.0550695	0.489	0.444	2.17614e-05	0.702568	1.101
Kin	0.0326978	0.258	0.221	2.21214e-05	0.714189	1.167
Mob3c	0.0488491	0.361	0.315	2.27307e-05	0.733861	1.146
Ran	0.0509551	0.637	0.587	2.27547e-05	0.734635	1.085
Bub3	0.0461695	0.357	0.311	2.42771e-05	0.783785	1.148
Ube2j1	0.0118281	0.373	0.346	2.45033e-05	0.79109	1.078
Higd1a	0.03864	0.391	0.346	2.52818e-05	0.816224	1.13
Cln3	0.0478257	0.32	0.276	2.55778e-05	0.82578	1.159
Eef1g	0.0575982	0.66	0.61	2.61884e-05	0.845494	1.082
Rtf1	0.00313052	0.408	0.381	2.64781e-05	0.854845	1.071
Nr1h2	0.0181013	0.325	0.294	2.66986e-05	0.861963	1.105
Chrac1	0.0252164	0.3	0.264	2.69442e-05	0.869894	1.136
Smc3	0.0327138	0.349	0.314	2.73037e-05	0.881501	1.111
Dda1	0.00724783	0.26	0.242	2.75495e-05	0.889437	1.074
Ssb	0.00893815	0.686	0.648	2.80922e-05	0.906956	1.059
Ostc	0.00653599	0.447	0.418	2.81677e-05	0.909394	1.069
Cox8a	0.0126287	0.809	0.773	2.84555e-05	0.918686	1.047
Samd4b	0.0427849	0.372	0.329	2.94797e-05	0.951754	1.131
Yif1b	0.0093654	0.393	0.366	2.96777e-05	0.958144	1.074
Cnih4	0.00677696	0.438	0.406	3.10756e-05	1	1.079
Atp5md	0.0103597	0.46	0.433	3.21198e-05	1	1.062
Mrpl54	0.0588551	0.307	0.263	3.24401e-05	1	1.167
Eed	0.0238979	0.264	0.236	3.26029e-05	1	1.119
Psmd6	0.0312375	0.397	0.358	3.26691e-05	1	1.109
Commd3	0.0358935	0.355	0.315	3.31203e-05	1	1.127
Smg6	0.0249004	0.352	0.319	3.43106e-05	1	1.103
Angel2	0.0546613	0.274	0.231	3.50498e-05	1	1.186
Rexo1	0.0164063	0.369	0.337	3.5851e-05	1	1.095
Csnk1d	0.0161015	0.547	0.51	3.73788e-05	1	1.073
Dnajc5	0.0411784	0.452	0.407	3.77921e-05	1	1.111
Zfp24	0.0308743	0.28	0.245	3.82474e-05	1	1.143
BC005624	0.0144712	0.33	0.3	3.95854e-05	1	1.1
Trim44	0.0288006	0.363	0.324	4.07251e-05	1	1.12
Zfp644	0.00666236	0.543	0.513	4.14955e-05	1	1.058
mt-Nd2	0.0075382	0.967	0.958	4.161e-05	1	1.009
Cdc42se1	0.00449819	0.364	0.342	4.27832e-05	1	1.064
Tm9sf2	0.000904818	0.375	0.351	4.4102e-05	1	1.068
Nrd1	0.00826051	0.408	0.378	4.51838e-05	1	1.079
Kcnk6	0.00572795	0.336	0.31	4.62637e-05	1	1.084
Keap1	0.0428208	0.29	0.252	4.66392e-05	1	1.151
Ddx42	0.0368109	0.369	0.33	4.68759e-05	1	1.118
Fam120a	0.00586782	0.302	0.28	4.75636e-05	1	1.079
Hexim1	0.0412281	0.312	0.27	4.79903e-05	1	1.156
Zfp90	0.0321079	0.314	0.276	5.12694e-05	1	1.138
Sipa1l2	0.0228157	0.364	0.329	5.14999e-05	1	1.106
Mepce	0.0398173	0.264	0.225	5.49881e-05	1	1.173
Ccdc59	0.0461037	0.399	0.356	5.68931e-05	1	1.121
Ppp4r1	0.0592415	0.282	0.238	5.7244e-05	1	1.185
Glrx3	0.00444693	0.387	0.364	6.08969e-05	1	1.063
Tsen34	0.0163256	0.288	0.261	6.15193e-05	1	1.103
Cct7	0.0470439	0.46	0.412	6.57127e-05	1	1.117
Cops5	0.0452934	0.293	0.252	6.87736e-05	1	1.163
1810037I17Rik	0.0345912	0.359	0.32	6.91516e-05	1	1.122
Strap	0.0260628	0.452	0.412	7.16795e-05	1	1.097
Prdx5	0.0102107	0.6	0.566	7.62081e-05	1	1.06
Ppp4c	0.0428234	0.457	0.411	7.83401e-05	1	1.112
Gmpr2	0.0439116	0.26	0.219	7.91359e-05	1	1.187
Rbm6	0.0526121	0.333	0.29	8.41769e-05	1	1.148
Zbtb11	0.00295047	0.401	0.376	9.24226e-05	1	1.066
Gsdmd	0.0338658	0.351	0.31	9.54483e-05	1	1.132
Lrpap1	0.0238101	0.441	0.405	9.56997e-05	1	1.089
Pxk	0.0228046	0.287	0.255	9.69181e-05	1	1.125
Spcs1	0.0246449	0.494	0.455	0.000106191	1	1.086
Tasor	0.0481165	0.342	0.299	0.000117757	1	1.144
Rps21	0.0154975	0.976	0.961	0.000121949	1	1.016
Psmd4	0.0324461	0.48	0.44	0.000129497	1	1.091
Eif4h	0.00603427	0.586	0.558	0.00012955	1	1.05
Eif4e2	0.00892749	0.482	0.453	0.000139413	1	1.064
Tcf12	0.00294213	0.28	0.262	0.000147025	1	1.069
Clptm1	0.00569767	0.358	0.335	0.000153523	1	1.069
Psma2	0.00897786	0.52	0.495	0.000154027	1	1.051
Vps28	0.00360867	0.423	0.402	0.000154227	1	1.052
Ctbp2	0.0263222	0.337	0.305	0.000156754	1	1.105
Maea	0.0310243	0.272	0.237	0.000167469	1	1.148
Chordc1	0.0342449	0.292	0.255	0.000172535	1	1.145
Emc3	0.0210355	0.448	0.413	0.000180497	1	1.085
Arhgap22	0.0635987	0.377	0.333	0.000181369	1	1.132
Kansl1	0.0194669	0.653	0.614	0.00018456	1	1.064
Cdc5l	0.0101594	0.414	0.386	0.000191096	1	1.073
Rab18	0.000748285	0.353	0.335	0.000197075	1	1.054
Lamp2	0.0096697	0.911	0.886	0.000204124	1	1.028
Sgta	0.0242205	0.325	0.295	0.00021168	1	1.102
Copb1	0.0142231	0.465	0.433	0.000213966	1	1.074
Phf20	0.0168439	0.328	0.303	0.000216112	1	1.083
Pigk	0.0237416	0.258	0.226	0.000245983	1	1.142
Trappc4	0.030406	0.403	0.365	0.000247145	1	1.104
Vrk1	0.00491941	0.255	0.234	0.000261768	1	1.09
Denr	0.0227591	0.397	0.363	0.000262334	1	1.094
Mbnl2	0.0270598	0.549	0.51	0.000275749	1	1.076
Derl2	0.0585955	0.323	0.284	0.000278393	1	1.137
Egln2	0.011729	0.315	0.292	0.00027878	1	1.079
Ube2a	0.0439308	0.461	0.417	0.000278869	1	1.106
Pacsin2	0.0548333	0.544	0.499	0.000282061	1	1.09
Lman1	0.0267849	0.417	0.381	0.000284057	1	1.094
Cnot3	0.0403313	0.259	0.222	0.000287908	1	1.167
Zeb1	0.012943	0.253	0.228	0.000288395	1	1.11
Mphosph10	0.0144562	0.329	0.303	0.000296345	1	1.086
Usp48	0.0199546	0.258	0.233	0.000311341	1	1.107
Arhgap27	0.000611305	0.252	0.235	0.000330388	1	1.072
Txnl1	0.00504932	0.521	0.495	0.0003416	1	1.053
Upf1	0.00976877	0.313	0.293	0.00034358	1	1.068
Krcc1	0.0182059	0.372	0.339	0.000351685	1	1.097
Usp36	0.0428111	0.254	0.217	0.000360463	1	1.171
Eif3b	0.0339352	0.361	0.326	0.000380258	1	1.107
Sqor	0.0178597	0.342	0.313	0.000381611	1	1.093
Nhlrc3	0.0361755	0.338	0.302	0.000384031	1	1.119
Pcmt1	0.0416296	0.445	0.403	0.000391796	1	1.104
Taf10	0.024727	0.387	0.359	0.000414104	1	1.078
Abce1	0.0166811	0.277	0.252	0.000421439	1	1.099
C1qbp	0.0350489	0.459	0.419	0.000421556	1	1.095
Msi2	0.0416888	0.282	0.245	0.000430378	1	1.151
Pex2	0.00701443	0.273	0.254	0.000431863	1	1.075
Frg1	0.0130584	0.336	0.309	0.000457635	1	1.087
Snrpd3	0.0526015	0.31	0.27	0.000470677	1	1.148
Rgmb	0.0533362	0.273	0.234	0.00048128	1	1.167
Tial1	0.00360004	0.384	0.362	0.000503059	1	1.061
Safb	0.0136627	0.383	0.356	0.000512507	1	1.076
Far1	0.0399883	0.339	0.303	0.000518915	1	1.119
Tmem11	0.00471043	0.271	0.251	0.000531159	1	1.08
Sik2	0.0308486	0.27	0.236	0.000532984	1	1.144
Csnk2a1	0.0449784	0.483	0.444	0.000545411	1	1.088
Slu7	0.00525464	0.256	0.238	0.000594165	1	1.076
Cd84	0.0113748	0.676	0.641	0.000594885	1	1.055
Slbp	0.0229498	0.477	0.442	0.00060503	1	1.079
Pnpla8	0.00439134	0.289	0.266	0.00061327	1	1.086
Hadhb	0.0156508	0.288	0.264	0.000654383	1	1.091
Slc16a6	0.0405325	0.578	0.538	0.000670903	1	1.074
Sec22b	0.00380156	0.251	0.235	0.000678736	1	1.068
Mboat7	0.0262256	0.294	0.263	0.000685617	1	1.118
Ergic2	0.00549183	0.348	0.326	0.00078907	1	1.067
Senp2	0.0324676	0.639	0.599	0.00088863	1	1.067
Emc10	0.0208091	0.47	0.439	0.00100045	1	1.071
Stat6	0.0104804	0.341	0.316	0.00101296	1	1.079
Acsl1	0.0189212	0.273	0.246	0.00108651	1	1.11
Ndufab1	0.0223938	0.446	0.415	0.00115431	1	1.075
Pole4	0.00813521	0.297	0.272	0.00124745	1	1.092
Pfkl	0.0408379	0.251	0.215	0.00128335	1	1.167
Qrich1	0.00764857	0.357	0.334	0.0012907	1	1.069
Ssu72	0.0214868	0.431	0.397	0.00129909	1	1.086
Trpv2	0.00234327	0.257	0.242	0.00131106	1	1.062
Vdac1	0.000677068	0.372	0.357	0.00137027	1	1.042
Casp3	0.0206038	0.269	0.242	0.00140546	1	1.112
Med15	0.0131942	0.256	0.234	0.00143239	1	1.094
Yipf5	0.0124612	0.282	0.261	0.00156549	1	1.08
Tpi1	0.0565666	0.425	0.4	0.001635	1	1.062
Malat1	0.00440411	0.996	0.99	0.00167251	1	1.006
Eif1ax	0.0202021	0.254	0.23	0.00177394	1	1.104
Magoh	0.0474102	0.389	0.349	0.00188218	1	1.115
Tpr	0.0106506	0.648	0.615	0.0019865	1	1.054
Zc3h13	0.00600538	0.364	0.342	0.00204819	1	1.064
Ogfr	0.0237409	0.253	0.228	0.00218105	1	1.11
Nme1	0.0124135	0.424	0.395	0.00218805	1	1.073
Mrps7	0.0323058	0.256	0.226	0.00228681	1	1.133
Uqcrc2	0.0353131	0.39	0.36	0.00233948	1	1.083
Fibp	0.0482297	0.263	0.229	0.00235245	1	1.148
Ssbp1	0.00881718	0.308	0.287	0.00241871	1	1.073
Rabl6	0.00106515	0.285	0.267	0.00268486	1	1.067
B4galt3	0.0375899	0.282	0.255	0.00283291	1	1.106
Knop1	0.0225381	0.254	0.229	0.00288786	1	1.109
Brd2	0.0283852	0.836	0.806	0.00290999	1	1.037
Fam104a	0.0156269	0.392	0.364	0.00292598	1	1.077
Pttg1ip	0.000950878	0.497	0.478	0.00305114	1	1.04
Nip7	0.00708103	0.262	0.247	0.00307245	1	1.061
Sf3b6	0.0111148	0.41	0.383	0.00307859	1	1.07
Mrpl17	0.0390134	0.347	0.31	0.00316203	1	1.119
Imp4	0.032851	0.317	0.286	0.00356465	1	1.108
Tug1	0.0302541	0.402	0.371	0.0035943	1	1.084
Senp6	0.0197867	0.636	0.604	0.00373277	1	1.053
Alkbh5	0.0281189	0.373	0.34	0.00393098	1	1.097
Ice1	0.00735981	0.273	0.257	0.00398548	1	1.062
Emc2	0.0202857	0.278	0.252	0.00450739	1	1.103
Vapb	0.0207852	0.26	0.241	0.00450886	1	1.079
Plgrkt	0.00559181	0.47	0.444	0.00453246	1	1.059
Mrps18a	0.00358794	0.27	0.257	0.00460867	1	1.051
A630001G21Rik	0.0038568	0.302	0.285	0.00504676	1	1.06
Psmc2	0.0360949	0.461	0.428	0.00527738	1	1.077
Slmap	0.00761065	0.448	0.421	0.00575777	1	1.064
Ythdf2	0.00312889	0.382	0.368	0.00653806	1	1.038
Thoc1	0.0164297	0.304	0.282	0.00695474	1	1.078
Arl4c	0.0331271	0.734	0.7	0.00710151	1	1.049
Mydgf	0.0295633	0.487	0.452	0.00805733	1	1.077
Gaa	0.000384681	0.293	0.278	0.00848432	1	1.054
Fam76a	0.00363664	0.349	0.332	0.00886927	1	1.051
Rab8a	0.0328931	0.296	0.271	0.00890565	1	1.092
Spty2d1	0.0190624	0.495	0.469	0.00901394	1	1.055
Psmc5	0.02889	0.388	0.357	0.00958925	1	1.087
Brd9	0.0133154	0.296	0.275	0.00979697	1	1.076

## Sheet: MCAO 3d
gene	avg_logFC	pct.1	pct.2	p_val	p_val_adj	gene_diff
mt-Co1	1.36254	0.984	0.988	0	0	0.996
mt-Nd3	1.35781	0.858	0.705	0	0	1.217
mt-Nd1	1.28474	0.957	0.936	0	0	1.022
Rpl41	1.01331	0.941	0.954	1.33397724377137e-322	4.30674553151585e-318	0.986
Gna13	1.03948	0.727	0.639	9.84406e-306	3.17815e-301	1.138
Rpl31	0.886	0.737	0.743	2.04343e-287	6.5972e-283	0.992
Iqgap1	1.41563	0.551	0.217	2.07405e-281	6.69607e-277	2.539
Apod	1.23302	0.474	0.222	1.32058e-271	4.26348e-267	2.135
Rps17	0.921037	0.789	0.794	1.36664e-267	4.4122e-263	0.994
Grn	0.885063	0.893	0.938	1.72582e-265	5.57182e-261	0.952
mt-Co3	1.05648	0.98	0.983	1.7959e-242	5.79806e-238	0.997
Uba52	0.915137	0.846	0.835	2.19468e-241	7.08553e-237	1.013
Fnip1	0.848856	0.567	0.558	6.13228e-240	1.97981e-235	1.016
Tubb5	0.776855	0.557	0.678	8.58873e-238	2.77287e-233	0.822
Plek	1.04019	0.927	0.912	2.03688e-237	6.57608e-233	1.016
Cox6a1	0.79625	0.441	0.399	1.09341e-232	3.53008e-228	1.105
Mapkapk2	0.868964	0.591	0.573	3.42224e-231	1.10487e-226	1.031
Rps28	0.906738	0.945	0.933	6.82654e-231	2.20395e-226	1.013
mt-Atp6	0.991873	0.988	0.992	2.67381e-228	8.6324e-224	0.996
Erbin	0.780061	0.522	0.512	4.04526e-227	1.30601e-222	1.02
Mapk6	0.903374	0.419	0.324	1.59332e-223	5.14402e-219	1.293
Lgals3bp	0.99097	0.506	0.371	5.28375e-222	1.70586e-217	1.364
H2afz	0.739492	0.593	0.757	3.69901e-219	1.19423e-214	0.783
Ctsl	0.882102	0.978	0.981	1.22215e-217	3.9457e-213	0.997
Mfsd1	0.727285	0.421	0.408	2.39561e-215	7.73423e-211	1.032
Slfn2	1.32178	0.565	0.3	4.63992e-213	1.498e-208	1.883
Rpl23a	0.798887	0.763	0.797	1.64258e-212	5.30308e-208	0.957
Tspo	0.860935	0.488	0.414	1.14125e-208	3.68452e-204	1.179
Tuba1b	0.625534	0.54	0.729	1.93842e-205	6.25819e-201	0.741
AI506816	0.924234	0.403	0.204	1.56535e-200	5.05372e-196	1.975
Cflar	0.77054	0.524	0.534	6.78208e-200	2.18959e-195	0.981
Tgfbi	1.13648	0.344	0.099	3.31726e-199	1.07098e-194	3.475
Ybx1	0.682673	0.64	0.752	3.4853e-199	1.12523e-194	0.851
Lpin2	0.740119	0.441	0.474	1.9965e-198	6.44571e-194	0.93
Uqcrq	0.644708	0.447	0.5	2.71884e-198	8.77777e-194	0.894
Trip12	0.600411	0.362	0.408	1.96761e-197	6.35242e-193	0.887
Dennd4a	0.989156	0.767	0.768	2.63815e-197	8.51726e-193	0.999
Rps15	0.746051	0.779	0.838	3.20629e-196	1.03515e-191	0.93
Gpx1	0.779626	0.617	0.651	2.22857e-194	7.19493e-190	0.948
Mt2	1.29317	0.626	0.355	6.85994e-194	2.21473e-189	1.763
Zeb2	0.932565	0.872	0.867	1.42594e-192	4.60364e-188	1.006
Lrp1	0.719351	0.668	0.749	9.82748e-192	3.1728e-187	0.892
mt-Atp8	0.827447	0.504	0.456	2.52216e-189	8.1428e-185	1.105
Arhgdib	0.618798	0.464	0.558	1.51151e-186	4.8799e-182	0.832
Myh9	0.642809	0.455	0.526	5.36517e-186	1.73214e-181	0.865
Ifi207	1.45474	0.597	0.165	2.6874e-184	8.67626e-180	3.618
Cox6c	0.644381	0.518	0.618	7.7494e-184	2.50189e-179	0.838
Peli1	0.766043	0.565	0.698	2.26775e-180	7.32143e-176	0.809
Atp13a2	0.821088	0.397	0.253	7.59641e-180	2.4525e-175	1.569
Hgsnat	0.716921	0.269	0.185	2.31013e-178	7.45826e-174	1.454
Tnf	1.33638	0.692	0.52	1.671e-176	5.39483e-172	1.331
mt-Co2	0.836396	0.97	0.983	2.78387e-176	8.98771e-172	0.987
App	0.615294	0.476	0.56	1.28553e-175	4.15033e-171	0.85
Lilrb4a	1.33075	0.65	0.259	3.05501e-175	9.8631e-171	2.51
Itgb2	0.488917	0.478	0.648	6.95827e-175	2.24648e-170	0.738
Adam15	0.563764	0.387	0.44	2.97265e-174	9.59719e-170	0.88
Rilpl2	0.997276	0.346	0.206	3.56375e-174	1.15056e-169	1.68
Fn1	1.43398	0.269	0.031	2.08556e-173	6.73323e-169	8.677
Atp5mpl	0.645713	0.383	0.396	3.74915e-173	1.21041e-168	0.967
Rpsa	0.749206	0.943	0.967	8.3042e-172	2.68101e-167	0.975
mt-Cytb	0.827286	0.964	0.977	1.89939e-169	6.13217e-165	0.987
Uqcr11	0.593713	0.393	0.441	1.68266e-168	5.43248e-164	0.891
Sh3bgrl3	0.535494	0.63	0.817	1.34616e-167	4.34608e-163	0.771
Ist1	0.453463	0.237	0.327	2.18145e-167	7.04282e-163	0.725
Rpl35	0.754801	0.868	0.902	3.61522e-166	1.16717e-161	0.962
Vim	1.40321	0.482	0.159	1.71678e-163	5.54264e-159	3.031
Smg1	0.517362	0.326	0.439	2.40624e-163	7.76855e-159	0.743
Arpp19	0.40789	0.296	0.448	4.2082e-163	1.35862e-158	0.661
Nme2	0.61396	0.664	0.769	5.25933e-161	1.69798e-156	0.863
Sdcbp	0.641307	0.741	0.852	1.04749e-160	3.38182e-156	0.87
Pim1	1.16411	0.729	0.477	1.72522e-160	5.56988e-156	1.528
mt-Nd5	0.774945	0.794	0.796	1.77044e-160	5.71585e-156	0.997
Cxcl10	1.95279	0.549	0.187	4.11573e-160	1.32876e-155	2.936
Ifi30	0.874708	0.621	0.549	4.9679e-160	1.60389e-155	1.131
Spp1	3.16239	0.372	0.046	6.77205e-160	2.18636e-155	8.087
Bola2	0.638815	0.314	0.304	3.00918e-159	9.71513e-155	1.033
Atp5e	0.589155	0.561	0.66	3.76195e-158	1.21454e-153	0.85
Rc3h1	0.504479	0.281	0.325	9.67933e-158	3.12497e-153	0.865
Atp1b3	0.441478	0.449	0.634	3.23805e-157	1.04541e-152	0.708
Rab7	0.384533	0.441	0.624	7.22644e-157	2.33306e-152	0.707
Tlr2	1.06735	0.581	0.384	1.05878e-156	3.41829e-152	1.513
Pcna	0.50427	0.334	0.456	1.15295e-156	3.7223e-152	0.732
Abl2	0.797061	0.451	0.409	2.20992e-156	7.13473e-152	1.103
Ciao2a	0.567745	0.273	0.242	3.42328e-156	1.10521e-151	1.128
Gnb1	0.433634	0.431	0.575	3.55549e-156	1.14789e-151	0.75
Lgals9	0.509558	0.387	0.456	8.09132e-156	2.61228e-151	0.849
Akr1a1	0.415518	0.478	0.667	8.94605e-156	2.88823e-151	0.717
Ube2i	0.276684	0.366	0.63	1.32859e-155	4.28935e-151	0.581
Ppt1	0.447448	0.423	0.576	3.74206e-155	1.20812e-150	0.734
Atp5g3	0.536812	0.356	0.388	6.77192e-155	2.18631e-150	0.918
Hdgf	0.474906	0.287	0.353	7.66175e-155	2.47359e-150	0.813
Furin	0.624711	0.334	0.313	9.83863e-155	3.1764e-150	1.067
Lcorl	0.617906	0.247	0.305	1.47576e-154	4.76449e-150	0.81
Atp5l	0.551124	0.553	0.658	1.57804e-154	5.09471e-150	0.84
Hint1	0.394508	0.425	0.658	1.66367e-154	5.37114e-150	0.646
Cox7a2	0.491315	0.389	0.492	2.55808e-154	8.25876e-150	0.791
Syk	0.43565	0.281	0.41	2.58644e-154	8.35031e-150	0.685
Atp6v0d1	0.41706	0.326	0.427	6.46679e-154	2.0878e-149	0.763
Ptprc	0.650431	0.706	0.834	1.18958e-153	3.84057e-149	0.847
Dazap2	0.360446	0.34	0.533	2.45918e-153	7.93945e-149	0.638
Ndufa2	0.399445	0.32	0.487	4.71263e-153	1.52147e-148	0.657
Chmp4b	0.431868	0.496	0.643	7.5972e-153	2.45276e-148	0.771
Copa	0.386533	0.273	0.411	8.72905e-153	2.81817e-148	0.664
Lamtor3	0.477973	0.257	0.311	2.13268e-152	6.88536e-148	0.826
Rab5c	0.405876	0.344	0.468	2.18869e-152	7.06619e-148	0.735
Stx7	0.330113	0.34	0.55	4.19781e-152	1.35526e-147	0.618
Dyrk1a	0.541364	0.291	0.341	5.44295e-152	1.75726e-147	0.853
Ubap2l	0.41542	0.417	0.585	3.69223e-151	1.19204e-146	0.713
Ahnak	1.13303	0.287	0.057	8.60931e-151	2.77951e-146	5.035
Nfkb1	0.680038	0.536	0.609	9.55914e-151	3.08617e-146	0.88
Ewsr1	0.341831	0.411	0.638	1.32849e-150	4.28904e-146	0.644
Zc3h12a	0.653413	0.423	0.496	1.37461e-150	4.43793e-146	0.853
Zc3h12c	0.759048	0.269	0.163	1.79012e-150	5.77941e-146	1.65
Sec61g	0.494781	0.433	0.59	2.01571e-150	6.50772e-146	0.734
Pcbp2	0.386017	0.484	0.688	3.85283e-150	1.24389e-145	0.703
mt-Nd2	0.762084	0.925	0.963	5.41022e-150	1.74669e-145	0.961
Mt1	0.951951	0.927	0.875	5.38709e-149	1.73922e-144	1.059
Rragc	0.475325	0.314	0.394	8.89042e-149	2.87027e-144	0.797
Selenof	0.289957	0.474	0.733	9.19239e-149	2.96776e-144	0.647
Rpn2	0.388037	0.431	0.606	2.98305e-148	9.63077e-144	0.711
Ndufb1-ps	0.560977	0.389	0.432	3.30948e-148	1.06847e-143	0.9
Tiparp	0.784099	0.421	0.393	1.05227e-147	3.39726e-143	1.071
Sgpl1	0.611561	0.502	0.548	2.50632e-147	8.09166e-143	0.916
Trpm7	0.43156	0.265	0.379	5.15503e-147	1.6643e-142	0.699
Rpl38	0.665211	0.895	0.932	7.38019e-147	2.38269e-142	0.96
Atp6v1h	0.535671	0.324	0.379	1.2195e-146	3.93716e-142	0.855
Prpf39	0.427599	0.269	0.399	1.2768e-146	4.12215e-142	0.674
Cox6b1	0.429917	0.433	0.58	1.41684e-146	4.57426e-142	0.747
Stmn1	0.535367	0.294	0.433	1.45017e-146	4.68186e-142	0.679
Rpl14	0.624251	0.798	0.875	1.86392e-146	6.01766e-142	0.912
Atp2b1	0.639843	0.613	0.735	2.87755e-146	9.29016e-142	0.834
Ctsb	0.780348	0.974	0.99	3.44197e-146	1.11124e-141	0.984
Psmb1	0.130112	0.251	0.558	5.65352e-146	1.82524e-141	0.45
Canx	0.374696	0.54	0.766	2.93027e-145	9.46039e-141	0.705
Abi1	0.386646	0.314	0.45	4.3913e-145	1.41773e-140	0.698
Rps27l	0.415348	0.314	0.453	6.55393e-145	2.11594e-140	0.693
Eef1g	0.455935	0.488	0.636	1.25526e-144	4.0526e-140	0.767
Zc3hav1	0.394911	0.211	0.324	2.22911e-144	7.19669e-140	0.651
Atp6v1a	0.680527	0.425	0.408	2.4947e-144	8.05415e-140	1.042
Man2a1	0.695375	0.312	0.206	4.97027e-144	1.60465e-139	1.515
Tbc1d15	0.416282	0.34	0.471	5.86144e-144	1.89236e-139	0.722
Rasa4	0.630442	0.261	0.207	4.17905e-143	1.34921e-138	1.261
Tcp1	0.32705	0.283	0.448	6.24578e-143	2.01645e-138	0.632
Mef2d	0.320114	0.249	0.421	7.23594e-143	2.33612e-138	0.591
Rab1a	0.339776	0.439	0.657	9.44522e-143	3.04939e-138	0.668
Gabarap	0.363503	0.549	0.777	1.20132e-142	3.87847e-138	0.707
Cd52	0.809553	0.563	0.534	3.6485e-142	1.17792e-137	1.054
Ptp4a2	0.47087	0.514	0.663	5.63406e-142	1.81896e-137	0.775
Ndufb8	0.405562	0.287	0.416	1.93445e-141	6.24537e-137	0.69
Gapdh	0.563835	0.791	0.902	2.46735e-141	7.96583e-137	0.877
Rps12	0.657992	0.962	0.963	2.71373e-141	8.76127e-137	0.999
Oga	0.448747	0.302	0.377	4.03917e-141	1.30405e-136	0.801
Atp5f1	0.306244	0.415	0.639	4.79183e-141	1.54704e-136	0.649
Apoe	0.987402	0.688	0.725	6.28118e-141	2.02788e-136	0.949
Ndufa4	0.411484	0.429	0.587	1.26247e-140	4.07588e-136	0.731
Ufm1	0.339133	0.17	0.276	2.03518e-140	6.57059e-136	0.616
Atp1a1	0.481602	0.502	0.645	2.21433e-140	7.14896e-136	0.778
Atp5j2	0.382837	0.368	0.537	1.72982e-139	5.58472e-135	0.685
Arpc5	0.360247	0.37	0.553	6.25467e-139	2.01932e-134	0.669
Rnf149	0.552365	0.281	0.289	7.80572e-139	2.52008e-134	0.972
Bbc3	0.49749	0.198	0.331	8.73173e-139	2.81904e-134	0.598
Atp5a1	0.268549	0.48	0.735	1.24739e-138	4.02721e-134	0.653
Exoc5	0.352178	0.261	0.396	1.79328e-137	5.78962e-133	0.659
Emc7	0.26812	0.33	0.549	3.19739e-137	1.03228e-132	0.601
Rps2	0.595497	0.929	0.973	3.60696e-137	1.16451e-132	0.955
Ssr4	0.462593	0.628	0.785	4.17659e-137	1.34841e-132	0.8
Cox7b	0.547209	0.338	0.392	1.0389e-136	3.3541e-132	0.862
Prdx5	0.362521	0.397	0.588	1.03921e-136	3.3551e-132	0.675
Rps25	0.632092	0.866	0.923	1.38645e-136	4.47615e-132	0.938
Cox5b	0.433108	0.427	0.56	1.82705e-136	5.89863e-132	0.762
Sem1	0.328911	0.429	0.639	6.01143e-136	1.94079e-131	0.671
Ndufv3	0.496413	0.261	0.3	1.07639e-135	3.47512e-131	0.87
Actr2	0.326448	0.49	0.713	1.14052e-135	3.68215e-131	0.687
Wipf1	0.362887	0.265	0.417	1.16382e-135	3.75741e-131	0.635
Gns	0.511774	0.711	0.835	2.80209e-135	9.04654e-131	0.851
Flna	0.615499	0.269	0.21	7.38051e-135	2.3828e-130	1.281
Gdi2	0.36689	0.545	0.753	7.62113e-135	2.46048e-130	0.724
Cox7c	0.375945	0.567	0.759	9.10534e-135	2.93966e-130	0.747
P4hb	0.436577	0.48	0.637	9.78168e-135	3.15802e-130	0.754
Rad21	0.439621	0.209	0.269	1.14802e-134	3.70638e-130	0.777
Tomm6	0.372257	0.34	0.498	3.9325e-134	1.26961e-129	0.683
Litaf	0.382111	0.455	0.647	5.10197e-134	1.64717e-129	0.703
Kpna4	0.316744	0.304	0.522	5.59683e-134	1.80694e-129	0.582
Ube2l3	0.291105	0.304	0.491	1.97386e-133	6.37262e-129	0.619
Msn	0.591165	0.737	0.808	2.21597e-133	7.15426e-129	0.912
Ly6e	0.484445	0.709	0.875	3.97068e-133	1.28194e-128	0.81
Hsbp1	0.478227	0.379	0.477	4.87468e-133	1.57379e-128	0.795
Atp5g2	0.345724	0.514	0.75	8.66165e-133	2.79641e-128	0.685
Syf2	0.110386	0.213	0.513	9.39559e-133	3.03337e-128	0.415
Nucb1	0.343628	0.316	0.465	9.6668e-133	3.12093e-128	0.68
Ccni	0.371187	0.294	0.408	2.49274e-132	8.04781e-128	0.721
Epn1	0.40168	0.354	0.468	3.86865e-132	1.24899e-127	0.756
Gm26917	0.810903	0.381	0.272	4.90384e-132	1.5832e-127	1.401
Map3k8	0.574197	0.344	0.412	5.06619e-132	1.63562e-127	0.835
Clint1	0.411343	0.374	0.498	9.71726e-132	3.13722e-127	0.751
Itgb1	0.432318	0.476	0.619	1.27222e-131	4.10737e-127	0.769
Ppp4r2	0.286103	0.287	0.462	1.45364e-131	4.69307e-127	0.621
Capza1	0.236353	0.285	0.495	1.62607e-131	5.24976e-127	0.576
Fbxl3	0.331004	0.225	0.359	1.96117e-131	6.33163e-127	0.627
Bach1	0.588777	0.415	0.488	6.79473e-131	2.19368e-126	0.85
Ubl5	0.235483	0.332	0.58	7.40987e-131	2.39228e-126	0.572
Nsd3	0.305619	0.247	0.437	7.97584e-131	2.575e-126	0.565
Hnrnpc	0.136843	0.401	0.726	2.63313e-130	8.50105e-126	0.552
Nfe2l2	0.593846	0.648	0.761	3.18913e-130	1.02961e-125	0.852
Atp5b	0.184949	0.486	0.785	5.36045e-130	1.73062e-125	0.619
Ube2k	0.291786	0.281	0.456	6.73772e-130	2.17527e-125	0.616
Psmb7	0.265938	0.227	0.375	7.82158e-130	2.5252e-125	0.605
Actb	0.58956	0.988	0.998	8.86576e-130	2.86231e-125	0.99
Ankrd11	0.426634	0.555	0.77	9.41568e-130	3.03985e-125	0.721
Atp5j	0.289974	0.334	0.56	1.37519e-129	4.43982e-125	0.596
Aim2	0.335435	0.316	0.488	1.54027e-129	4.97278e-125	0.648
Hnrnpul1	0.304763	0.273	0.451	1.64419e-129	5.30826e-125	0.605
Ppp1cc	0.233829	0.253	0.435	2.68289e-129	8.66172e-125	0.582
Sdf4	0.220122	0.322	0.557	2.84077e-129	9.17142e-125	0.578
Gpr137b	0.607621	0.263	0.199	3.19222e-129	1.03061e-124	1.322
Chtop	0.174204	0.198	0.419	3.69173e-129	1.19188e-124	0.473
Pcbp1	0.00564637	0.3	0.661	4.22018e-129	1.36249e-124	0.454
Asah1	0.281796	0.551	0.799	5.21158e-129	1.68256e-124	0.69
Arpc4	0.185235	0.429	0.714	5.75071e-129	1.85662e-124	0.601
Wapl	0.141208	0.32	0.614	6.92615e-129	2.23611e-124	0.521
Ets2	0.507537	0.34	0.438	7.59826e-129	2.4531e-124	0.776
Lcp2	0.302906	0.332	0.515	1.07133e-128	3.4588e-124	0.645
Zc3h7a	0.374275	0.245	0.383	1.33409e-128	4.30712e-124	0.64
P2rx7	0.422475	0.243	0.336	1.94924e-128	6.29311e-124	0.723
Capns1	0.247877	0.247	0.417	2.22341e-128	7.17829e-124	0.592
Nedd8	0.363561	0.32	0.487	2.43914e-128	7.87477e-124	0.657
Ptprj	0.380449	0.334	0.495	2.87708e-128	9.28866e-124	0.675
Glud1	0.324086	0.302	0.452	3.25609e-128	1.05123e-123	0.668
Nras	0.31561	0.219	0.352	6.64485e-128	2.14529e-123	0.622
Capzb	0.168437	0.403	0.701	7.25076e-128	2.34091e-123	0.575
Grk2	0.346239	0.308	0.463	1.10561e-127	3.56946e-123	0.665
Wbp2	0.162397	0.249	0.493	1.29937e-127	4.19501e-123	0.505
Hnrnpm	0.377615	0.429	0.572	1.65986e-127	5.35886e-123	0.75
Arl6ip1	0.0782065	0.405	0.772	1.66134e-127	5.36364e-123	0.525
Gm46224	0.72894	0.291	0.18	4.41451e-127	1.42522e-122	1.617
Arpc1b	0.349032	0.694	0.891	7.11464e-127	2.29696e-122	0.779
Akirin1	0.398722	0.306	0.414	7.62723e-127	2.46245e-122	0.739
Serf2	0.323821	0.595	0.812	1.08942e-126	3.51718e-122	0.733
Gpi1	0.174041	0.255	0.514	1.11264e-126	3.59215e-122	0.496
Tet2	0.472705	0.3	0.356	2.05522e-126	6.63527e-122	0.843
Plekho2	0.555284	0.387	0.433	2.22934e-126	7.19741e-122	0.894
Zfp91	0.383758	0.419	0.583	2.48146e-126	8.01141e-122	0.719
Aff4	0.342393	0.403	0.611	2.55501e-126	8.24886e-122	0.66
Mdm2	0.358288	0.251	0.373	6.31697e-126	2.03943e-121	0.673
Safb2	0.0730622	0.225	0.549	7.60705e-126	2.45594e-121	0.41
Hk2	0.302714	0.336	0.619	9.73322e-126	3.14237e-121	0.543
Nmt1	0.172465	0.366	0.67	1.1044e-125	3.56556e-121	0.546
Atp13a3	0.394635	0.322	0.445	1.6306e-125	5.26439e-121	0.724
Hmgn1	0.276017	0.346	0.558	1.63741e-125	5.28637e-121	0.62
Cpeb4	0.628064	0.346	0.329	2.08289e-125	6.7246e-121	1.052
Hnrnpa3	0.388248	0.632	0.828	2.5416e-125	8.20556e-121	0.763
Ubxn1	0.0801838	0.249	0.544	2.98505e-125	9.63723e-121	0.458
Cltc	0.39184	0.557	0.742	3.93874e-125	1.27162e-120	0.751
Gusb	0.330634	0.413	0.623	4.41118e-125	1.42415e-120	0.663
Ap2m1	0.321774	0.225	0.334	4.58158e-125	1.47916e-120	0.674
Thrap3	0.112012	0.318	0.631	7.70338e-125	2.48704e-120	0.504
Ywhae	0.244543	0.522	0.781	9.15228e-125	2.95481e-120	0.668
Atp5k	0.520689	0.281	0.292	1.11656e-124	3.60483e-120	0.962
Rpl13a	0.585072	0.899	0.934	2.87892e-124	9.29458e-120	0.963
Pdcd6ip	0.256546	0.291	0.469	3.10642e-124	1.00291e-119	0.62
Ppp2ca	0.157056	0.407	0.718	4.57174e-124	1.47599e-119	0.567
Bag1	0.415937	0.332	0.429	5.08422e-124	1.64144e-119	0.774
Selenot	0.251572	0.235	0.397	6.50346e-124	2.09964e-119	0.592
Pld3	0.346979	0.271	0.407	6.60433e-124	2.13221e-119	0.666
Psmc6	0.176292	0.213	0.436	8.00947e-124	2.58586e-119	0.489
Snrpf	0.295755	0.271	0.428	8.26254e-124	2.66756e-119	0.633
Cox8a	0.2672	0.543	0.8	8.34191e-124	2.69319e-119	0.679
Prkcd	0.209805	0.379	0.645	1.77141e-123	5.71898e-119	0.588
Dek	0.361876	0.354	0.533	2.52289e-123	8.14516e-119	0.664
Ik	0.315019	0.326	0.512	4.80027e-123	1.54977e-118	0.637
Atp6ap1	0.18889	0.3	0.531	5.88382e-123	1.89959e-118	0.565
Samd8	0.368474	0.196	0.255	8.96841e-123	2.89545e-118	0.769
Cfh	0.447912	0.581	0.748	9.34247e-123	3.01622e-118	0.777
Gpbp1	0.0327274	0.231	0.537	9.74691e-123	3.14679e-118	0.43
Dnajb6	0.176097	0.358	0.638	1.06736e-122	3.44598e-118	0.561
Igbp1	0.284636	0.182	0.281	1.09756e-122	3.54348e-118	0.648
Timp2	0.178455	0.496	0.813	1.95918e-122	6.32522e-118	0.61
Sf1	0.072511	0.287	0.602	2.72075e-122	8.78394e-118	0.477
Tln1	0.390144	0.559	0.742	3.99246e-122	1.28897e-117	0.753
Cwc15	0.270986	0.257	0.426	5.12523e-122	1.65468e-117	0.603
Serp1	0.398296	0.356	0.462	5.94502e-122	1.91935e-117	0.771
Sde2	0.0212632	0.235	0.574	7.24221e-122	2.33815e-117	0.409
Atp6v1g1	0.247563	0.494	0.745	7.80052e-122	2.5184e-117	0.663
Rnaset2a	0.28265	0.526	0.777	9.04646e-122	2.92065e-117	0.677
Sbno2	0.393639	0.275	0.38	1.46094e-121	4.71666e-117	0.724
Spag9	0.606499	0.636	0.753	1.82627e-121	5.89612e-117	0.845
Npl	0.347583	0.204	0.286	1.92989e-121	6.23065e-117	0.713
Reep5	0.23668	0.425	0.675	2.83413e-121	9.15e-117	0.63
Tgif1	0.473621	0.407	0.515	4.19207e-121	1.35341e-116	0.79
Plekhm2	0.323014	0.209	0.346	5.16413e-121	1.66724e-116	0.604
Scarb2	0.332952	0.391	0.561	5.65035e-121	1.82422e-116	0.697
Gm2a	0.356142	0.277	0.411	6.52131e-121	2.10541e-116	0.674
Rpl12	0.580488	0.877	0.922	7.6838e-121	2.48071e-116	0.951
Hsd17b11	0.144557	0.188	0.406	8.94225e-121	2.88701e-116	0.463
Rab10	0.118383	0.263	0.533	9.69887e-121	3.13128e-116	0.493
Zfp703	0.42534	0.219	0.323	1.02652e-120	3.31411e-116	0.678
Snx2	0.312785	0.261	0.392	1.26692e-120	4.09026e-116	0.666
Psmb6	0.112553	0.265	0.557	1.37514e-120	4.43964e-116	0.476
Sec61b	0.322392	0.344	0.51	1.6266e-120	5.25148e-116	0.675
Eif4h	0.0759718	0.277	0.584	2.6956e-120	8.70275e-116	0.474
Hnrnpd	0.000387584	0.308	0.661	2.99979e-120	9.68481e-116	0.466
Mapk1ip1l	0.274165	0.206	0.362	3.19396e-120	1.03117e-115	0.569
Anp32e	0.288723	0.213	0.372	4.31983e-120	1.39466e-115	0.573
Sod1	0.449146	0.269	0.307	4.38773e-120	1.41658e-115	0.876
Mia2	0.216259	0.312	0.562	4.79186e-120	1.54705e-115	0.555
Uqcrb	0.187248	0.289	0.534	5.61317e-120	1.81221e-115	0.541
Vdac2	0.074135	0.435	0.77	5.96991e-120	1.92739e-115	0.565
Tent2	0.309833	0.219	0.301	1.46981e-119	4.74529e-115	0.728
Psmb3	0.265966	0.302	0.491	1.99728e-119	6.4482e-115	0.615
Fuca2	0.319534	0.259	0.377	3.18343e-119	1.02777e-114	0.687
Nucks1	0.148539	0.215	0.47	3.21715e-119	1.03866e-114	0.457
Arf1	0.0362567	0.435	0.782	3.52357e-119	1.13759e-114	0.556
Elf1	0.133943	0.265	0.544	4.15241e-119	1.34061e-114	0.487
Psma2	0.18406	0.291	0.516	4.30256e-119	1.38908e-114	0.564
Ndufb9	0.327439	0.304	0.447	4.34558e-119	1.40297e-114	0.68
Ghitm	0.248892	0.279	0.469	4.55561e-119	1.47078e-114	0.595
Wdr26	0.347292	0.5	0.705	7.71751e-119	2.4916e-114	0.709
Zfp207	0.251625	0.192	0.358	8.39129e-119	2.70913e-114	0.536
Scand1	0.247022	0.279	0.469	2.09979e-118	6.77916e-114	0.595
Sod2	0.420397	0.306	0.418	3.2167e-118	1.03851e-113	0.732
Sec11c	0.187068	0.338	0.597	3.45307e-118	1.11482e-113	0.566
Alox5ap	0.452655	0.543	0.695	3.49963e-118	1.12986e-113	0.781
Grb2	0.0422071	0.366	0.697	3.76292e-118	1.21486e-113	0.525
Dyrk2	0.397937	0.265	0.349	6.27217e-118	2.02497e-113	0.759
Prpf40a	0.345043	0.391	0.539	6.72782e-118	2.17208e-113	0.725
Snx10	0.370997	0.289	0.415	7.63759e-118	2.46579e-113	0.696
Grina	0.122473	0.249	0.523	7.87156e-118	2.54133e-113	0.476
Hmgb1	0.352847	0.632	0.854	9.50226e-118	3.0678e-113	0.74
Ppp1ca	0.258167	0.35	0.546	1.14863e-117	3.70835e-113	0.641
Arcn1	0.292643	0.271	0.416	1.41372e-117	4.56419e-113	0.651
Pdcd10	0.0655224	0.217	0.489	1.41905e-117	4.58141e-113	0.444
Pdap1	0.465548	0.267	0.289	1.44561e-117	4.66715e-113	0.924
Atp5o	0.378223	0.275	0.353	2.11553e-117	6.83e-113	0.779
Atp5o	0.378223	0.275	0.353	2.11553e-117	6.83e-113	0.779
Tcn2	0.0792872	0.403	0.744	2.16252e-117	6.98171e-113	0.542
Rab8b	0.516857	0.49	0.562	2.32505e-117	7.50642e-113	0.872
Npc1	0.463137	0.328	0.407	2.32651e-117	7.51114e-113	0.806
Lacc1	0.372929	0.3	0.421	2.63925e-117	8.52083e-113	0.713
Arl8b	0.231699	0.255	0.441	2.72069e-117	8.78374e-113	0.578
Cd44	0.922471	0.283	0.059	3.94896e-117	1.27492e-112	4.797
Ssr1	0.264796	0.298	0.483	3.95349e-117	1.27638e-112	0.617
Vps26a	0.284002	0.225	0.342	3.97012e-117	1.28175e-112	0.658
Sowahc	0.453232	0.336	0.458	4.21653e-117	1.36131e-112	0.734
Pon2	0.340965	0.259	0.365	5.63396e-117	1.81892e-112	0.71
Ndufa7	0.242377	0.257	0.457	6.28531e-117	2.02921e-112	0.562
Eif3e	0.161865	0.334	0.59	8.70012e-117	2.80883e-112	0.566
Lrrfip1	0.377271	0.383	0.558	8.95829e-117	2.89218e-112	0.686
Ap2s1	0.275151	0.202	0.33	9.27936e-117	2.99584e-112	0.612
Ccny	0.374112	0.192	0.259	1.16469e-116	3.76019e-112	0.741
Susd6	0.303812	0.247	0.417	1.52651e-116	4.92835e-112	0.592
Med13	0.434234	0.346	0.441	2.0382e-116	6.58032e-112	0.785
Psma3	0.00202128	0.352	0.714	2.05951e-116	6.64914e-112	0.493
Bsg	0.0134298	0.443	0.799	2.62936e-116	8.48888e-112	0.554
Git2	0.251428	0.334	0.584	3.64126e-116	1.17558e-111	0.572
Rbm3	0.404293	0.753	0.897	3.74401e-116	1.20875e-111	0.839
Pitpna	0.202048	0.312	0.532	4.10934e-116	1.3267e-111	0.586
Sap18	0.2017	0.237	0.439	7.90242e-116	2.5513e-111	0.54
Rac1	0.121051	0.528	0.821	8.96364e-116	2.89391e-111	0.643
Mdh2	0.0425091	0.2	0.487	1.16137e-115	3.74949e-111	0.411
Gpcpd1	0.237085	0.219	0.398	1.55063e-115	5.0062e-111	0.55
Tgfb1	0.0458014	0.352	0.702	1.60031e-115	5.16659e-111	0.501
Celf2	0.201403	0.429	0.725	1.8115e-115	5.84843e-111	0.592
Arl8a	0.245289	0.287	0.485	2.21891e-115	7.16374e-111	0.592
Usf2	0.159619	0.223	0.44	3.17503e-115	1.02506e-110	0.507
Tmed2	0.0487765	0.413	0.751	3.2867e-115	1.06111e-110	0.55
Cbx3	0.351409	0.231	0.336	3.62598e-115	1.17065e-110	0.688
Slk	0.453095	0.259	0.292	3.88744e-115	1.25506e-110	0.887
Swap70	0.163519	0.223	0.472	5.6268e-115	1.81661e-110	0.472
Tpp1	0.232948	0.364	0.596	6.02561e-115	1.94537e-110	0.611
Dhx9	0.305681	0.298	0.454	7.26751e-115	2.34632e-110	0.656
Ppib	0.224215	0.567	0.813	7.4934e-115	2.41924e-110	0.697
Serinc1	0.11755	0.411	0.721	9.47673e-115	3.05956e-110	0.57
Wbp11	0.149483	0.182	0.391	9.79886e-115	3.16356e-110	0.465
Tma7	0.187525	0.241	0.469	1.06994e-114	3.45429e-110	0.514
Akap13	0.368177	0.528	0.715	1.3267e-114	4.28326e-110	0.738
Mark3	0.226625	0.2	0.357	1.70528e-114	5.50549e-110	0.56
Elob	0.33789	0.411	0.573	1.90613e-114	6.15393e-110	0.717
Dnm2	0.145281	0.241	0.488	1.97229e-114	6.36753e-110	0.494
Setd2	0.320713	0.312	0.488	3.02222e-114	9.75725e-110	0.639
Slc6a6	0.408446	0.383	0.502	3.57558e-114	1.15438e-109	0.763
Nono	0.137188	0.178	0.371	3.66478e-114	1.18318e-109	0.48
Pten	0.0316211	0.279	0.607	4.27263e-114	1.37942e-109	0.46
Lmbrd1	0.0720699	0.168	0.421	4.28585e-114	1.38369e-109	0.399
Tank	0.321389	0.178	0.259	4.54611e-114	1.46771e-109	0.687
Fxr1	0.227075	0.253	0.433	4.68371e-114	1.51214e-109	0.584
Rpl5	0.478084	0.775	0.889	4.79514e-114	1.54811e-109	0.872
Baz1a	0.424993	0.348	0.434	6.49609e-114	2.09726e-109	0.802
Psma1	0.0487246	0.156	0.428	7.43572e-114	2.40062e-109	0.364
Vamp8	0.0291371	0.287	0.622	8.12677e-114	2.62373e-109	0.461
Matr3	0.19503	0.263	0.47	9.43046e-114	3.04462e-109	0.56
Rbpj	0.429126	0.431	0.556	9.50985e-114	3.07025e-109	0.775
Psmc3	0.254331	0.243	0.416	1.08631e-113	3.50715e-109	0.584
Rgl1	0.440704	0.251	0.263	1.30867e-113	4.22503e-109	0.954
Cfl1	0.416809	0.804	0.93	1.46419e-113	4.72713e-109	0.865
Selenow	0.414113	0.279	0.364	1.56737e-113	5.06027e-109	0.766
Tm9sf3	0.246089	0.423	0.648	2.04126e-113	6.5902e-109	0.653
Ubald2	0.290923	0.302	0.489	2.13436e-113	6.89077e-109	0.618
Ifnar2	0.165199	0.37	0.628	2.73011e-113	8.81416e-109	0.589
Spred1	0.347243	0.291	0.413	3.23181e-113	1.04339e-108	0.705
Zfp608	0.396633	0.184	0.258	3.44517e-113	1.11227e-108	0.713
Mlf2	0.159466	0.19	0.369	3.92435e-113	1.26698e-108	0.515
Arhgef1	0.264387	0.19	0.329	3.94535e-113	1.27376e-108	0.578
Psmb4	0.0203446	0.261	0.567	4.56884e-113	1.47505e-108	0.46
Tmem14c	0.118756	0.283	0.541	4.57549e-113	1.4772e-108	0.523
Etf1	0.304879	0.466	0.675	5.12389e-113	1.65425e-108	0.69
Syncrip	0.0820962	0.328	0.642	7.07102e-113	2.28288e-108	0.511
Metap2	0.141443	0.257	0.507	9.08504e-113	2.93311e-108	0.507
1700017B05Rik	0.144254	0.255	0.503	1.02609e-112	3.31272e-108	0.507
Cox4i1	0.276624	0.652	0.871	1.48191e-112	4.78436e-108	0.749
Ube2f	0.152406	0.243	0.495	1.61039e-112	5.19914e-108	0.491
Csrnp1	0.47793	0.433	0.552	1.70441e-112	5.50268e-108	0.784
Taok1	0.282931	0.275	0.447	1.72715e-112	5.57611e-108	0.615
Rnf10	0.290868	0.229	0.341	1.80785e-112	5.83664e-108	0.672
Mapre2	0.41837	0.281	0.353	2.08034e-112	6.71637e-108	0.796
Rnf115	0.217986	0.18	0.321	2.46662e-112	7.96348e-108	0.561
Cdc37	0.140206	0.221	0.453	2.88605e-112	9.31762e-108	0.488
Mtpn	0.20816	0.198	0.365	3.19436e-112	1.0313e-107	0.542
Ufc1	0.175477	0.17	0.331	3.48115e-112	1.12389e-107	0.514
M6pr	0.321827	0.385	0.569	3.65233e-112	1.17915e-107	0.677
Lrrc8d	0.265472	0.156	0.273	5.43931e-112	1.75608e-107	0.571
Wac	0.074469	0.261	0.549	5.46416e-112	1.76411e-107	0.475
Snx3	0.0778738	0.259	0.539	5.95649e-112	1.92305e-107	0.481
Ppp2r5c	0.293615	0.204	0.329	6.06397e-112	1.95775e-107	0.62
Rwdd1	0.345932	0.219	0.321	1.12741e-111	3.63986e-107	0.682
Fcgrt	0.190146	0.182	0.365	1.12947e-111	3.64648e-107	0.499
Eef2	0.40071	0.729	0.874	1.29349e-111	4.17605e-107	0.834
Crebbp	0.310047	0.316	0.46	1.57081e-111	5.07135e-107	0.687
Glmp	0.0514168	0.219	0.498	1.70263e-111	5.49695e-107	0.44
Dnaja2	0.0347196	0.251	0.56	2.14757e-111	6.93341e-107	0.448
2023-03-07	0.0910351	0.287	0.586	2.57614e-111	8.31707e-107	0.49
Atp6v1b2	0.412297	0.279	0.355	3.20658e-111	1.03524e-106	0.786
Il17ra	0.387685	0.35	0.492	3.25345e-111	1.05038e-106	0.711
Vps37b	0.311241	0.241	0.389	3.34101e-111	1.07864e-106	0.62
Romo1	0.362826	0.217	0.292	3.46147e-111	1.11754e-106	0.743
Tmed10	0.042083	0.47	0.811	3.94801e-111	1.27462e-106	0.58
Atp6v1e1	0.249983	0.362	0.593	4.25193e-111	1.37274e-106	0.61
Tuba1c	0.543681	0.387	0.441	4.25325e-111	1.37316e-106	0.878
Pomp	0.146397	0.326	0.603	4.33892e-111	1.40082e-106	0.541
Cul3	0.11307	0.194	0.417	5.50981e-111	1.77884e-106	0.465
Rpl7a	0.375798	0.765	0.92	7.46083e-111	2.40873e-106	0.832
Hnrnpl	0.205448	0.3	0.515	8.29483e-111	2.67798e-106	0.583
Brd4	0.0905677	0.265	0.537	8.87309e-111	2.86468e-106	0.493
Ywhab	0.193353	0.33	0.567	9.50328e-111	3.06813e-106	0.582
Arpc3	0.00311875	0.494	0.845	1.14654e-110	3.70159e-106	0.585
Spcs1	0.107701	0.237	0.482	1.78068e-110	5.74894e-106	0.492
Rac2	0.214779	0.251	0.447	1.86447e-110	6.01944e-106	0.562
Tmem248	0.133749	0.142	0.325	2.39879e-110	7.7445e-106	0.437
Prkar1a	0.0269662	0.302	0.621	2.73789e-110	8.83928e-106	0.486
Ncoa3	0.0280962	0.17	0.442	3.39815e-110	1.09709e-105	0.385
Psma6	0.055244	0.202	0.474	3.98891e-110	1.28782e-105	0.426
Fam168b	0.244328	0.213	0.35	4.30839e-110	1.39096e-105	0.609
Larp1	0.100662	0.219	0.486	5.2114e-110	1.6825e-105	0.451
Rab11a	0.113139	0.172	0.401	5.60571e-110	1.80981e-105	0.429
Atpif1	0.428531	0.405	0.509	6.45562e-110	2.0842e-105	0.796
Ubl3	0.14705	0.348	0.616	7.16249e-110	2.31241e-105	0.565
Cxcl2	1.22926	0.577	0.211	7.84e-110	2.53114e-105	2.735
Mier1	0.0556971	0.215	0.507	8.04635e-110	2.59776e-105	0.424
Stab1	0.260464	0.387	0.611	8.20826e-110	2.65004e-105	0.633
Brk1	0.0785596	0.326	0.629	8.51281e-110	2.74836e-105	0.518
Ddost	0.0765305	0.273	0.551	1.00249e-109	3.23655e-105	0.495
Tomm7	0.307885	0.294	0.447	1.49024e-109	4.81125e-105	0.658
Rnps1	0.153474	0.202	0.403	1.5155e-109	4.89278e-105	0.501
Sppl2a	0.191667	0.267	0.506	2.22712e-109	7.19027e-105	0.528
Cux1	0.264738	0.352	0.552	2.87575e-109	9.28437e-105	0.638
Shisa5	0.274312	0.235	0.354	2.95886e-109	9.55267e-105	0.664
Hcls1	0.0820539	0.215	0.466	2.99065e-109	9.6553e-105	0.461
Cox5a	0.0922315	0.283	0.554	3.27233e-109	1.05647e-104	0.511
Slc49a4	0.291797	0.269	0.413	3.27757e-109	1.05816e-104	0.651
Psen1	0.244357	0.213	0.338	3.99762e-109	1.29063e-104	0.63
Abca1	0.311374	0.439	0.653	5.02209e-109	1.62138e-104	0.672
Riok3	0.427595	0.33	0.397	5.91657e-109	1.91016e-104	0.831
Ppm1a	0.247291	0.174	0.284	6.48795e-109	2.09464e-104	0.613
Zfr	0.210353	0.233	0.409	6.50219e-109	2.09923e-104	0.57
Micos13	0.248233	0.229	0.374	9.24498e-109	2.98474e-104	0.612
Ran	0.149061	0.33	0.62	1.0286e-108	3.32082e-104	0.532
Safb	0.142843	0.18	0.376	1.13159e-108	3.65333e-104	0.479
Ndel1	0.013081	0.34	0.69	1.35278e-108	4.36745e-104	0.493
Zfand3	0.132783	0.142	0.317	1.46036e-108	4.71477e-104	0.448
Ube2e3	0.228916	0.196	0.316	1.56386e-108	5.04891e-104	0.62
Csde1	0.266805	0.516	0.745	1.61412e-108	5.21117e-104	0.693
Rack1	0.423418	0.785	0.923	1.81269e-108	5.85227e-104	0.85
Nub1	0.218831	0.184	0.332	1.84109e-108	5.94395e-104	0.554
Akt1	0.165945	0.227	0.427	1.96443e-108	6.34217e-104	0.532
Srp9	0.240607	0.316	0.507	2.29558e-108	7.41127e-104	0.623
Ssr3	0.300559	0.368	0.529	2.74169e-108	8.85155e-104	0.696
Tapbp	0.119456	0.279	0.535	2.92606e-108	9.44679e-104	0.521
Dhx15	0.116622	0.255	0.503	3.00485e-108	9.70115e-104	0.507
Nme1	0.359486	0.304	0.411	3.38556e-108	1.09303e-103	0.74
Tet3	0.444331	0.231	0.252	4.49944e-108	1.45264e-103	0.917
Rhog	0.0618192	0.211	0.466	6.31892e-108	2.04006e-103	0.453
Rpl36al	0.0660834	0.484	0.821	6.33065e-108	2.04385e-103	0.59
Ipo7	0.174851	0.182	0.363	7.54805e-108	2.43689e-103	0.501
Sdhb	0.134639	0.209	0.41	7.5597e-108	2.44065e-103	0.51
Tmod3	0.153949	0.217	0.429	8.73619e-108	2.82048e-103	0.506
Polr2g	0.0922051	0.136	0.348	1.00396e-107	3.24129e-103	0.391
Myl12a	0.162406	0.287	0.514	1.12002e-107	3.61599e-103	0.558
Znrf2	0.181588	0.2	0.385	1.13496e-107	3.66423e-103	0.519
Fbxo11	0.341364	0.225	0.278	1.3285e-107	4.28906e-103	0.809
Rbm17	0.109159	0.128	0.304	1.39366e-107	4.49944e-103	0.421
Bri3	0.357954	0.597	0.791	1.51236e-107	4.88266e-103	0.755
Micos10	0.312726	0.277	0.401	1.55299e-107	5.01384e-103	0.691
Pum2	0.0437906	0.223	0.515	1.55423e-107	5.01784e-103	0.433
Coro1c	0.373444	0.255	0.349	1.8116e-107	5.84874e-103	0.731
Eif1a	0.394556	0.374	0.496	2.11306e-107	6.822e-103	0.754
Mafk	0.328259	0.223	0.33	2.40383e-107	7.76076e-103	0.676
Fbxw2	0.0685652	0.136	0.346	2.57075e-107	8.29967e-103	0.393
Ociad1	0.00406107	0.176	0.445	2.73401e-107	8.82674e-103	0.396
Mbnl2	0.226979	0.306	0.536	2.81312e-107	9.08216e-103	0.571
Smdt1	0.199226	0.279	0.487	2.95852e-107	9.55159e-103	0.573
Snrpe	0.1787	0.247	0.467	5.02473e-107	1.62224e-102	0.529
Mkrn1	0.155869	0.156	0.324	6.89492e-107	2.22602e-102	0.481
Fuca1	0.224339	0.322	0.525	6.92151e-107	2.23461e-102	0.613
Ankrd13a	0.195067	0.196	0.375	8.54105e-107	2.75748e-102	0.523
Nipa2	0.280418	0.267	0.414	9.5431e-107	3.08099e-102	0.645
Snx5	0.030876	0.457	0.794	1.15456e-106	3.72749e-102	0.576
Sec63	0.297598	0.217	0.326	1.25501e-106	4.05181e-102	0.666
Bcas2	0.0526151	0.15	0.387	1.39652e-106	4.50868e-102	0.388
Vmp1	0.18414	0.273	0.498	1.52322e-106	4.91771e-102	0.548
Mrpl52	0.13947	0.336	0.6	1.53868e-106	4.96762e-102	0.56
Psmd13	0.0676534	0.128	0.33	1.88959e-106	6.10055e-102	0.388
Acadl	0.343358	0.261	0.362	2.25028e-106	7.26501e-102	0.721
Arf6	0.240166	0.275	0.444	2.51537e-106	8.12086e-102	0.619
Ube2b	0.0754257	0.287	0.584	2.64219e-106	8.53031e-102	0.491
Tnfrsf1b	0.295934	0.312	0.486	2.94066e-106	9.49393e-102	0.642
Irak2	0.254197	0.194	0.312	3.09353e-106	9.98747e-102	0.622
Atp5c1	0.109293	0.287	0.541	3.17147e-106	1.02391e-101	0.53
Stat3	0.0665447	0.405	0.739	3.57536e-106	1.15431e-101	0.548
Tbk1	0.305949	0.209	0.279	3.8748e-106	1.25098e-101	0.749
Tcirg1	0.268487	0.372	0.573	4.04876e-106	1.30714e-101	0.649
Epc1	0.0677188	0.154	0.384	4.23211e-106	1.36634e-101	0.401
Atp6v1d	0.250042	0.267	0.439	4.79875e-106	1.54928e-101	0.608
Uqcr10	0.40058	0.314	0.393	4.84232e-106	1.56334e-101	0.799
Fcho2	0.0641044	0.263	0.567	5.53145e-106	1.78583e-101	0.464
Ifih1	1.12611	0.316	0.144	5.65662e-106	1.82624e-101	2.194
Psma7	0.00320388	0.259	0.577	5.89023e-106	1.90166e-101	0.449
Cnot4	0.0143118	0.164	0.43	7.26868e-106	2.34669e-101	0.381
Myl6	0.263115	0.557	0.776	7.64527e-106	2.46827e-101	0.718
Ube2d2a	0.116519	0.354	0.641	8.00282e-106	2.58371e-101	0.552
Rsrp1	0.199938	0.35	0.611	9.24781e-106	2.98565e-101	0.573
1810013L24Rik	0.284042	0.166	0.253	9.30026e-106	3.00259e-101	0.656
Spen	0.129015	0.146	0.344	1.01098e-105	3.26396e-101	0.424
Ppp1r12a	0.107852	0.259	0.527	1.01282e-105	3.26988e-101	0.491
Nop53	0.164611	0.202	0.396	1.1447e-105	3.69567e-101	0.51
Cdk12	0.0168629	0.241	0.558	1.17599e-105	3.7967e-101	0.432
Itgam	0.404041	0.674	0.837	1.22301e-105	3.9485e-101	0.805
Azin1	0.182454	0.425	0.718	1.51925e-105	4.90489e-101	0.592
Sf3b2	0.139304	0.356	0.622	1.63784e-105	5.28777e-101	0.572
Rlf	0.0640147	0.219	0.495	1.86885e-105	6.0336e-101	0.442
Ube2v1	0.183839	0.16	0.294	2.59665e-105	8.38329e-101	0.544
Cotl1	0.26782	0.472	0.701	2.69728e-105	8.70818e-101	0.673
Plod1	0.321496	0.344	0.476	3.18584e-105	1.02855e-100	0.723
Prpf38b	0.00254086	0.368	0.722	3.28364e-105	1.06012e-100	0.51
Slc23a2	0.304929	0.213	0.332	4.22059e-105	1.36262e-100	0.642
Prelid1	0.256808	0.231	0.349	5.17611e-105	1.67111e-100	0.662
Eif3c	0.160751	0.415	0.691	6.02405e-105	1.94486e-100	0.601
Eif4g1	0.121546	0.298	0.549	7.92943e-105	2.56002e-100	0.543
Klhl24	0.34193	0.241	0.397	8.3402e-105	2.69263e-100	0.607
Setd5	0.301199	0.255	0.376	9.77869e-105	3.15705e-100	0.678
Snrpg	0.273969	0.332	0.501	9.90881e-105	3.19906e-100	0.663
Tnrc6a	0.214408	0.217	0.4	1.03929e-104	3.35534e-100	0.542
Mtch2	0.236644	0.182	0.304	1.06722e-104	3.44551e-100	0.599
Cpd	0.69801	0.336	0.255	1.09406e-104	3.53216e-100	1.318
Rpl36a	0.406442	0.711	0.852	1.17446e-104	3.79173e-100	0.835
Mapk1	0.0981274	0.148	0.333	1.19829e-104	3.86867e-100	0.444
Ptms	0.349508	0.528	0.726	1.29241e-104	4.17255e-100	0.727
Ngdn	0.0626128	0.097	0.266	1.34175e-104	4.33184e-100	0.365
Tab2	0.227128	0.308	0.504	1.52963e-104	4.93842e-100	0.611
Eif4b	0.202545	0.186	0.332	1.82727e-104	5.89936e-100	0.56
Cnot1	0.265726	0.19	0.302	2.01449e-104	6.5038e-100	0.629
Pkm	0.320002	0.429	0.649	2.34244e-104	7.56258e-100	0.661
Ppp1r18	0.135046	0.241	0.448	2.60823e-104	8.42067e-100	0.538
Atp5d	0.0764175	0.298	0.576	2.64429e-104	8.5371e-100	0.517
Ost4	0.0313296	0.186	0.457	2.70293e-104	8.72642e-100	0.407
BC005537	0.214517	0.449	0.715	2.80498e-104	9.05588e-100	0.628
Rabgef1	0.356013	0.231	0.306	2.89403e-104	9.34339e-100	0.755
Eif3f	0.156269	0.415	0.681	4.07782e-104	1.31652e-99	0.609
Uba1	0.221858	0.154	0.274	4.81963e-104	1.55602e-99	0.562
Atp6v1c1	0.151162	0.249	0.471	5.20522e-104	1.6805e-99	0.529
Arpc1a	0.0956454	0.166	0.373	5.28308e-104	1.70564e-99	0.445
Ndufb5	0.184725	0.245	0.434	5.86448e-104	1.89335e-99	0.565
Fxyd5	0.719506	0.287	0.173	5.90025e-104	1.90489e-99	1.659
Edem1	0.238325	0.421	0.656	6.32247e-104	2.04121e-99	0.642
Cops9	0.327742	0.239	0.319	6.82883e-104	2.20469e-99	0.749
Cdc42se2	0.285975	0.18	0.26	7.39404e-104	2.38716e-99	0.692
Tecr	0.0556327	0.194	0.442	8.65124e-104	2.79305e-99	0.439
Phf3	0.00629043	0.283	0.611	9.18561e-104	2.96558e-99	0.463
Dync1h1	0.383347	0.271	0.358	1.06427e-103	3.43599e-99	0.757
Wtap	0.189655	0.166	0.298	1.07174e-103	3.4601e-99	0.557
Aup1	0.0232086	0.172	0.421	1.52931e-103	4.93738e-99	0.409
Eif3h	0.103375	0.308	0.57	1.83932e-103	5.93825e-99	0.54
Eif3k	0.00654851	0.251	0.554	2.70499e-103	8.73307e-99	0.453
Ndufa1	0.390412	0.251	0.303	2.84689e-103	9.19118e-99	0.828
Creb5	0.592752	0.308	0.387	3.05892e-103	9.87571e-99	0.796
Bzw1	0.154619	0.437	0.711	3.12713e-103	1.00959e-98	0.615
Cmpk1	0.195366	0.204	0.346	3.92855e-103	1.26833e-98	0.59
Txndc17	0.219864	0.249	0.417	4.01906e-103	1.29755e-98	0.597
Ndufa13	0.238002	0.324	0.521	4.47662e-103	1.44528e-98	0.622
Kmt2c	0.223158	0.237	0.414	4.63168e-103	1.49534e-98	0.572
Atf1	0.0831833	0.162	0.379	4.97107e-103	1.60491e-98	0.427
Zswim8	0.245272	0.178	0.3	5.07004e-103	1.63686e-98	0.593
Sf3b6	0.0639573	0.16	0.406	6.40258e-103	2.06707e-98	0.394
Arid4b	0.184434	0.255	0.481	6.86489e-103	2.21633e-98	0.53
Dtnbp1	0.262411	0.227	0.365	7.12841e-103	2.30141e-98	0.622
Atf6	0.0468563	0.168	0.429	7.38276e-103	2.38352e-98	0.392
Vcp	0.0345908	0.352	0.675	7.70724e-103	2.48828e-98	0.521
Fam91a1	0.0288734	0.166	0.437	8.10293e-103	2.61603e-98	0.38
Ppp4r3a	0.069537	0.148	0.369	8.82654e-103	2.84965e-98	0.401
Ep300	0.00188593	0.247	0.567	9.47684e-103	3.0596e-98	0.436
Cdk13	0.0680656	0.176	0.415	1.14925e-102	3.71035e-98	0.424
Map4k4	0.0731546	0.328	0.625	1.42671e-102	4.60612e-98	0.525
Ppp1r15b	0.0797704	0.211	0.475	1.72367e-102	5.56488e-98	0.444
Nup98	0.184768	0.217	0.408	2.01369e-102	6.50121e-98	0.532
Washc2	0.232433	0.334	0.539	2.35053e-102	7.58867e-98	0.62
Fam204a	0.132656	0.111	0.265	2.61963e-102	8.45746e-98	0.419
Calr	0.373645	0.694	0.868	2.75234e-102	8.88593e-98	0.8
Top2b	0.216909	0.188	0.335	2.94511e-102	9.50829e-98	0.561
Trappc10	0.179359	0.204	0.385	3.13145e-102	1.01099e-97	0.53
Adipor1	0.110823	0.326	0.602	3.60509e-102	1.1639e-97	0.542
Slc38a2	0.134257	0.472	0.788	3.72162e-102	1.20153e-97	0.599
Ptbp2	0.237987	0.158	0.262	3.89994e-102	1.2591e-97	0.603
Tpd52	0.312797	0.466	0.657	4.07031e-102	1.3141e-97	0.709
Os9	0.123315	0.251	0.498	4.54496e-102	1.46734e-97	0.504
Srcap	0.178242	0.138	0.291	6.80543e-102	2.19713e-97	0.474
Ctnnb1	0.114612	0.243	0.493	7.19028e-102	2.32138e-97	0.493
Kdelr1	0.0535935	0.16	0.385	7.96658e-102	2.57201e-97	0.416
Rbm7	0.0604691	0.164	0.382	8.91385e-102	2.87784e-97	0.429
Atp2a2	0.299343	0.31	0.454	9.25039e-102	2.98649e-97	0.683
Hspa4	0.0547982	0.251	0.537	9.62181e-102	3.1064e-97	0.467
Naa20	0.108006	0.134	0.314	1.02819e-101	3.31952e-97	0.427
Actn4	0.258496	0.184	0.297	1.04217e-101	3.36464e-97	0.62
Hipk1	0.2782	0.198	0.305	1.17648e-101	3.79826e-97	0.649
Mpc1	0.106239	0.362	0.643	1.19832e-101	3.86877e-97	0.563
Ube2h	0.0676968	0.241	0.523	1.23526e-101	3.98803e-97	0.461
Dock2	0.118564	0.225	0.466	1.60364e-101	5.17736e-97	0.483
Arhgdia	0.115338	0.502	0.783	1.70254e-101	5.49666e-97	0.641
Dnajb9	0.0387461	0.206	0.511	1.76515e-101	5.69879e-97	0.403
Rpl4	0.321719	0.692	0.868	1.80526e-101	5.82827e-97	0.797
H13	0.151732	0.188	0.376	2.33095e-101	7.52546e-97	0.5
Man1a	0.109769	0.33	0.614	2.39888e-101	7.7448e-97	0.537
Usp25	0.179735	0.184	0.342	2.40631e-101	7.76876e-97	0.538
Chmp2a	0.157308	0.255	0.471	2.64052e-101	8.52492e-97	0.541
Ndufa3	0.361991	0.243	0.301	2.70499e-101	8.73306e-97	0.807
mt-Nd4	0.555739	0.933	0.97	2.82278e-101	9.11334e-97	0.962
Ube2j1	0.0639763	0.148	0.367	3.0525e-101	9.855e-97	0.403
Mir22hg	0.593588	0.285	0.258	3.07763e-101	9.93613e-97	1.105
Ankrd17	0.283911	0.358	0.557	3.73542e-101	1.20598e-96	0.643
Tpr	0.159857	0.374	0.641	4.21859e-101	1.36197e-96	0.583
Nfkbib	0.0353021	0.225	0.508	4.65766e-101	1.50373e-96	0.443
Zfp36l2	0.4497	0.607	0.819	4.82067e-101	1.55635e-96	0.741
Scpep1	0.261668	0.269	0.418	4.84778e-101	1.56511e-96	0.644
Ywhag	0.248075	0.239	0.387	5.16379e-101	1.66713e-96	0.618
Dnajc3	0.0908422	0.263	0.53	6.07352e-101	1.96084e-96	0.496
Sh3glb1	0.210687	0.611	0.852	7.60484e-101	2.45522e-96	0.717
Csnk2b	0.0649645	0.142	0.354	1.04434e-100	3.37165e-96	0.401
Ctsc	0.444376	0.626	0.78	1.203e-100	3.8839e-96	0.803
Serbp1	0.195584	0.536	0.79	1.46053e-100	4.71531e-96	0.678
Ndufa12	0.231248	0.202	0.338	1.63754e-100	5.28681e-96	0.598
Plin2	0.870786	0.427	0.297	1.82314e-100	5.886e-96	1.438
Ppp2r5a	0.0779992	0.117	0.302	1.84828e-100	5.96717e-96	0.387
Golga4	0.412026	0.302	0.381	1.9945e-100	6.43923e-96	0.793
Spire1	0.142232	0.202	0.407	2.02623e-100	6.54168e-96	0.496
Sugt1	0.0227334	0.166	0.417	2.46423e-100	7.95577e-96	0.398
Eno1	0.221924	0.3	0.477	3.25848e-100	1.052e-95	0.629
Arsb	0.446999	0.344	0.405	3.56682e-100	1.15155e-95	0.849
Pfn1	0.0549196	0.571	0.879	3.59996e-100	1.16225e-95	0.65
Arih1	0.194293	0.243	0.432	3.85445e-100	1.24441e-95	0.562
Tnpo1	0.188857	0.162	0.291	3.93177e-100	1.26937e-95	0.557
Acer3	0.0203619	0.209	0.491	4.0142e-100	1.29598e-95	0.426
Dennd5a	0.246212	0.237	0.379	4.24037e-100	1.369e-95	0.625
Bst2	0.217935	0.32	0.519	4.34515e-100	1.40283e-95	0.617
Tmem189	0.43856	0.324	0.382	4.61425e-100	1.48971e-95	0.848
Cct2	0.020378	0.306	0.619	4.83174e-100	1.55993e-95	0.494
Cab39	0.202299	0.223	0.377	4.84103e-100	1.56293e-95	0.592
Foxn3	0.0398587	0.356	0.679	5.33818e-100	1.72343e-95	0.524
H2afy	0.0678238	0.281	0.565	5.41441e-100	1.74804e-95	0.497
Eif3i	0.0601654	0.211	0.448	5.49565e-100	1.77427e-95	0.471
Elf2	0.0405531	0.188	0.439	5.66902e-100	1.83024e-95	0.428
Max	0.230114	0.166	0.263	7.49918e-100	2.42111e-95	0.631
Lnpep	0.10604	0.243	0.489	8.11073e-100	2.61855e-95	0.497
Rpl36	0.481474	0.85	0.923	8.26422e-100	2.6681e-95	0.921
Dpm1	0.0163904	0.19	0.458	9.57462e-100	3.09117e-95	0.415
Hnrnpul2	0.172774	0.166	0.328	9.74226e-100	3.14529e-95	0.506
Xpo6	0.239566	0.174	0.272	1.06286e-99	3.43143e-95	0.64
Tgoln1	0.238886	0.415	0.645	1.35427e-99	4.37225e-95	0.643
Cops2	0.206252	0.148	0.259	2.37587e-99	7.67051e-95	0.571
Hnrnph2	0.0806038	0.182	0.406	2.40296e-99	7.75796e-95	0.448
Snhg8	0.10585	0.182	0.404	2.76649e-99	8.93161e-95	0.45
Rbm33	0.166792	0.13	0.28	2.87287e-99	9.27505e-95	0.464
Tmem243	0.158653	0.217	0.408	2.9303e-99	9.46046e-95	0.532
2023-03-05	0.0532626	0.138	0.351	3.25195e-99	1.04989e-94	0.393
Emc6	0.0103468	0.142	0.377	3.29746e-99	1.06458e-94	0.377
Park7	0.0624532	0.249	0.511	3.66788e-99	1.18417e-94	0.487
Ndufa6	0.25213	0.289	0.444	4.11948e-99	1.32997e-94	0.651
Necap2	0.033154	0.18	0.422	4.41477e-99	1.42531e-94	0.427
Dhx36	0.127853	0.178	0.393	4.5657e-99	1.47404e-94	0.453
Cox7a2l	0.083084	0.36	0.658	4.58325e-99	1.4797e-94	0.547
Pan3	0.191078	0.204	0.384	4.6291e-99	1.4945e-94	0.531
Synj1	0.257925	0.211	0.315	4.80455e-99	1.55115e-94	0.67
Tmed7	0.0977776	0.233	0.463	4.88609e-99	1.57747e-94	0.503
Colgalt1	0.0337701	0.265	0.558	5.51492e-99	1.78049e-94	0.475
Srrt	0.0190969	0.089	0.293	7.17846e-99	2.31757e-94	0.304
Gltp	0.208608	0.18	0.303	8.02089e-99	2.58954e-94	0.594
Cr1l	0.0810165	0.18	0.417	8.41481e-99	2.71672e-94	0.432
Psme1	0.0139389	0.294	0.612	1.32844e-98	4.28887e-94	0.48
Nktr	0.405252	0.565	0.733	2.01639e-98	6.50993e-94	0.771
Cap1	0.128176	0.257	0.479	2.13758e-98	6.90118e-94	0.537
Cdc73	0.164829	0.142	0.291	2.22815e-98	7.19359e-94	0.488
Pafah1b1	0.234083	0.585	0.824	2.43319e-98	7.85554e-94	0.71
Rad23b	0.0358907	0.156	0.394	2.73768e-98	8.8386e-94	0.396
Stk4	0.201846	0.156	0.289	3.34747e-98	1.08073e-93	0.54
Pld4	0.00626009	0.429	0.766	3.7914e-98	1.22405e-93	0.56
Tubb4b	0.168288	0.209	0.414	3.9079e-98	1.26166e-93	0.505
Adam17	0.294229	0.253	0.383	4.08682e-98	1.31943e-93	0.661
Gatad2b	0.239249	0.231	0.384	4.12785e-98	1.33268e-93	0.602
Pdia3	0.306183	0.678	0.867	4.32095e-98	1.39502e-93	0.782
Bclaf1	0.00761	0.354	0.692	4.52389e-98	1.46054e-93	0.512
Arf2	0.267324	0.18	0.3	4.72348e-98	1.52497e-93	0.6
Csnk2a2	0.0850126	0.178	0.392	4.73437e-98	1.52849e-93	0.454
Atox1	0.231252	0.391	0.608	5.44963e-98	1.75941e-93	0.643
Aimp1	0.254461	0.213	0.351	5.50895e-98	1.77856e-93	0.607
Soat1	0.307763	0.253	0.363	7.21796e-98	2.33032e-93	0.697
Crk	0.220647	0.17	0.283	7.9457e-98	2.56527e-93	0.601
Rnf2	0.121099	0.178	0.377	8.11227e-98	2.61905e-93	0.472
Nap1l1	0.294403	0.255	0.381	1.02787e-97	3.31847e-93	0.669
Uqcrc1	0.163339	0.184	0.35	1.1105e-97	3.58526e-93	0.526
Timm23	0.0362987	0.223	0.484	1.13287e-97	3.65749e-93	0.461
Uqcrfs1	0.11713	0.168	0.35	1.16294e-97	3.75455e-93	0.48
Lars2	0.0421405	0.619	0.924	1.34399e-97	4.33907e-93	0.67
Dnajc5	0.113891	0.215	0.435	1.35951e-97	4.38917e-93	0.494
Wdr33	0.0918253	0.14	0.346	1.61391e-97	5.2105e-93	0.405
Il10rb	0.107875	0.259	0.506	1.75801e-97	5.67573e-93	0.512
Irs2	0.340734	0.186	0.304	1.81696e-97	5.86604e-93	0.612
Supt5	0.186825	0.162	0.301	1.93533e-97	6.24822e-93	0.538
Polr1d	0.0363701	0.259	0.539	2.16043e-97	6.97493e-93	0.481
Kdm7a	0.0477329	0.192	0.468	2.18526e-97	7.0551e-93	0.41
Bhlhe41	0.268331	0.249	0.425	2.3099e-97	7.45752e-93	0.586
Fmnl1	0.166012	0.229	0.43	2.93073e-97	9.46186e-93	0.533
Huwe1	0.0799269	0.241	0.494	4.5168e-97	1.45825e-92	0.488
Abr	0.24722	0.178	0.286	4.74433e-97	1.53171e-92	0.622
Usp16	0.0231566	0.174	0.438	5.24845e-97	1.69446e-92	0.397
Api5	0.153369	0.152	0.296	5.94664e-97	1.91987e-92	0.514
Krit1	0.218358	0.15	0.261	6.09733e-97	1.96852e-92	0.575
Ndufb4	0.228116	0.186	0.326	6.47486e-97	2.09041e-92	0.571
Rnaset2b	0.161864	0.429	0.698	6.60252e-97	2.13162e-92	0.615
Lrrc58	0.246786	0.235	0.374	6.785e-97	2.19054e-92	0.628
Fndc3a	0.120555	0.164	0.352	7.21577e-97	2.32961e-92	0.466
Ppp1r2	0.11672	0.257	0.496	7.53507e-97	2.4327e-92	0.518
Emc3	0.0100254	0.18	0.439	7.7807e-97	2.512e-92	0.41
Psmd8	0.496521	0.549	0.618	8.70145e-97	2.80926e-92	0.888
Oaz1	0.00445862	0.567	0.88	9.96427e-97	3.21697e-92	0.644
Jdp2	0.281917	0.225	0.377	1.08874e-96	3.51499e-92	0.597
Slc7a8	0.0700802	0.308	0.592	1.10948e-96	3.58196e-92	0.52
Tomm20	0.0825279	0.455	0.754	1.36648e-96	4.41167e-92	0.603
Ctcf	0.0315834	0.156	0.396	1.37953e-96	4.45381e-92	0.394
Zfas1	0.25532	0.233	0.398	1.68542e-96	5.44139e-92	0.585
Usp7	0.0972611	0.2	0.411	1.79931e-96	5.80906e-92	0.487
Zcrb1	0.0537071	0.219	0.472	2.03871e-96	6.58197e-92	0.464
AY036118	0.530806	0.919	0.969	2.09611e-96	6.76728e-92	0.948
Ccnl2	0.164124	0.219	0.413	2.53947e-96	8.19867e-92	0.53
Btbd7	0.233816	0.219	0.351	2.80855e-96	9.06741e-92	0.624
Arl1	0.0581953	0.188	0.426	2.84569e-96	9.1873e-92	0.441
Vps4b	0.173209	0.223	0.411	3.2795e-96	1.05879e-91	0.543
Adh5	0.0283124	0.136	0.358	3.51869e-96	1.13601e-91	0.38
Naa50	0.398673	0.407	0.516	3.96492e-96	1.28007e-91	0.789
Erh	0.245392	0.198	0.315	3.96788e-96	1.28103e-91	0.629
Btf3	0.0261814	0.543	0.854	5.08063e-96	1.64028e-91	0.636
Psmd6	0.016729	0.156	0.384	5.28219e-96	1.70536e-91	0.406
Ranbp2	0.147176	0.449	0.743	6.127e-96	1.9781e-91	0.604
Setd3	0.179811	0.154	0.29	6.35575e-96	2.05195e-91	0.531
Dstn	0.282633	0.326	0.468	7.9093e-96	2.55352e-91	0.697
Map3k2	0.252035	0.265	0.421	1.06732e-95	3.44585e-91	0.629
Osbpl9	0.0980614	0.162	0.353	1.23093e-95	3.97406e-91	0.459
Ccar1	0.145589	0.251	0.461	1.42639e-95	4.60511e-91	0.544
Prrc2c	0.0127324	0.423	0.758	1.44944e-95	4.67953e-91	0.558
St13	0.0672759	0.31	0.591	1.45327e-95	4.69188e-91	0.525
Stau1	0.00886298	0.115	0.325	1.66919e-95	5.38897e-91	0.354
Sppl3	0.148662	0.13	0.265	1.77034e-95	5.71556e-91	0.491
Ap1g1	0.213373	0.15	0.255	1.84538e-95	5.95781e-91	0.588
Ifngr2	0.184388	0.298	0.487	2.21131e-95	7.13922e-91	0.612
Arglu1	0.0442989	0.257	0.536	2.34293e-95	7.56413e-91	0.479
Nlrp3	0.649954	0.654	0.706	2.78758e-95	8.99971e-91	0.926
Nisch	0.0130251	0.249	0.541	2.82331e-95	9.11506e-91	0.46
Slc25a3	0.0363467	0.569	0.874	3.53593e-95	1.14158e-90	0.651
Ndufb11	0.171539	0.249	0.444	3.55659e-95	1.14825e-90	0.561
Atp5md	0.241937	0.291	0.451	3.86516e-95	1.24787e-90	0.645
Lasp1	0.210655	0.243	0.435	4.09996e-95	1.32367e-90	0.559
Sp3	0.140668	0.16	0.34	4.24507e-95	1.37052e-90	0.471
Tax1bp1	0.0664961	0.389	0.692	5.58685e-95	1.80371e-90	0.562
Tmed3	0.0967586	0.2	0.415	5.81589e-95	1.87766e-90	0.482
Cntrl	0.0842529	0.136	0.34	5.99813e-95	1.93649e-90	0.4
Med13l	0.0373149	0.174	0.423	6.01904e-95	1.94325e-90	0.411
Uvrag	0.103186	0.283	0.549	7.24047e-95	2.33758e-90	0.515
Cnot6l	0.0255616	0.154	0.401	8.4633e-95	2.73238e-90	0.384
Midn	0.0703975	0.198	0.459	9.29087e-95	2.99956e-90	0.431
Tsn	0.0274923	0.217	0.484	9.73099e-95	3.14165e-90	0.448
Pgam1	0.201961	0.291	0.489	1.04447e-94	3.37206e-90	0.595
Ino80d	0.226981	0.174	0.295	1.17151e-94	3.78223e-90	0.59
Dync1i2	0.0368171	0.225	0.505	1.25361e-94	4.04729e-90	0.446
Flcn	0.268674	0.18	0.27	1.35862e-94	4.38629e-90	0.667
Isg15	1.06129	0.291	0.151	1.50955e-94	4.87357e-90	1.927
Rassf3	0.166289	0.144	0.289	2.01207e-94	6.49598e-90	0.498
Ptpn18	0.1726	0.346	0.589	2.68068e-94	8.65459e-90	0.587
Slc39a1	0.303894	0.219	0.286	2.78258e-94	8.98356e-90	0.766
Gatad2a	0.153624	0.158	0.32	3.99607e-94	1.29013e-89	0.494
Ktn1	0.200119	0.32	0.552	4.1557e-94	1.34167e-89	0.58
Spata13	0.19475	0.239	0.41	4.16004e-94	1.34307e-89	0.583
Ppp1r14b	0.00167704	0.389	0.705	4.17161e-94	1.3468e-89	0.552
Mat2b	0.0491915	0.101	0.284	4.65052e-94	1.50142e-89	0.356
Prdx1	0.0495195	0.409	0.731	5.73188e-94	1.85054e-89	0.56
Gapvd1	0.0138225	0.168	0.42	5.86673e-94	1.89407e-89	0.4
Osbpl8	0.604934	0.269	0.239	6.86963e-94	2.21786e-89	1.126
Calm3	0.341057	0.235	0.287	7.36832e-94	2.37886e-89	0.819
Actr3	0.129119	0.441	0.71	7.91085e-94	2.55402e-89	0.621
Ppp1cb	0.16796	0.2	0.361	8.14583e-94	2.62988e-89	0.554
Hif1a	0.0836574	0.283	0.562	8.30476e-94	2.68119e-89	0.504
Fip1l1	0.126423	0.17	0.345	8.91118e-94	2.87698e-89	0.493
Mta2	0.150851	0.142	0.278	9.65601e-94	3.11744e-89	0.511
Copb2	0.0522076	0.158	0.373	9.68395e-94	3.12646e-89	0.424
Anapc5	0.224524	0.178	0.292	1.04238e-93	3.36533e-89	0.61
Hectd1	0.0557111	0.251	0.51	1.09436e-93	3.53314e-89	0.492
Pdhb	0.0643329	0.174	0.386	1.10594e-93	3.57053e-89	0.451
Abcg1	0.0725812	0.223	0.483	1.11211e-93	3.59045e-89	0.462
Lamtor1	0.119515	0.243	0.45	1.65396e-93	5.3398e-89	0.54
Adam10	0.082926	0.308	0.571	1.9243e-93	6.21261e-89	0.539
Tram1	0.161001	0.253	0.439	1.92767e-93	6.22348e-89	0.576
Atp5h	0.0285688	0.346	0.664	2.06258e-93	6.65903e-89	0.521
Wdr1	0.212017	0.219	0.37	2.39204e-93	7.72271e-89	0.592
Csf2ra	0.342548	0.277	0.37	2.50623e-93	8.09137e-89	0.749
Anp32b	0.188914	0.332	0.553	2.9392e-93	9.48921e-89	0.6
Morf4l1	0.0348292	0.613	0.905	2.96864e-93	9.58424e-89	0.677
Atp5g1	0.136969	0.312	0.562	3.0614e-93	9.88371e-89	0.555
Dst	0.3947	0.692	0.843	3.26986e-93	1.05568e-88	0.821
Ddb1	0.225212	0.16	0.259	4.11293e-93	1.32786e-88	0.618
Fis1	0.0241915	0.198	0.453	4.53396e-93	1.46379e-88	0.437
Dnajb11	0.0585846	0.18	0.399	5.73733e-93	1.8523e-88	0.451
Ube2j2	0.0793306	0.152	0.34	6.21432e-93	2.00629e-88	0.447
Got2	0.279241	0.174	0.252	6.69416e-93	2.16121e-88	0.69
Snrpd2	0.168854	0.174	0.335	7.16228e-93	2.31234e-88	0.519
Lpxn	0.158645	0.134	0.275	7.21759e-93	2.3302e-88	0.487
Lsm12	0.0291942	0.166	0.39	7.21801e-93	2.33033e-88	0.426
Slc35f6	0.261802	0.156	0.255	7.293e-93	2.35454e-88	0.612
Myd88	0.116361	0.123	0.287	1.07254e-92	3.4627e-88	0.429
Eif5a	0.101506	0.492	0.782	1.08182e-92	3.49267e-88	0.629
Man2b1	0.310195	0.561	0.762	1.12558e-92	3.63394e-88	0.736
Naa15	0.11064	0.233	0.45	1.24596e-92	4.02259e-88	0.518
Smarce1	0.116568	0.184	0.357	1.28494e-92	4.14844e-88	0.515
Mkln1	0.123086	0.269	0.499	1.31996e-92	4.26148e-88	0.539
Uqcrh	0.0550468	0.389	0.693	1.34674e-92	4.34796e-88	0.561
Ldb1	0.0808671	0.164	0.358	1.55616e-92	5.02405e-88	0.458
Atp6v1f	0.077545	0.356	0.646	1.65338e-92	5.33793e-88	0.551
Ndufs5	0.287416	0.243	0.338	1.68805e-92	5.44987e-88	0.719
Lsm6	0.137393	0.184	0.366	1.75211e-92	5.65667e-88	0.503
Samd4b	0.102915	0.166	0.354	1.75488e-92	5.66562e-88	0.469
Ppp3ca	0.204822	0.322	0.52	1.86448e-92	6.01948e-88	0.619
Cndp2	0.263399	0.439	0.65	2.05716e-92	6.64153e-88	0.675
Tlr7	0.139943	0.395	0.664	2.20283e-92	7.11184e-88	0.595
Tardbp	0.0394461	0.136	0.356	2.48725e-92	8.03007e-88	0.382
Abhd12	0.0177444	0.551	0.856	2.96129e-92	9.56052e-88	0.644
Map1lc3b	0.140094	0.405	0.659	3.11005e-92	1.00408e-87	0.615
Ppp1r12c	0.0158747	0.162	0.41	3.39253e-92	1.09528e-87	0.395
Sumo3	0.104741	0.166	0.353	3.45708e-92	1.11612e-87	0.47
Kdm5a	0.151439	0.188	0.379	3.49834e-92	1.12944e-87	0.496
Actr10	0.0406815	0.117	0.309	3.77938e-92	1.22017e-87	0.379
Ensa	0.124668	0.119	0.31	4.00805e-92	1.294e-87	0.384
Kdm6b	0.257526	0.581	0.823	4.50619e-92	1.45482e-87	0.706
Rnf7	0.012577	0.229	0.495	4.59311e-92	1.48289e-87	0.463
Eif3l	0.0710432	0.144	0.324	4.78448e-92	1.54467e-87	0.444
Tmem234	0.05249	0.261	0.522	5.41238e-92	1.74739e-87	0.5
Plekha1	0.071328	0.121	0.299	5.8958e-92	1.90346e-87	0.405
Arl6ip5	0.130885	0.213	0.416	6.14254e-92	1.98312e-87	0.512
Rps18	0.514293	0.925	0.957	6.18774e-92	1.99771e-87	0.967
Celf1	0.122316	0.196	0.386	6.24285e-92	2.0155e-87	0.508
Zzz3	0.00809333	0.105	0.321	7.9243e-92	2.55836e-87	0.327
Tor1aip2	0.201426	0.182	0.288	8.12631e-92	2.62358e-87	0.632
Lsm14a	0.0896464	0.148	0.33	8.42842e-92	2.72112e-87	0.448
Sbno1	0.242694	0.259	0.419	9.34223e-92	3.01614e-87	0.618
Rcn2	0.172329	0.156	0.305	1.05673e-91	3.41165e-87	0.511
Ep400	0.121599	0.158	0.343	1.19628e-91	3.86218e-87	0.461
Bcl2l11	0.38115	0.211	0.277	1.21121e-91	3.91041e-87	0.762
Skp1a	0.0541663	0.168	0.382	1.36672e-91	4.41246e-87	0.44
Klf3	0.192537	0.223	0.412	1.45244e-91	4.6892e-87	0.541
Rtcb	0.105336	0.241	0.461	1.45944e-91	4.7118e-87	0.523
Cnppd1	0.0480633	0.117	0.306	1.81513e-91	5.86014e-87	0.382
Tnks2	0.118644	0.211	0.41	1.8925e-91	6.10993e-87	0.515
Gng5	0.0954498	0.528	0.82	2.09749e-91	6.77175e-87	0.644
Gps2	0.00789293	0.134	0.356	2.51292e-91	8.11295e-87	0.376
Rpn1	0.199182	0.2	0.357	2.73509e-91	8.83022e-87	0.56
Cpeb2	0.120985	0.196	0.426	2.75209e-91	8.88511e-87	0.46
Smad4	0.0333557	0.148	0.365	3.21237e-91	1.03712e-86	0.405
Qrich1	0.0085576	0.134	0.354	3.86506e-91	1.24783e-86	0.379
Snap23	0.00862295	0.148	0.377	4.39363e-91	1.41848e-86	0.393
Eif1b	0.0637152	0.221	0.467	4.41295e-91	1.42472e-86	0.473
Lamp1	0.299441	0.804	0.953	4.55147e-91	1.46944e-86	0.844
Aco2	0.225992	0.176	0.27	5.56637e-91	1.7971e-86	0.652
Tmem256	0.288813	0.245	0.331	8.35129e-91	2.69621e-86	0.74
Psmd2	0.18365	0.182	0.32	8.50721e-91	2.74655e-86	0.569
Ipo5	0.266618	0.18	0.259	9.18988e-91	2.96695e-86	0.695
Surf4	0.0546614	0.225	0.448	9.3831e-91	3.02933e-86	0.502
Ap3d1	0.26163	0.178	0.272	9.46057e-91	3.05434e-86	0.654
Slc4a7	0.0920246	0.156	0.363	9.8691e-91	3.18624e-86	0.43
Chmp2b	0.176892	0.142	0.251	1.03386e-90	3.33781e-86	0.566
Wasl	0.113852	0.128	0.27	1.03574e-90	3.34388e-86	0.474
0610012G03Rik	0.25653	0.182	0.284	1.07912e-90	3.48395e-86	0.641
Pdcd6	0.0375697	0.111	0.302	1.4515e-90	4.68616e-86	0.368
Map2k3	0.406647	0.328	0.409	1.49323e-90	4.82088e-86	0.802
Ssbp4	0.0473803	0.231	0.488	1.76449e-90	5.69666e-86	0.473
Blnk	0.301459	0.397	0.567	1.92749e-90	6.22289e-86	0.7
Paxbp1	0.077586	0.109	0.298	1.95378e-90	6.30777e-86	0.366
Ptpn2	0.00419452	0.093	0.293	2.46804e-90	7.96807e-86	0.317
Zfp131	0.115354	0.136	0.313	2.76345e-90	8.92179e-86	0.435
Ndufs4	0.125735	0.146	0.29	2.85905e-90	9.23046e-86	0.503
Srp14	0.116993	0.227	0.438	2.86428e-90	9.24732e-86	0.518
Eci2	0.0746432	0.158	0.378	2.95848e-90	9.55144e-86	0.418
Cd302	0.139898	0.209	0.394	2.97102e-90	9.59193e-86	0.53
Rock2	0.0410425	0.306	0.614	3.67008e-90	1.18488e-85	0.498
Tspan7	0.136033	0.154	0.324	3.90039e-90	1.25924e-85	0.475
Cic	0.185136	0.209	0.36	4.33101e-90	1.39827e-85	0.581
Psmc1	0.151592	0.154	0.282	5.14844e-90	1.66217e-85	0.546
Map7d1	0.246035	0.283	0.434	5.3356e-90	1.7226e-85	0.652
Syngr2	0.0833725	0.302	0.555	6.25993e-90	2.02102e-85	0.544
Pros1	0.219193	0.237	0.394	6.39653e-90	2.06512e-85	0.602
Otub1	0.0949607	0.113	0.263	6.81482e-90	2.20017e-85	0.43
Samsn1	0.132052	0.316	0.576	7.48717e-90	2.41723e-85	0.549
Tcea1	0.0426196	0.162	0.396	7.59364e-90	2.45161e-85	0.409
Tle5	0.261949	0.247	0.351	7.63627e-90	2.46537e-85	0.704
Rbbp4	0.00967726	0.19	0.437	7.70136e-90	2.48638e-85	0.435
Fkbp1a	0.110074	0.229	0.442	8.28578e-90	2.67507e-85	0.518
Mrpl20	0.147681	0.17	0.307	8.31444e-90	2.68432e-85	0.554
Ddi2	0.0191668	0.144	0.363	8.32632e-90	2.68815e-85	0.397
Lrrc59	0.0188114	0.14	0.366	8.887e-90	2.86917e-85	0.383
Use1	0.107695	0.186	0.365	9.94043e-90	3.20927e-85	0.51
Psmd11	0.0989895	0.249	0.472	1.05177e-89	3.39564e-85	0.528
Tmf1	0.173468	0.227	0.392	1.08934e-89	3.51694e-85	0.579
Mbnl1	0.0204291	0.482	0.806	1.20668e-89	3.89577e-85	0.598
Cmip	0.0287883	0.138	0.343	1.35339e-89	4.36943e-85	0.402
Lilr4b	1.05506	0.374	0.094	1.35668e-89	4.38006e-85	3.979
Hp1bp3	0.0722842	0.184	0.402	1.40875e-89	4.54813e-85	0.458
Wdr45b	0.0049668	0.196	0.456	1.47902e-89	4.775e-85	0.43
4932438A13Rik	0.297834	0.2	0.289	1.60766e-89	5.19034e-85	0.692
Cuta	0.112896	0.198	0.391	1.65439e-89	5.34119e-85	0.506
Cpsf6	0.0611585	0.136	0.331	1.7087e-89	5.51653e-85	0.411
Resf1	0.182361	0.273	0.497	1.80844e-89	5.83855e-85	0.549
Scp2	0.0876222	0.196	0.404	1.81409e-89	5.85679e-85	0.485
Spop	0.0538444	0.17	0.385	1.83148e-89	5.91292e-85	0.442
Nsa2	0.11676	0.362	0.617	1.9599e-89	6.32754e-85	0.587
Frrs1	0.0868352	0.249	0.497	2.08321e-89	6.72565e-85	0.501
Atf4	0.115514	0.504	0.795	2.12123e-89	6.84841e-85	0.634
Ndufa8	0.0798575	0.142	0.335	2.34578e-89	7.57334e-85	0.424
Epb41l2	0.0827577	0.565	0.857	2.62136e-89	8.46305e-85	0.659
Ndufs8	0.0228347	0.188	0.427	3.05014e-89	9.84739e-85	0.44
Timm13	0.0231736	0.17	0.403	3.20767e-89	1.0356e-84	0.422
Larp4b	0.138029	0.182	0.368	3.30989e-89	1.0686e-84	0.495
Itprid2	0.156223	0.18	0.326	3.38052e-89	1.0914e-84	0.552
Rassf4	0.223387	0.146	0.277	3.82341e-89	1.23439e-84	0.527
Hsd17b12	0.083174	0.239	0.463	3.91225e-89	1.26307e-84	0.516
Drap1	0.0968263	0.249	0.474	4.18521e-89	1.35119e-84	0.525
Clptm1	0.0304716	0.142	0.355	4.18602e-89	1.35146e-84	0.4
Cops8	0.0216887	0.119	0.326	4.38453e-89	1.41555e-84	0.365
Ifi204	0.783915	0.33	0.18	6.28239e-89	2.02827e-84	1.833
Chd2	0.204609	0.472	0.741	7.91254e-89	2.55456e-84	0.637
Suz12	0.131387	0.17	0.321	9.17484e-89	2.9621e-84	0.53
Copb1	0.00353974	0.204	0.458	1.06663e-88	3.44361e-84	0.445
Fmr1	0.233624	0.196	0.333	1.06978e-88	3.45377e-84	0.589
Vdac1	0.116338	0.198	0.371	1.19255e-88	3.85016e-84	0.534
Sec61a1	0.161102	0.176	0.338	1.43521e-88	4.63358e-84	0.521
Hmgb2	0.0853245	0.502	0.822	1.55214e-88	5.01108e-84	0.611
Cep170	0.0488794	0.134	0.34	1.55549e-88	5.02189e-84	0.394
Zranb1	0.00281494	0.184	0.47	1.63348e-88	5.27369e-84	0.391
Psmd4	0.0103336	0.211	0.468	2.03544e-88	6.57141e-84	0.451
Ube2m	0.0152421	0.168	0.396	2.41804e-88	7.80666e-84	0.424
Nptn	0.0886727	0.298	0.551	2.5675e-88	8.28916e-84	0.541
Rab31	0.142082	0.209	0.38	3.63377e-88	1.17316e-83	0.55
Rpl39	0.537156	0.935	0.951	4.14532e-88	1.33832e-83	0.983
Ndufv2	0.0747605	0.136	0.319	4.21373e-88	1.3604e-83	0.426
Dusp3	0.263464	0.241	0.353	5.50785e-88	1.77821e-83	0.683
Mpeg1	0.11744	0.504	0.789	5.63639e-88	1.81971e-83	0.639
Vps35	0.0278526	0.219	0.462	6.0826e-88	1.96377e-83	0.474
Sec31a	0.0177751	0.126	0.336	6.13764e-88	1.98154e-83	0.375
Gtf2h5	0.138759	0.154	0.304	6.24178e-88	2.01516e-83	0.507
Golph3	0.20107	0.162	0.26	6.80312e-88	2.19639e-83	0.623
Rps19	0.467766	0.881	0.946	6.91343e-88	2.232e-83	0.931
Lrp10	0.0137161	0.166	0.406	7.43788e-88	2.40132e-83	0.409
Nipbl	0.0344361	0.338	0.634	8.92365e-88	2.881e-83	0.533
Rbbp6	0.299898	0.482	0.691	9.55094e-88	3.08352e-83	0.698
Fbxw11	0.0887484	0.117	0.287	1.12634e-87	3.63637e-83	0.408
Mysm1	0.151394	0.117	0.261	1.23229e-87	3.97845e-83	0.448
Usp15	0.0926797	0.154	0.343	1.24466e-87	4.01839e-83	0.449
Scd2	0.335817	0.217	0.283	1.33059e-87	4.29581e-83	0.767
Gmfb	0.116815	0.138	0.295	1.3852e-87	4.47212e-83	0.468
Tcerg1	0.045935	0.138	0.35	1.66796e-87	5.385e-83	0.394
C1qbp	0.0681022	0.221	0.445	1.93588e-87	6.25e-83	0.497
Pik3ap1	0.286008	0.334	0.502	2.144e-87	6.92189e-83	0.665
Fam102b	0.185847	0.324	0.547	2.42644e-87	7.83376e-83	0.592
Ddx54	0.00359723	0.152	0.377	2.62775e-87	8.48368e-83	0.403
Lrpap1	0.12526	0.241	0.428	2.81143e-87	9.07669e-83	0.563
Sdhd	0.148344	0.152	0.282	3.0269e-87	9.77234e-83	0.539
Prcp	0.0759931	0.176	0.372	3.2031e-87	1.03412e-82	0.473
Gm10076	0.211585	0.553	0.764	3.26112e-87	1.05285e-82	0.724
Khdrbs1	0.0701342	0.217	0.445	3.42219e-87	1.10486e-82	0.488
Ddx6	0.143493	0.504	0.773	3.71802e-87	1.20036e-82	0.652
Usp14	0.165991	0.182	0.343	4.11917e-87	1.32987e-82	0.531
Flii	0.128871	0.126	0.269	5.08499e-87	1.64169e-82	0.468
Nfx1	0.106143	0.123	0.275	5.6396e-87	1.82075e-82	0.447
Kif5b	0.159283	0.405	0.644	6.81487e-87	2.20018e-82	0.629
Adgre1	0.080841	0.253	0.492	6.90269e-87	2.22853e-82	0.514
Sub1	0.056895	0.437	0.748	7.45659e-87	2.40736e-82	0.584
Dcaf8	0.0584391	0.16	0.362	8.86331e-87	2.86152e-82	0.442
Echs1	0.170426	0.168	0.296	8.914e-87	2.87789e-82	0.568
Tmco1	0.0273783	0.196	0.442	9.65241e-87	3.11628e-82	0.443
Dgkz	0.128207	0.255	0.47	1.07208e-86	3.46122e-82	0.543
Rbbp7	0.100157	0.14	0.324	1.11027e-86	3.58452e-82	0.432
Fam76b	0.0408538	0.119	0.327	1.13118e-86	3.65203e-82	0.364
Eif3a	0.137991	0.534	0.794	1.39689e-86	4.50984e-82	0.673
Llph	0.0347379	0.182	0.428	1.48134e-86	4.78252e-82	0.425
Aph1a	0.0269036	0.158	0.38	1.48831e-86	4.80501e-82	0.416
Rtn4	0.158538	0.524	0.79	1.49116e-86	4.81422e-82	0.663
Higd2a	0.106507	0.196	0.385	1.51283e-86	4.88418e-82	0.509
4931406P16Rik	0.0880186	0.123	0.298	1.63457e-86	5.27721e-82	0.413
Tspan3	0.0420702	0.192	0.418	1.92174e-86	6.20435e-82	0.459
Prkx	0.119023	0.182	0.382	1.97384e-86	6.37255e-82	0.476
Nfat5	0.520281	0.407	0.484	2.03319e-86	6.56415e-82	0.841
Plpbp	0.0693616	0.174	0.393	2.12783e-86	6.86969e-82	0.443
Ptafr	0.396084	0.306	0.371	2.34456e-86	7.56942e-82	0.825
Wdr83os	0.0175334	0.168	0.395	2.36075e-86	7.62169e-82	0.425
Aplp2	0.30316	0.328	0.497	2.45141e-86	7.91437e-82	0.66
Aff1	0.204993	0.192	0.316	2.51127e-86	8.10765e-82	0.608
Tbl1xr1	0.167756	0.152	0.28	3.55946e-86	1.14917e-81	0.543
Eif4g3	0.0944769	0.202	0.401	3.68118e-86	1.18847e-81	0.504
Irf2bpl	0.184488	0.306	0.521	3.97899e-86	1.28462e-81	0.587
Ankhd1	0.249535	0.213	0.312	4.01631e-86	1.29666e-81	0.683
Supt6	0.0979322	0.162	0.343	4.51711e-86	1.45835e-81	0.472
Rock1	0.115247	0.304	0.548	4.92559e-86	1.59023e-81	0.555
Nr1d2	0.181737	0.126	0.26	5.01062e-86	1.61768e-81	0.485
Cln5	0.137792	0.172	0.326	5.88473e-86	1.89988e-81	0.528
Atf7ip	0.107037	0.16	0.355	6.08548e-86	1.9647e-81	0.451
Dync1li1	0.236562	0.182	0.271	6.92738e-86	2.23651e-81	0.672
Ndufb7	0.204175	0.261	0.41	7.61621e-86	2.45889e-81	0.637
Nhlrc3	0.0855831	0.146	0.325	8.1501e-86	2.63126e-81	0.449
Vezf1	0.000483122	0.111	0.316	9.32692e-86	3.0112e-81	0.351
Mff	0.101183	0.119	0.253	1.21283e-85	3.91561e-81	0.47
Rap1b	0.305474	0.735	0.891	1.32787e-85	4.28704e-81	0.825
Itsn2	0.0187019	0.156	0.387	1.50473e-85	4.85801e-81	0.403
Lyz2	0.542393	0.472	0.535	2.17927e-85	7.03576e-81	0.882
P2rx4	0.210766	0.188	0.331	2.27481e-85	7.34423e-81	0.568
Eid1	0.26107	0.19	0.284	2.97416e-85	9.60207e-81	0.669
Ncstn	0.147804	0.152	0.279	3.28744e-85	1.06135e-80	0.545
Ctsa	0.0694115	0.656	0.915	3.35186e-85	1.08215e-80	0.717
Plbd2	0.0299161	0.14	0.352	3.45274e-85	1.11472e-80	0.398
Dctn4	0.104857	0.178	0.362	4.01791e-85	1.29718e-80	0.492
Elmsan1	0.204935	0.14	0.256	4.99797e-85	1.6136e-80	0.547
Ndufa9	0.0714273	0.119	0.277	5.7331e-85	1.85093e-80	0.43
Plcg2	0.0858083	0.172	0.359	6.49254e-85	2.09612e-80	0.479
Hist1h2ap	0.503111	0.144	0.269	8.00478e-85	2.58434e-80	0.535
Commd3	0.00776504	0.136	0.34	8.21126e-85	2.65101e-80	0.4
Tmem160	0.153087	0.188	0.346	1.03616e-84	3.34523e-80	0.543
Herc1	0.133236	0.182	0.365	1.11272e-84	3.59243e-80	0.499
Fnip2	0.718922	0.429	0.339	1.25338e-84	4.04653e-80	1.265
Dusp16	0.214207	0.184	0.328	1.41672e-84	4.57388e-80	0.561
Nup88	0.0505418	0.095	0.257	1.61166e-84	5.20324e-80	0.37
Bnip3l	0.115328	0.259	0.465	1.6818e-84	5.4297e-80	0.557
Gde1	0.238869	0.354	0.549	3.15103e-84	1.01731e-79	0.645
Notch2	0.228044	0.166	0.26	3.43056e-84	1.10756e-79	0.638
Pde4b	0.397796	0.215	0.261	3.65394e-84	1.17968e-79	0.824
Yme1l1	0.0496575	0.156	0.359	3.70098e-84	1.19486e-79	0.435
Sys1	0.00339223	0.154	0.385	4.21679e-84	1.36139e-79	0.4
Hmgn2	0.200865	0.368	0.593	4.54587e-84	1.46764e-79	0.621
Slc31a1	0.192802	0.168	0.275	5.39257e-84	1.74099e-79	0.611
Chchd2	0.0183292	0.553	0.852	6.73543e-84	2.17453e-79	0.649
Arpc2	0.166117	0.65	0.877	6.99322e-84	2.25776e-79	0.741
Gtf2f1	0.0986256	0.148	0.316	7.45451e-84	2.40669e-79	0.468
Rab12	0.112945	0.146	0.293	7.47409e-84	2.41301e-79	0.498
Nfkb2	0.0790694	0.146	0.341	8.12662e-84	2.62368e-79	0.428
9530068E07Rik	0.0092189	0.132	0.329	8.69071e-84	2.8058e-79	0.401
N4bp1	0.200603	0.231	0.386	8.75554e-84	2.82673e-79	0.598
Xlr	0.163013	0.182	0.331	9.12382e-84	2.94562e-79	0.55
Hook3	0.0299861	0.204	0.452	1.17132e-83	3.7816e-79	0.451
Ugcg	0.103132	0.174	0.375	1.20178e-83	3.87995e-79	0.464
Atp6v0e	0.076418	0.455	0.743	1.25178e-83	4.04136e-79	0.612
Pom121	0.0221006	0.142	0.358	1.33718e-83	4.31708e-79	0.397
Ccrl2	0.797554	0.565	0.474	1.677e-83	5.41419e-79	1.192
Nip7	0.0433357	0.097	0.261	1.78502e-83	5.76293e-79	0.372
Ykt6	0.206912	0.188	0.305	2.07832e-83	6.70986e-79	0.616
Hadha	0.0308083	0.164	0.376	2.38098e-83	7.68698e-79	0.436
Tm9sf2	0.0744476	0.176	0.37	2.89532e-83	9.34754e-79	0.476
Trip11	0.0983025	0.225	0.444	3.60619e-83	1.16426e-78	0.507
Birc6	0.14732	0.209	0.386	3.6176e-83	1.16794e-78	0.541
Med7	0.0569017	0.117	0.294	3.90561e-83	1.26093e-78	0.398
Kbtbd2	0.127335	0.152	0.289	3.93898e-83	1.2717e-78	0.526
Dnajb4	0.053593	0.31	0.584	5.06082e-83	1.63389e-78	0.531
Rsl24d1	0.017465	0.105	0.283	5.07184e-83	1.63744e-78	0.371
Alg5	0.0805969	0.241	0.464	7.09236e-83	2.28977e-78	0.519
Ppp2r1a	0.100598	0.154	0.312	7.20741e-83	2.32691e-78	0.494
Ttc39b	0.194635	0.166	0.273	8.05646e-83	2.60103e-78	0.608
Mpdu1	0.0317366	0.132	0.33	9.31449e-83	3.00718e-78	0.4
Adnp	0.00453903	0.148	0.368	9.42256e-83	3.04207e-78	0.402
Lsm4	0.199867	0.211	0.306	1.00424e-82	3.24218e-78	0.69
H3f3a	0.260594	0.759	0.92	1.13726e-82	3.67163e-78	0.825
Tlk1	0.0134127	0.121	0.319	1.31754e-82	4.25369e-78	0.379
Gnai3	0.128865	0.196	0.353	1.83259e-82	5.91651e-78	0.555
Il4ra	0.0445983	0.251	0.522	2.35535e-82	7.60424e-78	0.481
Tnfrsf11a	0.164012	0.168	0.318	2.43514e-82	7.86184e-78	0.528
Kdm3a	0.0594719	0.119	0.294	2.45132e-82	7.91407e-78	0.405
2610001J05Rik	0.0875352	0.117	0.268	2.47296e-82	7.98394e-78	0.437
Mast3	0.0464733	0.105	0.284	2.53712e-82	8.19108e-78	0.37
Kpnb1	0.0267382	0.144	0.354	3.14952e-82	1.01682e-77	0.407
Rps26	0.456578	0.846	0.919	3.32182e-82	1.07245e-77	0.921
Pdcd5	0.107887	0.192	0.401	3.56505e-82	1.15097e-77	0.479
Supt16	0.149666	0.17	0.314	3.63273e-82	1.17283e-77	0.541
Leprot	0.083892	0.178	0.378	3.78049e-82	1.22053e-77	0.471
Eif5b	0.17477	0.346	0.582	3.88572e-82	1.2545e-77	0.595
Ggh	0.108646	0.138	0.276	4.11185e-82	1.32751e-77	0.5
Gorasp2	0.124176	0.128	0.267	5.5571e-82	1.79411e-77	0.479
Lamp2	0.161864	0.682	0.907	5.88856e-82	1.90112e-77	0.752
Tagln2	0.492871	0.381	0.41	6.04983e-82	1.95319e-77	0.929
Dram2	0.114796	0.249	0.458	6.29386e-82	2.03197e-77	0.544
Zyx	0.142424	0.217	0.404	6.45168e-82	2.08292e-77	0.537
Ythdf3	0.118525	0.176	0.339	6.5419e-82	2.11205e-77	0.519
Atp2c1	0.10385	0.154	0.348	7.82899e-82	2.52759e-77	0.443
Fam120a	0.104379	0.15	0.296	7.99792e-82	2.58213e-77	0.507
Mtss1	0.186641	0.156	0.272	9.48985e-82	3.0638e-77	0.574
Bcl2l1	0.0394704	0.142	0.36	9.59589e-82	3.09803e-77	0.394
Ccdc115	0.0566019	0.115	0.288	1.06426e-81	3.43597e-77	0.399
Dnajc19	0.115033	0.14	0.283	1.06643e-81	3.44298e-77	0.495
Sec13	0.106291	0.14	0.283	1.08615e-81	3.50664e-77	0.495
Ctsh	0.143451	0.626	0.87	1.09038e-81	3.5203e-77	0.72
Mia3	0.00842208	0.204	0.454	1.11151e-81	3.5885e-77	0.449
Srpk2	0.177956	0.247	0.399	1.18776e-81	3.83468e-77	0.619
Tmem258	0.00531852	0.14	0.361	1.31137e-81	4.23377e-77	0.388
Grpel1	0.00340555	0.117	0.317	1.33313e-81	4.30402e-77	0.369
Smchd1	0.090917	0.172	0.364	1.41227e-81	4.55951e-77	0.473
2900097C17Rik	0.102634	0.142	0.29	1.76588e-81	5.70115e-77	0.49
Cd68	0.241944	0.619	0.832	1.8756e-81	6.05536e-77	0.744
Sumo1	0.0458245	0.209	0.425	2.03991e-81	6.58586e-77	0.492
Cdc40	0.117317	0.146	0.295	2.22598e-81	7.18658e-77	0.495
Wdfy3	0.0905422	0.138	0.302	2.3508e-81	7.58955e-77	0.457
Sfpq	0.0796408	0.605	0.878	2.42789e-81	7.83844e-77	0.689
Ssrp1	0.0425751	0.097	0.261	3.29064e-81	1.06238e-76	0.372
Ndufa10	0.109813	0.17	0.329	3.50471e-81	1.1315e-76	0.517
Ubr5	0.128301	0.162	0.312	4.04761e-81	1.30677e-76	0.519
Ndufb3	0.208192	0.172	0.304	5.75719e-81	1.85871e-76	0.566
Atrx	0.013961	0.314	0.603	6.16808e-81	1.99137e-76	0.521
Snf8	0.0377339	0.105	0.284	6.28259e-81	2.02834e-76	0.37
Ube2d3	0.107258	0.684	0.92	8.70276e-81	2.80969e-76	0.743
Gtf2a2	0.0232138	0.144	0.355	1.18014e-80	3.81007e-76	0.406
Ndufs6	0.234776	0.182	0.267	1.32126e-80	4.26567e-76	0.682
Sertad2	0.114398	0.172	0.345	1.43283e-80	4.6259e-76	0.499
Rplp2	0.470301	0.933	0.96	2.05383e-80	6.63078e-76	0.972
Suco	0.124573	0.235	0.456	2.23532e-80	7.21672e-76	0.515
Phf23	0.00513478	0.113	0.307	2.62142e-80	8.46326e-76	0.368
Gla	0.593656	0.344	0.276	2.72845e-80	8.8088e-76	1.246
Slc15a4	0.0524611	0.136	0.335	2.79681e-80	9.0295e-76	0.406
Ndufs3	0.0536377	0.172	0.356	2.84867e-80	9.19692e-76	0.483
Zfp106	0.109847	0.225	0.418	3.07467e-80	9.92656e-76	0.538
Gtf2a1	0.0515402	0.128	0.298	3.89865e-80	1.25868e-75	0.43
Eif4g2	0.129698	0.658	0.894	3.93703e-80	1.27107e-75	0.736
Kpna3	0.1258	0.15	0.295	4.50524e-80	1.45452e-75	0.508
Tbca	0.0254738	0.188	0.412	4.95763e-80	1.60057e-75	0.456
Sirt1	0.119132	0.14	0.315	5.08377e-80	1.6413e-75	0.444
Ccz1	0.0660145	0.126	0.289	5.93117e-80	1.91488e-75	0.436
B4galt1	0.112148	0.387	0.642	6.17416e-80	1.99333e-75	0.603
Azi2	0.0114429	0.121	0.321	7.64837e-80	2.46928e-75	0.377
Pbrm1	0.122122	0.223	0.408	8.99374e-80	2.90363e-75	0.547
Erf	0.0463288	0.134	0.338	9.5831e-80	3.0939e-75	0.396
Acsl4	0.172754	0.142	0.256	9.71959e-80	3.13797e-75	0.555
Lgals8	0.0566096	0.134	0.313	1.05407e-79	3.40307e-75	0.428
Naca	0.0516693	0.613	0.885	1.06797e-79	3.44795e-75	0.693
Trf	0.18805	0.711	0.921	1.09572e-79	3.53753e-75	0.772
Fkbp15	0.091941	0.126	0.286	1.20754e-79	3.89856e-75	0.441
Rbis	0.140293	0.16	0.3	1.25085e-79	4.03838e-75	0.533
Mrpl23	0.0646156	0.148	0.34	1.29426e-79	4.17853e-75	0.435
Dido1	0.0713248	0.109	0.277	1.37982e-79	4.45473e-75	0.394
Lncpint	0.228774	0.223	0.384	1.49239e-79	4.81818e-75	0.581
Klf10	0.560717	0.259	0.238	1.49985e-79	4.84227e-75	1.088
Naglu	0.116208	0.152	0.31	1.5513e-79	5.00838e-75	0.49
Sra1	0.057444	0.119	0.28	1.6828e-79	5.43291e-75	0.425
Tm2d1	0.0194866	0.103	0.283	1.9465e-79	6.28427e-75	0.364
Sfswap	0.104114	0.126	0.266	1.9583e-79	6.32238e-75	0.474
Tbc1d16	0.197756	0.148	0.255	2.07404e-79	6.69604e-75	0.58
Pgk1	0.275112	0.223	0.313	2.29114e-79	7.39696e-75	0.712
Ier3ip1	0.0796888	0.184	0.381	2.32649e-79	7.51107e-75	0.483
Ndufa5	0.251931	0.184	0.276	2.4884e-79	8.03378e-75	0.667
Acly	0.142103	0.14	0.263	2.91468e-79	9.41004e-75	0.532
Yipf1	0.0529222	0.101	0.257	3.0694e-79	9.90957e-75	0.393
Bnip2	0.0402671	0.184	0.404	3.74644e-79	1.20954e-74	0.455
Abce1	0.0983839	0.111	0.269	3.94437e-79	1.27344e-74	0.413
Poldip3	0.092283	0.138	0.297	4.5073e-79	1.45518e-74	0.465
Psmd14	0.0295295	0.117	0.3	5.71821e-79	1.84613e-74	0.39
Fgfr1op2	0.013797	0.14	0.349	5.91185e-79	1.90864e-74	0.401
Rnh1	0.183976	0.354	0.566	6.98003e-79	2.2535e-74	0.625
Mif	0.259892	0.36	0.525	9.25909e-79	2.9893e-74	0.686
Stk24	0.194955	0.188	0.29	1.17696e-78	3.79981e-74	0.648
Csnk1g2	0.0456832	0.099	0.258	1.21339e-78	3.91744e-74	0.384
Myo1c	0.0302139	0.093	0.268	1.2682e-78	4.09438e-74	0.347
Commd4	0.0424248	0.099	0.255	1.39931e-78	4.51767e-74	0.388
Rbm47	0.0882749	0.296	0.53	1.78503e-78	5.76299e-74	0.558
Ppig	0.19346	0.291	0.466	2.00661e-78	6.47834e-74	0.624
Chd8	0.0975149	0.152	0.32	2.12157e-78	6.84949e-74	0.475
Akr1b3	0.191386	0.168	0.28	2.83125e-78	9.14068e-74	0.6
Mrps24	0.0592222	0.138	0.313	2.88272e-78	9.30685e-74	0.441
Kras	0.0643711	0.251	0.488	3.51922e-78	1.13618e-73	0.514
Brwd1	0.114929	0.138	0.284	4.93251e-78	1.59246e-73	0.486
Zc3h18	0.0122412	0.121	0.308	5.59865e-78	1.80752e-73	0.393
Tent5c	0.239074	0.324	0.509	6.64069e-78	2.14395e-73	0.637
Crebrf	0.090791	0.115	0.294	7.22509e-78	2.33262e-73	0.391
Stk38	0.0716693	0.099	0.254	9.20809e-78	2.97283e-73	0.39
Slc43a2	0.137191	0.229	0.422	1.07543e-77	3.47203e-73	0.543
Ikbkb	0.0482106	0.134	0.315	1.1105e-77	3.58526e-73	0.425
Npepps	0.0907586	0.13	0.284	1.16856e-77	3.77269e-73	0.458
Pds5a	0.13929	0.17	0.318	1.17939e-77	3.80765e-73	0.535
Aurkaip1	0.0247502	0.136	0.32	1.39775e-77	4.51263e-73	0.425
Tns3	0.00172805	0.206	0.471	1.82624e-77	5.89601e-73	0.437
Elovl1	0.104384	0.162	0.321	1.9862e-77	6.41245e-73	0.505
Tomm22	0.0271492	0.164	0.366	2.69751e-77	8.7089e-73	0.448
Pdgfb	0.166127	0.312	0.578	2.8835e-77	9.30939e-73	0.54
Mga	0.011816	0.15	0.376	3.12856e-77	1.01006e-72	0.399
Rnf4	0.0104517	0.115	0.312	4.00759e-77	1.29385e-72	0.369
Arl4c	0.202331	0.482	0.725	4.12288e-77	1.33107e-72	0.665
Ankle2	0.112481	0.121	0.262	4.17473e-77	1.34781e-72	0.462
Rbm6	0.0105913	0.121	0.316	4.53577e-77	1.46437e-72	0.383
Tbl1x	0.080571	0.15	0.321	5.16671e-77	1.66807e-72	0.467
Cd47	0.0993046	0.377	0.628	6.33541e-77	2.04539e-72	0.6
Hpf1	0.000444324	0.091	0.27	6.66497e-77	2.15179e-72	0.337
Dbi	0.282084	0.33	0.449	1.09473e-76	3.53432e-72	0.735
Cxcl16	0.50582	0.314	0.329	1.33543e-76	4.31144e-72	0.954
Lin7c	0.0466065	0.119	0.278	1.43031e-76	4.61776e-72	0.428
Stard3nl	0.0166339	0.105	0.291	1.87465e-76	6.05231e-72	0.361
Ten1	0.102023	0.132	0.267	2.75105e-76	8.88178e-72	0.494
Denr	0.104795	0.196	0.385	2.85559e-76	9.21927e-72	0.509
Btg1	0.43682	0.763	0.873	3.12808e-76	1.0099e-71	0.874
Eef1b2	0.220254	0.7	0.889	3.32222e-76	1.07258e-71	0.787
Prdx6	0.132527	0.152	0.316	3.66049e-76	1.18179e-71	0.481
Cltb	0.0850101	0.132	0.289	3.69574e-76	1.19317e-71	0.457
Nrbf2	0.0829558	0.138	0.3	3.71556e-76	1.19957e-71	0.46
Lamtor2	0.0474937	0.142	0.313	4.03807e-76	1.30369e-71	0.454
Ppp4r3b	0.0405886	0.134	0.316	4.25108e-76	1.37246e-71	0.424
Gnl3	0.0203798	0.34	0.631	4.42465e-76	1.4285e-71	0.539
Prdm2	0.0909094	0.16	0.328	5.22118e-76	1.68566e-71	0.488
Mnt	0.00381413	0.093	0.273	6.32708e-76	2.0427e-71	0.341
Sri	0.00778274	0.162	0.371	7.95346e-76	2.56778e-71	0.437
BC028528	0.154676	0.142	0.264	8.71659e-76	2.81415e-71	0.538
Trp53bp2	0.0916616	0.132	0.285	9.91006e-76	3.19946e-71	0.463
Tcf12	0.123482	0.15	0.275	1.05759e-75	3.41443e-71	0.545
Sdf2l1	0.169749	0.204	0.356	1.15986e-75	3.74461e-71	0.573
Etv3	0.347155	0.235	0.323	1.18044e-75	3.81104e-71	0.728
Atxn2	0.102181	0.136	0.295	1.24537e-75	4.02068e-71	0.461
Relb	0.00186138	0.14	0.353	1.29145e-75	4.16945e-71	0.397
Cwc25	0.142359	0.136	0.261	2.23583e-75	7.21838e-71	0.521
Phgdh	0.0283686	0.275	0.528	2.31222e-75	7.46501e-71	0.521
Slc38a1	0.21894	0.211	0.346	2.65622e-75	8.57562e-71	0.61
Zfp451	0.103967	0.123	0.262	2.96247e-75	9.56434e-71	0.469
Kpna1	0.00224292	0.128	0.328	3.37293e-75	1.08895e-70	0.39
Rb1cc1	0.159156	0.257	0.431	3.90552e-75	1.2609e-70	0.596
Mxi1	0.187943	0.154	0.258	4.53478e-75	1.46405e-70	0.597
Sidt2	0.0867087	0.115	0.276	4.6957e-75	1.51601e-70	0.417
Rars	0.0732277	0.132	0.281	6.33659e-75	2.04577e-70	0.47
Itga6	0.161264	0.271	0.474	6.45632e-75	2.08442e-70	0.572
Chmp3	0.108617	0.162	0.314	7.39822e-75	2.38851e-70	0.516
Erlec1	0.137728	0.16	0.303	7.71106e-75	2.48951e-70	0.528
Cep350	0.150253	0.17	0.295	8.50449e-75	2.74568e-70	0.576
Snrpd3	0.112467	0.152	0.292	1.1664e-74	3.76573e-70	0.521
Baz2b	0.0423585	0.16	0.371	1.20531e-74	3.89135e-70	0.431
Mgat4b	0.0479263	0.119	0.284	1.26723e-74	4.09125e-70	0.419
Abracl	0.0606732	0.178	0.365	1.29846e-74	4.19209e-70	0.488
Alkbh5	0.289278	0.259	0.357	1.31509e-74	4.24577e-70	0.725
Usp24	0.113697	0.134	0.269	1.31656e-74	4.25051e-70	0.498
Sypl	0.026295	0.184	0.389	1.42084e-74	4.58717e-70	0.473
Ube2e1	0.0118008	0.132	0.315	1.47106e-74	4.74932e-70	0.419
Spg21	0.0263452	0.148	0.324	1.80753e-74	5.83561e-70	0.457
Mboat7	0.0281876	0.115	0.283	2.0575e-74	6.64265e-70	0.406
Cln8	0.235602	0.287	0.45	2.11316e-74	6.82234e-70	0.638
Hsp90b1	0.222459	0.729	0.914	2.72716e-74	8.80464e-70	0.798
Thoc1	0.000348946	0.105	0.3	2.73269e-74	8.8225e-70	0.35
Eif4e	0.0816411	0.184	0.365	4.01882e-74	1.29748e-69	0.504
Esd	0.0358081	0.198	0.416	4.26666e-74	1.37749e-69	0.476
Slc38a10	0.0891289	0.136	0.287	5.08134e-74	1.64051e-69	0.474
Ripk1	0.0423805	0.128	0.304	5.26315e-74	1.69921e-69	0.421
Cops5	0.0734616	0.128	0.275	5.78745e-74	1.86848e-69	0.465
Rbm25	0.0679347	0.619	0.877	6.36425e-74	2.0547e-69	0.706
C1d	0.0872984	0.13	0.256	6.75685e-74	2.18145e-69	0.508
Rnf19b	0.0419296	0.417	0.709	1.42818e-73	4.61089e-69	0.588
Hist1h4d	0.0258437	0.119	0.317	1.60779e-73	5.19076e-69	0.375
Rapgef6	0.106697	0.158	0.333	1.80915e-73	5.84085e-69	0.474
Prkcsh	0.0789461	0.142	0.307	2.00254e-73	6.4652e-69	0.463
Clptm1l	0.007423	0.138	0.334	2.12282e-73	6.85351e-69	0.413
Vps18	0.0137213	0.152	0.368	2.28571e-73	7.37941e-69	0.413
Il13ra1	0.131022	0.134	0.26	2.52173e-73	8.14139e-69	0.515
Rbm22	0.0970189	0.154	0.299	2.81874e-73	9.1003e-69	0.515
Ctdnep1	0.0130868	0.103	0.269	3.54025e-73	1.14297e-68	0.383
Naga	0.0388583	0.156	0.343	4.58016e-73	1.47871e-68	0.455
Arih2	0.0691746	0.158	0.331	7.92873e-73	2.55979e-68	0.477
Tulp4	0.15878	0.178	0.31	8.32869e-73	2.68892e-68	0.574
Cacybp	0.0847047	0.115	0.272	9.45013e-73	3.05098e-68	0.423
Cfap20	0.0477841	0.101	0.254	1.05693e-72	3.41228e-68	0.398
Gnai2	0.0380723	0.67	0.915	1.21817e-72	3.93285e-68	0.732
Rpl32	0.441722	0.905	0.956	1.22448e-72	3.95323e-68	0.947
Tnpo3	0.0829397	0.188	0.381	1.33045e-72	4.29535e-68	0.493
Rps8	0.443058	0.943	0.972	1.57069e-72	5.07097e-68	0.97
Dbndd2	0.0405754	0.099	0.27	1.57309e-72	5.07871e-68	0.367
Myo9b	0.0370592	0.107	0.271	1.59661e-72	5.15465e-68	0.395
Cd53	0.147572	0.702	0.909	1.86959e-72	6.03597e-68	0.772
Slc15a3	0.0881892	0.524	0.788	2.73802e-72	8.83971e-68	0.665
Gpatch8	0.0749473	0.154	0.324	3.04723e-72	9.838e-68	0.475
Swi5	0.0276084	0.172	0.366	3.80328e-72	1.22789e-67	0.47
Cd34	0.161165	0.176	0.314	4.19747e-72	1.35515e-67	0.561
Ap3b1	0.0332649	0.142	0.321	7.04074e-72	2.2731e-67	0.442
Sdc4	0.867873	0.524	0.41	7.07645e-72	2.28463e-67	1.278
Dab2	0.652666	0.302	0.209	7.6162e-72	2.45889e-67	1.445
Pfkfb3	0.120993	0.368	0.624	1.02366e-71	3.3049e-67	0.59
Sptssa	0.0985078	0.15	0.296	1.28518e-71	4.1492e-67	0.507
Rbbp8	0.108367	0.148	0.31	1.44995e-71	4.68115e-67	0.477
Ndufa11	0.0254308	0.158	0.351	1.74498e-71	5.63368e-67	0.45
Hmg20b	0.00820449	0.121	0.31	2.71322e-71	8.75965e-67	0.39
Ecpas	0.0358032	0.103	0.269	3.32073e-71	1.0721e-66	0.383
Slc35b1	0.144504	0.146	0.256	3.38814e-71	1.09386e-66	0.57
Tmbim1	0.160792	0.158	0.28	3.72904e-71	1.20392e-66	0.564
Foxo3	0.0477637	0.099	0.261	3.84553e-71	1.24153e-66	0.379
Rpl22	0.220495	0.696	0.885	4.42092e-71	1.42729e-66	0.786
Cenpb	0.176089	0.16	0.266	4.72909e-71	1.52679e-66	0.602
Tmem251	0.194223	0.164	0.268	6.26251e-71	2.02185e-66	0.612
Kansl1l	0.0446194	0.128	0.31	6.43863e-71	2.07871e-66	0.413
Smim14	0.0243573	0.134	0.309	7.89101e-71	2.54761e-66	0.434
Nhp2	0.052411	0.18	0.373	8.23437e-71	2.65847e-66	0.483
Stk11	0.0113063	0.099	0.265	9.25168e-71	2.9869e-66	0.374
1110004F10Rik	0.00324044	0.168	0.379	9.39538e-71	3.0333e-66	0.443
Arhgap30	0.0604089	0.211	0.412	1.00323e-70	3.23893e-66	0.512
Phf5a	0.000789694	0.089	0.259	1.12065e-70	3.618e-66	0.344
Ilf3	0.0911117	0.128	0.27	1.25713e-70	4.05865e-66	0.474
Zup1	0.0206765	0.101	0.272	1.43213e-70	4.62363e-66	0.371
Zmpste24	0.0723931	0.113	0.251	1.57066e-70	5.07087e-66	0.45
Xpr1	0.134456	0.134	0.272	1.62978e-70	5.26174e-66	0.493
Etfb	0.116719	0.128	0.258	2.00218e-70	6.46404e-66	0.496
Ppp6r1	0.0421234	0.13	0.297	2.42251e-70	7.82107e-66	0.438
Aprt	0.100751	0.217	0.397	2.89229e-70	9.33777e-66	0.547
Pnpla2	0.0145568	0.206	0.455	5.62636e-70	1.81647e-65	0.453
Secisbp2l	0.0195164	0.138	0.323	8.48316e-70	2.73879e-65	0.427
Sptan1	0.0507614	0.128	0.291	9.27749e-70	2.99524e-65	0.44
Rpl6	0.387968	0.893	0.96	1.19841e-69	3.86908e-65	0.93
Sf3b4	0.0313141	0.107	0.258	1.23457e-69	3.9858e-65	0.415
Lat2	0.12803	0.188	0.349	1.42024e-69	4.58523e-65	0.539
Xiap	0.0694453	0.176	0.351	2.50124e-69	8.07525e-65	0.501
Tmem167	1.24687e-05	0.138	0.334	3.49991e-69	1.12995e-64	0.413
Filip1l	0.118478	0.223	0.418	3.75386e-69	1.21193e-64	0.533
Ptpa	0.150981	0.16	0.276	4.14874e-69	1.33942e-64	0.58
Mxd4	0.129064	0.123	0.261	4.37214e-69	1.41155e-64	0.471
Zc3h13	0.042327	0.166	0.36	5.72433e-69	1.8481e-64	0.461
Zfp800	0.10043	0.13	0.263	7.86486e-69	2.53917e-64	0.494
Sgk1	0.240894	0.585	0.82	8.94649e-69	2.88837e-64	0.713
Brd7	0.123957	0.166	0.304	9.16232e-69	2.95805e-64	0.546
Clic4	0.599639	0.366	0.366	1.14937e-68	3.71073e-64	1
Ypel5	0.00797866	0.186	0.416	1.20649e-68	3.89514e-64	0.447
Lyst	0.127399	0.146	0.283	1.32868e-68	4.28965e-64	0.516
Cdc42	0.00855474	0.7	0.932	1.42822e-68	4.611e-64	0.751
R3hdm1	0.0339289	0.134	0.318	1.67719e-68	5.41482e-64	0.421
Dnajc13	0.0905601	0.123	0.258	2.89361e-68	9.34202e-64	0.477
Dmxl1	0.0653057	0.166	0.356	4.19415e-68	1.35408e-63	0.466
Kmt5a	0.149585	0.148	0.266	4.51277e-68	1.45695e-63	0.556
Txn1	0.156857	0.233	0.402	4.9935e-68	1.61215e-63	0.58
Ap1b1	0.0795264	0.132	0.277	5.03544e-68	1.62569e-63	0.477
Mrps33	0.0212424	0.15	0.354	5.43368e-68	1.75426e-63	0.424
Rpl29	0.262591	0.757	0.902	6.02955e-68	1.94664e-63	0.839
Cwf19l2	0.0417501	0.115	0.281	6.69217e-68	2.16057e-63	0.409
1810058I24Rik	0.0693763	0.128	0.277	8.15473e-68	2.63276e-63	0.462
Thoc7	0.0706574	0.119	0.268	8.35557e-68	2.6976e-63	0.444
Mbp	0.06674	0.154	0.329	1.02011e-67	3.29343e-63	0.468
Msl1	0.0716597	0.146	0.287	1.06866e-67	3.45017e-63	0.509
Pabpc1	0.309338	0.787	0.913	1.56079e-67	5.039e-63	0.862
Rps6	0.275428	0.785	0.926	1.66583e-67	5.37812e-63	0.848
Ankfy1	0.0282754	0.107	0.263	1.90484e-67	6.14979e-63	0.407
Usp3	0.0182318	0.101	0.258	2.3947e-67	7.7313e-63	0.391
Mrpl30	0.127769	0.148	0.268	3.22297e-67	1.04054e-62	0.552
Med8	0.0191394	0.105	0.256	3.76473e-67	1.21544e-62	0.41
Trim26	0.0295332	0.14	0.325	3.87537e-67	1.25116e-62	0.431
Scamp1	0.00570481	0.097	0.263	4.1984e-67	1.35545e-62	0.369
Il1a	0.697694	0.583	0.579	4.6457e-67	1.49986e-62	1.007
Gaa	0.0130466	0.117	0.293	5.87306e-67	1.89612e-62	0.399
Vapb	0.0790904	0.13	0.254	6.16107e-67	1.9891e-62	0.512
Npc2	0.14589	0.739	0.932	6.85155e-67	2.21202e-62	0.793
Itch	0.0589651	0.152	0.31	6.9865e-67	2.25559e-62	0.49
Smarca4	0.0392501	0.13	0.293	7.56814e-67	2.44337e-62	0.444
Psme4	0.0585214	0.109	0.26	8.68373e-67	2.80354e-62	0.419
Atp6v0a1	0.143504	0.213	0.364	1.09062e-66	3.52107e-62	0.585
Alas1	0.0212283	0.154	0.354	1.28024e-66	4.13325e-62	0.435
Pnpla8	0.0509115	0.119	0.283	1.33614e-66	4.31372e-62	0.42
Stk40	0.0826277	0.134	0.282	1.91451e-66	6.18099e-62	0.475
Il6st	0.00717963	0.132	0.323	3.96714e-66	1.28079e-61	0.409
Mrpl33	0.135462	0.158	0.27	5.02637e-66	1.62276e-61	0.585
Tob2	0.0421368	0.263	0.499	5.85664e-66	1.89082e-61	0.527
Stard9	0.0773984	0.111	0.261	6.50771e-66	2.10101e-61	0.425
H2afj	0.204795	0.221	0.311	1.18179e-65	3.81542e-61	0.711
Kif1b	0.0586239	0.14	0.314	1.71111e-65	5.52432e-61	0.446
Dynlrb1	0.0557211	0.136	0.306	2.55501e-65	8.24886e-61	0.444
Cir1	0.121263	0.138	0.268	3.94807e-65	1.27464e-60	0.515
Arhgap31	0.0164114	0.117	0.303	4.02092e-65	1.29815e-60	0.386
Mrps14	0.0102261	0.107	0.281	4.46146e-65	1.44038e-60	0.381
Prpf8	0.103162	0.134	0.259	4.61921e-65	1.49131e-60	0.517
Uqcc2	0.0690296	0.123	0.262	4.66632e-65	1.50652e-60	0.469
Snx4	0.022598	0.115	0.274	4.66668e-65	1.50664e-60	0.42
Itpkb	0.155408	0.16	0.284	4.99909e-65	1.61396e-60	0.563
Ccl2	0.893451	0.366	0.316	7.39181e-65	2.38645e-60	1.158
Rbm28	0.0299665	0.132	0.295	1.36595e-64	4.40997e-60	0.447
Tle3	0.0509771	0.117	0.268	1.69603e-64	5.47562e-60	0.437
Fam193a	0.0818121	0.164	0.321	1.9264e-64	6.21939e-60	0.511
Tnfaip3	0.514658	0.67	0.734	2.01191e-64	6.49544e-60	0.913
Nenf	0.0888827	0.13	0.256	3.02099e-64	9.75327e-60	0.508
Msl2	0.0892533	0.136	0.272	4.0106e-64	1.29482e-59	0.5
Rpl24	0.278494	0.818	0.939	4.0386e-64	1.30386e-59	0.871
Ddx27	0.00550771	0.093	0.253	4.2274e-64	1.36482e-59	0.368
Hs6st1	0.0153709	0.119	0.288	5.45227e-64	1.76027e-59	0.413
Pnn	0.0615073	0.144	0.315	5.86213e-64	1.89259e-59	0.457
Srp19	0.00270225	0.136	0.332	6.29527e-64	2.03243e-59	0.41
Dpysl2	0.0502367	0.144	0.315	7.69622e-64	2.48472e-59	0.457
Odr4	0.00209372	0.105	0.276	7.74972e-64	2.502e-59	0.38
Topors	0.116652	0.132	0.286	1.2036e-63	3.88583e-59	0.462
Xrn1	0.090042	0.128	0.266	1.29568e-63	4.1831e-59	0.481
5031439G07Rik	0.0921866	0.13	0.268	1.33363e-63	4.30562e-59	0.485
Rps21	0.378771	0.925	0.969	1.93645e-63	6.25184e-59	0.955
Impact	0.0614198	0.154	0.335	5.00474e-63	1.61578e-58	0.46
Slu7	0.0293686	0.103	0.252	5.30522e-63	1.71279e-58	0.409
Suclg1	0.0790271	0.138	0.264	5.48371e-63	1.77042e-58	0.523
Rif1	0.0207652	0.109	0.272	6.18258e-63	1.99605e-58	0.401
Degs1	0.102436	0.16	0.312	6.90106e-63	2.22801e-58	0.513
Wsb2	0.123578	0.138	0.269	8.78517e-63	2.83629e-58	0.513
Ogt	0.0383558	0.123	0.275	9.47799e-63	3.05997e-58	0.447
Ndufc1	0.303316	0.209	0.252	1.00989e-62	3.26042e-58	0.829
Suclg2	0.0370211	0.117	0.267	1.1076e-62	3.57588e-58	0.438
Pea15a	0.0737396	0.188	0.346	1.58155e-62	5.10604e-58	0.543
Washc4	0.121266	0.154	0.288	1.7301e-62	5.58562e-58	0.535
Mef2a	0.232938	0.751	0.919	2.12138e-62	6.84888e-58	0.817
Ago2	0.0592044	0.117	0.257	4.67827e-62	1.51038e-57	0.455
Heca	0.0522219	0.123	0.269	5.36036e-62	1.73059e-57	0.457
Gm20186	0.274816	0.196	0.271	7.25576e-62	2.34252e-57	0.723
Mvp	0.0681917	0.121	0.263	1.34605e-61	4.34573e-57	0.46
Clasp2	0.0829667	0.128	0.256	3.22493e-61	1.04117e-56	0.5
Lipa	0.093392	0.178	0.344	6.92347e-61	2.23524e-56	0.517
Rps29	0.395044	0.99	0.989	7.12135e-61	2.29913e-56	1.001
Rpl10a	0.329402	0.85	0.943	8.28496e-61	2.6748e-56	0.901
Marcksl1	0.454602	0.37	0.443	1.04624e-60	3.3778e-56	0.835
Ak2	0.0624801	0.138	0.274	1.48889e-60	4.80688e-56	0.504
Hivep2	0.252144	0.18	0.257	3.80759e-60	1.22928e-55	0.7
Fosl2	0.115375	0.136	0.258	6.8774e-60	2.22037e-55	0.527
Ppia	0.144581	0.822	0.966	7.53602e-60	2.433e-55	0.851
Ptpre	0.0363611	0.204	0.406	2.17674e-59	7.0276e-55	0.502
Arid5b	0.250132	0.304	0.437	2.51935e-59	8.13374e-55	0.696
Smim3	0.112511	0.166	0.31	3.22076e-59	1.03982e-54	0.535
Map4	0.0837398	0.176	0.318	4.60956e-59	1.4882e-54	0.553
Glg1	0.106772	0.164	0.286	5.06254e-59	1.63444e-54	0.573
Jmjd1c	0.342959	0.789	0.917	5.73421e-59	1.85129e-54	0.86
Dtx4	0.0129417	0.111	0.263	6.79709e-59	2.19444e-54	0.422
Myo1b	0.0124496	0.101	0.257	7.78424e-59	2.51314e-54	0.393
Chd4	0.116814	0.577	0.812	1.01899e-58	3.2898e-54	0.711
Ms4a6c	0.642988	0.437	0.358	1.16842e-58	3.77225e-54	1.221
Maff	0.220512	0.249	0.386	1.40326e-58	4.53041e-54	0.645
Rpl37	0.351566	0.905	0.961	2.23309e-58	7.20954e-54	0.942
Wls	0.0608097	0.123	0.258	2.32594e-58	7.50928e-54	0.477
Msi2	0.000757505	0.101	0.267	6.96219e-58	2.24774e-53	0.378
Nfkbid	0.4659	0.269	0.282	7.68912e-58	2.48243e-53	0.954
Cd180	0.322305	0.217	0.267	8.09902e-58	2.61477e-53	0.813
Rpl8	0.260425	0.86	0.966	1.01122e-57	3.26472e-53	0.89
Gxylt1	0.00746219	0.138	0.308	1.48922e-57	4.80793e-53	0.448
Gas6	0.12637	0.184	0.322	2.40344e-57	7.7595e-53	0.571
Mapk14	0.0139653	0.126	0.281	3.58405e-57	1.15711e-52	0.448
Psap	0.220491	0.893	0.985	3.88949e-57	1.25572e-52	0.907
Calu	0.0911372	0.174	0.304	7.35856e-57	2.37571e-52	0.572
Sf3b5	0.0405639	0.123	0.265	1.48081e-56	4.78081e-52	0.464
Rps5	0.198561	0.826	0.955	6.79345e-56	2.19327e-51	0.865
Eea1	0.209313	0.247	0.377	1.33588e-55	4.3129e-51	0.655
Zbtb2	0.08506	0.109	0.255	2.75367e-55	8.89022e-51	0.427
Glrx5	0.00862599	0.107	0.254	3.95147e-55	1.27573e-50	0.421
Rpl37a	0.341581	0.919	0.97	4.71059e-55	1.52082e-50	0.947
Arhgef6	0.00406152	0.101	0.252	1.24208e-54	4.01007e-50	0.401
Sat1	0.178221	0.7	0.881	8.10154e-54	2.61558e-49	0.795
Cstb	0.475163	0.621	0.533	1.07182e-53	3.46036e-49	1.165
Srgn	0.448733	0.883	0.888	1.79871e-53	5.80713e-49	0.994
Rab20	0.116492	0.253	0.41	1.29857e-52	4.19242e-48	0.617
Nudt4	0.0870475	0.132	0.273	1.25666e-51	4.05712e-47	0.484
Il1b	1.04344	0.306	0.139	1.42096e-51	4.58756e-47	2.201
Ehd1	0.563563	0.251	0.162	2.38868e-51	7.71185e-47	1.549
Cebpzos	0.0666215	0.134	0.269	1.32806e-50	4.28763e-46	0.498
Ms4a6d	0.231927	0.419	0.566	3.89226e-50	1.25661e-45	0.74
Clta	0.0173841	0.747	0.939	5.54728e-50	1.79094e-45	0.796
Rplp0	0.231324	0.874	0.97	7.48948e-50	2.41798e-45	0.901
Rpl7	0.0417892	0.757	0.937	9.67047e-49	3.12211e-44	0.808
Rpl15	0.256535	0.84	0.936	1.54491e-48	4.98776e-44	0.897
Sqstm1	0.351057	0.753	0.878	4.67557e-48	1.50951e-43	0.858
Nrp2	0.152378	0.231	0.365	2.48357e-47	8.0182e-43	0.633
Ankrd12	0.147726	0.326	0.492	6.70804e-47	2.16569e-42	0.663
Rpl28	0.109408	0.8	0.949	7.23951e-47	2.33728e-42	0.843
Socs3	0.0392263	0.518	0.727	8.07545e-47	2.60716e-42	0.713
Qk	0.173444	0.765	0.917	3.29457e-46	1.06365e-41	0.834
Ppp1r15a	0.05239	0.713	0.915	1.97444e-45	6.37448e-41	0.779
Trib1	0.0196203	0.368	0.582	6.1644e-45	1.99018e-40	0.632
Tnfaip2	0.519328	0.263	0.233	8.07076e-45	2.60564e-40	1.129
Bcl2a1b	0.149003	0.585	0.782	1.66773e-44	5.38426e-40	0.748
Rpl23	0.291668	0.933	0.977	1.7392e-44	5.615e-40	0.955
Dot1l	0.116569	0.172	0.296	1.54203e-43	4.97845e-39	0.581
Icam1	0.189899	0.494	0.646	2.4865e-43	8.02767e-39	0.765
Tceal9	0.0583956	0.156	0.288	3.24089e-43	1.04632e-38	0.542
Igsf6	0.363077	0.326	0.361	4.21684e-43	1.36141e-38	0.903
Lmna	0.642703	0.383	0.294	9.05728e-43	2.92414e-38	1.303
Fth1	0.32209	0.994	0.998	1.41465e-41	4.56719e-37	0.996
Tmsb4x	0.402128	0.968	0.993	2.21551e-41	7.15277e-37	0.975
Itgav	0.121954	0.206	0.331	5.38376e-41	1.73815e-36	0.622
Tpm4	0.00380595	0.146	0.296	8.6872e-41	2.80466e-36	0.493
Hmox1	0.0340546	0.419	0.623	2.45234e-40	7.91738e-36	0.673
Rpl27	0.0156739	0.743	0.921	3.34571e-40	1.08016e-35	0.807
Ell2	0.320249	0.249	0.299	1.2389e-38	3.99978e-34	0.833
Ctss	0.158077	0.978	0.999	6.80332e-38	2.19645e-33	0.979
Crlf2	0.023282	0.168	0.3	1.5438e-36	4.98417e-32	0.56
Neat1	0.409043	0.743	0.826	6.83517e-36	2.20673e-31	0.9
Cd83	0.371611	0.711	0.748	7.00082e-36	2.26022e-31	0.951
Atp6v0c	0.0415713	0.824	0.958	7.78573e-35	2.51362e-30	0.86
Rpl27a	0.261043	0.937	0.977	1.92089e-34	6.2016e-30	0.959
Ms4a6b	0.0282872	0.235	0.399	1.9333e-34	6.24167e-30	0.589
Rps20	0.250617	0.899	0.961	3.07169e-34	9.91697e-30	0.935
Rasgef1b	0.210514	0.441	0.555	3.83498e-34	1.23812e-29	0.795
Rps7	0.0599862	0.822	0.95	1.67667e-33	5.41313e-29	0.865
Rps16	0.172766	0.883	0.967	1.69254e-33	5.46436e-29	0.913
Rps27a	0.28594	0.949	0.972	3.47247e-33	1.12109e-28	0.976
Rps3	0.151813	0.883	0.966	3.82106e-33	1.23363e-28	0.914
Rpl34	0.170009	0.868	0.956	7.36547e-33	2.37794e-28	0.908
Ccl4	0.371441	0.901	0.841	5.54675e-32	1.79077e-27	1.071
Cd63	0.27751	0.84	0.874	6.57482e-32	2.12268e-27	0.961
Ctsz	0.0622682	0.899	0.987	2.58694e-30	8.35192e-26	0.911
Plau	0.578255	0.255	0.155	4.86729e-29	1.5714e-24	1.645
Rpl11	0.0898866	0.872	0.969	9.70743e-29	3.13404e-24	0.9
Laptm5	0.0135191	0.891	0.983	1.79522e-28	5.79586e-24	0.906
Lgals3	0.713199	0.352	0.19	6.55689e-28	2.11689e-23	1.853
Rps15a	0.126193	0.856	0.954	2.3147e-27	7.47299e-23	0.897
Rps10	0.0910505	0.881	0.97	4.79706e-27	1.54873e-22	0.908
Id2	0.330936	0.755	0.672	6.17649e-26	1.99408e-21	1.124
Rps23	0.17899	0.911	0.971	6.82807e-26	2.20444e-21	0.938
Lgmn	0.161107	0.951	0.992	1.56843e-25	5.06366e-21	0.959
Mcl1	0.214037	0.877	0.94	2.55703e-25	8.25537e-21	0.933
Rpl9	0.107993	0.891	0.971	1.65722e-24	5.35033e-20	0.918
Gadd45b	0.0416021	0.419	0.504	2.07093e-24	6.68599e-20	0.831
Rpl35a	0.170816	0.919	0.972	1.93055e-23	6.23279e-19	0.945
Rps14	0.131802	0.899	0.966	2.56967e-22	8.29618e-18	0.931
Rpl26	0.0681835	0.854	0.953	2.61367e-21	8.43822e-17	0.896
Rpl17	0.0536151	0.856	0.954	5.22267e-21	1.68614e-16	0.897
Nfkbiz	0.122426	0.763	0.876	6.59801e-21	2.13017e-16	0.871
C1qc	0.112418	0.972	0.998	9.93584e-21	3.20778e-16	0.974
Rpl19	0.0822586	0.895	0.971	2.78318e-20	8.9855e-16	0.922
Gm42418	0.21327	1	1	1.07952e-19	3.48522e-15	1
Rps11	0.053157	0.881	0.96	2.44785e-17	7.9029e-13	0.918
Rps13	0.0231108	0.877	0.964	1.51823e-16	4.9016e-12	0.91
Rps3a1	0.0974656	0.901	0.966	2.19719e-16	7.09362e-12	0.933
Rps24	0.0543475	0.915	0.975	1.30682e-12	4.21907e-08	0.938
B2m	0.0544039	0.943	0.986	6.25706e-11	2.02009e-06	0.956
Eef1a1	0.103936	0.98	0.995	1.25326e-10	4.04616e-06	0.985
Ccl3	0.0422971	0.87	0.85	1.99372e-09	6.43672e-05	1.024
Ftl1	0.170675	0.996	0.996	4.59894e-08	0.00148477	1
