# Supplementary material for: Acute ischemia induces spatially and transcriptionally distinct microglial subclusters
Source: Genome Med. 2023 Dec 11;15:109. doi: 10.1186/s13073-023-01257-5 (PMC10712107; doi:10.1186/s13073-023-01257-5)
Supplement: Supplementary file 6 — Additional file 6: Table S5. Markers for each microglial subcluster in scRNA-seq datasheet. [file 13073_2023_1257_MOESM6_ESM.xlsx]

## Sheet: Cluster 1
gene	avg_logFC	pct.1	pct.2	p_val	p_val_adj	gene_diff
Pik3ip1	0.840462	0.573	0.122	0	0	4.697
Fcgr3	0.793302	0.967	0.894	0	0	1.082
Cd300lf	0.783722	0.576	0.149	0	0	3.866
Fkbp5	0.774986	0.824	0.429	0	0	1.921
Ms4a6d	0.756418	0.715	0.41	0	0	1.744
Ogfrl1	0.709189	0.841	0.55	0	0	1.529
Fcgr2b	0.708852	0.792	0.532	0	0	1.489
Gpr65	0.684674	0.499	0.114	0	0	4.377
Tm6sf1	0.648368	0.829	0.568	0	0	1.46
Rnf169	0.642224	0.59	0.23	0	0	2.565
Zfp36l2	0.619072	0.907	0.715	0	0	1.269
Ssh2	0.601171	0.9	0.67	0	0	1.343
Ucp2	0.449475	0.93	0.842	0	0	1.105
Malat1	0.0512712	0.999	0.986	0	0	1.013
Ms4a6c	0.82084	0.539	0.196	5.44207380106383e-318	1.75697352667346e-313	2.75
Ifngr1	0.530704	0.903	0.747	0	5.94e-305	1.209
Cebpd	0.689769	0.624	0.297	3.7e-301	1.19e-296	2.101
Pnpla2	0.592506	0.611	0.282	4.79e-299	1.55e-294	2.167
Cep152	0.580357	0.453	0.138	5.48e-295	1.77e-290	3.283
Csf2rb	0.552143	0.583	0.259	6.31e-265	2.04e-260	2.251
Tsc22d3	0.531375	0.847	0.631	6.03e-236	1.95e-231	1.342
Btg2	0.493526	0.958	0.882	6.26e-229	2.02e-224	1.086
Spint1	0.527987	0.613	0.331	2.13e-228	6.87e-224	1.852
Ier2	0.573131	0.918	0.785	5.66e-226	1.83e-221	1.169
Srgn	0.39111	0.953	0.827	4.24e-214	1.37e-209	1.152
Ppp1r21	0.464967	0.623	0.33	5.9e-212	1.9e-207	1.888
Ddit4	0.471254	0.398	0.14	4.62e-208	1.49e-203	2.843
Dram2	0.453927	0.595	0.308	1e-206	3.24e-202	1.932
Sult1a1	0.435428	0.518	0.23	2.18e-198	7.04e-194	2.252
Zbtb16	0.383215	0.306	0.072	6.69e-198	2.16e-193	4.25
Flot1	0.450095	0.539	0.269	7.25e-196	2.34e-191	2.004
Klf9	0.457229	0.428	0.158	7.88e-193	2.54e-188	2.709
Jun	0.369178	0.994	0.946	3.56e-185	1.15e-180	1.051
Ctsc	0.45747	0.856	0.692	3.2e-182	1.03e-177	1.237
Cept1	0.420072	0.556	0.3	3.27e-180	1.05e-175	1.853
Klf13	0.400841	0.808	0.565	7.5e-176	2.42e-171	1.43
Sort1	0.413471	0.574	0.299	2.82e-175	9.11e-171	1.92
Ms4a6b	0.503988	0.513	0.276	1.61e-166	5.19e-162	1.859
Runx1	0.406135	0.865	0.715	1.31e-165	4.24e-161	1.21
Neat1	0.520258	0.895	0.753	2.65e-162	8.55e-158	1.189
Abhd15	0.341169	0.325	0.103	1.46e-161	4.71e-157	3.155
Klf6	0.356056	0.99	0.916	7.69e-156	2.48e-151	1.081
Mt1	0.178972	0.948	0.813	4.31e-153	1.39e-148	1.166
Ptpn1	0.345094	0.896	0.773	5.09e-144	1.64e-139	1.159
Rtcb	0.367558	0.571	0.336	1.47e-140	4.74e-136	1.699
Junb	0.309895	0.987	0.93	1.08e-139	3.49e-135	1.061
Peli2	0.362148	0.472	0.242	3.22e-139	1.04e-134	1.95
Ctla2a	0.275884	0.322	0.12	1.54e-137	4.98e-133	2.683
Pag1	0.358792	0.768	0.552	5.25e-136	1.7e-131	1.391
Bmf	0.29195	0.269	0.079	1.18e-134	3.82e-130	3.405
Cd47	0.378603	0.724	0.513	3.2e-134	1.03e-129	1.411
Serinc3	0.105044	0.979	0.952	1.63e-133	5.26e-129	1.028
Sla	0.365529	0.699	0.486	4.86e-133	1.57e-128	1.438
Afap1l1	0.342648	0.383	0.17	3.63e-132	1.17e-127	2.253
Ubp1	0.353908	0.51	0.285	2.25e-130	7.27e-126	1.789
Tspan13	0.37275	0.658	0.451	2.66e-130	8.59e-126	1.459
Adipor1	0.3589	0.688	0.494	7.27e-130	2.35e-125	1.393
Nfkbiz	0.378953	0.927	0.816	5.35e-129	1.73e-124	1.136
Gbp7	0.365884	0.386	0.167	3.93e-128	1.27e-123	2.311
Ctc1	0.326648	0.578	0.333	1.13e-127	3.66e-123	1.736
Hfe	0.352241	0.542	0.311	4.82e-126	1.56e-121	1.743
Ier3	0.477984	0.783	0.621	4.44e-125	1.43e-120	1.261
Zfp36l1	0.387381	0.846	0.681	4.89e-125	1.58e-120	1.242
Uvrag	0.373886	0.626	0.449	1.53e-124	4.96e-120	1.394
Eif4ebp1	0.35017	0.478	0.253	2.31e-122	7.46e-118	1.889
Klf4	0.443762	0.93	0.818	4.34e-121	1.4e-116	1.137
Kdm7a	0.360592	0.566	0.348	6.18e-120	2e-115	1.626
Ctnnbip1	0.320703	0.431	0.213	7.77e-120	2.51e-115	2.023
2023-03-01	0.33792	0.629	0.4	3.9e-118	1.26e-113	1.572
Slc1a3	0.36597	0.577	0.362	1.96e-116	6.32e-112	1.594
Tbc1d14	0.333176	0.477	0.267	2.22e-114	7.16e-110	1.787
C1qa	0.080351	0.999	0.995	2.3e-114	7.42e-110	1.004
Mia2	0.330534	0.655	0.449	5.38e-113	1.74e-108	1.459
C1qb	0.131325	0.999	0.997	1.39e-111	4.48e-107	1.002
Tcf7l2	0.357197	0.535	0.335	1.03e-110	3.34e-106	1.597
Arhgap24	0.275737	0.264	0.091	4.43e-110	1.43e-105	2.901
Hacd2	0.311497	0.413	0.213	2.65e-108	8.55e-104	1.939
Rab27a	0.255558	0.294	0.112	3.77e-108	1.22e-103	2.625
Picalm	0.267529	0.953	0.895	1.54e-107	4.98e-103	1.065
Cebpb	0.15357	0.938	0.826	4.19e-107	1.35e-102	1.136
Tnfaip8l2	0.303336	0.63	0.412	5.67e-105	1.83e-100	1.529
Clk1	0.191031	0.944	0.836	6.06e-105	1.96e-100	1.129
Tlr7	0.312094	0.748	0.557	1.35e-104	4.36e-100	1.343
Rbm26	0.32112	0.712	0.543	1.62e-103	5.24e-99	1.311
Dleu2	0.326555	0.866	0.715	9.67e-103	3.12e-98	1.211
Txnip	0.367385	0.866	0.732	5.58e-102	1.8e-97	1.183
Pmvk	0.271755	0.267	0.102	6.16e-102	1.99e-97	2.618
Ube2h	0.315114	0.612	0.41	1.12e-101	3.62e-97	1.493
Ubald2	0.325974	0.579	0.386	3.83e-100	1.24e-95	1.5
Irf2	0.318655	0.671	0.487	2.32e-99	7.49e-95	1.378
Cd63	0.127895	0.929	0.818	5.54e-99	1.79e-94	1.136
Alg5	0.306585	0.551	0.36	4.4e-97	1.42e-92	1.531
Fos	0.30837	0.983	0.922	9.14e-97	2.95e-92	1.066
Rgs1	0.325009	0.894	0.756	1.5e-95	4.84e-91	1.183
Socs3	0.309613	0.808	0.629	2.14e-95	6.91e-91	1.285
Igf1r	0.329328	0.473	0.282	5.6e-95	1.81e-90	1.677
Cd33	0.308198	0.745	0.603	1.12e-94	3.62e-90	1.235
Ccnd3	0.283504	0.41	0.216	1.09e-93	3.51e-89	1.898
Stk17b	0.331365	0.668	0.492	2.91e-93	9.4e-89	1.358
Gcnt2	0.297737	0.333	0.155	6.54e-93	2.11e-88	2.148
Irf2bp2	0.306246	0.773	0.606	4.86e-92	1.57e-87	1.276
Pnpla7	0.312425	0.466	0.29	1.09e-91	3.51e-87	1.607
Mcl1	0.15635	0.973	0.902	4.37e-91	1.41e-86	1.079
Bmp2k	0.289844	0.846	0.721	5.09e-91	1.64e-86	1.173
Ier5	0.255747	0.966	0.897	1.33e-90	4.28e-86	1.077
Il6ra	0.286322	0.839	0.727	5.36e-90	1.73e-85	1.154
Abi3	0.215868	0.72	0.52	5.95e-90	1.92e-85	1.385
Rassf2	0.293843	0.561	0.372	1.3e-89	4.21e-85	1.508
Tspan4	0.283769	0.689	0.508	1.51e-89	4.89e-85	1.356
Zfp652	0.294498	0.553	0.359	2.57e-87	8.3e-83	1.54
Ccdc86	0.330414	0.612	0.45	4.18e-87	1.35e-82	1.36
Nfam1	0.288141	0.499	0.303	8.48e-87	2.74e-82	1.647
Sipa1	0.287078	0.683	0.5	1.56e-86	5.04e-82	1.366
Herc4	0.278151	0.364	0.191	2.24e-86	7.23e-82	1.906
Exosc8	0.279554	0.444	0.261	7.04e-86	2.27e-81	1.701
Dusp6	0.353353	0.684	0.506	1e-85	3.24e-81	1.352
Map11	0.256803	0.464	0.269	5.63e-84	1.82e-79	1.725
Frrs1	0.293163	0.577	0.395	9.61e-84	3.1e-79	1.461
Jund	0.253529	0.985	0.949	2.17e-82	7e-78	1.038
Kif2a	0.271115	0.384	0.219	9.19e-81	2.97e-76	1.753
Atf3	0.118992	0.985	0.925	1.64e-80	5.3e-76	1.065
Pnp	0.290926	0.802	0.679	3.39e-80	1.09e-75	1.181
Rpain	0.234436	0.33	0.168	7.52e-79	2.43e-74	1.964
Gns	0.24973	0.882	0.778	1.32e-78	4.26e-74	1.134
Gpr146	0.255462	0.374	0.201	7.29e-78	2.35e-73	1.861
Eci2	0.249749	0.46	0.279	2.07e-77	6.69e-73	1.649
Arrdc3	0.285691	0.583	0.394	8.16e-77	2.63e-72	1.48
Arrb2	0.265065	0.679	0.516	1.46e-76	4.7e-72	1.316
Rhob	0.216727	0.977	0.932	1.63e-76	5.27e-72	1.048
Jak1	0.256511	0.846	0.728	1.39e-75	4.49e-71	1.162
Fcho2	0.275605	0.636	0.471	6.08e-75	1.96e-70	1.35
Il4ra	0.286028	0.596	0.425	2.21e-74	7.12e-70	1.402
Dok3	0.23888	0.32	0.16	2.78e-74	8.98e-70	2
Gm20186	0.284311	0.35	0.189	5.07e-74	1.64e-69	1.852
Filip1l	0.29911	0.498	0.323	1.22e-73	3.95e-69	1.542
Lifr	0.261171	0.412	0.238	4.47e-73	1.44e-68	1.731
B2m	0.166932	0.986	0.981	5.12e-73	1.65e-68	1.005
Maml3	0.273369	0.516	0.338	5.35e-73	1.73e-68	1.527
Dennd4a	0.306385	0.836	0.704	5.82e-73	1.88e-68	1.188
Selplg	0.0330201	0.943	0.887	1.62e-72	5.23e-68	1.063
Tra2a	0.235111	0.848	0.726	2.67e-72	8.63e-68	1.168
Fosb	0.233737	0.947	0.857	3.83e-72	1.24e-67	1.105
Pou2f2	0.279455	0.769	0.616	1.13e-71	3.66e-67	1.248
Fam174a	0.228102	0.414	0.244	1.46e-71	4.71e-67	1.697
Stmn1	0.274444	0.516	0.34	2.84e-71	9.18e-67	1.518
H3f3b	0.228137	0.996	0.988	5.73e-71	1.85e-66	1.008
Klf2	0.369655	0.924	0.843	8.38e-71	2.71e-66	1.096
Creb3l2	0.251486	0.352	0.194	8.46e-71	2.73e-66	1.814
Osbpl11	0.274032	0.534	0.375	3.96e-70	1.28e-65	1.424
Il17ra	0.252006	0.573	0.401	6.46e-70	2.08e-65	1.429
Supt20	0.256831	0.467	0.317	6.61e-70	2.13e-65	1.473
Ctsl	0.206908	0.987	0.974	8.86e-70	2.86e-65	1.013
Mlph	0.286384	0.406	0.277	2.28e-67	7.36e-63	1.466
Cdkn1a	0.0741659	0.715	0.557	9.36e-67	3.02e-62	1.284
Gcnt1	0.261001	0.482	0.318	1.12e-66	3.61e-62	1.516
Anapc16	0.242714	0.526	0.366	3.21e-66	1.04e-61	1.437
Pfkfb3	0.110811	0.693	0.533	4.9e-66	1.58e-61	1.3
Cd81	0.148004	0.978	0.972	3.67e-65	1.18e-60	1.006
Zfp36	0.159026	0.97	0.903	1.58e-64	5.1e-60	1.074
Ubc	0.119917	0.995	0.976	2.47e-64	7.97e-60	1.019
Sidt2	0.240486	0.345	0.194	3.54e-64	1.14e-59	1.778
Stab1	0.251733	0.68	0.523	9.91e-64	3.2e-59	1.3
Cirbp	0.229756	0.585	0.419	1.23e-63	3.96e-59	1.396
Man2a1	0.229337	0.286	0.143	5.76e-63	1.86e-58	2
Nrip1	0.243328	0.781	0.636	6.5e-63	2.1e-58	1.228
Tbc1d9	0.264529	0.527	0.394	7.93e-63	2.56e-58	1.338
2410006H16Rik	0.214447	0.834	0.739	2.1e-62	6.78e-58	1.129
Stat3	0.231526	0.788	0.658	7.57e-62	2.44e-57	1.198
Snhg12	0.257292	0.71	0.584	1.19e-61	3.83e-57	1.216
Ypel3	0.196946	0.553	0.383	1.32e-61	4.27e-57	1.444
Atf6	0.256801	0.488	0.347	2.01e-61	6.48e-57	1.406
Tnrc6b	0.221362	0.529	0.357	2.18e-61	7.03e-57	1.482
Nlrp3	0.269237	0.778	0.634	2.71e-61	8.76e-57	1.227
Slc12a9	0.226667	0.377	0.22	4.71e-61	1.52e-56	1.714
Egr1	0.182754	0.969	0.912	8.74e-61	2.82e-56	1.062
Hmgb2	0.218826	0.866	0.748	3.44e-60	1.11e-55	1.158
Arhgap45	0.244097	0.632	0.477	4.23e-60	1.36e-55	1.325
Crebrf	0.212579	0.364	0.21	6.75e-60	2.18e-55	1.733
Ankrd11	0.242285	0.819	0.703	1.1e-59	3.56e-55	1.165
Hmgb1	0.201949	0.883	0.804	1.54e-59	4.96e-55	1.098
Mtus1	0.158014	0.512	0.349	1.78e-59	5.75e-55	1.467
Rrbp1	0.14987	0.971	0.936	2.09e-59	6.76e-55	1.037
Slc49a4	0.247963	0.481	0.334	2.99e-59	9.64e-55	1.44
Atp8a1	0.252225	0.596	0.462	5.81e-59	1.88e-54	1.29
Vgll4	0.236574	0.475	0.315	5.86e-59	1.89e-54	1.508
Siglece	0.211003	0.27	0.137	1.18e-58	3.8e-54	1.971
H2-D1	0.247814	0.971	0.961	3.58e-58	1.16e-53	1.01
B4galt1	0.21333	0.71	0.552	8.08e-58	2.61e-53	1.286
B4galnt1	0.19299	0.255	0.125	8.22e-58	2.65e-53	2.04
Ctss	0.107751	1	0.996	8.64e-58	2.79e-53	1.004
Dusp1	0.252314	0.966	0.907	1.26e-57	4.07e-53	1.065
Zscan26	0.222334	0.424	0.268	1.58e-57	5.09e-53	1.582
Ccnl1	0.11094	0.972	0.894	2.33e-57	7.53e-53	1.087
Gpcpd1	0.245701	0.461	0.321	3.77e-57	1.22e-52	1.436
Tent5a	0.262858	0.57	0.409	4.11e-57	1.33e-52	1.394
Rab4b	0.214221	0.49	0.335	5.31e-57	1.71e-52	1.463
Apobec1	0.20255	0.294	0.156	3.33e-56	1.07e-51	1.885
Hdac4	0.210562	0.284	0.154	3.43e-56	1.11e-51	1.844
Tmem87b	0.238196	0.384	0.241	7.04e-56	2.27e-51	1.593
Pon2	0.196452	0.439	0.284	2.92e-55	9.42e-51	1.546
Cir1	0.20358	0.335	0.191	2.98e-55	9.61e-51	1.754
Dst	0.223766	0.882	0.79	3.57e-55	1.15e-50	1.116
2810013P06Rik	0.298105	0.557	0.41	4.76e-55	1.54e-50	1.359
Apod	0.223071	0.306	0.169	2.11e-54	6.83e-50	1.811
Ipmk	0.216178	0.296	0.161	3.34e-54	1.08e-49	1.839
Cd86	0.0508886	0.862	0.756	4.1e-54	1.32e-49	1.14
Hist1h2ap	0.308511	0.33	0.199	4.46e-54	1.44e-49	1.658
Wnk1	0.218667	0.902	0.83	5.9e-54	1.9e-49	1.087
Dctpp1	0.148613	0.299	0.171	8.91e-54	2.88e-49	1.749
Hist1h1e	0.283893	0.482	0.331	4.33e-53	1.4e-48	1.456
Tagap	0.264881	0.551	0.405	6.5e-53	2.1e-48	1.36
Jdp2	0.135805	0.439	0.304	8.2e-53	2.65e-48	1.444
Preb	0.201222	0.349	0.212	1.67e-52	5.4e-48	1.646
Pnrc1	0.206319	0.908	0.834	4.38e-52	1.41e-47	1.089
Tcn2	0.216561	0.778	0.678	4.69e-52	1.51e-47	1.147
Inafm1	0.193011	0.284	0.156	6.39e-52	2.06e-47	1.821
Rbm39	0.140772	0.968	0.908	8.87e-52	2.87e-47	1.066
Tbc1d15	0.230126	0.533	0.4	4.91e-51	1.59e-46	1.332
Tcf4	0.224052	0.725	0.595	1.27e-50	4.09e-46	1.218
Tnfsf12	0.166472	0.366	0.229	1.38e-50	4.45e-46	1.598
Ep300	0.22143	0.621	0.483	3.15e-50	1.02e-45	1.286
Hist1h1c	0.295433	0.489	0.349	3.41e-50	1.1e-45	1.401
Top1	0.207581	0.897	0.814	9.32e-50	3.01e-45	1.102
Washc2	0.211762	0.602	0.458	1.84e-49	5.93e-45	1.314
Ptgds	0.168707	0.576	0.431	1.97e-49	6.35e-45	1.336
Tmem104	0.21288	0.509	0.364	2.57e-49	8.3e-45	1.398
Timm10b	0.162985	0.447	0.306	1.18e-48	3.82e-44	1.461
Cables1	0.233259	0.426	0.296	1.2e-48	3.87e-44	1.439
Mars	0.177271	0.276	0.152	1.65e-48	5.31e-44	1.816
Nuak2	0.212093	0.346	0.215	6.57e-48	2.12e-43	1.609
Fyb	0.101431	0.878	0.792	9.25e-48	2.99e-43	1.109
Apobec3	0.206691	0.452	0.308	9.58e-48	3.09e-43	1.468
Cd164	0.208497	0.848	0.765	1.81e-47	5.83e-43	1.108
Vars	0.201519	0.294	0.172	1.9e-47	6.15e-43	1.709
Hmgcl	0.179117	0.398	0.26	5.27e-47	1.7e-42	1.531
Ntpcr	0.164257	0.587	0.437	7.19e-47	2.32e-42	1.343
Abca1	0.220792	0.707	0.581	9.8e-47	3.16e-42	1.217
Ric8a	0.194493	0.344	0.215	1.33e-46	4.3e-42	1.6
Vapa	0.164419	0.871	0.802	3.62e-46	1.17e-41	1.086
Nt5c	0.1628	0.329	0.202	4.84e-46	1.56e-41	1.629
Itgb5	0.179982	0.921	0.855	5.33e-46	1.72e-41	1.077
Ralbp1	0.214216	0.459	0.319	5.62e-46	1.81e-41	1.439
Ctdsp2	0.148691	0.264	0.146	6.29e-46	2.03e-41	1.808
Paip2	0.166015	0.534	0.39	1.47e-45	4.74e-41	1.369
Osbpl9	0.203292	0.411	0.28	3.81e-45	1.23e-40	1.468
Ubb	0.14473	0.992	0.991	6.49e-45	2.1e-40	1.001
Ncf1	0.205683	0.712	0.595	1.51e-44	4.89e-40	1.197
Lgals3bp	0.255865	0.443	0.317	1.52e-44	4.9e-40	1.397
Map3k8	0.243987	0.475	0.345	2.29e-44	7.39e-40	1.377
Abcd2	0.226435	0.454	0.324	2.65e-44	8.54e-40	1.401
Rb1cc1	0.226464	0.489	0.36	3.65e-44	1.18e-39	1.358
Ap1s2	0.207868	0.312	0.199	4.53e-44	1.46e-39	1.568
Foxo3	0.194141	0.316	0.192	8.35e-44	2.69e-39	1.646
Otulinl	0.0452304	0.727	0.613	1.25e-43	4.03e-39	1.186
Nfe2l2	0.189644	0.813	0.7	1.61e-43	5.21e-39	1.161
Arhgap12	0.187248	0.363	0.234	1.75e-43	5.63e-39	1.551
Glul	0.223527	0.933	0.89	3.19e-43	1.03e-38	1.048
Dusp12	0.163543	0.26	0.145	4.83e-43	1.56e-38	1.793
Tigd2	0.213077	0.46	0.329	6.07e-43	1.96e-38	1.398
Fbxl20	0.153858	0.253	0.139	6.74e-43	2.18e-38	1.82
Hist1h2bc	0.304798	0.622	0.512	6.86e-43	2.21e-38	1.215
Nipbl	0.20534	0.681	0.56	8.5e-43	2.74e-38	1.216
Spsb1	0.178747	0.298	0.176	9.19e-43	2.97e-38	1.693
Fermt3	0.182769	0.791	0.685	3.09e-42	9.98e-38	1.155
Pten	0.196761	0.652	0.531	6.05e-42	1.95e-37	1.228
Rsrp1	0.210959	0.663	0.536	7.17e-42	2.32e-37	1.237
Hebp1	0.142373	0.293	0.176	9.25e-42	2.99e-37	1.665
St3gal6	0.192814	0.748	0.634	2.08e-41	6.71e-37	1.18
Tmem63a	0.197512	0.471	0.337	2.26e-41	7.29e-37	1.398
Cd74	0.319283	0.478	0.496	4.93e-41	1.59e-36	0.964
Atg2a	0.176919	0.265	0.152	6.63e-41	2.14e-36	1.743
Tifa	0.174717	0.423	0.288	1.44e-40	4.65e-36	1.469
Map1lc3b	0.194494	0.696	0.598	1.73e-40	5.58e-36	1.164
Arid5a	0.226302	0.554	0.44	2.04e-40	6.59e-36	1.259
Rbm47	0.133543	0.589	0.451	3.2e-40	1.03e-35	1.306
Eif4a2	0.16946	0.805	0.711	3.9e-40	1.26e-35	1.132
Hist1h4d	0.196198	0.372	0.246	4.32e-40	1.4e-35	1.512
Tsc22d4	0.181865	0.756	0.647	5.36e-40	1.73e-35	1.168
Hspa1a	0.317168	0.684	0.602	9.74e-40	3.15e-35	1.136
Hagh	0.129204	0.296	0.181	1.16e-39	3.76e-35	1.635
Irs2	0.174476	0.361	0.239	1.44e-39	4.66e-35	1.51
Zfand5	0.0895432	0.958	0.898	1.66e-39	5.35e-35	1.067
Edem2	0.20085	0.582	0.468	2.07e-39	6.68e-35	1.244
Vsir	0.0432152	0.91	0.838	2.34e-39	7.56e-35	1.086
Tgif1	0.220023	0.569	0.453	3.1e-39	1e-34	1.256
Cebpa	0.231294	0.684	0.594	5.61e-39	1.81e-34	1.152
Ubr2	0.194095	0.378	0.259	6.05e-39	1.95e-34	1.459
Rcsd1	0.1548	0.528	0.393	9.94e-39	3.21e-34	1.344
Fosl2	0.196897	0.309	0.197	1.83e-38	5.9e-34	1.569
Bnip3l	0.180419	0.521	0.39	3.77e-38	1.22e-33	1.336
Tor2a	0.165153	0.354	0.234	5.61e-38	1.81e-33	1.513
Ulk2	0.169939	0.498	0.364	7.4e-38	2.39e-33	1.368
Plod1	0.188556	0.533	0.41	9.63e-38	3.11e-33	1.3
Ddit3	0.226406	0.683	0.595	1.18e-37	3.81e-33	1.148
Kdsr	0.161642	0.26	0.152	1.3e-37	4.18e-33	1.711
Bola2	0.124604	0.361	0.251	1.95e-37	6.31e-33	1.438
Atp6v0a1	0.201913	0.413	0.303	2.61e-37	8.41e-33	1.363
Echs1	0.146012	0.35	0.232	4.36e-37	1.41e-32	1.509
Msrb1	0.165378	0.255	0.15	4.76e-37	1.54e-32	1.7
Gm26532	0.243438	0.469	0.355	6.41e-37	2.07e-32	1.321
9930111J21Rik2	0.213051	0.591	0.474	9.26e-37	2.99e-32	1.247
Hmgn2	0.214515	0.629	0.535	9.27e-37	2.99e-32	1.176
Sesn1	0.170337	0.274	0.166	9.82e-37	3.17e-32	1.651
Akap8l	0.184974	0.515	0.387	1.23e-36	3.97e-32	1.331
Rassf3	0.178305	0.34	0.225	1.6e-36	5.16e-32	1.511
Dock4	0.162949	0.665	0.538	3.14e-36	1.01e-31	1.236
Gpx1	0.215657	0.7	0.601	3.71e-36	1.2e-31	1.165
Gas5	0.165615	0.868	0.826	5e-36	1.62e-31	1.051
Sptlc2	0.181956	0.469	0.35	6.83e-36	2.21e-31	1.34
Socs6	0.186094	0.288	0.195	8.47e-36	2.73e-31	1.477
Smad4	0.178748	0.413	0.297	2.15e-35	6.93e-31	1.391
Rassf5	0.163106	0.35	0.232	2.17e-35	7.01e-31	1.509
Tra2b	0.126152	0.95	0.887	2.48e-35	8e-31	1.071
Tpd52	0.118668	0.709	0.589	3.16e-35	1.02e-30	1.204
Sowahc	0.153937	0.515	0.392	4.75e-35	1.53e-30	1.314
Maf1	0.157646	0.315	0.202	8.7e-35	2.81e-30	1.559
Asxl1	0.16858	0.376	0.261	1.43e-34	4.63e-30	1.441
Ikzf1	0.131945	0.605	0.476	3.75e-34	1.21e-29	1.271
Herpud1	0.153008	0.798	0.69	4.94e-34	1.59e-29	1.157
Pik3cg	0.113215	0.435	0.316	5.04e-34	1.63e-29	1.377
Rbpj	0.0943425	0.608	0.494	1.13e-33	3.64e-29	1.231
Fam168a	0.158793	0.369	0.251	1.2e-33	3.87e-29	1.47
Serp1	0.175057	0.516	0.401	2.04e-33	6.59e-29	1.287
Dek	0.173128	0.583	0.468	2.08e-33	6.71e-29	1.246
Phf3	0.180061	0.649	0.542	2.69e-33	8.68e-29	1.197
Rpl3	0.0750238	0.96	0.958	5.31e-33	1.71e-28	1.002
Casp3	0.168641	0.307	0.2	5.85e-33	1.89e-28	1.535
Ncoa2	0.153074	0.265	0.163	8.42e-33	2.72e-28	1.626
Rbm3	0.120228	0.915	0.866	1.27e-32	4.11e-28	1.057
Mast3	0.157116	0.332	0.22	2e-32	6.44e-28	1.509
Pald1	0.140576	0.458	0.337	2.78e-32	8.99e-28	1.359
Xpa	0.124449	0.255	0.156	4.21e-32	1.36e-27	1.635
Lamtor4	0.0267887	0.536	0.456	5.13e-32	1.65e-27	1.175
Mxd4	0.112448	0.306	0.204	6.51e-32	2.1e-27	1.5
Cnppd1	0.162699	0.351	0.246	1.15e-31	3.72e-27	1.427
Hbp1	0.163347	0.422	0.305	1.25e-31	4.04e-27	1.384
Fam49b	0.133144	0.862	0.798	1.48e-31	4.79e-27	1.08
Ski	0.16374	0.733	0.639	4.57e-31	1.47e-26	1.147
Vrk3	0.136383	0.269	0.167	6.8e-31	2.2e-26	1.611
Tbc1d17	0.158047	0.314	0.208	6.91e-31	2.23e-26	1.51
Ncln	0.160704	0.368	0.259	1.33e-30	4.29e-26	1.421
Zfas1	0.179045	0.444	0.338	1.44e-30	4.64e-26	1.314
Dusp16	0.174974	0.377	0.267	1.67e-30	5.4e-26	1.412
Stx5a	0.125389	0.393	0.283	3.2e-30	1.03e-25	1.389
Gtf2a2	0.121718	0.396	0.294	4.08e-30	1.32e-25	1.347
Sys1	0.132258	0.43	0.318	5.06e-30	1.63e-25	1.352
Sqstm1	0.020533	0.91	0.834	6.32e-30	2.04e-25	1.091
Aftph	0.164156	0.525	0.41	6.93e-30	2.24e-25	1.28
Snhg1	0.184735	0.619	0.527	9.06e-30	2.92e-25	1.175
Heatr5a	0.153492	0.317	0.211	9.78e-30	3.16e-25	1.502
Csad	0.156223	0.273	0.175	1.22e-29	3.95e-25	1.56
Znrf1	0.163831	0.454	0.342	1.49e-29	4.81e-25	1.327
Nufip2	0.18718	0.712	0.63	1.52e-29	4.92e-25	1.13
Apoe	0.315883	0.759	0.69	1.68e-29	5.42e-25	1.1
Pkn1	0.172041	0.549	0.446	1.79e-29	5.77e-25	1.231
Jmjd1c	0.0332351	0.944	0.878	1.8e-29	5.82e-25	1.075
Slc31a1	0.13882	0.321	0.221	2.05e-29	6.63e-25	1.452
Arid4b	0.177949	0.526	0.417	2.2e-29	7.1e-25	1.261
Pcf11	0.130679	0.758	0.659	2.57e-29	8.31e-25	1.15
Tprgl	0.146777	0.42	0.308	2.73e-29	8.8e-25	1.364
Uri1	0.152873	0.267	0.176	3.29e-29	1.06e-24	1.517
Pts	0.104579	0.277	0.186	4.96e-29	1.6e-24	1.489
Anapc5	0.157538	0.34	0.235	5.55e-29	1.79e-24	1.447
Ap1b1	0.147547	0.324	0.219	6.04e-29	1.95e-24	1.479
Nisch	0.168724	0.575	0.479	7.18e-29	2.32e-24	1.2
Tmem179b	0.0622394	0.281	0.205	9.06e-29	2.93e-24	1.371
Snhg6	0.119561	0.259	0.166	9.62e-29	3.11e-24	1.56
Ube2b	0.155658	0.622	0.519	1.47e-28	4.76e-24	1.198
Plk3	0.170428	0.491	0.379	2.74e-28	8.84e-24	1.296
Hk2	0.165096	0.661	0.551	3.05e-28	9.86e-24	1.2
Rab24	0.114377	0.337	0.238	3.57e-28	1.15e-23	1.416
Ltc4s	0.131186	0.842	0.766	4.22e-28	1.36e-23	1.099
Tbc1d9b	0.13667	0.3	0.199	5.56e-28	1.79e-23	1.508
Adam10	0.156883	0.611	0.506	8.74e-28	2.82e-23	1.208
Ppp1r15a	0.0898399	0.938	0.872	1.63e-27	5.28e-23	1.076
Hck	0.160606	0.621	0.523	2.11e-27	6.8e-23	1.187
Chd7	0.152928	0.716	0.615	2.16e-27	6.97e-23	1.164
Psma6	0.146018	0.513	0.41	2.29e-27	7.41e-23	1.251
Lyn	0.128689	0.903	0.843	2.35e-27	7.59e-23	1.071
4833420G17Rik	0.12611	0.262	0.168	2.44e-27	7.89e-23	1.56
Akna	0.12378	0.343	0.24	3.47e-27	1.12e-22	1.429
Chd2	0.16628	0.773	0.684	3.74e-27	1.21e-22	1.13
H2-Q7	0.204689	0.326	0.241	4.17e-27	1.34e-22	1.353
Rin2	0.168442	0.643	0.55	4.5e-27	1.45e-22	1.169
Srsf3	0.119429	0.904	0.863	4.65e-27	1.5e-22	1.048
Wbp1l	0.141338	0.292	0.198	5.16e-27	1.67e-22	1.475
Slc9a3r1	0.155841	0.452	0.348	6.02e-27	1.94e-22	1.299
Lmo4	0.166496	0.431	0.329	7.35e-27	2.37e-22	1.31
Il16	0.113724	0.285	0.189	8.07e-27	2.61e-22	1.508
Slc43a2	0.162302	0.468	0.359	1.01e-26	3.26e-22	1.304
Ctsh	0.1221	0.888	0.828	1.82e-26	5.87e-22	1.072
Cebpg	0.161872	0.476	0.371	1.85e-26	5.97e-22	1.283
Mrps34	0.0618909	0.261	0.193	2.15e-26	6.95e-22	1.352
Bclaf1	0.134502	0.723	0.628	2.18e-26	7.04e-22	1.151
Mrpl24	0.107401	0.395	0.294	2.18e-26	7.04e-22	1.344
Exosc5	0.0794824	0.285	0.2	3.18e-26	1.03e-21	1.425
Nars	0.150745	0.751	0.662	3.32e-26	1.07e-21	1.134
Pim3	0.186311	0.489	0.391	4.85e-26	1.57e-21	1.251
Hmox1	0.0562815	0.666	0.562	6.41e-26	2.07e-21	1.185
Pfdn6	0.0769935	0.257	0.18	6.42e-26	2.07e-21	1.428
Mthfsl	0.134138	0.287	0.193	1.34e-25	4.34e-21	1.487
Ythdc1	0.114446	0.828	0.743	1.72e-25	5.56e-21	1.114
Arhgap17	0.111844	0.747	0.653	1.74e-25	5.61e-21	1.144
Slc38a2	0.154088	0.811	0.735	1.94e-25	6.27e-21	1.103
Mef2a	0.0396836	0.942	0.88	2.26e-25	7.31e-21	1.07
Arid4a	0.151093	0.498	0.389	2.34e-25	7.55e-21	1.28
Galnt1	0.154358	0.504	0.401	2.75e-25	8.88e-21	1.257
Nfkbia	0.0619221	0.963	0.91	4.08e-25	1.32e-20	1.058
Rsrc2	0.135309	0.85	0.779	5.2e-25	1.68e-20	1.091
Nipa2	0.135669	0.458	0.357	5.86e-25	1.89e-20	1.283
Ptk2b	0.0479359	0.507	0.42	7.92e-25	2.56e-20	1.207
Supt4a	0.100328	0.476	0.375	8.88e-25	2.87e-20	1.269
Klhl24	0.156771	0.443	0.338	9.59e-25	3.1e-20	1.311
Mcmbp	0.12867	0.277	0.185	9.96e-25	3.22e-20	1.497
Lamtor2	0.00884912	0.329	0.281	1.05e-24	3.38e-20	1.171
Wasf2	0.140292	0.874	0.831	1.22e-24	3.95e-20	1.052
Phf20l1	0.15652	0.57	0.473	1.56e-24	5.03e-20	1.205
Zfhx3	0.10813	0.881	0.811	1.69e-24	5.46e-20	1.086
Ube2g2	0.140353	0.347	0.251	2.38e-24	7.67e-20	1.382
Tpgs1	0.103316	0.259	0.172	2.85e-24	9.19e-20	1.506
Acadm	0.136643	0.332	0.235	3.3e-24	1.07e-19	1.413
Mfsd10	0.112813	0.273	0.188	3.86e-24	1.25e-19	1.452
Eif4ebp2	0.136146	0.289	0.198	4.15e-24	1.34e-19	1.46
Nub1	0.146558	0.375	0.277	4.18e-24	1.35e-19	1.354
Rabac1	0.117886	0.764	0.689	4.35e-24	1.41e-19	1.109
Lnpep	0.148671	0.529	0.426	4.36e-24	1.41e-19	1.242
Lars	0.137507	0.363	0.267	4.47e-24	1.44e-19	1.36
Tcf25	0.146571	0.738	0.658	5.07e-24	1.64e-19	1.122
Tle4	0.161929	0.583	0.481	5.66e-24	1.83e-19	1.212
Tuba1a	0.162339	0.687	0.599	6.17e-24	1.99e-19	1.147
Taok3	0.142369	0.365	0.267	6.17e-24	1.99e-19	1.367
Tbc1d22a	0.132422	0.358	0.26	6.2e-24	2e-19	1.377
0610040J01Rik	0.0840961	0.332	0.242	6.24e-24	2.01e-19	1.372
Wsb1	0.0900155	0.904	0.841	6.68e-24	2.16e-19	1.075
Yipf3	0.118968	0.368	0.269	1.33e-23	4.28e-19	1.368
Eif5	0.100441	0.952	0.904	1.39e-23	4.49e-19	1.053
S100a8	0.0282361	0.369	0.297	1.63e-23	5.25e-19	1.242
Chic2	0.119976	0.512	0.407	1.92e-23	6.2e-19	1.258
Btg1	0.0071202	0.901	0.835	2.01e-23	6.49e-19	1.079
Sesn2	0.169129	0.275	0.198	2.3e-23	7.44e-19	1.389
Nop56	0.164321	0.61	0.537	2.74e-23	8.83e-19	1.136
Trp53bp2	0.150274	0.321	0.235	3.57e-23	1.15e-18	1.366
Mertk	0.065639	0.801	0.713	3.64e-23	1.18e-18	1.123
Tmx4	0.229943	0.765	0.695	4.04e-23	1.3e-18	1.101
Pgd	0.106122	0.487	0.392	4.58e-23	1.48e-18	1.242
Ndufs3	0.0766715	0.388	0.307	4.67e-23	1.51e-18	1.264
Mknk1	0.140401	0.491	0.391	6.6e-23	2.13e-18	1.256
Rab5if	0.138058	0.547	0.451	8.17e-23	2.64e-18	1.213
Atp13a2	0.150162	0.308	0.216	9.93e-23	3.21e-18	1.426
Lrrc8a	0.147202	0.44	0.343	1.03e-22	3.34e-18	1.283
Map3k3	0.113757	0.252	0.166	1.12e-22	3.6e-18	1.518
Cntrl	0.140301	0.38	0.282	1.31e-22	4.23e-18	1.348
Cysltr1	0.0947905	0.27	0.187	1.58e-22	5.11e-18	1.444
Cttnbp2nl	0.104892	0.677	0.577	1.82e-22	5.88e-18	1.173
Rbm25	0.0733064	0.9	0.829	1.87e-22	6.02e-18	1.086
Lyl1	0.130491	0.492	0.389	2e-22	6.47e-18	1.265
1810026B05Rik	0.155979	0.654	0.571	2.39e-22	7.73e-18	1.145
Snx1	0.126032	0.35	0.259	2.9e-22	9.36e-18	1.351
Spop	0.139115	0.423	0.327	2.91e-22	9.41e-18	1.294
Snx10	0.148662	0.458	0.362	3.35e-22	1.08e-17	1.265
4932438A13Rik	0.112944	0.333	0.24	3.66e-22	1.18e-17	1.388
Lsm4	0.0614062	0.339	0.265	4.08e-22	1.32e-17	1.279
Ilk	0.125113	0.442	0.343	4.1e-22	1.32e-17	1.289
Tns1	0.00197557	0.423	0.363	5.29e-22	1.71e-17	1.165
Erlec1	0.101251	0.342	0.251	5.4e-22	1.74e-17	1.363
Rps18	0.025572	0.96	0.951	5.72e-22	1.85e-17	1.009
Rlim	0.117752	0.736	0.643	6.78e-22	2.19e-17	1.145
Adap2	0.128482	0.743	0.657	9.63e-22	3.11e-17	1.131
Rab14	0.132889	0.841	0.791	1e-21	3.24e-17	1.063
Ivns1abp	0.0400603	0.771	0.698	1.04e-21	3.35e-17	1.105
S100a9	0.0382743	0.435	0.358	1.2e-21	3.88e-17	1.215
Slc3a2	0.10827	0.916	0.864	1.36e-21	4.39e-17	1.06
Ubn2	0.118767	0.401	0.302	1.41e-21	4.54e-17	1.328
Gatm	0.13503	0.45	0.354	1.41e-21	4.54e-17	1.271
Ddx50	0.136229	0.639	0.546	1.53e-21	4.93e-17	1.17
Gnl3	0.114374	0.667	0.567	1.71e-21	5.51e-17	1.176
Synj1	0.114078	0.358	0.263	1.75e-21	5.66e-17	1.361
Ifi30	0.108673	0.603	0.505	2.2e-21	7.09e-17	1.194
Ddi2	0.138927	0.398	0.307	2.58e-21	8.32e-17	1.296
Hhex	0.114869	0.44	0.342	2.99e-21	9.65e-17	1.287
Tspo	0.144377	0.468	0.371	3.51e-21	1.13e-16	1.261
Lrch4	0.11767	0.399	0.302	3.66e-21	1.18e-16	1.321
Mrpl41	0.114785	0.264	0.185	4.49e-21	1.45e-16	1.427
Hp1bp3	0.116273	0.44	0.344	5.11e-21	1.65e-16	1.279
Tagln2	0.127854	0.459	0.362	5.95e-21	1.92e-16	1.268
Rffl	0.123075	0.258	0.178	5.96e-21	1.92e-16	1.449
Inpp5d	0.119531	0.794	0.717	5.97e-21	1.93e-16	1.107
Cybc1	0.126219	0.35	0.259	8.37e-21	2.7e-16	1.351
Kxd1	0.0647302	0.272	0.208	1.04e-20	3.36e-16	1.308
Lman2	0.128782	0.506	0.421	1.54e-20	4.96e-16	1.202
Adrb2	0.177047	0.501	0.428	1.68e-20	5.41e-16	1.171
Gm10076	0.0531239	0.773	0.735	2.81e-20	9.08e-16	1.052
Iscu	0.0438276	0.512	0.445	3.1e-20	1e-15	1.151
Ssbp4	0.121231	0.525	0.427	3.32e-20	1.07e-15	1.23
Polr2e	0.117896	0.496	0.4	3.65e-20	1.18e-15	1.24
Hipk1	0.117476	0.345	0.256	3.87e-20	1.25e-15	1.348
Slc50a1	0.00925851	0.352	0.303	4.82e-20	1.55e-15	1.162
Srsf7	0.153956	0.85	0.798	5.33e-20	1.72e-15	1.065
Impdh2	0.140634	0.419	0.332	6.03e-20	1.95e-15	1.262
Tmem219	0.0223608	0.302	0.249	6.26e-20	2.02e-15	1.213
Ankle2	0.121857	0.298	0.213	7.93e-20	2.56e-15	1.399
Rlf	0.14511	0.519	0.444	8.19e-20	2.64e-15	1.169
Zcchc7	0.114719	0.56	0.464	9.07e-20	2.93e-15	1.207
Capza2	0.0854189	0.911	0.897	1.06e-19	3.43e-15	1.016
Setdb1	0.117376	0.28	0.2	1.2e-19	3.88e-15	1.4
Rxrb	0.128656	0.345	0.261	1.3e-19	4.2e-15	1.322
Son	0.0571982	0.958	0.91	1.36e-19	4.39e-15	1.053
Nmt1	0.133902	0.693	0.618	1.37e-19	4.43e-15	1.121
Fbxl6	0.103331	0.276	0.194	1.4e-19	4.51e-15	1.423
Usp3	0.10808	0.293	0.209	1.49e-19	4.8e-15	1.402
Sirt7	0.131074	0.395	0.305	1.61e-19	5.21e-15	1.295
Tiparp	0.164088	0.439	0.353	2.04e-19	6.59e-15	1.244
Wdr12	0.111965	0.269	0.195	2.09e-19	6.74e-15	1.379
Zyx	0.124005	0.442	0.349	2.61e-19	8.43e-15	1.266
Srsf11	0.125027	0.814	0.748	2.85e-19	9.19e-15	1.088
Rad50	0.135872	0.26	0.186	2.91e-19	9.4e-15	1.398
Map3k1	0.130653	0.33	0.25	2.92e-19	9.43e-15	1.32
Akap8	0.118884	0.434	0.34	3.84e-19	1.24e-14	1.276
Mbd2	0.0657946	0.26	0.196	3.91e-19	1.26e-14	1.327
Zyg11b	0.102636	0.262	0.184	3.99e-19	1.29e-14	1.424
Tnrc6c	0.134729	0.508	0.419	4.6e-19	1.49e-14	1.212
Gtpbp2	0.131406	0.339	0.254	4.64e-19	1.5e-14	1.335
Lgmn	0.0743084	0.996	0.985	4.72e-19	1.53e-14	1.011
Dcaf8	0.120316	0.399	0.307	4.92e-19	1.59e-14	1.3
Rsrc1	0.123635	0.305	0.224	5.88e-19	1.9e-14	1.362
Mafb	0.111072	0.948	0.901	6.09e-19	1.97e-14	1.052
Cbx4	0.110677	0.362	0.273	6.26e-19	2.02e-14	1.326
Rps6kb1	0.131762	0.336	0.256	7.48e-19	2.42e-14	1.312
Dlst	0.136336	0.495	0.408	9.38e-19	3.03e-14	1.213
Sri	0.0900856	0.402	0.32	1.12e-18	3.63e-14	1.256
Syf2	0.106354	0.544	0.454	1.23e-18	3.98e-14	1.198
Gtf2b	0.125754	0.488	0.398	1.52e-18	4.91e-14	1.226
Paics	0.101608	0.277	0.2	1.53e-18	4.93e-14	1.385
Adora3	0.123931	0.306	0.224	1.62e-18	5.22e-14	1.366
Eapp	0.101064	0.315	0.234	1.63e-18	5.27e-14	1.346
Akap9	0.122337	0.493	0.398	1.66e-18	5.37e-14	1.239
Pink1	0.108271	0.251	0.174	1.71e-18	5.52e-14	1.443
Ciao2a	0.0552968	0.277	0.212	1.93e-18	6.24e-14	1.307
Lrp10	0.122347	0.439	0.35	2.16e-18	6.99e-14	1.254
Luc7l2	0.0243557	0.887	0.827	2.61e-18	8.41e-14	1.073
Arhgap22	0.131363	0.388	0.312	2.65e-18	8.55e-14	1.244
Rgs2	0.094743	0.843	0.768	2.82e-18	9.1e-14	1.098
Fnip1	0.138282	0.601	0.518	3.75e-18	1.21e-13	1.16
Tnrc6a	0.126441	0.435	0.348	3.79e-18	1.22e-13	1.25
Ndufa8	0.0269855	0.352	0.3	4.91e-18	1.59e-13	1.173
Ank2	0.121686	0.317	0.234	5.54e-18	1.79e-13	1.355
Vps36	0.107042	0.287	0.208	6.52e-18	2.1e-13	1.38
Ankrd44	0.117312	0.53	0.437	6.64e-18	2.14e-13	1.213
Psen1	0.122517	0.374	0.292	9.76e-18	3.15e-13	1.281
Rps9	0.0121464	0.972	0.97	1.04e-17	3.34e-13	1.002
Cd53	0.100898	0.921	0.876	1.22e-17	3.93e-13	1.051
Myc	0.169404	0.304	0.233	1.3e-17	4.2e-13	1.305
Jade2	0.104292	0.426	0.34	1.36e-17	4.37e-13	1.253
Naip2	0.107013	0.3	0.219	1.42e-17	4.59e-13	1.37
Srpr	0.11572	0.531	0.444	1.49e-17	4.8e-13	1.196
Gon4l	0.117791	0.328	0.248	1.58e-17	5.1e-13	1.323
Ugcg	0.108382	0.409	0.322	1.68e-17	5.43e-13	1.27
Prpf19	0.0756853	0.283	0.213	1.96e-17	6.33e-13	1.329
Fcgrt	0.132767	0.395	0.318	2.14e-17	6.9e-13	1.242
Tmpo	0.113128	0.277	0.2	2.27e-17	7.33e-13	1.385
Ppp5c	0.104007	0.304	0.225	2.39e-17	7.72e-13	1.351
Cr1l	0.0874788	0.447	0.365	2.87e-17	9.25e-13	1.225
Kmt2e	0.10986	0.678	0.592	4.07e-17	1.32e-12	1.145
Mfng	0.0935867	0.445	0.36	4.27e-17	1.38e-12	1.236
Leprot	0.1213	0.412	0.326	4.85e-17	1.57e-12	1.264
Foxp1	0.103408	0.338	0.256	5.33e-17	1.72e-12	1.32
Mrpl43	0.038356	0.365	0.31	5.81e-17	1.88e-12	1.177
Git2	0.0936552	0.617	0.528	6.7e-17	2.16e-12	1.169
Irf3	0.110781	0.277	0.201	7.02e-17	2.27e-12	1.378
Klf3	0.0977871	0.447	0.36	9.2e-17	2.97e-12	1.242
Gab2	0.114685	0.275	0.21	9.28e-17	3e-12	1.31
Gsto1	0.112821	0.274	0.199	9.82e-17	3.17e-12	1.377
AU020206	0.104083	0.257	0.182	1.07e-16	3.46e-12	1.412
Mrps17	0.0378674	0.276	0.223	1.23e-16	3.97e-12	1.238
Retreg2	0.10405	0.277	0.201	1.25e-16	4.04e-12	1.378
Sqor	0.0947639	0.365	0.285	1.25e-16	4.05e-12	1.281
Eny2	0.0793622	0.287	0.217	1.61e-16	5.19e-12	1.323
Ubxn6	0.0940012	0.311	0.237	1.65e-16	5.32e-12	1.312
Slc35c2	0.121641	0.413	0.331	1.73e-16	5.59e-12	1.248
Mrps24	0.0285354	0.329	0.279	1.8e-16	5.82e-12	1.179
Ppp1r15b	0.13464	0.498	0.426	1.86e-16	6e-12	1.169
Nsmce4a	0.0799869	0.303	0.23	2.15e-16	6.95e-12	1.317
Ppt1	0.126411	0.605	0.532	2.37e-16	7.64e-12	1.137
Colgalt1	0.120637	0.586	0.502	2.58e-16	8.33e-12	1.167
Uba52	0.0448889	0.855	0.816	2.63e-16	8.5e-12	1.048
Ldha	0.0527157	0.634	0.556	3.08e-16	9.95e-12	1.14
Cux1	0.105811	0.587	0.499	3.26e-16	1.05e-11	1.176
Mat2b	0.102588	0.315	0.236	3.41e-16	1.1e-11	1.335
Asah1	0.116721	0.812	0.76	3.49e-16	1.13e-11	1.068
Fnbp4	0.124438	0.433	0.356	4.63e-16	1.49e-11	1.216
2310033P09Rik	0.0818508	0.256	0.19	5.34e-16	1.73e-11	1.347
Ctsd	0.0976706	0.998	0.997	5.68e-16	1.83e-11	1.001
Rnf149	0.081137	0.325	0.254	5.76e-16	1.86e-11	1.28
Ttc39b	0.115285	0.307	0.23	5.89e-16	1.9e-11	1.335
Was	0.0846513	0.361	0.283	6.31e-16	2.04e-11	1.276
Abr	0.115507	0.32	0.242	7.48e-16	2.42e-11	1.322
Fkbp4	0.0774614	0.325	0.256	7.77e-16	2.51e-11	1.27
Pid1	0.100707	0.3	0.223	8.29e-16	2.68e-11	1.345
Abcg1	0.111647	0.514	0.427	1.02e-15	3.3e-11	1.204
H2-K1	0.123139	0.953	0.936	1.1e-15	3.55e-11	1.018
Thrap3	0.121642	0.65	0.582	1.18e-15	3.82e-11	1.117
Gm34455	0.132603	0.491	0.407	1.21e-15	3.92e-11	1.206
Tex10	0.112523	0.269	0.197	1.27e-15	4.11e-11	1.365
Zfp292	0.121836	0.514	0.43	1.29e-15	4.17e-11	1.195
Ccdc107	0.107808	0.299	0.223	1.35e-15	4.36e-11	1.341
Litaf	0.118889	0.676	0.6	1.37e-15	4.42e-11	1.127
Mlxip	0.107503	0.251	0.181	1.52e-15	4.91e-11	1.387
Mapk14	0.0374507	0.303	0.245	1.65e-15	5.33e-11	1.237
Stk38	0.110893	0.284	0.21	1.79e-15	5.78e-11	1.352
Mrpl52	0.0830024	0.62	0.555	1.81e-15	5.86e-11	1.117
Ranbp1	0.0168284	0.514	0.463	2.02e-15	6.51e-11	1.11
Slc12a6	0.121895	0.404	0.326	2.09e-15	6.75e-11	1.239
Cited2	0.100208	0.752	0.674	2.3e-15	7.43e-11	1.116
Ppil2	0.0767825	0.261	0.194	2.72e-15	8.77e-11	1.345
Gmfg	0.0403263	0.399	0.346	2.8e-15	9.04e-11	1.153
Nupr1	0.143226	0.299	0.229	2.98e-15	9.61e-11	1.306
Pdcd6	0.0658583	0.325	0.26	3.15e-15	1.02e-10	1.25
Itpr2	0.117052	0.55	0.473	3.97e-15	1.28e-10	1.163
Gpi1	0.0807207	0.538	0.465	4.69e-15	1.51e-10	1.157
Creb3	0.0983278	0.318	0.244	4.81e-15	1.55e-10	1.303
Tomm22	0.00731938	0.372	0.34	5.55e-15	1.79e-10	1.094
Psap	0.0740191	0.987	0.974	5.58e-15	1.8e-10	1.013
Rps8	0.0269401	0.973	0.969	6.66e-15	2.15e-10	1.004
Dnajc8	0.0989015	0.508	0.426	6.79e-15	2.19e-10	1.192
H3f3a	0.0921614	0.924	0.9	7.43e-15	2.4e-10	1.027
Glrx5	0.054461	0.275	0.219	7.73e-15	2.5e-10	1.256
Msi2	0.111985	0.296	0.224	7.86e-15	2.54e-10	1.321
Cdc40	0.113968	0.319	0.258	8.99e-15	2.9e-10	1.236
Pgls	0.0599144	0.464	0.401	1.19e-14	3.86e-10	1.157
Idh3g	0.0806016	0.41	0.332	1.22e-14	3.95e-10	1.235
Dusp8	0.13066	0.424	0.35	1.23e-14	3.99e-10	1.211
Taf15	0.119451	0.426	0.351	1.3e-14	4.19e-10	1.214
Rpl14	0.0102068	0.887	0.856	1.35e-14	4.37e-10	1.036
Sdha	0.0623263	0.384	0.32	1.53e-14	4.93e-10	1.2
Cers2	0.10932	0.511	0.437	1.83e-14	5.89e-10	1.169
Prdx6	0.0544452	0.339	0.278	1.88e-14	6.06e-10	1.219
Ndufv2	0.0516077	0.338	0.283	1.9e-14	6.14e-10	1.194
Lsm6	0.0156148	0.377	0.336	1.92e-14	6.18e-10	1.122
Tnfrsf1a	0.120435	0.511	0.438	2.01e-14	6.47e-10	1.167
Tmem59	0.0179336	0.795	0.747	2.02e-14	6.53e-10	1.064
Arid1a	0.0648449	0.613	0.539	2.34e-14	7.54e-10	1.137
Ccny	0.106007	0.292	0.221	2.4e-14	7.75e-10	1.321
Pdcd4	0.0987405	0.405	0.324	2.42e-14	7.83e-10	1.25
Sipa1l2	0.114356	0.38	0.306	2.53e-14	8.16e-10	1.242
Ppp1r12c	0.116234	0.435	0.361	2.62e-14	8.45e-10	1.205
Sh3bp1	0.0908481	0.291	0.219	2.63e-14	8.5e-10	1.329
Dbndd2	0.0557031	0.292	0.232	2.77e-14	8.95e-10	1.259
Atp1a1	0.113578	0.676	0.601	2.79e-14	9.01e-10	1.125
Sde2	0.119878	0.592	0.522	2.93e-14	9.47e-10	1.134
Gpx4	0.0956111	0.765	0.713	2.97e-14	9.59e-10	1.073
Ndufb10	0.0245381	0.424	0.376	3.05e-14	9.83e-10	1.128
Coro1c	0.107628	0.384	0.307	3.36e-14	1.09e-09	1.251
Rp9	0.0794147	0.339	0.27	3.5e-14	1.13e-09	1.256
Ubtf	0.0667035	0.288	0.222	3.88e-14	1.25e-09	1.297
Nfu1	0.0482513	0.305	0.248	4.12e-14	1.33e-09	1.23
Ppt2	0.092561	0.255	0.186	4.67e-14	1.51e-09	1.371
Plek	0.035772	0.937	0.891	5.07e-14	1.64e-09	1.052
Mafk	0.118548	0.361	0.29	5.46e-14	1.76e-09	1.245
Nfic	0.119929	0.522	0.443	6.25e-14	2.02e-09	1.178
Ndufa6	0.0445098	0.468	0.405	6.47e-14	2.09e-09	1.156
Prpf38b	0.107361	0.739	0.67	6.72e-14	2.17e-09	1.103
Ehmt1	0.0994687	0.3	0.228	6.73e-14	2.17e-09	1.316
Stk19	0.0789756	0.251	0.185	6.92e-14	2.23e-09	1.357
Fbxl3	0.116377	0.39	0.317	6.96e-14	2.25e-09	1.23
Pa2g4	0.095538	0.423	0.353	7.67e-14	2.48e-09	1.198
Ube2s	0.090716	0.601	0.524	7.92e-14	2.56e-09	1.147
Snhg8	0.016361	0.412	0.373	9.19e-14	2.97e-09	1.105
Mier1	0.103287	0.532	0.454	1.03e-13	3.31e-09	1.172
Naga	0.0655085	0.368	0.301	1.03e-13	3.31e-09	1.223
Fam53b	0.0712959	0.263	0.198	1.27e-13	4.11e-09	1.328
Scamp1	0.100498	0.289	0.222	1.3e-13	4.2e-09	1.302
Trappc6b	0.0683014	0.365	0.302	1.34e-13	4.31e-09	1.209
Rpl36	0.00805049	0.926	0.912	1.38e-13	4.45e-09	1.015
Tnrc18	0.0902024	0.321	0.248	1.6e-13	5.17e-09	1.294
Pik3cd	0.0563215	0.306	0.243	1.65e-13	5.32e-09	1.259
Rnf167	0.0777567	0.274	0.207	1.65e-13	5.32e-09	1.324
Fam117b	0.0798838	0.382	0.307	1.65e-13	5.34e-09	1.244
Luzp1	0.115304	0.309	0.246	1.67e-13	5.41e-09	1.256
Rpl36a	0.0249483	0.86	0.831	1.93e-13	6.23e-09	1.035
Acox3	0.127232	0.433	0.36	2.07e-13	6.7e-09	1.203
Rps25	0.0433469	0.922	0.918	2.2e-13	7.09e-09	1.004
Ilf2	0.0930087	0.315	0.249	2.41e-13	7.77e-09	1.265
Tut7	0.0732228	0.703	0.633	2.51e-13	8.09e-09	1.111
Fam91a1	0.0982366	0.463	0.384	4.5e-13	1.45e-08	1.206
Asxl2	0.10503	0.321	0.253	4.63e-13	1.49e-08	1.269
Nfx1	0.10511	0.298	0.238	4.94e-13	1.6e-08	1.252
Plin2	0.150982	0.34	0.27	5.2e-13	1.68e-08	1.259
Ptprc	0.0682191	0.858	0.798	5.58e-13	1.8e-08	1.075
Akap13	0.0620759	0.74	0.673	5.77e-13	1.86e-08	1.1
Rpsa	0.016296	0.971	0.962	5.84e-13	1.88e-08	1.009
Abca9	0.0430838	0.485	0.422	5.99e-13	1.94e-08	1.149
Ate1	0.0852724	0.298	0.229	6.26e-13	2.02e-08	1.301
Acbd5	0.0834994	0.265	0.199	6.27e-13	2.03e-08	1.332
Ifi35	0.0840077	0.318	0.252	6.31e-13	2.04e-08	1.262
Snrnp70	0.0821777	0.737	0.665	6.94e-13	2.24e-08	1.108
Rgs19	0.0228552	0.281	0.236	7.28e-13	2.35e-08	1.191
Bcap29	0.101852	0.319	0.25	7.56e-13	2.44e-08	1.276
Atrx	0.107461	0.626	0.552	7.94e-13	2.56e-08	1.134
Rbm33	0.107856	0.306	0.241	8.1e-13	2.62e-08	1.27
Plp1	0.0965157	0.775	0.717	8.54e-13	2.76e-08	1.081
Trf	0.0875416	0.929	0.892	8.78e-13	2.83e-08	1.041
Rassf1	0.0869655	0.395	0.326	9.07e-13	2.93e-08	1.212
Hnrnpa2b1	0.0705057	0.916	0.869	9.23e-13	2.98e-08	1.054
Sall3	0.0910907	0.352	0.284	1.01e-12	3.28e-08	1.239
Irak1	0.102336	0.405	0.338	1.05e-12	3.38e-08	1.198
Comt	0.099645	0.764	0.702	1.13e-12	3.65e-08	1.088
Clk4	0.112983	0.497	0.429	1.14e-12	3.7e-08	1.159
Mif4gd	0.0965291	0.276	0.21	1.17e-12	3.77e-08	1.314
Dnajc1	0.0982196	0.388	0.314	1.18e-12	3.82e-08	1.236
Mrps15	0.0714376	0.323	0.259	1.2e-12	3.87e-08	1.247
Rtraf	0.0162701	0.537	0.5	1.3e-12	4.2e-08	1.074
Trmt112	0.0156134	0.477	0.431	1.3e-12	4.2e-08	1.107
Tmem259	0.0721789	0.362	0.296	1.46e-12	4.71e-08	1.223
Rtn3	0.0925894	0.66	0.598	1.53e-12	4.94e-08	1.104
Mcrip1	0.0775949	0.476	0.403	1.62e-12	5.23e-08	1.181
Ccdc47	0.103184	0.473	0.397	1.74e-12	5.61e-08	1.191
Ech1	0.0560973	0.33	0.27	1.84e-12	5.95e-08	1.222
Sf3b2	0.0944081	0.641	0.577	1.91e-12	6.16e-08	1.111
Vmp1	0.0577504	0.52	0.455	1.93e-12	6.23e-08	1.143
Rnf220	0.0918229	0.266	0.201	1.97e-12	6.37e-08	1.323
Fam32a	0.0396469	0.262	0.215	2.15e-12	6.93e-08	1.219
Kdelr1	0.0126958	0.394	0.354	2.17e-12	6.99e-08	1.113
Atf4	0.0738827	0.813	0.748	2.31e-12	7.47e-08	1.087
Spen	0.107161	0.369	0.3	2.72e-12	8.8e-08	1.23
Spata13	0.102134	0.437	0.366	2.89e-12	9.34e-08	1.194
Dctn2	0.0522842	0.48	0.425	2.9e-12	9.35e-08	1.129
Rnf216	0.101789	0.419	0.346	3.32e-12	1.07e-07	1.211
1110004F10Rik	0.0705023	0.401	0.336	3.4e-12	1.1e-07	1.193
Gorasp2	0.0517155	0.283	0.238	3.71e-12	1.2e-07	1.189
Crtc3	0.0876208	0.261	0.202	3.87e-12	1.25e-07	1.292
Bfar	0.100033	0.303	0.238	3.97e-12	1.28e-07	1.273
Ufc1	0.0154405	0.34	0.305	4.19e-12	1.35e-07	1.115
Tomm40	0.109335	0.403	0.339	4.4e-12	1.42e-07	1.189
Trip11	0.117193	0.468	0.4	4.85e-12	1.57e-07	1.17
Cpeb2	0.0849602	0.452	0.378	4.97e-12	1.61e-07	1.196
Use1	0.0334117	0.379	0.334	5.4e-12	1.74e-07	1.135
Fam172a	0.0964841	0.273	0.211	5.48e-12	1.77e-07	1.294
Rasa3	0.0926038	0.293	0.228	5.75e-12	1.86e-07	1.285
Rbm5	0.0911278	0.521	0.445	5.93e-12	1.92e-07	1.171
Gpsm3	0.0230322	0.416	0.372	6.12e-12	1.98e-07	1.118
Gtf2i	0.0755582	0.294	0.229	6.2e-12	2e-07	1.284
Top2b	0.0930701	0.364	0.293	7.27e-12	2.35e-07	1.242
Zmym5	0.0635796	0.339	0.276	7.33e-12	2.37e-07	1.228
Nsd3	0.112159	0.463	0.393	7.72e-12	2.49e-07	1.178
Morc3	0.047192	0.49	0.425	8.57e-12	2.77e-07	1.153
Zfp869	0.106249	0.48	0.414	8.85e-12	2.86e-07	1.159
Tex261	0.0820443	0.482	0.411	1.05e-11	3.39e-07	1.173
Cd34	0.0825469	0.342	0.274	1.05e-11	3.39e-07	1.248
Aimp1	0.0061168	0.359	0.329	1.07e-11	3.44e-07	1.091
Rab5c	0.0215632	0.487	0.437	1.07e-11	3.45e-07	1.114
Tmem147	0.0556755	0.27	0.215	1.08e-11	3.48e-07	1.256
Usf2	0.0696569	0.464	0.394	1.08e-11	3.5e-07	1.178
Golm1	0.0793515	0.799	0.739	1.15e-11	3.71e-07	1.081
Srsf2	0.0211524	0.862	0.812	1.17e-11	3.78e-07	1.062
Pan3	0.103764	0.411	0.34	1.17e-11	3.79e-07	1.209
Odr4	0.0694436	0.299	0.238	1.26e-11	4.05e-07	1.256
Imp3	0.0642453	0.287	0.231	1.27e-11	4.09e-07	1.242
Ankrd10	0.0701195	0.265	0.203	1.27e-11	4.09e-07	1.305
Pik3r1	0.0779595	0.806	0.745	1.36e-11	4.39e-07	1.082
Sat1	0.0799099	0.895	0.849	1.44e-11	4.66e-07	1.054
Plekho1	0.0986525	0.778	0.734	1.49e-11	4.79e-07	1.06
Ddrgk1	0.0220313	0.552	0.502	1.51e-11	4.88e-07	1.1
Mdm4	0.0841606	0.353	0.289	1.63e-11	5.26e-07	1.221
Rab5a	0.0963617	0.679	0.613	1.69e-11	5.46e-07	1.108
Dctn3	0.0539058	0.416	0.353	1.71e-11	5.52e-07	1.178
Osm	0.17105	0.347	0.312	1.77e-11	5.7e-07	1.112
Snx24	0.0905175	0.393	0.321	1.96e-11	6.33e-07	1.224
2610507B11Rik	0.0636959	0.258	0.201	2.07e-11	6.69e-07	1.284
Rin3	0.0864273	0.271	0.207	2.1e-11	6.77e-07	1.309
Rab21	0.075376	0.408	0.344	2.5e-11	8.07e-07	1.186
Gng2	0.0613883	0.414	0.35	2.63e-11	8.51e-07	1.183
Ppp3r1	0.0660386	0.261	0.201	2.69e-11	8.67e-07	1.299
Fbl	0.0711145	0.536	0.47	2.82e-11	9.09e-07	1.14
Mvb12b	0.086708	0.35	0.281	2.85e-11	9.21e-07	1.246
Rbm22	0.0097876	0.306	0.277	2.89e-11	9.34e-07	1.105
Pld1	0.0505866	0.258	0.204	3.16e-11	1.02e-06	1.265
Ndufa12	0.0541384	0.358	0.306	3.2e-11	1.03e-06	1.17
Serinc1	0.0837177	0.737	0.674	3.21e-11	1.04e-06	1.093
Fkbp3	0.019549	0.273	0.237	3.44e-11	1.11e-06	1.152
Sumo3	0.0353169	0.367	0.32	3.64e-11	1.18e-06	1.147
Kin	0.0905731	0.265	0.205	3.76e-11	1.21e-06	1.293
Ywhaz	0.0386807	0.892	0.845	3.78e-11	1.22e-06	1.056
Chmp1a	0.0410669	0.258	0.214	4.21e-11	1.36e-06	1.206
Rnf215	0.090032	0.331	0.268	4.26e-11	1.37e-06	1.235
Epc2	0.0849818	0.431	0.362	4.49e-11	1.45e-06	1.191
Fgd4	0.105988	0.321	0.272	4.65e-11	1.5e-06	1.18
mt-Nd3	0.130561	0.724	0.704	4.69e-11	1.51e-06	1.028
Rnpepl1	0.0774351	0.28	0.219	4.85e-11	1.57e-06	1.279
Pycr2	0.0559773	0.26	0.207	4.94e-11	1.59e-06	1.256
Klhdc2	0.0816391	0.255	0.194	4.96e-11	1.6e-06	1.314
Man2b1	0.0745544	0.784	0.721	5.68e-11	1.83e-06	1.087
Fus	0.040153	0.907	0.861	6.02e-11	1.94e-06	1.053
Ndufa10	0.0329408	0.343	0.3	7.63e-11	2.46e-06	1.143
Zbtb1	0.0845867	0.261	0.2	7.78e-11	2.51e-06	1.305
Srp14	0.016782	0.444	0.411	8.06e-11	2.6e-06	1.08
Eif1a	0.0521865	0.523	0.457	8.21e-11	2.65e-06	1.144
Txndc15	0.0665717	0.345	0.28	8.43e-11	2.72e-06	1.232
H2afy	0.099806	0.582	0.52	8.53e-11	2.75e-06	1.119
Grn	0.0274304	0.949	0.924	9.02e-11	2.91e-06	1.027
Cd151	0.0773677	0.279	0.219	9.14e-11	2.95e-06	1.274
Chsy1	0.0906502	0.264	0.203	9.24e-11	2.98e-06	1.3
Slc25a4	0.011575	0.546	0.503	9.41e-11	3.04e-06	1.085
Zfp326	0.101248	0.512	0.445	9.58e-11	3.09e-06	1.151
Sfpq	0.0471103	0.89	0.84	9.84e-11	3.18e-06	1.06
Dnajc7	0.0104009	0.531	0.487	1.16e-10	3.74e-06	1.09
Irak2	0.0931893	0.333	0.281	1.17e-10	3.77e-06	1.185
Ftl1	0.0333861	0.998	0.994	1.19e-10	3.83e-06	1.004
Acin1	0.0962739	0.642	0.584	1.21e-10	3.91e-06	1.099
Cdk9	0.0911193	0.511	0.447	1.27e-10	4.09e-06	1.143
Rps15	0.0694636	0.849	0.822	1.29e-10	4.16e-06	1.033
Rbbp6	0.0975588	0.711	0.651	1.32e-10	4.27e-06	1.092
Ash1l	0.0995382	0.583	0.521	1.35e-10	4.36e-06	1.119
Zfp608	0.0748591	0.266	0.243	1.38e-10	4.45e-06	1.095
Arfrp1	0.0554891	0.283	0.23	1.4e-10	4.53e-06	1.23
Atad2b	0.0804918	0.256	0.196	1.51e-10	4.86e-06	1.306
Ppp1r18	0.0270928	0.464	0.412	1.52e-10	4.91e-06	1.126
Gusb	0.0605015	0.647	0.579	1.56e-10	5.03e-06	1.117
Pgs1	0.0698392	0.398	0.333	1.61e-10	5.2e-06	1.195
Kcnq1ot1	0.136384	0.461	0.392	1.62e-10	5.22e-06	1.176
Trim30a	0.0566162	0.348	0.289	1.62e-10	5.22e-06	1.204
Tmem256	0.00135211	0.34	0.315	1.85e-10	5.98e-06	1.079
Tubgcp5	0.000845626	0.31	0.275	1.92e-10	6.19e-06	1.127
Spty2d1	0.109017	0.504	0.455	1.93e-10	6.23e-06	1.108
Odc1	0.137207	0.686	0.632	1.95e-10	6.3e-06	1.085
Ndufs7	0.0239193	0.422	0.383	2.23e-10	7.2e-06	1.102
Wbp2	0.0969998	0.513	0.45	2.26e-10	7.28e-06	1.14
Rapgef6	0.0445713	0.353	0.297	2.29e-10	7.4e-06	1.189
Med7	0.0716423	0.315	0.257	2.39e-10	7.71e-06	1.226
Tbpl1	0.0956417	0.489	0.42	2.41e-10	7.78e-06	1.164
H2afj	0.074382	0.338	0.276	2.42e-10	7.81e-06	1.225
Rer1	0.0799322	0.575	0.51	2.67e-10	8.61e-06	1.127
Sdf2	0.0410616	0.316	0.267	2.67e-10	8.64e-06	1.184
Nme2	0.0626631	0.789	0.741	2.71e-10	8.75e-06	1.065
Zfp90	0.081516	0.323	0.259	2.83e-10	9.12e-06	1.247
Entpd1	0.0932967	0.817	0.79	2.88e-10	9.29e-06	1.034
Nsd1	0.0656719	0.482	0.414	3.02e-10	9.74e-06	1.164
Atg101	0.0789293	0.288	0.226	3.13e-10	1.01e-05	1.274
Rwdd1	0.0325472	0.337	0.297	3.15e-10	1.02e-05	1.135
Pgp	0.0432036	0.324	0.272	3.18e-10	1.03e-05	1.191
Mllt10	0.080038	0.358	0.295	3.19e-10	1.03e-05	1.214
Rnpep	0.078729	0.327	0.266	3.42e-10	1.1e-05	1.229
Ube2d3	0.0466679	0.926	0.891	3.57e-10	1.15e-05	1.039
Tab2	0.062028	0.527	0.463	3.58e-10	1.16e-05	1.138
Lgals9	0.0739472	0.486	0.422	3.82e-10	1.23e-05	1.152
Rnf130	0.074159	0.774	0.723	3.83e-10	1.24e-05	1.071
Alkbh1	0.102339	0.496	0.43	3.89e-10	1.26e-05	1.153
Arhgef1	0.0966176	0.352	0.294	4.04e-10	1.31e-05	1.197
Ncor1	0.079607	0.624	0.567	4.05e-10	1.31e-05	1.101
Ap2s1	0.0762637	0.356	0.293	4.14e-10	1.34e-05	1.215
Polr2a	0.0874544	0.427	0.362	4.23e-10	1.37e-05	1.18
G3bp2	0.0734574	0.543	0.477	4.27e-10	1.38e-05	1.138
H2-M3	0.0827239	0.299	0.238	4.3e-10	1.39e-05	1.256
Rbx1	0.0337289	0.676	0.626	4.92e-10	1.59e-05	1.08
Acsl1	0.0995886	0.285	0.228	5.38e-10	1.74e-05	1.25
Capns1	0.0273792	0.434	0.383	5.4e-10	1.74e-05	1.133
Hnrnpdl	0.0777785	0.82	0.768	5.89e-10	1.9e-05	1.068
Tmem86a	0.0403833	0.618	0.555	5.91e-10	1.91e-05	1.114
Higd1a	0.0126738	0.38	0.345	6.27e-10	2.02e-05	1.101
Nagpa	0.0864017	0.32	0.263	6.34e-10	2.05e-05	1.217
Scamp3	0.0831581	0.305	0.243	6.35e-10	2.05e-05	1.255
Tmem14c	0.0559034	0.557	0.5	6.98e-10	2.25e-05	1.114
Extl3	0.088444	0.359	0.295	7.02e-10	2.26e-05	1.217
Polr2f	0.0114024	0.251	0.225	7.21e-10	2.33e-05	1.116
Sbno2	0.105523	0.406	0.346	7.62e-10	2.46e-05	1.173
Eif3g	0.0425054	0.39	0.343	7.77e-10	2.51e-05	1.137
Prr13	0.0494816	0.264	0.216	7.91e-10	2.55e-05	1.222
Sf3b1	0.0578975	0.921	0.881	8.24e-10	2.66e-05	1.045
Cdc26	0.0225642	0.283	0.25	8.41e-10	2.72e-05	1.132
Nr3c1	0.0964581	0.595	0.533	8.42e-10	2.72e-05	1.116
Tm2d2	0.0714396	0.392	0.327	8.6e-10	2.78e-05	1.199
Gars	0.0659571	0.276	0.225	8.63e-10	2.79e-05	1.227
Myd88	0.0937498	0.307	0.252	9.19e-10	2.97e-05	1.218
Kcnk6	0.0851895	0.352	0.289	9.19e-10	2.97e-05	1.218
Emc8	0.0277778	0.267	0.231	9.86e-10	3.18e-05	1.156
Psmc4	0.0187192	0.331	0.296	1.11e-09	3.57e-05	1.118
Atp5d	0.00756603	0.577	0.546	1.18e-09	3.8e-05	1.057
Cnot6l	0.0785401	0.422	0.356	1.41e-09	4.56e-05	1.185
Pafah1b1	0.0528729	0.838	0.786	1.48e-09	4.78e-05	1.066
Hps4	0.0649615	0.479	0.413	1.52e-09	4.89e-05	1.16
Atad3a	0.0736399	0.256	0.201	1.55e-09	5e-05	1.274
Bod1l	0.0868234	0.468	0.401	1.55e-09	5.01e-05	1.167
Smc6	0.0871893	0.368	0.303	1.56e-09	5.03e-05	1.215
Ccnt1	0.085885	0.357	0.293	1.59e-09	5.14e-05	1.218
B4galt3	0.087286	0.293	0.239	1.89e-09	6.1e-05	1.226
Synrg	0.0644496	0.285	0.227	1.89e-09	6.11e-05	1.256
Mrpl33	0.0402636	0.287	0.243	1.95e-09	6.29e-05	1.181
Irf9	0.0704524	0.256	0.201	2.12e-09	6.85e-05	1.274
Cript	0.0347713	0.257	0.215	2.25e-09	7.28e-05	1.195
Caml	0.0674499	0.261	0.206	2.28e-09	7.36e-05	1.267
Fcer1g	0.0319069	0.975	0.975	2.28e-09	7.36e-05	1
Ccl12	0.142615	0.467	0.479	2.29e-09	7.4e-05	0.975
Anp32b	0.0633055	0.575	0.511	2.3e-09	7.42e-05	1.125
Fuca1	0.0552907	0.547	0.484	2.41e-09	7.78e-05	1.13
D1Ertd622e	0.0955269	0.316	0.258	2.51e-09	8.12e-05	1.225
Tpd52l2	0.0733604	0.35	0.29	2.67e-09	8.61e-05	1.207
Glyr1	0.0821268	0.465	0.399	2.72e-09	8.78e-05	1.165
mt-Co1	0.0105032	0.987	0.988	2.88e-09	9.29e-05	0.999
Ndufv1	0.0585937	0.278	0.224	2.94e-09	9.49e-05	1.241
Thoc7	0.0524534	0.285	0.237	2.98e-09	9.61e-05	1.203
Hspa14	0.0620442	0.271	0.218	2.99e-09	9.65e-05	1.243
Ppp1r14b	0.00967463	0.709	0.669	3.04e-09	9.82e-05	1.06
Resf1	0.0906455	0.519	0.454	3.22e-09	0.000103835	1.143
Rps27l	0.0100953	0.464	0.429	3.26e-09	0.000105403	1.082
Cspp1	0.0828011	0.292	0.242	3.41e-09	0.000110041	1.207
Commd3	0.0208855	0.349	0.311	3.49e-09	0.000112788	1.122
Dapk3	0.0511932	0.329	0.279	3.5e-09	0.000112858	1.179
Nudcd3	0.0892345	0.422	0.362	3.66e-09	0.000118016	1.166
Eef2k	0.0762073	0.386	0.322	3.71e-09	0.00011987	1.199
Celf2	0.0579648	0.739	0.681	3.71e-09	0.000119871	1.085
Smarca2	0.0166522	0.293	0.256	3.73e-09	0.000120534	1.145
Zfp131	0.0973714	0.332	0.278	4e-09	0.000129291	1.194
Rnf10	0.0724296	0.364	0.307	4.02e-09	0.00012975	1.186
Mtch2	0.0860684	0.328	0.27	4.22e-09	0.000136272	1.215
Notch1	0.0626951	0.315	0.26	4.46e-09	0.000143865	1.212
Rpl13a	0.0244599	0.937	0.928	4.55e-09	0.000146796	1.01
Kansl1	0.0911305	0.656	0.601	4.6e-09	0.000148565	1.092
Kdm5a	0.0910297	0.402	0.339	4.66e-09	0.000150547	1.186
Tmbim4	0.038277	0.505	0.452	4.7e-09	0.000151882	1.117
Psmd13	0.0570503	0.345	0.295	4.85e-09	0.000156479	1.169
Maf	0.0562019	0.744	0.685	4.87e-09	0.000157325	1.086
Cic	0.0944609	0.379	0.327	5.11e-09	0.000164955	1.159
Slbp	0.0978687	0.483	0.429	5.28e-09	0.000170362	1.126
Suclg2	0.0745347	0.289	0.231	5.31e-09	0.000171389	1.251
Trib1	0.0420655	0.602	0.541	5.5e-09	0.00017769	1.113
Etv6	0.0765427	0.4	0.34	5.55e-09	0.000179029	1.176
Ostf1	0.0136547	0.668	0.635	5.56e-09	0.000179583	1.052
Eif2s2	0.0661733	0.77	0.714	5.65e-09	0.000182474	1.078
Ccpg1	0.0808591	0.316	0.256	5.71e-09	0.000184327	1.234
Vav1	0.084669	0.568	0.506	5.9e-09	0.000190536	1.123
Ccdc59	0.0862855	0.401	0.344	5.92e-09	0.000191197	1.166
Sh2b3	0.0860189	0.444	0.381	5.98e-09	0.000192946	1.165
Ppp1r9a	0.0802414	0.4	0.336	6.01e-09	0.000193903	1.19
R3hdm1	0.0953653	0.337	0.281	6.05e-09	0.000195299	1.199
Ints6	0.0618637	0.44	0.382	6.56e-09	0.000211942	1.152
Sdcbp	0.0750838	0.869	0.825	6.73e-09	0.000217379	1.053
Brd2	0.0813768	0.84	0.796	6.76e-09	0.0002181	1.055
Psmb3	0.0189261	0.499	0.465	6.93e-09	0.000223883	1.073
Sirt1	0.0969944	0.335	0.278	7.15e-09	0.00023084	1.205
Syk	0.0947544	0.432	0.375	8.09e-09	0.000261112	1.152
Pdcd5	0.00847749	0.409	0.372	9.02e-09	0.000291352	1.099
Errfi1	0.0968418	0.466	0.406	9.61e-09	0.000310371	1.148
Ebp	0.0516192	0.336	0.283	1.03e-08	0.000332418	1.187
Ndufs2	0.0509315	0.377	0.324	1.03e-08	0.00033353	1.164
Eif3c	0.0899414	0.702	0.654	1.04e-08	0.000337195	1.073
Far1	0.053984	0.341	0.292	1.06e-08	0.000340687	1.168
Naglu	0.0867538	0.325	0.28	1.09e-08	0.000352454	1.161
Gps2	0.0727713	0.375	0.316	1.1e-08	0.000353538	1.187
Timm13	0.0159755	0.409	0.374	1.16e-08	0.000375734	1.094
Srek1	0.0831465	0.462	0.4	1.19e-08	0.000385323	1.155
Luc7l	0.074586	0.293	0.242	1.27e-08	0.000410821	1.211
H2-Q6	0.110244	0.42	0.363	1.44e-08	0.000465081	1.157
Becn1	0.0591589	0.268	0.214	1.55e-08	0.000499886	1.252
Ppp1r10	0.0559741	0.743	0.692	1.56e-08	0.000503565	1.074
Tmed5	0.086651	0.748	0.703	1.67e-08	0.000538631	1.064
Ppil4	0.068028	0.327	0.273	1.7e-08	0.000547576	1.198
Wdfy3	0.0790115	0.323	0.265	1.72e-08	0.000554509	1.219
Adh5	0.0403741	0.369	0.325	1.82e-08	0.000587062	1.135
Ybx3	0.0832334	0.275	0.222	1.9e-08	0.000611859	1.239
Csnk1g2	0.0653013	0.276	0.224	1.94e-08	0.000625623	1.232
Rpl22l1	0.0756295	0.851	0.821	2.01e-08	0.00065034	1.037
Slc16a6	0.0937512	0.583	0.524	2.1e-08	0.00067676	1.113
Nasp	0.0827863	0.479	0.419	2.12e-08	0.000683939	1.143
Aurkaip1	0.0578124	0.338	0.284	2.14e-08	0.000689603	1.19
Aff1	0.0765478	0.339	0.282	2.16e-08	0.000696407	1.202
Brpf1	0.0834619	0.258	0.21	2.24e-08	0.00072235	1.229
Angel2	0.084109	0.272	0.222	2.25e-08	0.000726105	1.225
5031425E22Rik	0.0796013	0.258	0.206	2.43e-08	0.000784192	1.252
Golgb1	0.0883979	0.414	0.353	2.53e-08	0.000817963	1.173
Tmcc1	0.0555935	0.279	0.232	2.55e-08	0.000824207	1.203
Ogdh	0.0772195	0.291	0.237	2.64e-08	0.000852768	1.228
Man1a	0.0827136	0.629	0.571	2.74e-08	0.000884868	1.102
Ep400	0.0570981	0.36	0.307	2.76e-08	0.000890077	1.173
Ctsa	0.0571822	0.919	0.885	2.87e-08	0.000925695	1.038
Unc50	0.0648415	0.298	0.247	2.92e-08	0.000944083	1.206
Thoc2	0.0751749	0.448	0.387	2.94e-08	0.000950286	1.158
Nfia	0.0618202	0.386	0.328	3.01e-08	0.000970554	1.177
Lrif1	0.0724242	0.308	0.253	3.02e-08	0.000974446	1.217
Snx17	0.0811831	0.622	0.565	3.11e-08	0.00100487	1.101
Pcm1	0.0895763	0.438	0.379	3.23e-08	0.00104336	1.156
Hnrnpa1	0.0757713	0.857	0.823	3.42e-08	0.00110299	1.041
Ncstn	0.0825222	0.299	0.246	3.59e-08	0.00115795	1.215
Pigt	0.0705469	0.267	0.215	3.78e-08	0.00121953	1.242
Susd6	0.0825136	0.424	0.393	3.81e-08	0.00122845	1.079
Kif1b	0.0538939	0.332	0.279	3.91e-08	0.0012609	1.19
BC005561	0.0915681	0.393	0.337	3.97e-08	0.00128033	1.166
Nudc	0.00770477	0.462	0.432	4.11e-08	0.00132577	1.069
Sik2	0.0872857	0.273	0.226	4.12e-08	0.00133084	1.208
Prpsap1	0.0711702	0.292	0.239	4.22e-08	0.0013611	1.222
Sec62	0.0854985	0.743	0.699	4.32e-08	0.0013953	1.063
Mxi1	0.0695913	0.28	0.227	4.4e-08	0.0014195	1.233
Dbnl	0.0045772	0.379	0.347	4.66e-08	0.00150506	1.092
Scaf11	0.076525	0.663	0.609	4.75e-08	0.00153482	1.089
Tmod3	0.0877064	0.447	0.39	4.86e-08	0.0015697	1.146
Csnk2b	0.00746093	0.357	0.329	4.94e-08	0.00159636	1.085
Lemd2	0.0755938	0.377	0.319	5.01e-08	0.00161652	1.182
Hnrnpu	0.0543218	0.897	0.857	5.05e-08	0.00163126	1.047
Tbl1xr1	0.0586455	0.3	0.248	5.11e-08	0.00165103	1.21
Acbd6	0.0262404	0.319	0.285	5.49e-08	0.00177318	1.119
Mon2	0.0588867	0.384	0.327	5.55e-08	0.00179248	1.174
Cnot3	0.0765022	0.262	0.21	5.57e-08	0.00179962	1.248
Sertad1	0.0938007	0.523	0.467	5.7e-08	0.00184023	1.12
Rab3il1	0.0291552	0.634	0.582	5.87e-08	0.00189506	1.089
Lncpint	0.0854055	0.405	0.348	6.2e-08	0.00200234	1.164
Tmed4	0.0693486	0.26	0.208	6.34e-08	0.0020455	1.25
Nhlrc3	0.0829122	0.337	0.295	6.62e-08	0.00213657	1.142
Rbbp8	0.0889739	0.328	0.277	6.65e-08	0.00214652	1.184
Atraid	0.0492786	0.634	0.585	6.82e-08	0.00220324	1.084
Rpl12	0.0200004	0.923	0.917	6.86e-08	0.00221561	1.007
Eid1	0.0679398	0.306	0.253	7.04e-08	0.00227282	1.209
Snx20	0.0848728	0.455	0.399	7.57e-08	0.00244336	1.14
Samd8	0.0853285	0.276	0.229	7.63e-08	0.00246469	1.205
Fam76b	0.0819406	0.344	0.289	7.65e-08	0.00246829	1.19
Elmsan1	0.0765604	0.277	0.224	7.88e-08	0.00254394	1.237
Lrrc8d	0.0750586	0.295	0.241	8.14e-08	0.00262749	1.224
Zswim8	0.0823489	0.313	0.275	8.44e-08	0.00272612	1.138
Pdhb	0.0794272	0.4	0.351	9.16e-08	0.00295576	1.14
Atxn2l	0.0808831	0.518	0.462	9.3e-08	0.00300379	1.121
Zfp644	0.0848686	0.554	0.496	9.54e-08	0.00308038	1.117
Eef1a1	0.00389889	0.995	0.993	9.93e-08	0.0032049	1.002
Hexim1	0.0811268	0.313	0.259	1.03e-07	0.00334063	1.208
Atg3	0.0647034	0.37	0.316	1.05e-07	0.0033799	1.171
Hnrnpa0	0.0569699	0.872	0.831	1.05e-07	0.0033836	1.049
Hmg20b	0.0495608	0.325	0.276	1.05e-07	0.00339929	1.178
Brd7	0.00923727	0.312	0.282	1.08e-07	0.00350227	1.106
Mogs	0.0739392	0.257	0.219	1.09e-07	0.003517	1.174
Usf1	0.0313033	0.261	0.219	1.14e-07	0.0036754	1.192
Smc1a	0.0823153	0.465	0.411	1.17e-07	0.00377491	1.131
Glg1	0.0465642	0.305	0.256	1.29e-07	0.0041589	1.191
Cyhr1	0.0562468	0.296	0.247	1.31e-07	0.00423702	1.198
Atp5c1	0.0197198	0.546	0.51	1.34e-07	0.00432069	1.071
Cebpz	0.0702181	0.663	0.606	1.34e-07	0.00432478	1.094
Acaa1a	0.0221529	0.401	0.362	1.37e-07	0.00442663	1.108
Lamp2	0.0630701	0.911	0.881	1.44e-07	0.00465978	1.034
Mbnl2	0.0906063	0.551	0.499	1.45e-07	0.00467144	1.104
Cyc1	0.0631686	0.433	0.381	1.48e-07	0.0047799	1.136
Cltb	0.01679	0.296	0.267	1.53e-07	0.00492607	1.109
Flcn	0.0805508	0.292	0.241	1.56e-07	0.0050424	1.212
Swt1	0.0713886	0.291	0.24	1.66e-07	0.00537323	1.212
Snap23	0.062532	0.393	0.338	1.67e-07	0.00538913	1.163
Suclg1	0.0225118	0.274	0.242	1.79e-07	0.00576357	1.132
Polr2g	0.0271998	0.357	0.317	1.88e-07	0.00606607	1.126
Baz1b	0.0649636	0.383	0.329	1.99e-07	0.00642878	1.164
Rictor	0.0795325	0.271	0.219	1.99e-07	0.00644025	1.237
Hnrnpr	0.0360113	0.33	0.29	2.07e-07	0.00669063	1.138
Nsrp1	0.088111	0.332	0.279	2.16e-07	0.00696123	1.19
Eif3i	0.0338262	0.457	0.415	2.22e-07	0.00716186	1.101
Ubn1	0.080183	0.625	0.57	2.3e-07	0.00741118	1.096
Tmem248	0.0727342	0.344	0.289	2.35e-07	0.00758218	1.19
Cwf19l2	0.0606773	0.3	0.247	2.4e-07	0.00774063	1.215
Raf1	0.0737136	0.262	0.214	2.43e-07	0.00784617	1.224
Tut4	0.0418424	0.44	0.387	2.46e-07	0.00792676	1.137
Stau1	0.0754909	0.341	0.288	2.8e-07	0.00902943	1.184
Ubxn1	0.0450824	0.551	0.507	2.9e-07	0.00937211	1.087
Kmt2a	0.0595096	0.401	0.347	2.91e-07	0.00940046	1.156
Rgmb	0.0760322	0.274	0.224	2.92e-07	0.0094202	1.223
Rhoh	0.0815604	0.677	0.623	3.17e-07	0.0102195	1.087
Max	0.0729632	0.283	0.234	3.33e-07	0.0107615	1.209
Ikbkb	0.0694022	0.333	0.28	3.35e-07	0.0108127	1.189
Uqcrc1	0.0261738	0.36	0.324	3.42e-07	0.0110325	1.111
Rpl23a	0.0778854	0.812	0.779	3.45e-07	0.0111258	1.042
Sub1	0.06897	0.756	0.708	3.52e-07	0.0113618	1.068
Ccar1	0.083997	0.475	0.427	3.62e-07	0.0116761	1.112
Rps2	0.00343813	0.975	0.968	3.62e-07	0.0116895	1.007
Cnot8	0.0227798	0.29	0.254	3.8e-07	0.0122747	1.142
Sdhd	0.0312075	0.293	0.258	3.85e-07	0.0124225	1.136
Selenos	0.0720925	0.726	0.679	3.93e-07	0.0126988	1.069
Smad1	0.0798522	0.322	0.273	3.95e-07	0.0127544	1.179
BC005537	0.0645621	0.728	0.675	3.98e-07	0.0128372	1.079
Eif4g3	0.0727278	0.42	0.363	4.07e-07	0.0131446	1.157
Per1	0.00633354	0.597	0.559	4.18e-07	0.0134973	1.068
Ccdc85b	0.0189686	0.251	0.223	4.26e-07	0.0137588	1.126
Phf5a	0.00900275	0.261	0.241	4.31e-07	0.0139006	1.083
Tet2	0.0875453	0.38	0.328	4.34e-07	0.0139969	1.159
Ssr3	0.0476556	0.55	0.493	4.6e-07	0.0148429	1.116
Ube2r2	0.0492562	0.323	0.278	4.61e-07	0.0148715	1.162
Faf2	0.022025	0.282	0.249	4.93e-07	0.0159095	1.133
Cmas	0.0749074	0.297	0.248	5.09e-07	0.0164193	1.198
Bbc3	0.059817	0.351	0.299	5.16e-07	0.0166691	1.174
Mark2	0.0749709	0.387	0.336	5.2e-07	0.0167844	1.152
Taz	0.013263	0.268	0.237	5.31e-07	0.0171359	1.131
Cox7c	0.0198177	0.764	0.735	5.63e-07	0.01817	1.039
Eif3m	0.0592647	0.51	0.464	5.78e-07	0.0186476	1.099
Rnf187	0.0423425	0.38	0.334	5.91e-07	0.0190647	1.138
Micos13	0.00401238	0.38	0.354	6.2e-07	0.020015	1.073
Egln2	0.0676189	0.325	0.277	6.26e-07	0.0202156	1.173
Bsdc1	0.0510752	0.255	0.211	6.42e-07	0.0207205	1.209
9530068E07Rik	0.0192687	0.334	0.305	6.47e-07	0.0208922	1.095
Trpm7	0.0849637	0.392	0.355	6.47e-07	0.0208935	1.104
Rgl1	0.0804167	0.286	0.24	6.53e-07	0.0210873	1.192
Rsf1	0.0175576	0.39	0.35	6.62e-07	0.0213573	1.114
Gramd1a	0.0845509	0.462	0.41	7.09e-07	0.0228796	1.127
P2ry6	0.0758346	0.554	0.497	7.16e-07	0.0231301	1.115
Tsn	0.0432259	0.495	0.446	7.52e-07	0.0242657	1.11
Ranbp2	0.0796223	0.75	0.706	7.97e-07	0.0257256	1.062
Alkbh5	0.0911872	0.374	0.331	8.01e-07	0.0258446	1.13
Cox14	0.0173003	0.26	0.23	8.13e-07	0.0262374	1.13
Ptma	0.0654003	0.978	0.976	8.21e-07	0.0264983	1.002
Baz2b	0.06638	0.386	0.335	8.31e-07	0.0268181	1.152
Psma4	0.0168828	0.508	0.473	8.37e-07	0.0270189	1.074
Wbp11	0.0774675	0.408	0.354	8.52e-07	0.0275051	1.153
Chmp4b	0.0524245	0.662	0.611	8.82e-07	0.0284668	1.083
Oser1	0.0782558	0.394	0.343	9.05e-07	0.0292328	1.149
Mettl23	0.0259705	0.27	0.234	9.3e-07	0.0300262	1.154
Sars	0.0411457	0.432	0.384	9.82e-07	0.0317156	1.125
Tmed2	0.0706258	0.756	0.712	1.01e-06	0.0325409	1.062
Rdx	0.0781136	0.534	0.483	1.03e-06	0.0333593	1.106
C1d	0.0567389	0.272	0.229	1.06e-06	0.0341375	1.188
Gatad2b	0.0667259	0.404	0.35	1.07e-06	0.0346166	1.154
Ensa	0.000870673	0.313	0.287	1.08e-06	0.034707	1.091
Tmem234	0.0324903	0.528	0.49	1.17e-06	0.0379329	1.078
Mepce	0.0562178	0.263	0.216	1.21e-06	0.0390814	1.218
Mnt	0.0723689	0.282	0.246	1.23e-06	0.0395909	1.146
Creb5	0.108699	0.404	0.363	1.26e-06	0.040531	1.113
Elf2	0.0798028	0.448	0.406	1.27e-06	0.0409478	1.103
Abhd17a	0.0316713	0.297	0.258	1.38e-06	0.0446658	1.151
Supt5	0.0679474	0.318	0.271	1.41e-06	0.0454963	1.173
Zfp106	0.0436812	0.434	0.384	1.41e-06	0.045571	1.13
Prpf6	0.0605595	0.282	0.237	1.42e-06	0.0458582	1.19
Prkcd	0.0533369	0.658	0.605	1.43e-06	0.0462607	1.088
Stk4	0.0781739	0.306	0.259	1.44e-06	0.0463778	1.181
Arpp19	0.0238907	0.459	0.422	1.52e-06	0.048994	1.088
Trir	0.00466565	0.52	0.49	1.62e-06	0.0522679	1.061
Tasor	0.0529992	0.34	0.291	1.63e-06	0.0525653	1.168
Tsg101	0.0530321	0.324	0.277	1.64e-06	0.0528892	1.17
Srpk2	0.0471525	0.415	0.367	1.64e-06	0.052969	1.131
Necap2	0.0025668	0.419	0.4	1.69e-06	0.0544801	1.047
Plcg2	0.0776291	0.373	0.326	1.72e-06	0.0554578	1.144
Sfr1	0.0472595	0.66	0.61	1.75e-06	0.0565691	1.082
Trim8	0.078942	0.495	0.446	1.75e-06	0.0566056	1.11
Cdk11b	0.0759093	0.578	0.525	1.76e-06	0.0567698	1.101
Prrc2c	0.0552381	0.765	0.717	1.76e-06	0.0567848	1.067
Dnajc2	0.0359167	0.35	0.314	1.77e-06	0.0573017	1.115
Fip1l1	0.0697062	0.363	0.311	1.86e-06	0.0600366	1.167
Arnt	0.057754	0.258	0.211	1.92e-06	0.0620946	1.223
Snrpb	0.0564511	0.688	0.641	2.06e-06	0.0666401	1.073
Hnrnpab	0.0282107	0.797	0.754	2.09e-06	0.0673741	1.057
Igbp1	0.0126141	0.288	0.265	2.1e-06	0.0679427	1.087
Rbm6	0.0712466	0.33	0.283	2.16e-06	0.0696287	1.166
Snrpg	0.0131321	0.507	0.478	2.17e-06	0.0701098	1.061
Fbxw2	0.0614612	0.362	0.31	2.18e-06	0.0703645	1.168
Tbk1	0.0747356	0.299	0.254	2.49e-06	0.0802362	1.177
Senp2	0.0724901	0.639	0.589	2.53e-06	0.0817185	1.085
Sp3	0.0698001	0.353	0.308	2.7e-06	0.087149	1.146
Xrn1	0.0724648	0.283	0.235	2.76e-06	0.0889597	1.204
Emc7	0.0639705	0.56	0.516	2.77e-06	0.0895114	1.085
Nr4a1	0.0724702	0.401	0.416	2.86e-06	0.0924882	0.964
Setd2	0.0807294	0.506	0.454	2.94e-06	0.0950016	1.115
Cd302	0.00285079	0.399	0.371	3.24e-06	0.104475	1.075
Mgat2	0.0687024	0.408	0.358	3.49e-06	0.112568	1.14
Hsd17b11	0.0577489	0.421	0.369	3.51e-06	0.113437	1.141
Slc8a1	0.0242805	0.356	0.316	3.56e-06	0.114882	1.127
Hnrnpl	0.0746196	0.529	0.48	3.7e-06	0.11955	1.102
Keap1	0.0581559	0.288	0.245	3.73e-06	0.120272	1.176
Ptpro	0.0388847	0.409	0.362	3.73e-06	0.120278	1.13
Nabp1	0.0828134	0.333	0.293	3.81e-06	0.122982	1.137
Rcc2	0.0636598	0.307	0.259	3.92e-06	0.126693	1.185
Arpc1b	0.0399176	0.895	0.867	3.93e-06	0.126743	1.032
Sra1	0.048623	0.294	0.25	4.1e-06	0.132446	1.176
Kmt2b	0.0659852	0.291	0.245	4.12e-06	0.132907	1.188
Ccnl2	0.0677393	0.43	0.377	4.14e-06	0.133735	1.141
Prelid1	0.0328466	0.362	0.325	4.18e-06	0.135058	1.114
Twistnb	0.0753955	0.392	0.344	4.27e-06	0.137862	1.14
Mrpl20	0.0018912	0.309	0.292	4.34e-06	0.139994	1.058
Tank	0.0680058	0.277	0.235	4.48e-06	0.144658	1.179
Smap1	0.0310965	0.447	0.41	4.69e-06	0.151559	1.09
Gtf2h5	0.0352431	0.314	0.28	4.73e-06	0.152803	1.121
Mff	0.0197383	0.259	0.233	4.76e-06	0.153777	1.112
Prkcsh	0.0564945	0.322	0.277	4.85e-06	0.156555	1.162
Abl2	0.0792132	0.438	0.386	4.89e-06	0.157859	1.135
Pigk	0.0127027	0.251	0.224	5.11e-06	0.164886	1.121
Hsbp1	0.0764691	0.493	0.451	5.47e-06	0.176571	1.093
Ypel5	0.0822629	0.427	0.381	5.52e-06	0.178278	1.121
Rere	0.0478801	0.283	0.238	5.54e-06	0.178943	1.189
Abhd16a	0.0398231	0.284	0.241	5.77e-06	0.186306	1.178
Csk	0.0587756	0.451	0.401	5.79e-06	0.186991	1.125
Heca	0.0588878	0.285	0.239	5.81e-06	0.187473	1.192
Fkbp8	0.0554856	0.408	0.363	5.81e-06	0.187556	1.124
Grk2	0.0453308	0.481	0.431	5.92e-06	0.19105	1.116
Mia3	0.0734242	0.468	0.416	6.07e-06	0.195896	1.125
Rsbn1l	0.0605554	0.478	0.426	6.09e-06	0.196512	1.122
Map1lc3a	0.0758173	0.512	0.473	6.17e-06	0.199319	1.082
Msl1	0.0633893	0.304	0.256	6.34e-06	0.204618	1.188
Havcr2	0.0103531	0.724	0.683	6.58e-06	0.212326	1.06
Sec11a	0.0582304	0.491	0.445	6.73e-06	0.217347	1.103
Slk	0.0718405	0.315	0.267	6.99e-06	0.225597	1.18
Kdm2a	0.0478063	0.497	0.446	7.38e-06	0.238245	1.114
Eloa	0.0760915	0.449	0.402	7.39e-06	0.238544	1.117
Smc3	0.0611982	0.346	0.309	7.45e-06	0.24051	1.12
Epn1	0.065283	0.485	0.441	8.17e-06	0.263635	1.1
Usp2	0.0663771	0.605	0.553	8.34e-06	0.269318	1.094
Rif1	0.0666403	0.287	0.241	8.52e-06	0.275069	1.191
Galnt11	0.0421764	0.274	0.233	8.65e-06	0.279199	1.176
Rogdi	0.0524218	0.301	0.255	1e-05	0.323144	1.18
Ddx42	0.0301573	0.359	0.33	1.01e-05	0.327155	1.088
Ddx46	0.0724419	0.329	0.287	1.02e-05	0.330513	1.146
Ddx39b	0.0579755	0.602	0.557	1.03e-05	0.332724	1.081
Spire1	0.0756993	0.418	0.375	1.05e-05	0.33739	1.115
Ist1	0.0666141	0.338	0.307	1.07e-05	0.345777	1.101
Cep350	0.0221112	0.306	0.273	1.13e-05	0.364468	1.121
Ktn1	0.0766407	0.565	0.516	1.16e-05	0.374709	1.095
Lpcat3	0.061577	0.476	0.425	1.19e-05	0.383609	1.12
Prmt1	0.0188884	0.387	0.36	1.2e-05	0.386082	1.075
Ptpmt1	0.032224	0.298	0.264	1.31e-05	0.422709	1.129
Ddx54	0.0587663	0.39	0.341	1.37e-05	0.440911	1.144
Nr1h2	0.0614549	0.329	0.282	1.4e-05	0.450437	1.167
Rrp7a	0.0204703	0.251	0.23	1.41e-05	0.456668	1.091
Egln1	0.0545788	0.251	0.209	1.46e-05	0.470294	1.201
Gps1	0.036496	0.315	0.279	1.48e-05	0.477035	1.129
1700017B05Rik	0.066358	0.514	0.468	1.48e-05	0.478709	1.098
Pura	0.0554479	0.626	0.576	1.5e-05	0.484613	1.087
Tax1bp1	0.0492453	0.699	0.655	1.65e-05	0.531513	1.067
Rae1	0.0548671	0.293	0.254	1.66e-05	0.537357	1.154
Dph3	0.0193175	0.281	0.254	1.74e-05	0.56167	1.106
Atg5	0.0454539	0.349	0.304	1.81e-05	0.585268	1.148
Sugt1	0.0243479	0.421	0.388	1.83e-05	0.590625	1.085
Pttg1	0.0413104	0.31	0.269	1.85e-05	0.596094	1.152
Spns1	0.0651016	0.302	0.258	1.87e-05	0.605241	1.171
Tspan31	0.0113198	0.357	0.333	1.88e-05	0.606879	1.072
Hps3	0.0154121	0.296	0.266	2.05e-05	0.662477	1.113
Ddx27	0.0626104	0.264	0.227	2.06e-05	0.664781	1.163
Numa1	0.0428361	0.344	0.301	2.08e-05	0.672106	1.143
Eed	0.06146	0.267	0.226	2.21e-05	0.714145	1.181
Smim14	0.00349447	0.31	0.291	2.22e-05	0.718183	1.065
Gnaq	0.0646133	0.49	0.445	2.23e-05	0.721386	1.101
Sdf4	0.0145288	0.56	0.53	2.31e-05	0.745347	1.057
Drap1	0.0349813	0.48	0.445	2.33e-05	0.753759	1.079
Rreb1	0.0585606	0.397	0.348	2.35e-05	0.758779	1.141
Safb	0.0708924	0.387	0.346	2.4e-05	0.776062	1.118
Zfp800	0.0585585	0.274	0.238	2.45e-05	0.791457	1.151
Ubap2l	0.0633608	0.601	0.554	2.47e-05	0.798514	1.085
Hdgf	0.0336701	0.368	0.331	2.56e-05	0.826313	1.112
Os9	0.0624629	0.51	0.461	2.65e-05	0.856064	1.106
Mbtd1	0.0649803	0.261	0.222	2.7e-05	0.873157	1.176
Zfp280d	0.0648299	0.251	0.211	2.75e-05	0.887442	1.19
Mrpl12	0.0088649	0.321	0.3	2.84e-05	0.918349	1.07
Phax	0.03431	0.301	0.269	2.85e-05	0.919245	1.119
Tnfrsf21	0.0532989	0.421	0.374	2.86e-05	0.923181	1.126
Stk24	0.0664463	0.306	0.265	2.9e-05	0.935436	1.155
Hnrnpul2	0.0604263	0.344	0.297	3e-05	0.969327	1.158
P2rx4	0.0687302	0.347	0.301	3.06e-05	0.988986	1.153
Clptm1l	0.00650555	0.334	0.314	3.24e-05	1	1.064
Mgat4b	0.06618	0.294	0.258	3.28e-05	1	1.14
Nrd1	0.0710918	0.409	0.37	3.55e-05	1	1.105
Tsen34	0.0333846	0.289	0.253	3.6e-05	1	1.142
Ociad1	0.0198348	0.444	0.417	3.85e-05	1	1.065
Eno1	0.0500991	0.49	0.447	3.96e-05	1	1.096
Dgkz	0.0442264	0.482	0.436	3.96e-05	1	1.106
Trappc3	0.0431756	0.281	0.243	4.07e-05	1	1.156
Gls	0.00402597	0.763	0.725	4.2e-05	1	1.052
Tpp2	0.0624333	0.65	0.603	4.27e-05	1	1.078
Mob3c	0.066785	0.355	0.31	4.34e-05	1	1.145
Arl13b	0.070266	0.256	0.215	4.36e-05	1	1.191
Immt	0.061179	0.452	0.405	4.57e-05	1	1.116
Pgrmc1	0.0137329	0.328	0.305	4.62e-05	1	1.075
Ctcf	0.0693294	0.402	0.366	4.72e-05	1	1.098
Zranb1	0.0569365	0.479	0.433	4.8e-05	1	1.106
Man2a2	0.0585121	0.251	0.21	4.92e-05	1	1.195
Nol7	0.0285756	0.473	0.443	4.97e-05	1	1.068
Fes	0.0331467	0.361	0.319	5e-05	1	1.132
Frg1	0.0372467	0.339	0.299	5.04e-05	1	1.134
Mafg	0.0331909	0.724	0.68	5.09e-05	1	1.065
Bub3	0.021983	0.344	0.312	5.43e-05	1	1.103
Pcbp2	0.0578822	0.699	0.657	5.45e-05	1	1.064
Cabin1	0.0621253	0.31	0.266	5.49e-05	1	1.165
Dnajb6	0.0251547	0.645	0.603	5.64e-05	1	1.07
Mphosph8	0.0705563	0.256	0.218	5.72e-05	1	1.174
Tmcc3	0.074364	0.679	0.664	6.32e-05	1	1.023
Mtfr1l	0.014261	0.285	0.26	6.5e-05	1	1.096
Zfand6	0.0286121	0.437	0.4	6.56e-05	1	1.093
Atp13a3	0.0248699	0.458	0.42	6.7e-05	1	1.09
Abcf1	0.0602042	0.457	0.413	6.74e-05	1	1.107
Anxa7	0.0221353	0.262	0.234	6.77e-05	1	1.12
Dhrs7	0.0413133	0.28	0.24	6.8e-05	1	1.167
Arpc1a	0.0354925	0.381	0.343	6.89e-05	1	1.111
Taf7	0.0571551	0.722	0.679	6.9e-05	1	1.063
Utp18	0.0390717	0.273	0.237	7.05e-05	1	1.152
Tmem50a	0.0219572	0.745	0.716	7.07e-05	1	1.041
Ccdc174	0.065464	0.316	0.276	7.72e-05	1	1.145
Zbtb11	0.0680679	0.405	0.366	8.08e-05	1	1.107
Apex1	0.0318588	0.255	0.224	8.36e-05	1	1.138
Vcpip1	0.0511197	0.254	0.215	8.65e-05	1	1.181
Tor1b	0.0355531	0.271	0.237	8.83e-05	1	1.143
Bud31	0.058712	0.366	0.321	8.89e-05	1	1.14
Snw1	0.0622915	0.489	0.444	8.91e-05	1	1.101
Lgals8	0.0362125	0.323	0.286	8.97e-05	1	1.129
Cope	0.0324726	0.46	0.426	9.41e-05	1	1.08
Ldb1	0.0455936	0.369	0.328	9.68e-05	1	1.125
Ppp2r5a	0.0602132	0.313	0.273	9.73e-05	1	1.147
Nt5c2	0.0345277	0.252	0.222	9.89e-05	1	1.135
Pitpna	0.00618999	0.536	0.506	0.000101391	1	1.059
Sertad2	0.0689467	0.357	0.316	0.000102236	1	1.13
Tmem167	0.0293147	0.338	0.31	0.000108561	1	1.09
Mbd6	0.050103	0.252	0.214	0.000109736	1	1.178
Mindy2	0.066208	0.437	0.397	0.000111425	1	1.101
Yipf1	0.0206021	0.263	0.236	0.000112108	1	1.114
Jtb	0.0267747	0.375	0.341	0.000114636	1	1.1
Ube2m	0.034791	0.403	0.365	0.000116097	1	1.104
Ptov1	0.0264665	0.351	0.318	0.000116514	1	1.104
Psma7	0.00403558	0.574	0.547	0.000124414	1	1.049
Cd2ap	0.0188511	0.538	0.5	0.000126078	1	1.076
Brd1	0.0575833	0.595	0.55	0.000128	1	1.082
Epc1	0.0669918	0.391	0.354	0.000128477	1	1.105
Nbeal1	0.0312662	0.269	0.238	0.000128699	1	1.13
Tle3	0.00817816	0.273	0.248	0.000132368	1	1.101
Bcl6	0.067288	0.254	0.22	0.000133653	1	1.155
Aco2	0.0267553	0.279	0.252	0.000137267	1	1.107
Crebbp	0.03844	0.473	0.433	0.000140269	1	1.092
Bptf	0.0296315	0.604	0.562	0.00014033	1	1.075
Txn2	0.0164089	0.256	0.232	0.000146942	1	1.103
Fgfr1op2	0.0236926	0.354	0.323	0.000149249	1	1.096
Hltf	0.00311738	0.258	0.236	0.000149433	1	1.093
Znrf2	0.0403796	0.397	0.355	0.000149722	1	1.118
Srrt	0.0590852	0.302	0.263	0.000150455	1	1.148
Gsdmd	0.0366852	0.345	0.307	0.000150655	1	1.124
Eif3d	0.0301425	0.41	0.376	0.000153665	1	1.09
Mkrn1	0.0378903	0.333	0.298	0.00015431	1	1.117
Otud5	0.0427999	0.256	0.221	0.00015852	1	1.158
Slc25a33	0.0610182	0.302	0.265	0.000166721	1	1.14
Dnajc5	0.0575942	0.444	0.404	0.00016906	1	1.099
Setd3	0.00399198	0.295	0.272	0.000172109	1	1.085
Mecp2	0.0609212	0.265	0.23	0.000181607	1	1.152
Ppp4r1	0.0578525	0.273	0.236	0.000184477	1	1.157
Tars	0.0408802	0.261	0.234	0.000185186	1	1.115
Snx18	0.0590091	0.629	0.586	0.000194969	1	1.073
Mob3a	0.0208401	0.269	0.251	0.000195515	1	1.072
Trim28	0.0609109	0.356	0.318	0.00019802	1	1.119
Csnk1a1	0.0316815	0.753	0.722	0.000198452	1	1.043
Gpbp1l1	0.0415059	0.256	0.221	0.000199401	1	1.158
4931406P16Rik	0.0458665	0.305	0.273	0.000205711	1	1.117
Tbc1d23	0.0514916	0.271	0.236	0.000211599	1	1.148
Rbm42	0.050776	0.426	0.382	0.000220532	1	1.115
Cnbp	0.0267553	0.83	0.796	0.000223563	1	1.043
Cpne3	0.031266	0.276	0.245	0.000228525	1	1.127
Chd6	0.0518714	0.354	0.315	0.000234278	1	1.124
Pnisr	0.0492908	0.461	0.418	0.000236836	1	1.103
Sbds	0.0233726	0.413	0.383	0.000243571	1	1.078
Atp5a1	0.046512	0.743	0.703	0.000256222	1	1.057
Midn	0.0643603	0.467	0.425	0.000269395	1	1.099
4632427E13Rik	0.0388466	0.483	0.442	0.00027227	1	1.093
Ago2	0.0234227	0.265	0.236	0.000282386	1	1.123
Atf1	0.0447098	0.386	0.349	0.000286173	1	1.106
Dazap2	0.035964	0.539	0.508	0.000286906	1	1.061
Fkbp15	0.0315643	0.295	0.261	0.00028888	1	1.13
2510039O18Rik	0.00835595	0.289	0.273	0.000291106	1	1.059
Glud1	0.0476096	0.465	0.424	0.000293489	1	1.097
Eprs	0.0516401	0.592	0.549	0.000298481	1	1.078
Lactb	0.0430677	0.399	0.36	0.000298917	1	1.108
Phf20	0.0588344	0.332	0.293	0.000304851	1	1.133
Emg1	0.00852338	0.385	0.369	0.000306046	1	1.043
Cuedc2	0.00454693	0.368	0.351	0.000306451	1	1.048
Cbx3	0.00793226	0.343	0.318	0.00031105	1	1.079
Dpm1	0.0469211	0.465	0.423	0.00032597	1	1.099
Cd84	0.00787681	0.672	0.637	0.000325974	1	1.055
Rab6a	0.0570423	0.251	0.216	0.000337178	1	1.162
Taf1d	0.0306771	0.69	0.65	0.000346535	1	1.062
Srpk1	0.063396	0.289	0.254	0.000358781	1	1.138
Lsm14a	0.0480253	0.339	0.302	0.00035911	1	1.123
Usp19	0.0339715	0.267	0.234	0.000361389	1	1.141
Rab2a	0.0364584	0.674	0.633	0.000372288	1	1.065
Lacc1	0.0346236	0.431	0.398	0.000372976	1	1.083
Myo1c	0.0444363	0.277	0.242	0.000380506	1	1.145
Cct6a	0.00581261	0.522	0.491	0.000385156	1	1.063
mt-Nd1	0.0731794	0.938	0.937	0.000400928	1	1.001
Prdm2	0.0325927	0.336	0.303	0.000400928	1	1.109
Selenot	0.0351393	0.406	0.372	0.000405068	1	1.091
Map4k4	0.0581318	0.631	0.59	0.000407707	1	1.069
Arpc5l	0.0124801	0.422	0.396	0.000432376	1	1.066
Fam76a	0.0607012	0.355	0.322	0.000458618	1	1.102
Akt1	0.0478332	0.438	0.396	0.000481606	1	1.106
Atp5b	0.0366442	0.787	0.752	0.000486641	1	1.047
Map3k2	0.0667243	0.432	0.396	0.000487594	1	1.091
Cct7	0.0110669	0.442	0.417	0.000496167	1	1.06
Rpl31	0.0456343	0.761	0.726	0.000502507	1	1.048
Cwc15	0.0240526	0.432	0.403	0.000514357	1	1.072
Usp48	0.0403416	0.26	0.226	0.000518043	1	1.15
Kmt2c	0.0489974	0.425	0.385	0.000524805	1	1.104
Ccrl2	0.0523225	0.501	0.458	0.000528537	1	1.094
Washc4	0.0582554	0.296	0.267	0.000540814	1	1.109
Gmps	0.0472998	0.31	0.276	0.000564646	1	1.123
H2afv	0.0514299	0.252	0.215	0.000567633	1	1.172
Adprh	0.0546393	0.513	0.476	0.000581696	1	1.078
Usp8	0.0551612	0.427	0.387	0.000584607	1	1.103
Vrk1	0.0171848	0.255	0.229	0.000585068	1	1.114
Peli1	0.0340496	0.711	0.673	0.000611827	1	1.056
Zfp330	0.0419602	0.365	0.327	0.000616681	1	1.116
Xiap	0.0210957	0.358	0.327	0.000616734	1	1.095
Sun2	0.0530086	0.634	0.593	0.000626394	1	1.069
Tpst2	0.0452953	0.724	0.687	0.00066438	1	1.054
Ahsa1	0.0411304	0.276	0.242	0.000680695	1	1.14
Larp1	0.0603509	0.489	0.456	0.000686717	1	1.072
Ssr4	0.01725	0.782	0.771	0.000688195	1	1.014
Zc3h13	0.0636836	0.368	0.332	0.000705612	1	1.108
Mlf2	0.0286952	0.376	0.345	0.000714295	1	1.09
Tor1a	0.0359031	0.316	0.283	0.000716222	1	1.117
Itgb2	0.0595676	0.657	0.623	0.000725614	1	1.055
Nup153	0.0573209	0.364	0.331	0.000728149	1	1.1
Cct2	0.0161118	0.62	0.587	0.000749453	1	1.056
Zfp207	0.0578202	0.369	0.33	0.000752378	1	1.118
R3hdm2	0.0116844	0.396	0.371	0.000778592	1	1.067
Nemf	0.0602146	0.369	0.334	0.000791608	1	1.105
Ets2	0.071807	0.451	0.417	0.000797389	1	1.082
Smchd1	0.00190308	0.365	0.343	0.000807777	1	1.064
Zbtb20	0.0128875	0.363	0.338	0.000808403	1	1.074
Scn1b	0.0488589	0.342	0.309	0.000811295	1	1.107
Scfd1	0.0175989	0.3	0.278	0.000820259	1	1.079
Xpr1	0.0583935	0.282	0.247	0.000831299	1	1.142
Wdr45b	0.0593557	0.462	0.424	0.000844268	1	1.09
Slmap	0.058163	0.452	0.412	0.00085682	1	1.097
Rexo1	0.056771	0.368	0.33	0.000869155	1	1.115
Psmd4	0.0281476	0.471	0.439	0.000872687	1	1.073
Pdap1	0.0198421	0.3	0.276	0.000894412	1	1.087
Pnpla8	0.0378939	0.292	0.258	0.00091804	1	1.132
Trappc10	0.0380263	0.395	0.357	0.000923073	1	1.106
Cnot4	0.0127215	0.427	0.406	0.00101001	1	1.052
Dnajc19	0.0152986	0.285	0.266	0.00102899	1	1.071
Zc3h18	0.0536245	0.316	0.281	0.00104934	1	1.125
Rbbp4	0.0119182	0.437	0.411	0.00105069	1	1.063
Egr2	0.0261757	0.251	0.222	0.00105557	1	1.131
Rnps1	0.0137	0.404	0.381	0.00106748	1	1.06
Mbp	0.0246392	0.336	0.304	0.00107125	1	1.105
Ctsf	0.00189126	0.525	0.504	0.00108979	1	1.042
Ripk1	0.0431365	0.313	0.277	0.00113165	1	1.13
Cyth2	0.0368958	0.39	0.356	0.00113789	1	1.096
Cdc37l1	0.0383436	0.261	0.23	0.00115918	1	1.135
Gpatch8	0.0411784	0.333	0.298	0.0012905	1	1.117
Fmr1	0.0540513	0.345	0.307	0.00129765	1	1.124
Dnajc3	0.0118527	0.531	0.502	0.00130643	1	1.058
Arhgap39	0.0488851	0.3	0.264	0.00130885	1	1.136
Senp6	0.0544485	0.632	0.6	0.00133576	1	1.053
Rsbn1	0.0446361	0.305	0.268	0.00134112	1	1.138
Rab43	0.0267974	0.307	0.276	0.00135074	1	1.112
Txlna	0.0298513	0.294	0.265	0.00135386	1	1.109
Srm	0.0461391	0.341	0.315	0.00146056	1	1.083
Sf1	0.0534597	0.603	0.57	0.00149301	1	1.058
Fibp	0.0490035	0.257	0.226	0.00151402	1	1.137
Surf2	0.00315426	0.253	0.243	0.00152474	1	1.041
P2rx7	0.0496651	0.348	0.315	0.00154894	1	1.105
Gripap1	0.028985	0.339	0.309	0.00155725	1	1.097
Topors	0.0629424	0.295	0.262	0.00158539	1	1.126
Polr2c	0.00266678	0.279	0.269	0.00161387	1	1.037
Zfp638	0.0445016	0.485	0.445	0.00162056	1	1.09
Ppp4r3b	0.0399656	0.324	0.29	0.00163876	1	1.117
Rap2c	0.00381068	0.257	0.24	0.0017722	1	1.071
Arfgap2	0.0428348	0.388	0.353	0.00179449	1	1.099
Itch	0.0434047	0.319	0.285	0.00185416	1	1.119
mt-Co3	0.0470404	0.982	0.983	0.00188804	1	0.999
Lpin2	0.0293004	0.491	0.455	0.00202191	1	1.079
Eif4a3	0.041156	0.484	0.45	0.00202343	1	1.076
Gm26917	0.0663293	0.291	0.266	0.00203339	1	1.094
Eif4g1	0.0186872	0.553	0.52	0.00204952	1	1.063
Cenpb	0.0549014	0.274	0.248	0.00209252	1	1.105
Srp72	0.0324101	0.425	0.399	0.00217213	1	1.065
Tkt	0.0227946	0.484	0.463	0.00219998	1	1.045
Mysm1	0.0481872	0.271	0.237	0.00224696	1	1.143
Setd5	0.0461458	0.389	0.352	0.00228321	1	1.105
Phip	0.0495806	0.408	0.37	0.00235816	1	1.103
Lcorl	0.0572454	0.309	0.295	0.00236586	1	1.047
Smg6	0.0431428	0.348	0.314	0.00240515	1	1.108
Pds5a	0.00113401	0.321	0.3	0.00244868	1	1.07
Ufl1	0.0307773	0.369	0.337	0.0024763	1	1.095
Rac2	0.00708665	0.443	0.431	0.00250698	1	1.028
Rbm17	0.0504342	0.311	0.279	0.00253444	1	1.115
Ppp2r5c	0.0445357	0.341	0.305	0.00254116	1	1.118
Pak1ip1	0.0519492	0.381	0.346	0.00254888	1	1.101
Set	0.0479415	0.689	0.655	0.00262355	1	1.052
Plekhj1	0.0127105	0.269	0.252	0.00262617	1	1.067
Hook3	0.0558343	0.458	0.422	0.00269767	1	1.085
Rest	0.0409125	0.259	0.227	0.00270001	1	1.141
Tpr	0.0569622	0.643	0.612	0.00282659	1	1.051
Smim10l1	0.0123516	0.3	0.281	0.00284394	1	1.068
Sgta	0.00149354	0.312	0.3	0.0028709	1	1.04
2900097C17Rik	0.0256187	0.296	0.27	0.00288353	1	1.096
Vdac1	0.00549794	0.37	0.355	0.00290365	1	1.042
Rheb	0.0280166	0.627	0.591	0.00299057	1	1.061
Eif3l	0.035252	0.329	0.3	0.00299604	1	1.097
Ecpas	0.0244091	0.273	0.247	0.00302386	1	1.105
Elk4	0.0518808	0.327	0.296	0.00311645	1	1.105
Tob2	0.0635073	0.502	0.471	0.00312203	1	1.066
Phf23	0.0412433	0.314	0.28	0.00314013	1	1.121
Rhoa	0.0150137	0.922	0.903	0.00322464	1	1.021
Pkn2	0.0552336	0.455	0.422	0.0034426	1	1.078
Slu7	0.0507358	0.259	0.23	0.00349587	1	1.126
Iffo1	0.01747	0.262	0.237	0.00355602	1	1.105
H2-T23	0.0540239	0.662	0.643	0.00370458	1	1.03
C9orf72	0.0475272	0.254	0.235	0.00373866	1	1.081
Tmem243	0.0121138	0.409	0.388	0.00376845	1	1.054
Gltp	0.00211688	0.301	0.292	0.00379147	1	1.031
Aim2	0.0364458	0.497	0.461	0.00389762	1	1.078
Ino80d	0.040284	0.305	0.273	0.00391252	1	1.117
Tardbp	0.00292215	0.353	0.336	0.00393732	1	1.051
Trim47	0.027248	0.414	0.381	0.00417006	1	1.087
Birc2	0.04888	0.268	0.236	0.00420464	1	1.136
Czib	0.0121946	0.251	0.232	0.00431526	1	1.082
Ccdc88a	0.0491659	0.263	0.231	0.00440352	1	1.139
Got2	0.0306869	0.262	0.236	0.00463508	1	1.11
Adrm1	0.000953202	0.364	0.353	0.00466416	1	1.031
Nek7	0.0340794	0.484	0.451	0.00469809	1	1.073
Rc3h1	0.0491371	0.333	0.313	0.00470411	1	1.064
Mid1ip1	0.0299938	0.36	0.354	0.00489199	1	1.017
Stx7	0.00337419	0.551	0.528	0.00503382	1	1.044
Strap	0.010207	0.437	0.416	0.00521547	1	1.05
Utp14a	0.0495201	0.311	0.285	0.00534334	1	1.091
Puf60	0.0439264	0.562	0.527	0.00541813	1	1.066
Mybbp1a	0.00348019	0.347	0.336	0.00546069	1	1.033
Chd1	0.0398637	0.497	0.461	0.00564136	1	1.078
Rnf2	0.0542337	0.381	0.353	0.00576052	1	1.079
Phyhd1	0.00335385	0.62	0.595	0.00603337	1	1.042
H13	0.0215553	0.38	0.353	0.00623979	1	1.076
Hnrnpd	0.00480529	0.657	0.63	0.00625057	1	1.043
Tomm34	0.000967893	0.266	0.255	0.0063615	1	1.043
Zfp91	0.0223034	0.589	0.56	0.00639497	1	1.052
Bcl10	0.0430448	0.615	0.58	0.0066193	1	1.06
Pacsin2	0.0200041	0.531	0.501	0.00672627	1	1.06
Ggnbp2	0.0207537	0.532	0.502	0.00687152	1	1.06
Azin1	0.0270788	0.719	0.687	0.00700707	1	1.047
Atp6v1g1	0.00345094	0.745	0.719	0.00701469	1	1.036
Birc6	0.0536959	0.393	0.361	0.00712416	1	1.089
Tlr2	0.0176719	0.408	0.382	0.00721346	1	1.068
Samm50	0.033854	0.32	0.294	0.00724233	1	1.088
Mpp6	0.00797679	0.333	0.314	0.00739547	1	1.061
Cwc25	0.0417496	0.261	0.248	0.00751252	1	1.052
Orai1	0.0249145	0.599	0.567	0.00753728	1	1.056
Zkscan3	0.0386895	0.289	0.258	0.00761167	1	1.12
Ssrp1	0.032597	0.266	0.24	0.00769062	1	1.108
Zc3h7a	0.0398359	0.394	0.36	0.00769953	1	1.094
BC005624	0.0094331	0.318	0.304	0.0077438	1	1.046
Wac	0.0330881	0.552	0.517	0.0078027	1	1.068
Wbp4	0.0409181	0.438	0.404	0.00789779	1	1.084
Aars	0.0485282	0.374	0.352	0.00812059	1	1.062
Usp25	0.0241081	0.347	0.321	0.00838888	1	1.081
Supt6	0.0441274	0.35	0.317	0.00846547	1	1.104
Zfp655	0.0452944	0.259	0.234	0.00846933	1	1.107
Cln3	0.041295	0.308	0.277	0.00847649	1	1.112
Ppp4c	0.0438215	0.437	0.419	0.00878038	1	1.043
Baz1a	0.0303486	0.446	0.414	0.00914945	1	1.077
Yipf4	0.0229265	0.347	0.324	0.00918452	1	1.071
Nop53	0.0293149	0.398	0.373	0.00941483	1	1.067
Azi2	0.042676	0.327	0.296	0.00945806	1	1.105
Fam204a	0.0414357	0.273	0.242	0.00954036	1	1.128
Yme1l1	0.0155248	0.359	0.339	0.00968258	1	1.059
Rbmxl1	0.0400531	0.354	0.325	0.00982932	1	1.089
Zbtb7a	0.00186612	0.655	0.63	0.00990085	1	1.04

## Sheet: Cluster 2
gene	avg_logFC	pct.1	pct.2	p_val	p_val_adj	gene_diff
Cx3cr1	1.56982	0.997	0.77	0	0	1.295
Gpr34	1.36417	0.968	0.544	0	0	1.779
P2ry12	1.33085	0.981	0.757	0	0	1.296
Plxdc2	1.0157	0.931	0.512	0	0	1.818
Olfml3	0.92578	0.946	0.652	0	0	1.451
Slc2a5	0.894481	0.713	0.217	0	0	3.286
Ighm	0.802163	0.679	0.234	0	0	2.902
Arhgap5	0.800282	0.898	0.598	0	0	1.502
Tmem119	0.799683	0.987	0.793	0	0	1.245
Sall1	0.774778	0.668	0.227	0	0	2.943
Hpgd	0.763302	0.779	0.359	0	0	2.17
P2ry13	0.752976	0.891	0.551	0	0	1.617
Nav2	0.728596	0.629	0.233	0	0	2.7
Lpcat2	0.697777	0.962	0.778	0	0	1.237
Scoc	0.690795	0.837	0.526	0	0	1.591
Bin1	0.690675	0.959	0.691	0	0	1.388
Aif1	0.684251	0.885	0.583	0	0	1.518
Pmepa1	0.683436	0.926	0.718	0	0	1.29
Srgap2	0.680818	0.947	0.695	0	0	1.363
Siglech	0.656868	0.98	0.839	0	0	1.168
Marcks	0.656534	0.978	0.878	0	0	1.114
F11r	0.656116	0.846	0.547	0	0	1.547
Adgrg1	0.650863	0.816	0.467	0	0	1.747
Lair1	0.64657	0.928	0.657	0	0	1.412
Selplg	0.570183	0.993	0.888	0	0	1.118
Qk	0.564704	0.981	0.885	0	0	1.108
Rgs10	0.563015	0.963	0.867	0	0	1.111
Vsir	0.529537	0.983	0.836	0	0	1.176
Hexb	0.416814	0.997	0.994	0	0	1.003
Malat1	0.218088	1	0.99	0	0	1.01
Jun	0.208788	1	0.959	0	0	1.043
Slco2b1	0.611991	0.909	0.647	3.25503863832826e-315	1.05088922438428e-310	1.405
Csf1r	0.35264	0.997	0.978	8.15306310484047e-310	2.63e-305	1.019
Col27a1	0.658655	0.637	0.252	5.19e-308	1.67e-303	2.528
Sparc	0.429285	0.991	0.964	3.82e-303	1.23e-298	1.028
Susd3	0.62116	0.712	0.36	1.19e-302	3.83e-298	1.978
Itm2b	0.339973	0.989	0.982	4.83e-300	1.56e-295	1.007
Csmd3	0.672559	0.571	0.204	9.07e-297	2.93e-292	2.799
Unc93b1	0.499076	0.965	0.844	1.07e-295	3.46e-291	1.143
Ckb	0.534467	0.951	0.767	1.79e-295	5.78e-291	1.24
Trem2	0.402565	0.992	0.963	2.39e-292	7.71e-288	1.03
Scamp2	0.559878	0.903	0.707	3.04e-292	9.8e-288	1.277
Tanc2	0.591425	0.825	0.577	6e-291	1.94e-286	1.43
Mef2c	0.516859	0.975	0.831	1.76e-288	5.68e-284	1.173
Gal3st4	0.534164	0.396	0.079	2.49e-276	8.04e-272	5.013
Sirpa	0.501779	0.96	0.811	1.65e-269	5.34e-265	1.184
Dnajb1	0.886225	0.805	0.543	2.01e-269	6.48e-265	1.483
Fgd2	0.582698	0.749	0.411	1.29e-264	4.16e-260	1.822
Cmtm7	0.574557	0.715	0.398	2.66e-262	8.58e-258	1.796
Gm42418	0.280079	1	1	1.71e-258	5.51e-254	1
Tmem173	0.580826	0.643	0.295	4.59e-256	1.48e-251	2.18
Fchsd2	0.583487	0.561	0.227	1.92e-252	6.2e-248	2.471
Ptgs1	0.526514	0.904	0.702	5.84e-248	1.89e-243	1.288
Rasgrp3	0.574656	0.744	0.425	5.36e-247	1.73e-242	1.751
Serinc3	0.325413	0.989	0.957	7.36e-245	2.38e-240	1.033
Ly86	0.414605	0.972	0.904	6.63e-239	2.14e-234	1.075
Selenop	0.421667	0.967	0.883	2.71e-236	8.76e-232	1.095
Gna15	0.536525	0.595	0.265	4.73e-234	1.53e-229	2.245
Dpysl2	0.526198	0.548	0.225	6.75e-233	2.18e-228	2.436
Tmsb4x	0.289501	0.995	0.991	1.37e-232	4.44e-228	1.004
Nav3	0.606224	0.708	0.391	3.29e-232	1.06e-227	1.811
Ecscr	0.561869	0.762	0.475	2.13e-230	6.88e-226	1.604
Slc29a3	0.535192	0.737	0.452	2.71e-230	8.75e-226	1.631
Ivns1abp	0.513876	0.897	0.678	1.8e-229	5.81e-225	1.323
Bin2	0.527962	0.781	0.5	6.27e-225	2.02e-220	1.562
Ppfia4	0.5369	0.574	0.241	6.88e-224	2.22e-219	2.382
Lrba	0.531099	0.478	0.174	1.13e-221	3.66e-217	2.747
Lst1	0.547222	0.491	0.177	2.79e-219	9.02e-215	2.774
Mir99ahg	0.545154	0.481	0.173	5.95e-218	1.92e-213	2.78
Zfp710	0.504424	0.492	0.186	2.96e-217	9.54e-213	2.645
Elmo1	0.508774	0.844	0.612	2.5e-213	8.08e-209	1.379
Otulinl	0.501082	0.851	0.607	1.4e-211	4.51e-207	1.402
Crybb1	0.583479	0.839	0.581	8.65e-211	2.79e-206	1.444
Rtn4rl1	0.503696	0.522	0.213	2.01e-210	6.48e-206	2.451
Pld4	0.469169	0.9	0.697	5.66e-203	1.83e-198	1.291
Nrp1	0.460432	0.348	0.082	1.33e-202	4.29e-198	4.244
Bank1	0.394088	0.257	0.038	1.41e-197	4.55e-193	6.763
Gtf2h2	0.469032	0.547	0.259	2.22e-194	7.16e-190	2.112
Clk1	0.425932	0.975	0.859	2.25e-194	7.25e-190	1.135
Sft2d1	0.44898	0.846	0.673	2.04e-193	6.57e-189	1.257
Fbrsl1	0.50956	0.537	0.259	4.36e-193	1.41e-188	2.073
Fscn1	0.495318	0.731	0.467	4.53e-190	1.46e-185	1.565
Gnas	0.507065	0.959	0.877	2.24e-189	7.24e-185	1.094
Tln2	0.435519	0.344	0.089	2.46e-187	7.96e-183	3.865
Clec4a2	0.44513	0.41	0.13	1.94e-185	6.26e-181	3.154
Itgam	0.413707	0.936	0.793	1.51e-184	4.88e-180	1.18
Pde3b	0.468769	0.836	0.638	7.16e-184	2.31e-179	1.31
Ophn1	0.480634	0.632	0.348	2.33e-178	7.51e-174	1.816
Irf8	0.43721	0.903	0.74	2.91e-178	9.41e-174	1.22
Rps6ka1	0.476659	0.66	0.381	5.3e-177	1.71e-172	1.732
Dock8	0.470909	0.575	0.286	3.11e-175	1e-170	2.01
Maf	0.442579	0.879	0.658	2.45e-167	7.89e-163	1.336
Commd8	0.450024	0.663	0.412	8.9e-167	2.87e-162	1.609
Cst3	0.187744	1	0.999	2.42e-165	7.8e-161	1.001
Csf3r	0.446286	0.691	0.432	1.49e-162	4.8e-158	1.6
Nuak1	0.46373	0.537	0.273	7.79e-161	2.52e-156	1.967
Ddx5	0.294364	0.997	0.962	2.53e-157	8.17e-153	1.036
Herc2	0.445629	0.602	0.327	8.72e-155	2.82e-150	1.841
Fosb	0.442488	0.968	0.878	9.91e-152	3.2e-147	1.103
Numb	0.448595	0.596	0.346	2.8e-150	9.03e-146	1.723
Dock10	0.433601	0.717	0.458	4.43e-149	1.43e-144	1.566
Cyth4	0.383084	0.914	0.778	4.77e-149	1.54e-144	1.175
Asb2	0.350091	0.261	0.065	1.65e-148	5.32e-144	4.015
Rgs3	0.584533	0.504	0.257	5.99e-147	1.93e-142	1.961
Slc12a2	0.461507	0.494	0.249	6.14e-147	1.98e-142	1.984
Jund	0.199697	0.998	0.956	1.45e-146	4.68e-142	1.044
AC149090.1	0.446685	0.496	0.24	1.06e-145	3.42e-141	2.067
Twf2	0.407552	0.65	0.411	1.76e-143	5.67e-139	1.582
Fcgr1	0.425398	0.757	0.528	3.98e-143	1.28e-138	1.434
Rnase4	0.416252	0.891	0.739	8.27e-143	2.67e-138	1.206
Laptm5	0.244541	0.988	0.975	2.64e-142	8.53e-138	1.013
Asph	0.414216	0.591	0.322	9.43e-141	3.04e-136	1.835
Mbnl1	0.395572	0.9	0.752	3.2e-140	1.03e-135	1.197
Ttr	0.0209843	0.997	0.933	4.5e-140	1.45e-135	1.069
Cmtm6	0.394264	0.761	0.557	4.75e-140	1.53e-135	1.366
Arsb	0.437132	0.585	0.34	5.31e-140	1.71e-135	1.721
Ptpn6	0.409407	0.671	0.43	1.99e-139	6.43e-135	1.56
Lims1	0.410709	0.576	0.346	2.57e-139	8.3e-135	1.665
Ints6l	0.437145	0.522	0.266	9.83e-139	3.17e-134	1.962
Tsc22d2	0.46807	0.714	0.529	2.96e-137	9.55e-133	1.35
Bmyc	0.397372	0.472	0.217	3.82e-137	1.23e-132	2.175
Phf14	0.41526	0.633	0.397	1.97e-134	6.36e-130	1.594
Fcrls	0.357168	0.969	0.912	2.28e-134	7.36e-130	1.062
Lmo2	0.400661	0.696	0.474	4.32e-134	1.4e-129	1.468
Itga6	0.427427	0.655	0.399	7.93e-133	2.56e-128	1.642
Abi3	0.377727	0.798	0.556	6.74e-131	2.18e-126	1.435
Khdrbs3	0.342361	0.289	0.087	1.63e-130	5.25e-126	3.322
Pip4k2a	0.399461	0.712	0.488	5.21e-130	1.68e-125	1.459
Mertk	0.377977	0.884	0.713	1.39e-129	4.48e-125	1.24
Camk1	0.383997	0.757	0.558	8.7e-129	2.81e-124	1.357
Pycard	0.362216	0.741	0.504	1.09e-128	3.51e-124	1.47
Evl	0.382016	0.496	0.276	1.21e-128	3.9e-124	1.797
Gpr155	0.39009	0.404	0.173	1.66e-128	5.37e-124	2.335
Snn	0.343713	0.341	0.125	2.57e-128	8.3e-124	2.728
Cd37	0.365719	0.857	0.699	3.49e-128	1.13e-123	1.226
Wsb1	0.325761	0.962	0.841	4.05e-128	1.31e-123	1.144
Clip1	0.45949	0.687	0.566	5.63e-128	1.82e-123	1.214
Cfh	0.361467	0.862	0.698	7.77e-127	2.51e-122	1.235
Kctd12	0.350519	0.957	0.84	2.96e-126	9.56e-122	1.139
Tnfrsf13b	0.349851	0.331	0.118	1.13e-125	3.65e-121	2.805
Egr1	0.220709	0.993	0.922	1.36e-125	4.4e-121	1.077
Epb41l2	0.35129	0.921	0.815	5.72e-124	1.85e-119	1.13
Btg2	0.166023	0.986	0.896	9.17e-124	2.96e-119	1.1
Abhd12	0.332559	0.925	0.811	1.3e-123	4.2e-119	1.141
Plcl2	0.384	0.47	0.249	9.79e-123	3.16e-118	1.888
Akirin2	0.378091	0.604	0.383	1.3e-120	4.2e-116	1.577
Frmd4a	0.371109	0.787	0.595	2.87e-119	9.28e-115	1.323
Ddx3x	0.41835	0.889	0.769	1.76e-118	5.68e-114	1.156
Skil	0.334234	0.958	0.879	1.79e-118	5.78e-114	1.09
Cyfip1	0.329	0.912	0.772	6.23e-118	2.01e-113	1.181
Acp2	0.379313	0.475	0.258	7.17e-118	2.32e-113	1.841
Plxnb2	0.387891	0.624	0.392	5.25e-117	1.69e-112	1.592
Golm1	0.333939	0.889	0.727	1.05e-116	3.4e-112	1.223
Abl1	0.364353	0.429	0.213	8.44e-116	2.73e-111	2.014
Csnk1e	0.357582	0.818	0.656	8.98e-116	2.9e-111	1.247
Apbb1ip	0.333559	0.896	0.773	5.81e-113	1.88e-108	1.159
Fos	0.134103	0.991	0.939	8.36e-113	2.7e-108	1.055
Chd9	0.386665	0.543	0.328	1.81e-111	5.86e-107	1.655
Dnaja1	0.441921	0.84	0.752	1.95e-108	6.29e-104	1.117
Hnrnph1	0.368348	0.815	0.656	8.72e-108	2.82e-103	1.242
Ldhb	0.331259	0.843	0.697	1.27e-107	4.09e-103	1.209
Cbfa2t3	0.378079	0.333	0.132	1.44e-107	4.65e-103	2.523
Cebpzos	0.344198	0.425	0.207	3.53e-107	1.14e-102	2.053
Ikzf1	0.348881	0.7	0.484	2.97e-105	9.59e-101	1.446
Tmem176b	0.381257	0.773	0.621	4.6e-105	1.49e-100	1.245
Scamp5	0.29101	0.284	0.1	1.8e-104	5.83e-100	2.84
Fam102b	0.372221	0.686	0.484	9.06e-104	2.93e-99	1.417
Ntpcr	0.315256	0.695	0.447	1.09e-103	3.53e-99	1.555
Nr1d2	0.344216	0.408	0.201	3.28e-103	1.06e-98	2.03
Actb	0.0943123	0.997	0.998	5.4e-103	1.74e-98	0.999
Hpgds	0.29388	0.929	0.789	3.87e-102	1.25e-97	1.177
Tmx4	0.482778	0.865	0.683	7.04e-102	2.27e-97	1.266
Hexa	0.303066	0.906	0.79	9.09e-102	2.94e-97	1.147
Zfp36	0.269831	0.99	0.918	1.16e-101	3.76e-97	1.078
Cd180	0.330666	0.428	0.209	1.17e-101	3.78e-97	2.048
Prpsap2	0.320274	0.384	0.19	1.51e-101	4.87e-97	2.021
Ptpro	0.380604	0.552	0.329	3.13e-101	1.01e-96	1.678
Prex1	0.349779	0.593	0.389	2.58e-100	8.32e-96	1.524
Zfhx3	0.289519	0.937	0.814	3.26e-100	1.05e-95	1.151
Cttnbp2nl	0.33464	0.766	0.579	5.5e-98	1.77e-93	1.323
Rapgef5	0.362593	0.643	0.441	5.56e-98	1.79e-93	1.458
Tifab	0.276924	0.269	0.097	5.83e-98	1.88e-93	2.773
Grcc10	0.318014	0.607	0.409	1.85e-97	5.98e-93	1.484
Abcc3	0.314626	0.354	0.162	3.99e-97	1.29e-92	2.185
C1qc	0.125762	0.996	0.996	5.33e-97	1.72e-92	1
Ptpn18	0.318659	0.719	0.529	1.68e-96	5.41e-92	1.359
Tgfbr2	0.320494	0.798	0.629	3.71e-95	1.2e-90	1.269
Cryba4	0.313364	0.342	0.155	7.25e-94	2.34e-89	2.206
Slc25a37	0.312351	0.338	0.152	1.18e-92	3.81e-88	2.224
Myo1f	0.290728	0.319	0.138	2.52e-92	8.15e-88	2.312
Abca9	0.346763	0.608	0.4	4.8e-92	1.55e-87	1.52
Calr	0.312556	0.923	0.837	1.02e-91	3.29e-87	1.103
Eng	0.304616	0.324	0.145	2.1e-91	6.77e-87	2.234
Atp8a2	0.314291	0.348	0.16	8.97e-91	2.9e-86	2.175
Dynll1	0.341653	0.607	0.418	1.32e-90	4.27e-86	1.452
Mlxipl	0.329229	0.403	0.217	1.13e-89	3.66e-85	1.857
Calm2	0.272204	0.934	0.854	1.53e-89	4.94e-85	1.094
Jam2	0.271117	0.289	0.12	1.37e-88	4.44e-84	2.408
Dbp	0.298292	0.26	0.101	2.2e-88	7.1e-84	2.574
Ldlrad4	0.332381	0.512	0.329	4.49e-88	1.45e-83	1.556
Ppp1r10	0.338281	0.83	0.678	4.78e-88	1.54e-83	1.224
Mef2a	0.235782	0.968	0.891	5.97e-87	1.93e-82	1.086
Whrn	0.321296	0.424	0.238	9.67e-87	3.12e-82	1.782
Tgif2	0.297783	0.293	0.131	1.01e-86	3.25e-82	2.237
Capn3	0.266935	0.31	0.141	1.11e-86	3.6e-82	2.199
Ubash3b	0.335535	0.601	0.408	2.24e-86	7.23e-82	1.473
Rab6b	0.300645	0.355	0.177	3.01e-86	9.73e-82	2.006
Agmo	0.314414	0.434	0.24	1.19e-85	3.83e-81	1.808
Hps4	0.31864	0.591	0.395	1.2e-85	3.88e-81	1.496
Sox4	0.381991	0.534	0.318	4.45e-85	1.44e-80	1.679
Rgs2	0.255147	0.912	0.768	4.55e-85	1.47e-80	1.188
Rel	0.305495	0.892	0.779	4.8e-85	1.55e-80	1.145
Inpp4b	0.311627	0.334	0.159	1.17e-84	3.79e-80	2.101
Kif21b	0.310763	0.375	0.191	1.66e-84	5.36e-80	1.963
Cyb561a3	0.263536	0.254	0.096	3.77e-84	1.22e-79	2.646
Mgll	0.311576	0.398	0.204	1.68e-83	5.44e-79	1.951
Cep68	0.28093	0.285	0.118	1.71e-83	5.51e-79	2.415
Eif4a2	0.309133	0.856	0.724	3.09e-83	9.97e-79	1.182
E230029C05Rik	0.339762	0.512	0.328	4.05e-83	1.31e-78	1.561
Arhgap17	0.3313	0.802	0.664	1.5e-81	4.84e-77	1.208
Zfp467	0.250038	0.259	0.101	1.92e-81	6.2e-77	2.564
Tmem59	0.27714	0.864	0.739	3.61e-81	1.17e-76	1.169
Dip2b	0.295799	0.66	0.476	4.33e-81	1.4e-76	1.387
Tox4	0.304049	0.716	0.578	4.65e-81	1.5e-76	1.239
Tmem86a	0.324038	0.722	0.539	5.87e-81	1.9e-76	1.34
Klf2	0.136894	0.961	0.856	6.65e-81	2.15e-76	1.123
Mpeg1	0.271719	0.874	0.74	1.54e-80	4.98e-76	1.181
H3f3b	0.0928646	0.999	0.989	2.34e-80	7.57e-76	1.01
Per1	0.324798	0.685	0.541	3.51e-80	1.13e-75	1.266
Fmnl3	0.300096	0.527	0.345	7.47e-80	2.41e-75	1.528
Macf1	0.294619	0.895	0.784	5.68e-79	1.83e-74	1.142
Clasp2	0.288366	0.384	0.203	6.92e-79	2.24e-74	1.892
Ets1	0.30509	0.459	0.282	8.78e-79	2.83e-74	1.628
Il6st	0.306058	0.453	0.266	1.64e-78	5.3e-74	1.703
Rp2	0.263638	0.296	0.136	3.1e-78	1e-73	2.176
Fli1	0.306741	0.594	0.414	5.45e-77	1.76e-72	1.435
Ang	0.313915	0.561	0.38	2.4e-76	7.74e-72	1.476
Anp32a	0.293839	0.537	0.372	2.48e-76	8e-72	1.444
Ddx6	0.293538	0.837	0.733	2.53e-76	8.17e-72	1.142
Rab3il1	0.295948	0.732	0.565	3.03e-76	9.79e-72	1.296
Gm2629	0.288763	0.354	0.187	5.9e-76	1.9e-71	1.893
Itgb5	0.184765	0.954	0.864	9.52e-76	3.07e-71	1.104
Casp8	0.308674	0.501	0.333	9.86e-76	3.18e-71	1.505
Gm47664	0.327287	0.507	0.322	1.43e-75	4.62e-71	1.575
Mycbp2	0.289241	0.813	0.676	1.48e-75	4.79e-71	1.203
Rtn1	0.287088	0.363	0.193	1.83e-75	5.9e-71	1.881
Zfp706	0.295331	0.644	0.484	1.1e-74	3.54e-70	1.331
Ywhaz	0.291067	0.925	0.848	1.22e-74	3.94e-70	1.091
Slc9a9	0.282915	0.336	0.178	1.68e-74	5.42e-70	1.888
Epha2	0.299223	0.307	0.148	1.9e-74	6.12e-70	2.074
Celf2	0.278996	0.815	0.674	1.91e-74	6.18e-70	1.209
Idh2	0.295452	0.447	0.281	3.92e-74	1.26e-69	1.591
Nptn	0.292927	0.654	0.498	4.23e-74	1.37e-69	1.313
Tra2b	0.222408	0.979	0.897	4.72e-74	1.52e-69	1.091
Vav2	0.237351	0.254	0.109	1.8e-73	5.81e-69	2.33
Tgfb1	0.281514	0.782	0.651	1.78e-72	5.74e-68	1.201
Ccr5	0.324124	0.701	0.535	2.4e-72	7.75e-68	1.31
Rsrc2	0.272219	0.898	0.785	3.78e-72	1.22e-67	1.144
Psmb9	0.242863	0.346	0.181	4.1e-72	1.32e-67	1.912
Luc7l2	0.27228	0.922	0.834	1.12e-71	3.62e-67	1.106
Kat6a	0.303379	0.513	0.348	2.19e-71	7.08e-67	1.474
Pros1	0.284533	0.511	0.344	6.43e-71	2.08e-66	1.485
Tut7	0.31816	0.763	0.634	8.69e-71	2.8e-66	1.203
Ccdc12	0.279436	0.578	0.415	1.13e-70	3.66e-66	1.393
Sft2d2	0.272935	0.42	0.254	2.26e-70	7.3e-66	1.654
Rap1gds1	0.279059	0.477	0.314	2.35e-70	7.6e-66	1.519
Dnajb4	0.313072	0.682	0.533	1.46e-69	4.72e-65	1.28
Arid1a	0.287554	0.692	0.536	2.39e-69	7.72e-65	1.291
Cxxc5	0.283258	0.491	0.329	7.09e-69	2.29e-64	1.492
Erp29	0.239875	0.858	0.736	3.25e-68	1.05e-63	1.166
Mtus1	0.29096	0.572	0.38	3.85e-68	1.24e-63	1.505
Tubgcp5	0.299777	0.411	0.252	7.01e-68	2.26e-63	1.631
Ptpre	0.295149	0.53	0.35	1.01e-67	3.25e-63	1.514
Tbxas1	0.309706	0.623	0.443	4.85e-67	1.57e-62	1.406
Pnrc1	0.199646	0.949	0.843	5.06e-67	1.63e-62	1.126
Fam71a	0.355742	0.345	0.212	5.08e-67	1.64e-62	1.627
Pcf11	0.293216	0.799	0.676	6.38e-67	2.06e-62	1.182
0610010K14Rik	0.275418	0.444	0.289	7.3e-67	2.36e-62	1.536
S100a9	0.279141	0.544	0.346	1.47e-66	4.74e-62	1.572
Lhfpl2	0.256218	0.346	0.187	1.97e-66	6.35e-62	1.85
Hspa5	0.20368	0.99	0.955	4.27e-66	1.38e-61	1.037
Il10ra	0.276357	0.738	0.581	4.63e-66	1.49e-61	1.27
Ppcdc	0.282037	0.442	0.275	4.66e-66	1.5e-61	1.607
Pld1	0.255184	0.358	0.188	5.19e-66	1.67e-61	1.904
Gas6	0.266062	0.447	0.271	6.52e-66	2.11e-61	1.649
Junb	0.0835443	0.994	0.946	1e-65	3.23e-61	1.051
Limd2	0.277064	0.638	0.492	1.52e-65	4.91e-61	1.297
Cltc	0.256357	0.827	0.701	1.6e-65	5.18e-61	1.18
Tle3	0.263788	0.387	0.217	3.34e-65	1.08e-60	1.783
C1qa	0.0487101	0.997	0.997	5.34e-65	1.72e-60	1
Rasal3	0.274809	0.48	0.313	1.07e-64	3.45e-60	1.534
Mlec	0.280038	0.529	0.381	1.47e-64	4.73e-60	1.388
Ythdc1	0.279629	0.867	0.757	1.68e-64	5.41e-60	1.145
Dock2	0.274894	0.57	0.415	1.94e-64	6.25e-60	1.373
Mtdh	0.221732	0.945	0.879	2.32e-64	7.5e-60	1.075
Cryl1	0.247885	0.372	0.212	3.4e-64	1.1e-59	1.755
Adgre1	0.275867	0.604	0.438	9.12e-64	2.94e-59	1.379
Clec5a	0.239996	0.356	0.199	1.84e-62	5.94e-58	1.789
Tmem135	0.252761	0.439	0.28	1.86e-62	6.02e-58	1.568
Jmjd1c	0.249264	0.964	0.892	2.89e-62	9.32e-58	1.081
Rbm5	0.274688	0.606	0.44	3.35e-62	1.08e-57	1.377
Pik3cg	0.27358	0.505	0.329	3.69e-62	1.19e-57	1.535
Arhgap27	0.258356	0.357	0.203	4.02e-62	1.3e-57	1.759
Ccnl1	0.193697	0.984	0.915	4.67e-62	1.51e-57	1.075
Tfe3	0.289707	0.584	0.425	5.18e-62	1.67e-57	1.374
Kdm2b	0.258759	0.439	0.279	8.24e-62	2.66e-57	1.573
Arhgef6	0.255617	0.354	0.207	1.14e-61	3.67e-57	1.71
Gng10	0.216264	0.818	0.715	6.85e-61	2.21e-56	1.144
Myadm	0.2666	0.313	0.181	1.07e-60	3.47e-56	1.729
Ptp4a3	0.255537	0.453	0.298	7.39e-60	2.39e-55	1.52
Gnai2	0.195122	0.945	0.888	9.52e-60	3.07e-55	1.064
Atp2c1	0.234866	0.453	0.299	2.03e-59	6.56e-55	1.515
Hmox2	0.247151	0.481	0.339	2.63e-59	8.49e-55	1.419
Wdr44	0.264509	0.359	0.211	4.04e-59	1.3e-54	1.701
I830077J02Rik	0.248066	0.322	0.175	1.14e-58	3.68e-54	1.84
Brd2	0.26437	0.889	0.793	1.2e-58	3.88e-54	1.121
Fus	0.236545	0.939	0.865	3.01e-58	9.73e-54	1.086
Arap3	0.240502	0.325	0.182	3.41e-58	1.1e-53	1.786
Stard9	0.257758	0.37	0.214	4.72e-58	1.52e-53	1.729
Rcbtb2	0.269651	0.52	0.362	2.53e-57	8.16e-53	1.436
4632427E13Rik	0.290067	0.575	0.424	6.29e-57	2.03e-52	1.356
Cyb5a	0.247296	0.52	0.373	1.08e-56	3.48e-52	1.394
Erf	0.261394	0.439	0.29	1.21e-56	3.9e-52	1.514
Tra2a	0.255275	0.871	0.756	1.91e-56	6.15e-52	1.152
Abhd6	0.23515	0.286	0.151	4.58e-56	1.48e-51	1.894
Stard3	0.252638	0.578	0.433	5.52e-56	1.78e-51	1.335
Naa35	0.262148	0.453	0.311	6.93e-56	2.24e-51	1.457
Dguok	0.237386	0.34	0.197	7.73e-56	2.5e-51	1.726
Slc16a6	0.2669	0.669	0.514	9.85e-56	3.18e-51	1.302
Eef2k	0.254161	0.473	0.312	1.02e-55	3.28e-51	1.516
Matk	0.218785	0.258	0.135	3.23e-55	1.04e-50	1.911
Atp6v0a2	0.261003	0.439	0.288	4.69e-55	1.51e-50	1.524
Hsp90b1	0.223715	0.95	0.889	5.12e-55	1.65e-50	1.069
Trim26	0.262929	0.408	0.285	5.2e-55	1.68e-50	1.432
Rnf13	0.242503	0.63	0.501	9.85e-55	3.18e-50	1.257
Fbxw4	0.232669	0.317	0.179	2.52e-54	8.13e-50	1.771
Cops4	0.256151	0.565	0.449	2.92e-54	9.43e-50	1.258
Prkab1	0.240172	0.378	0.244	5.88e-54	1.9e-49	1.549
Papss1	0.243473	0.392	0.257	8.79e-54	2.84e-49	1.525
Acads	0.234458	0.428	0.286	1.19e-53	3.86e-49	1.497
Nfia	0.275043	0.479	0.315	1.39e-53	4.48e-49	1.521
Dock4	0.242347	0.713	0.562	1.44e-53	4.66e-49	1.269
Arl6ip1	0.216167	0.83	0.726	3.24e-53	1.05e-48	1.143
Rnaset2b	0.215433	0.776	0.652	4.52e-53	1.46e-48	1.19
H2-DMa	0.255932	0.603	0.451	4.53e-53	1.46e-48	1.337
Plxna4	0.217004	0.252	0.123	6.32e-53	2.04e-48	2.049
Hltf	0.235544	0.354	0.211	6.92e-53	2.23e-48	1.678
Hspa1b	0.553704	0.298	0.2	8.25e-53	2.66e-48	1.49
Cysltr1	0.245341	0.338	0.19	8.87e-53	2.86e-48	1.779
Ptpra	0.252369	0.609	0.464	1.4e-52	4.52e-48	1.312
Pkig	0.236181	0.474	0.321	1.49e-52	4.81e-48	1.477
Traf3ip3	0.23087	0.298	0.166	2.51e-52	8.1e-48	1.795
Iffo1	0.237543	0.353	0.214	6.55e-52	2.11e-47	1.65
Ercc5	0.272547	0.356	0.229	7.45e-52	2.41e-47	1.555
Phyhd1	0.233461	0.698	0.576	1.59e-51	5.14e-47	1.212
Lrrc3	0.254058	0.445	0.291	1.78e-51	5.75e-47	1.529
Tmem176a	0.2807	0.583	0.459	2.34e-51	7.56e-47	1.27
Arid4a	0.259099	0.564	0.401	2.55e-51	8.23e-47	1.406
Git2	0.252919	0.674	0.537	3.91e-51	1.26e-46	1.255
Kmt2e	0.240379	0.726	0.602	4.99e-51	1.61e-46	1.206
Usf1	0.209001	0.341	0.205	1.06e-50	3.43e-46	1.663
Rgl2	0.218042	0.417	0.271	1.49e-50	4.82e-46	1.539
Tpm3	0.206525	0.953	0.904	1.55e-50	5e-46	1.054
Nrip1	0.225062	0.811	0.672	1.99e-50	6.44e-46	1.207
Wdfy2	0.236739	0.302	0.172	2.45e-50	7.91e-46	1.756
Bmpr2	0.238272	0.438	0.296	3.36e-50	1.08e-45	1.48
Ppp1r11	0.246605	0.56	0.436	5.13e-50	1.65e-45	1.284
Dleu2	0.197248	0.876	0.758	5.88e-50	1.9e-45	1.156
Ltc4s	0.225851	0.876	0.779	1.01e-49	3.26e-45	1.125
Sppl2a	0.235484	0.58	0.465	1.94e-49	6.28e-45	1.247
Nckap5l	0.227615	0.301	0.167	2.17e-49	7.01e-45	1.802
S100a8	0.2451	0.456	0.29	2.24e-49	7.23e-45	1.572
Pdk1	0.213149	0.268	0.139	3.34e-49	1.08e-44	1.928
Parvg	0.210383	0.33	0.2	3.65e-49	1.18e-44	1.65
Slc44a2	0.229078	0.362	0.229	3.85e-49	1.24e-44	1.581
Hspa8	0.230933	0.988	0.964	4.11e-49	1.33e-44	1.025
St6galnac4	0.0556075	0.436	0.35	4.18e-49	1.35e-44	1.246
Akr1b10	0.198645	0.255	0.138	5.23e-49	1.69e-44	1.848
Etv5	0.204522	0.286	0.161	1.24e-48	4.02e-44	1.776
Mapk14	0.237028	0.378	0.238	1.39e-48	4.5e-44	1.588
Pold4	0.229457	0.528	0.392	1.61e-48	5.18e-44	1.347
Numa1	0.229649	0.43	0.285	1.67e-48	5.39e-44	1.509
Hnrnpa2b1	0.210859	0.946	0.874	2.61e-48	8.42e-44	1.082
H2-DMb1	0.22299	0.391	0.255	3.27e-48	1.06e-43	1.533
Tjp1	0.239083	0.512	0.369	3.37e-48	1.09e-43	1.388
Gls	0.26282	0.811	0.721	4.69e-48	1.51e-43	1.125
Ptma	0.188315	0.994	0.971	5.9e-48	1.9e-43	1.024
P4ha1	0.247704	0.577	0.434	1.33e-47	4.31e-43	1.329
Abcc5	0.198217	0.295	0.17	1.38e-47	4.45e-43	1.735
Oaz1	0.185804	0.911	0.847	1.83e-47	5.9e-43	1.076
Ccng2	0.23281	0.328	0.19	2.21e-47	7.14e-43	1.726
Srsf5	0.208023	0.955	0.899	3.97e-47	1.28e-42	1.062
Rasa4	0.162328	0.297	0.181	1.24e-46	4.01e-42	1.641
Ypel3	0.191523	0.587	0.425	1.58e-46	5.11e-42	1.381
Psmb8	0.189389	0.599	0.476	4.48e-46	1.45e-41	1.258
Tmco1	0.238022	0.521	0.398	5.96e-46	1.93e-41	1.309
Dnajc7	0.218925	0.574	0.486	6.35e-46	2.05e-41	1.181
Zswim6	0.249013	0.485	0.358	8.48e-46	2.74e-41	1.355
Zbtb18	0.214378	0.305	0.182	1.16e-45	3.73e-41	1.676
Tpcn1	0.200024	0.256	0.137	1.3e-45	4.19e-41	1.869
Dusp7	0.190116	0.293	0.171	1.3e-45	4.2e-41	1.713
Irf1	0.195494	0.511	0.364	2.36e-45	7.6e-41	1.404
Usp2	0.233335	0.684	0.543	2.72e-45	8.78e-41	1.26
Msrb2	0.189189	0.288	0.165	2.81e-45	9.09e-41	1.745
Ccni	0.20372	0.489	0.373	2.83e-45	9.15e-41	1.311
Nek7	0.227207	0.567	0.433	4.21e-45	1.36e-40	1.309
Nfix	0.227182	0.399	0.269	5.22e-45	1.68e-40	1.483
Usp9x	0.255734	0.557	0.444	5.82e-45	1.88e-40	1.255
Arhgef40	0.194741	0.272	0.152	1.24e-44	4e-40	1.789
Fam173a	0.197774	0.395	0.27	1.42e-44	4.59e-40	1.463
Cd2ap	0.231454	0.599	0.491	1.47e-44	4.73e-40	1.22
Lamtor4	0.20394	0.594	0.461	5.44e-44	1.76e-39	1.289
Gngt2	0.199904	0.556	0.428	5.56e-44	1.8e-39	1.299
Smarca2	0.230202	0.375	0.24	5.56e-44	1.8e-39	1.562
Clstn1	0.191177	0.273	0.156	6e-44	1.94e-39	1.75
Zeb2os	0.188521	0.377	0.256	7.3e-44	2.36e-39	1.473
Slc50a1	0.212118	0.408	0.299	8.71e-44	2.81e-39	1.365
Clta	0.161979	0.962	0.918	1.57e-43	5.07e-39	1.048
Zmynd8	0.230988	0.354	0.238	1.58e-43	5.12e-39	1.487
Serpine2	0.218745	0.806	0.698	2.17e-43	7e-39	1.155
Hps3	0.221431	0.375	0.249	2.44e-43	7.88e-39	1.506
Mzt2	0.176341	0.295	0.184	2.71e-43	8.76e-39	1.603
Morc3	0.223932	0.532	0.431	2.75e-43	8.88e-39	1.234
Pwwp2a	0.217945	0.322	0.197	3.16e-43	1.02e-38	1.635
Ctsf	0.223115	0.609	0.482	3.24e-43	1.04e-38	1.263
2810013P06Rik	0.219603	0.589	0.445	7.26e-43	2.34e-38	1.324
Gm34455	0.28437	0.556	0.411	1.35e-42	4.36e-38	1.353
Ube2d3	0.207833	0.944	0.896	2.14e-42	6.92e-38	1.054
Man2b1	0.153965	0.829	0.725	2.42e-42	7.8e-38	1.143
St3gal5	0.204107	0.534	0.385	2.75e-42	8.89e-38	1.387
Birc3	0.233532	0.427	0.308	3.28e-42	1.06e-37	1.386
Tnrc6b	0.206682	0.546	0.405	2.09e-41	6.75e-37	1.348
St3gal6	0.187565	0.779	0.659	2.55e-41	8.22e-37	1.182
Rbfa	0.153295	0.304	0.199	2.94e-41	9.5e-37	1.528
Klf3	0.226458	0.503	0.368	3.8e-41	1.23e-36	1.367
Ctsh	0.161996	0.911	0.839	3.89e-41	1.26e-36	1.086
Rsf1	0.231791	0.459	0.339	5.85e-41	1.89e-36	1.354
Gdi2	0.188445	0.819	0.716	2.34e-40	7.55e-36	1.144
Znrd1	0.201718	0.416	0.308	2.91e-40	9.4e-36	1.351
Man1a2	0.212202	0.641	0.535	2.96e-40	9.56e-36	1.198
Phip	0.23226	0.49	0.354	3.7e-40	1.2e-35	1.384
Csk	0.19897	0.528	0.391	4.84e-40	1.56e-35	1.35
Txnip	0.144603	0.884	0.768	5.1e-40	1.65e-35	1.151
Rbm39	0.13261	0.983	0.922	5.19e-40	1.67e-35	1.066
Pdgfb	0.0874271	0.662	0.531	7.23e-40	2.33e-35	1.247
Osgep	0.185754	0.333	0.217	7.52e-40	2.43e-35	1.535
Elk3	0.192454	0.296	0.191	9.56e-40	3.09e-35	1.55
Lrch4	0.195316	0.441	0.318	1.14e-39	3.68e-35	1.387
Vwa5a	0.191963	0.301	0.193	1.46e-39	4.72e-35	1.56
Tut4	0.238406	0.508	0.381	2.09e-39	6.75e-35	1.333
Ttc7	0.185794	0.266	0.16	2.37e-39	7.65e-35	1.663
Sh3kbp1	0.178035	0.334	0.231	3.11e-39	1e-34	1.446
Alox5ap	0.158285	0.766	0.66	4.04e-39	1.3e-34	1.161
Ulk2	0.18691	0.528	0.396	4.23e-39	1.37e-34	1.333
Wls	0.200414	0.337	0.223	5.31e-39	1.71e-34	1.511
Clec4a3	0.200603	0.301	0.186	6.39e-39	2.06e-34	1.618
Frmd4b	0.206052	0.649	0.516	6.66e-39	2.15e-34	1.258
Pnp	0.148148	0.819	0.712	8.47e-39	2.73e-34	1.15
Grk2	0.176153	0.543	0.426	1.19e-38	3.84e-34	1.275
Dtx4	0.189992	0.336	0.228	1.71e-38	5.53e-34	1.474
Syngr1	0.187007	0.718	0.607	1.77e-38	5.72e-34	1.183
Srsf7	0.214372	0.892	0.8	3.45e-38	1.11e-33	1.115
Ralgps2	0.200136	0.29	0.176	3.64e-38	1.18e-33	1.648
Foxn3	0.180716	0.74	0.636	4.22e-38	1.36e-33	1.164
Higd2a	0.154541	0.456	0.348	4.87e-38	1.57e-33	1.31
Map2k1	0.173214	0.357	0.26	5.62e-38	1.81e-33	1.373
Arhgdib	0.107754	0.625	0.528	6.73e-38	2.17e-33	1.184
Tmem50a	0.177787	0.797	0.707	8.72e-38	2.82e-33	1.127
Sec11c	0.177919	0.663	0.557	9.04e-38	2.92e-33	1.19
Cib1	0.182052	0.345	0.236	1.07e-37	3.46e-33	1.462
Vrk1	0.185774	0.326	0.213	1.77e-37	5.71e-33	1.531
0610040J01Rik	0.185899	0.373	0.256	1.96e-37	6.32e-33	1.457
Ppp1r9a	0.226604	0.463	0.335	2.25e-37	7.27e-33	1.382
Snx29	0.198124	0.379	0.254	3.87e-37	1.25e-32	1.492
Specc1	0.216815	0.494	0.379	3.91e-37	1.26e-32	1.303
Sema4d	0.181704	0.432	0.312	3.93e-37	1.27e-32	1.385
Tbc1d5	0.194559	0.36	0.244	4.93e-37	1.59e-32	1.475
Fam91a1	0.200593	0.506	0.394	5.01e-37	1.62e-32	1.284
Pla2g15	0.186835	0.639	0.517	5.9e-37	1.91e-32	1.236
Camk1d	0.16663	0.308	0.198	1.54e-36	4.98e-32	1.556
Inpp5d	0.179648	0.823	0.731	3.43e-36	1.11e-31	1.126
Grn	0.0355379	0.961	0.927	3.55e-36	1.14e-31	1.037
Sipa1l1	0.185751	0.3	0.199	5.25e-36	1.7e-31	1.508
Chst7	0.196402	0.286	0.173	5.78e-36	1.87e-31	1.653
H2afv	0.106324	0.303	0.209	6.35e-36	2.05e-31	1.45
2023-03-02	0.177455	0.489	0.391	8.66e-36	2.8e-31	1.251
Smap2	0.140779	0.911	0.821	1.81e-35	5.83e-31	1.11
Cnpy2	0.188063	0.398	0.289	2.04e-35	6.59e-31	1.377
Stk10	0.188029	0.334	0.23	2.07e-35	6.69e-31	1.452
Soga1	0.182779	0.336	0.223	2.14e-35	6.91e-31	1.507
Bsg	0.161102	0.843	0.759	3.35e-35	1.08e-30	1.111
Arpc4	0.157087	0.776	0.673	3.49e-35	1.13e-30	1.153
Cnot8	0.18286	0.35	0.245	4.37e-35	1.41e-30	1.429
Rhoh	0.210688	0.726	0.623	4.44e-35	1.43e-30	1.165
Mgat4a	0.204412	0.61	0.512	5e-35	1.62e-30	1.191
Slc25a11	0.167585	0.373	0.277	5.85e-35	1.89e-30	1.347
Rapgef6	0.206896	0.414	0.294	8.45e-35	2.73e-30	1.408
Apc	0.204147	0.472	0.364	1.01e-34	3.25e-30	1.297
Elf1	0.195921	0.609	0.503	1.36e-34	4.4e-30	1.211
Lpar6	0.204144	0.3	0.192	1.78e-34	5.73e-30	1.562
Hhex	0.235465	0.484	0.358	1.86e-34	6.01e-30	1.352
Sgce	0.165681	0.327	0.229	2.36e-34	7.62e-30	1.428
Csnk1a1	0.187607	0.795	0.717	2.69e-34	8.69e-30	1.109
Il21r	0.196761	0.431	0.319	3.09e-34	9.97e-30	1.351
Ints6	0.259711	0.49	0.384	3.68e-34	1.19e-29	1.276
Ndufa9	0.126209	0.33	0.249	5.01e-34	1.62e-29	1.325
Ankrd44	0.177184	0.573	0.452	5.29e-34	1.71e-29	1.268
Cdk19	0.168302	0.277	0.173	7.38e-34	2.38e-29	1.601
Vamp3	0.183846	0.514	0.424	7.46e-34	2.41e-29	1.212
Cbx4	0.222006	0.401	0.288	1.29e-33	4.16e-29	1.392
Adam15	0.126313	0.51	0.413	1.43e-33	4.6e-29	1.235
Sec14l1	0.191923	0.37	0.263	1.75e-33	5.65e-29	1.407
Nr3c1	0.163186	0.644	0.535	1.76e-33	5.7e-29	1.204
Fam114a2	0.193703	0.399	0.294	1.94e-33	6.27e-29	1.357
Cnpy3	0.180235	0.492	0.389	2.15e-33	6.93e-29	1.265
Il16	0.183424	0.324	0.205	2.58e-33	8.34e-29	1.58
Oxct1	0.188643	0.496	0.378	2.71e-33	8.74e-29	1.312
Coro1a	0.146235	0.888	0.789	3.69e-33	1.19e-28	1.125
Lyl1	0.193793	0.516	0.414	4.09e-33	1.32e-28	1.246
Helz	0.194696	0.335	0.231	4.34e-33	1.4e-28	1.45
Tmed3	0.17835	0.482	0.377	5e-33	1.61e-28	1.279
Gmip	0.19522	0.483	0.39	6.83e-33	2.21e-28	1.238
Parp8	0.155012	0.292	0.184	7.65e-33	2.47e-28	1.587
Aagab	0.161529	0.255	0.16	8.6e-33	2.78e-28	1.594
2410006H16Rik	0.207539	0.845	0.766	9.28e-33	3e-28	1.103
Slc37a2	0.139796	0.257	0.164	1.02e-32	3.3e-28	1.567
Tgfbr1	0.147696	0.914	0.836	1.12e-32	3.61e-28	1.093
Pbxip1	0.204274	0.425	0.313	1.22e-32	3.93e-28	1.358
Kdm2a	0.193277	0.546	0.446	1.4e-32	4.53e-28	1.224
Rgs19	0.173553	0.334	0.233	2.91e-32	9.4e-28	1.433
Lpcat1	0.191364	0.426	0.333	3.03e-32	9.79e-28	1.279
Nit1	0.174357	0.264	0.17	3.16e-32	1.02e-27	1.553
Dhrs7b	0.161384	0.262	0.176	3.47e-32	1.12e-27	1.489
Pttg1	0.22357	0.366	0.263	4.51e-32	1.46e-27	1.392
Trafd1	0.169565	0.464	0.364	4.79e-32	1.55e-27	1.275
Ctso	0.174355	0.301	0.205	5.79e-32	1.87e-27	1.468
Snx5	0.164956	0.833	0.757	6.16e-32	1.99e-27	1.1
Kmt2c	0.191363	0.485	0.377	6.31e-32	2.04e-27	1.286
Cd302	0.179904	0.465	0.357	6.47e-32	2.09e-27	1.303
Rnaset2a	0.154944	0.837	0.74	7.44e-32	2.4e-27	1.131
Pdia3	0.158771	0.906	0.841	1.35e-31	4.36e-27	1.077
Sbf2	0.180211	0.363	0.264	1.45e-31	4.68e-27	1.375
Cyp4f13	0.158199	0.274	0.185	2.01e-31	6.48e-27	1.481
Gsdmd	0.16304	0.39	0.303	2.27e-31	7.34e-27	1.287
Fnbp1	0.163712	0.389	0.29	2.86e-31	9.24e-27	1.341
Scarb2	0.16049	0.631	0.526	2.96e-31	9.56e-27	1.2
Mid1	0.182924	0.269	0.186	3.93e-31	1.27e-26	1.446
Cdk2ap1	0.132299	0.288	0.211	4.17e-31	1.34e-26	1.365
Zkscan3	0.18614	0.349	0.247	4.54e-31	1.46e-26	1.413
Tbpl1	0.210421	0.515	0.433	4.9e-31	1.58e-26	1.189
Pdcd4	0.192716	0.451	0.334	6.5e-31	2.1e-26	1.35
Lrch1	0.177306	0.288	0.193	6.72e-31	2.17e-26	1.492
Dhrs3	0.195467	0.472	0.364	9.73e-31	3.14e-26	1.297
Taz	0.171234	0.326	0.227	1.55e-30	5.01e-26	1.436
Nfya	0.19522	0.329	0.237	1.6e-30	5.17e-26	1.388
Psmb10	0.156292	0.386	0.295	1.82e-30	5.87e-26	1.308
Etv1	0.14532	0.259	0.157	2e-30	6.45e-26	1.65
Mylip	0.201391	0.738	0.65	2.03e-30	6.57e-26	1.135
Tbl1xr1	0.161287	0.349	0.247	2.56e-30	8.25e-26	1.413
Tcf4	0.16056	0.744	0.629	3.17e-30	1.02e-25	1.183
Lars2	0.107234	0.934	0.899	3.61e-30	1.16e-25	1.039
Evi2a	0.164127	0.639	0.51	3.72e-30	1.2e-25	1.253
Dennd1c	0.160168	0.261	0.168	4.23e-30	1.37e-25	1.554
Creb1	0.144782	0.257	0.166	4.84e-30	1.56e-25	1.548
Comt	0.154866	0.798	0.71	6.22e-30	2.01e-25	1.124
Trio	0.191506	0.4	0.312	6.54e-30	2.11e-25	1.282
Rogdi	0.155989	0.348	0.253	8.43e-30	2.72e-25	1.375
Ddx3y	0.200272	0.677	0.594	9.3e-30	3e-25	1.14
Pid1	0.171418	0.343	0.232	9.58e-30	3.09e-25	1.478
Nup88	0.146941	0.31	0.228	1.19e-29	3.84e-25	1.36
Sfpq	0.166693	0.914	0.847	1.23e-29	3.96e-25	1.079
Usp22	0.168996	0.371	0.271	1.29e-29	4.15e-25	1.369
Srsf9	0.167987	0.708	0.62	1.42e-29	4.59e-25	1.142
Tmem64	0.158583	0.268	0.173	1.49e-29	4.81e-25	1.549
Acaa1a	0.167208	0.448	0.358	1.68e-29	5.42e-25	1.251
Ccdc50	0.185324	0.465	0.376	1.79e-29	5.77e-25	1.237
Ppp1r9b	0.14346	0.301	0.209	1.98e-29	6.38e-25	1.44
Pomp	0.132822	0.644	0.57	1.98e-29	6.38e-25	1.13
Map4k4	0.165093	0.676	0.587	2.14e-29	6.91e-25	1.152
Gcn1	0.173441	0.328	0.235	2.67e-29	8.62e-25	1.396
Sdf2l1	0.171598	0.423	0.323	3.12e-29	1.01e-24	1.31
Setd2	0.171238	0.553	0.454	3.6e-29	1.16e-24	1.218
Blnk	0.00122057	0.607	0.541	4.79e-29	1.55e-24	1.122
Nfam1	0.12959	0.485	0.369	5.53e-29	1.78e-24	1.314
Dbnl	0.16911	0.423	0.343	6.34e-29	2.05e-24	1.233
Hsd17b11	0.121743	0.46	0.372	7.06e-29	2.28e-24	1.237
Ptprc	0.142205	0.877	0.81	7.76e-29	2.51e-24	1.083
Ddx50	0.191985	0.657	0.569	8.39e-29	2.71e-24	1.155
Ccl6	0.142416	0.389	0.291	8.84e-29	2.85e-24	1.337
Dhrs7	0.127238	0.322	0.239	9.65e-29	3.12e-24	1.347
Cd300a	0.06799	0.527	0.435	1.35e-28	4.35e-24	1.211
Smchd1	0.170564	0.427	0.329	1.44e-28	4.66e-24	1.298
Tgfa	0.145969	0.308	0.217	1.93e-28	6.23e-24	1.419
Herc1	0.177215	0.433	0.33	2.5e-28	8.07e-24	1.312
Tubb2a	0.192647	0.639	0.53	2.56e-28	8.26e-24	1.206
Marf1	0.160202	0.257	0.178	2.58e-28	8.32e-24	1.444
Aim2	0.174458	0.555	0.453	2.63e-28	8.49e-24	1.225
Tsc22d4	0.143969	0.776	0.675	2.65e-28	8.54e-24	1.15
Sh3bp1	0.160467	0.327	0.23	3.08e-28	9.95e-24	1.422
Gtf2i	0.140854	0.328	0.238	4.52e-28	1.46e-23	1.378
Tyrobp	0.0541773	0.978	0.968	5.11e-28	1.65e-23	1.01
Snx13	0.153548	0.251	0.164	5.13e-28	1.66e-23	1.53
Tecr	0.164265	0.49	0.409	5.74e-28	1.85e-23	1.198
Ppp6r1	0.166929	0.353	0.266	7.15e-28	2.31e-23	1.327
Pigp	0.142072	0.251	0.169	7.31e-28	2.36e-23	1.485
Snta1	0.169722	0.406	0.297	1.01e-27	3.26e-23	1.367
Klhl6	0.128066	0.276	0.191	1.09e-27	3.53e-23	1.445
Tram1	0.166023	0.497	0.407	1.16e-27	3.75e-23	1.221
Nckap1l	0.163188	0.649	0.57	1.36e-27	4.38e-23	1.139
Khdrbs1	0.171025	0.498	0.411	1.65e-27	5.33e-23	1.212
Acsl4	0.159629	0.314	0.229	1.81e-27	5.83e-23	1.371
Bmp2k	0.0781207	0.842	0.761	2.08e-27	6.7e-23	1.106
Arrdc3	0.238845	0.573	0.456	2.11e-27	6.81e-23	1.257
Son	0.088496	0.977	0.918	2.38e-27	7.67e-23	1.064
Nxf1	0.167805	0.372	0.284	2.41e-27	7.77e-23	1.31
Bbc3	0.19124	0.395	0.3	2.45e-27	7.9e-23	1.317
Comtd1	0.151484	0.282	0.208	2.88e-27	9.31e-23	1.356
Ddx17	0.178127	0.445	0.353	3.24e-27	1.04e-22	1.261
Zfp385a	0.128088	0.253	0.182	3.49e-27	1.13e-22	1.39
Setd3	0.138281	0.348	0.261	4.87e-27	1.57e-22	1.333
Ctc1	0.141999	0.541	0.422	4.9e-27	1.58e-22	1.282
Naglu	0.115864	0.367	0.28	5.38e-27	1.74e-22	1.311
Etfb	0.134996	0.313	0.231	7.02e-27	2.27e-22	1.355
Parp1	0.14163	0.257	0.173	9.39e-27	3.03e-22	1.486
Gabbr1	0.154968	0.263	0.18	1e-26	3.23e-22	1.461
Agps	0.153645	0.322	0.238	1.03e-26	3.33e-22	1.353
Asap1	0.165448	0.54	0.44	1.03e-26	3.34e-22	1.227
Rlim	0.173444	0.75	0.667	1.1e-26	3.57e-22	1.124
Pik3cd	0.171235	0.338	0.252	1.13e-26	3.64e-22	1.341
Pan3	0.143764	0.442	0.352	1.6e-26	5.17e-22	1.256
Samsn1	0.169767	0.641	0.536	1.75e-26	5.65e-22	1.196
Atraid	0.151964	0.679	0.585	1.92e-26	6.18e-22	1.161
Enpp2	0.13192	0.391	0.299	2.02e-26	6.52e-22	1.308
Snx6	0.159829	0.586	0.512	2.07e-26	6.67e-22	1.145
Map11	0.17147	0.447	0.335	2.3e-26	7.44e-22	1.334
Rab43	0.171004	0.345	0.272	2.38e-26	7.68e-22	1.268
Tle4	0.195907	0.605	0.505	3.26e-26	1.05e-21	1.198
Sptssa	0.108501	0.342	0.27	3.78e-26	1.22e-21	1.267
Zmynd11	0.162717	0.402	0.327	3.9e-26	1.26e-21	1.229
Rcsd1	0.1804	0.539	0.431	5.13e-26	1.66e-21	1.251
Jpt1	0.158657	0.629	0.575	5.25e-26	1.7e-21	1.094
Tmem223	0.149919	0.267	0.175	6.16e-26	1.99e-21	1.526
Cdk2ap2	0.137318	0.295	0.211	7.44e-26	2.4e-21	1.398
Etnk1	0.143089	0.376	0.294	8.31e-26	2.68e-21	1.279
Tapbp	0.155099	0.586	0.5	1.02e-25	3.28e-21	1.172
Txndc15	0.109877	0.364	0.294	1.15e-25	3.72e-21	1.238
Mcur1	0.139658	0.34	0.268	1.28e-25	4.13e-21	1.269
Nudt4	0.182099	0.333	0.242	1.33e-25	4.28e-21	1.376
Slc7a7	0.133522	0.398	0.331	1.42e-25	4.6e-21	1.202
Plgrkt	0.14416	0.514	0.433	1.8e-25	5.8e-21	1.187
Evi5	0.15954	0.282	0.199	2.55e-25	8.23e-21	1.417
Aup1	0.144336	0.469	0.387	2.61e-25	8.44e-21	1.212
Ndufb3	0.114731	0.359	0.276	2.78e-25	8.98e-21	1.301
Klhl24	0.125837	0.467	0.363	3.26e-25	1.05e-20	1.287
Ptp4a2	0.157413	0.706	0.638	3.61e-25	1.17e-20	1.107
Smg1	0.123703	0.492	0.413	3.74e-25	1.21e-20	1.191
Rere	0.135136	0.326	0.237	3.81e-25	1.23e-20	1.376
Dapp1	0.169882	0.584	0.485	3.82e-25	1.23e-20	1.204
Gnb2	0.136289	0.827	0.759	4.31e-25	1.39e-20	1.09
Zfp869	0.166965	0.52	0.421	4.4e-25	1.42e-20	1.235
4931406C07Rik	0.133359	0.254	0.172	4.53e-25	1.46e-20	1.477
Epsti1	0.114628	0.328	0.248	4.9e-25	1.58e-20	1.323
Tacc1	0.161766	0.751	0.67	5.06e-25	1.64e-20	1.121
Krcc1	0.166648	0.411	0.331	6.26e-25	2.02e-20	1.242
Ttc28	0.185454	0.509	0.397	8.86e-25	2.86e-20	1.282
Sf3b1	0.129654	0.945	0.885	1.23e-24	3.98e-20	1.068
Stard3nl	0.132616	0.341	0.262	1.24e-24	4e-20	1.302
Ralb	0.136368	0.455	0.385	1.49e-24	4.81e-20	1.182
Slc25a36	0.158093	0.356	0.282	1.54e-24	4.96e-20	1.262
Marcksl1	0.236734	0.502	0.419	1.71e-24	5.52e-20	1.198
Ddah2	0.150156	0.289	0.208	1.77e-24	5.72e-20	1.389
Ppp1r15a	0.115739	0.953	0.887	1.86e-24	5.99e-20	1.074
Nsun6	0.158974	0.254	0.177	1.98e-24	6.38e-20	1.435
Mgat1	0.160312	0.483	0.398	2.37e-24	7.66e-20	1.214
Prdx5	0.00848029	0.603	0.57	2.57e-24	8.31e-20	1.058
Gtf2a1	0.151869	0.348	0.269	3.25e-24	1.05e-19	1.294
Bbip1	0.150404	0.326	0.247	3.51e-24	1.13e-19	1.32
Rock2	0.142387	0.668	0.574	3.54e-24	1.14e-19	1.164
Kcnk6	0.147288	0.387	0.297	5.88e-24	1.9e-19	1.303
Ppp1ca	0.124231	0.596	0.516	6.27e-24	2.03e-19	1.155
Ptbp1	0.165651	0.615	0.556	6.41e-24	2.07e-19	1.106
Usf2	0.128049	0.489	0.408	9e-24	2.9e-19	1.199
Ndufa7	0.018855	0.47	0.438	9.38e-24	3.03e-19	1.073
Tle5	0.0483037	0.375	0.336	1.05e-23	3.4e-19	1.116
Htra2	0.134776	0.348	0.274	1.07e-23	3.46e-19	1.27
Rad21	0.0254907	0.284	0.26	1.18e-23	3.81e-19	1.092
Tmem134	0.102511	0.324	0.25	1.28e-23	4.12e-19	1.296
Ddrgk1	0.145893	0.575	0.51	1.31e-23	4.23e-19	1.127
Zbtb20	0.206878	0.418	0.327	1.32e-23	4.25e-19	1.278
Peli1	0.147547	0.74	0.675	1.52e-23	4.91e-19	1.096
Hk2	0.0429934	0.661	0.585	1.75e-23	5.66e-19	1.13
Icam1	0.186752	0.713	0.612	1.76e-23	5.68e-19	1.165
Pdia4	0.142925	0.37	0.297	1.81e-23	5.84e-19	1.246
Mtmr6	0.119072	0.291	0.227	1.84e-23	5.95e-19	1.282
Man1c1	0.167527	0.444	0.359	3.02e-23	9.74e-19	1.237
Anapc13	0.0716049	0.278	0.224	3.82e-23	1.23e-18	1.241
Pcmtd1	0.143609	0.29	0.21	4.56e-23	1.47e-18	1.381
Hp1bp3	0.145577	0.455	0.369	4.87e-23	1.57e-18	1.233
Dnm2	0.120479	0.533	0.456	4.92e-23	1.59e-18	1.169
Dnmt3a	0.00670247	0.398	0.354	5.88e-23	1.9e-18	1.124
Cyld	0.113713	0.28	0.209	6.17e-23	1.99e-18	1.34
Rsrp1	0.150032	0.665	0.575	6.17e-23	1.99e-18	1.157
Pnpla8	0.131859	0.329	0.256	6.27e-23	2.02e-18	1.285
Ankfy1	0.140633	0.308	0.237	6.89e-23	2.23e-18	1.3
Tab2	0.162741	0.562	0.471	6.89e-23	2.23e-18	1.193
Washc4	0.131953	0.34	0.261	8.02e-23	2.59e-18	1.303
Nf1	0.129059	0.293	0.221	8.96e-23	2.89e-18	1.326
Arhgap45	0.11492	0.62	0.53	8.97e-23	2.9e-18	1.17
Rap1b	0.130756	0.914	0.872	1.02e-22	3.31e-18	1.048
Idh3g	0.120352	0.426	0.351	1.15e-22	3.72e-18	1.214
Ncoa3	0.122099	0.475	0.412	1.17e-22	3.79e-18	1.153
Tmem230	0.146097	0.292	0.214	1.2e-22	3.87e-18	1.364
Prrc2a	0.134455	0.552	0.496	1.2e-22	3.87e-18	1.113
Anxa3	0.0869126	0.877	0.798	1.51e-22	4.87e-18	1.099
Nktr	0.159313	0.77	0.709	1.67e-22	5.38e-18	1.086
Tor1aip1	0.164376	0.719	0.645	1.69e-22	5.45e-18	1.115
Cyth2	0.144502	0.424	0.355	1.85e-22	5.98e-18	1.194
Ergic3	0.118425	0.564	0.492	2.08e-22	6.72e-18	1.146
Fbrs	0.140028	0.406	0.328	2.82e-22	9.12e-18	1.238
Sall3	0.199048	0.385	0.294	2.95e-22	9.51e-18	1.31
Mtss1	0.0844352	0.312	0.251	3.32e-22	1.07e-17	1.243
Plcl1	0.122969	0.282	0.209	4.31e-22	1.39e-17	1.349
Akap8l	0.151981	0.516	0.426	4.78e-22	1.54e-17	1.211
Camsap1	0.135684	0.273	0.209	5.17e-22	1.67e-17	1.306
Pum2	0.137288	0.544	0.484	5.52e-22	1.78e-17	1.124
Kansl1l	0.159899	0.368	0.277	5.59e-22	1.8e-17	1.329
Brk1	0.0731881	0.661	0.597	5.73e-22	1.85e-17	1.107
Ss18	0.139267	0.294	0.218	6.14e-22	1.98e-17	1.349
Fam117b	0.161243	0.408	0.322	9.77e-22	3.15e-17	1.267
Chd4	0.170836	0.837	0.787	1.03e-21	3.33e-17	1.064
Lpcat3	0.133622	0.494	0.435	1.1e-21	3.56e-17	1.136
Myl12b	0.11854	0.574	0.514	1.16e-21	3.74e-17	1.117
Zfp148	0.152539	0.379	0.31	1.33e-21	4.3e-17	1.223
Bcl9l	0.148198	0.262	0.175	1.52e-21	4.89e-17	1.497
P2rx7	0.058944	0.373	0.317	1.53e-21	4.92e-17	1.177
Lat2	0.142797	0.407	0.318	1.88e-21	6.07e-17	1.28
G3bp2	0.152087	0.553	0.494	1.95e-21	6.29e-17	1.119
Hdac1	0.128957	0.283	0.215	1.98e-21	6.39e-17	1.316
Rsbn1	0.146413	0.337	0.268	2.1e-21	6.78e-17	1.257
1810026B05Rik	0.158448	0.664	0.593	2.11e-21	6.82e-17	1.12
Slc7a8	0.137378	0.641	0.555	2.21e-21	7.13e-17	1.155
Rassf4	0.0892304	0.319	0.253	2.36e-21	7.63e-17	1.261
Plk3	0.163458	0.503	0.41	2.41e-21	7.76e-17	1.227
Fes	0.135924	0.398	0.319	2.47e-21	7.99e-17	1.248
Mfng	0.149628	0.467	0.379	2.75e-21	8.88e-17	1.232
Hspa1a	0.206516	0.718	0.616	2.91e-21	9.39e-17	1.166
Plod3	0.133239	0.412	0.345	3.35e-21	1.08e-16	1.194
Ppp3ca	0.137082	0.564	0.491	3.63e-21	1.17e-16	1.149
9930111J21Rik2	0.0420864	0.577	0.515	3.94e-21	1.27e-16	1.12
Slc35b2	0.131094	0.329	0.258	4.33e-21	1.4e-16	1.275
Tial1	0.142794	0.421	0.353	4.8e-21	1.55e-16	1.193
Ubl3	0.144132	0.661	0.582	5.18e-21	1.67e-16	1.136
Prkcd	0.130465	0.689	0.611	5.55e-21	1.79e-16	1.128
Prkca	0.128803	0.273	0.195	5.65e-21	1.82e-16	1.4
Spag7	0.106324	0.264	0.208	5.71e-21	1.84e-16	1.269
Srsf3	0.125285	0.928	0.867	5.75e-21	1.86e-16	1.07
Hprt	0.132656	0.447	0.371	5.86e-21	1.89e-16	1.205
Itpripl1	0.125508	0.284	0.215	6.03e-21	1.95e-16	1.321
Zfp292	0.17131	0.539	0.448	6.26e-21	2.02e-16	1.203
Kmt5b	0.135679	0.35	0.287	6.7e-21	2.16e-16	1.22
Vma21	0.0188578	0.269	0.249	7.29e-21	2.35e-16	1.08
Ldb1	0.135735	0.402	0.33	7.69e-21	2.48e-16	1.218
Ppp2r5c	0.131521	0.378	0.303	9.23e-21	2.98e-16	1.248
Grap	0.13431	0.397	0.32	1.03e-20	3.33e-16	1.241
Snrpc	0.139234	0.446	0.378	1.06e-20	3.41e-16	1.18
Adam17	0.134414	0.43	0.359	1.09e-20	3.51e-16	1.198
Zmiz1	0.121875	0.69	0.606	1.09e-20	3.53e-16	1.139
Cnot2	0.104832	0.31	0.257	1.24e-20	4.01e-16	1.206
Ech1	0.0689042	0.335	0.287	1.33e-20	4.29e-16	1.167
Tpst2	0.100209	0.768	0.684	1.33e-20	4.31e-16	1.123
Cbx3	0.0840746	0.377	0.314	1.47e-20	4.75e-16	1.201
Med13l	0.137448	0.465	0.392	1.55e-20	5.02e-16	1.186
Ndufb11	0.0458091	0.47	0.422	1.56e-20	5.02e-16	1.114
Ptms	0.104473	0.771	0.697	1.62e-20	5.21e-16	1.106
Cul1	0.129133	0.552	0.501	1.97e-20	6.37e-16	1.102
Mpc2	0.0968298	0.371	0.316	2.15e-20	6.93e-16	1.174
Usp24	0.129097	0.315	0.245	2.23e-20	7.19e-16	1.286
Mtmr10	0.113354	0.258	0.188	2.29e-20	7.39e-16	1.372
Laptm4a	0.135482	0.791	0.725	2.31e-20	7.46e-16	1.091
Zcchc7	0.155663	0.558	0.495	2.34e-20	7.56e-16	1.127
Magt1	0.168727	0.424	0.349	2.72e-20	8.79e-16	1.215
Gmfg	0.0952903	0.426	0.354	2.9e-20	9.37e-16	1.203
H2-T23	0.0462621	0.683	0.642	3.03e-20	9.77e-16	1.064
Arhgef1	0.0699556	0.356	0.31	3.45e-20	1.11e-15	1.148
Fam53b	0.147046	0.283	0.212	3.61e-20	1.16e-15	1.335
Nasp	0.155677	0.481	0.437	4.62e-20	1.49e-15	1.101
Arf4	0.146901	0.819	0.743	4.65e-20	1.5e-15	1.102
Usp12	0.107295	0.331	0.263	4.8e-20	1.55e-15	1.259
Zfp638	0.152587	0.514	0.448	5.47e-20	1.77e-15	1.147
Akr1b3	0.0959851	0.318	0.259	5.62e-20	1.82e-15	1.228
Gabarapl2	0.114312	0.53	0.482	7.67e-20	2.48e-15	1.1
Nsd1	0.143423	0.489	0.433	9.11e-20	2.94e-15	1.129
Klk8	0.138616	0.394	0.328	9.8e-20	3.16e-15	1.201
Fam76b	0.0482641	0.342	0.307	1.04e-19	3.37e-15	1.114
Tasor	0.175319	0.371	0.296	1.13e-19	3.63e-15	1.253
Lamtor1	0.122524	0.488	0.422	1.33e-19	4.29e-15	1.156
Ctnnd1	0.104854	0.281	0.22	1.4e-19	4.51e-15	1.277
Zbtb4	0.14825	0.269	0.197	1.45e-19	4.68e-15	1.365
Azi2	0.122897	0.355	0.296	1.5e-19	4.84e-15	1.199
Lamtor2	0.0833663	0.348	0.289	1.55e-19	4.99e-15	1.204
Znrf2	0.0826104	0.412	0.363	1.6e-19	5.17e-15	1.135
Tspan7	0.0967508	0.356	0.301	1.65e-19	5.32e-15	1.183
Adnp	0.129815	0.405	0.34	2.21e-19	7.13e-15	1.191
Syngr2	0.127486	0.594	0.524	2.27e-19	7.34e-15	1.134
Zup1	0.141277	0.311	0.247	2.51e-19	8.09e-15	1.259
Pdlim4	0.094935	0.397	0.331	2.55e-19	8.22e-15	1.199
Pias1	0.121633	0.343	0.279	2.62e-19	8.46e-15	1.229
Uqcc2	0.0159304	0.261	0.253	2.83e-19	9.15e-15	1.032
Kmt2a	0.152832	0.421	0.357	2.84e-19	9.18e-15	1.179
Tspan3	0.101755	0.453	0.391	2.92e-19	9.43e-15	1.159
Cirbp	0.0732223	0.554	0.481	3.08e-19	9.95e-15	1.152
Ing2	0.128408	0.257	0.185	3.11e-19	1.01e-14	1.389
Ndufc2	0.111482	0.555	0.506	3.13e-19	1.01e-14	1.097
Brd8	0.133257	0.27	0.205	3.36e-19	1.09e-14	1.317
Mdh1	0.112306	0.444	0.376	3.37e-19	1.09e-14	1.181
Tmem147	0.0243452	0.254	0.238	3.47e-19	1.12e-14	1.067
Tsen34	0.127476	0.321	0.254	4.43e-19	1.43e-14	1.264
Prdx2	0.109919	0.403	0.34	4.52e-19	1.46e-14	1.185
Timp2	0.0232714	0.843	0.781	4.8e-19	1.55e-14	1.079
Kdm5a	0.121297	0.426	0.35	5.16e-19	1.66e-14	1.217
Zbtb2	0.161042	0.302	0.228	5.34e-19	1.73e-14	1.325
Dync1h1	0.0413735	0.378	0.345	5.69e-19	1.84e-14	1.096
Hist1h2bc	0.0801549	0.632	0.543	6.36e-19	2.05e-14	1.164
Pip4p1	0.134439	0.461	0.393	7.02e-19	2.27e-14	1.173
Fis1	0.00315928	0.443	0.439	7.09e-19	2.29e-14	1.009
Dusp6	0.133792	0.664	0.568	7.82e-19	2.52e-14	1.169
Reep5	0.109322	0.711	0.645	8.09e-19	2.61e-14	1.102
Rnf167	0.114654	0.283	0.225	8.8e-19	2.84e-14	1.258
Glul	0.107903	0.95	0.897	9.02e-19	2.91e-14	1.059
Mettl23	0.100735	0.298	0.236	9.46e-19	3.05e-14	1.263
Pla2g4a	0.130792	0.317	0.24	1.07e-18	3.46e-14	1.321
Il13ra1	0.122422	0.306	0.235	1.07e-18	3.46e-14	1.302
Ppp1cb	0.127943	0.401	0.336	1.14e-18	3.67e-14	1.193
Pag1	0.0745381	0.718	0.636	1.18e-18	3.82e-14	1.129
Fcgrt	0.032086	0.376	0.349	1.28e-18	4.12e-14	1.077
Vamp2	0.115789	0.269	0.216	1.28e-18	4.13e-14	1.245
Cbx1	0.133068	0.347	0.283	1.3e-18	4.21e-14	1.226
Ubn2	0.162167	0.411	0.329	1.31e-18	4.24e-14	1.249
Ube2d2a	0.130836	0.665	0.613	1.34e-18	4.32e-14	1.085
Exosc5	0.103478	0.289	0.225	1.34e-18	4.32e-14	1.284
Slc8a1	0.161148	0.396	0.315	1.37e-18	4.41e-14	1.257
Cap1	0.0405175	0.493	0.459	1.39e-18	4.49e-14	1.074
Park7	0.0549237	0.53	0.486	1.44e-18	4.65e-14	1.091
2023-03-01	0.0597951	0.571	0.491	1.47e-18	4.76e-14	1.163
Trim12a	0.117031	0.264	0.199	1.6e-18	5.15e-14	1.327
Wdr45b	0.112667	0.485	0.428	1.88e-18	6.08e-14	1.133
Gna12	0.0861161	0.539	0.47	2.22e-18	7.17e-14	1.147
Klhl9	0.11711	0.256	0.195	2.3e-18	7.43e-14	1.313
Cmklr1	0.110712	0.323	0.259	2.57e-18	8.3e-14	1.247
Atrx	0.155858	0.644	0.569	2.72e-18	8.77e-14	1.132
Fkbp2	0.0892556	0.537	0.472	3.02e-18	9.76e-14	1.138
Eif4g3	0.102224	0.437	0.375	3.06e-18	9.87e-14	1.165
Rnaseh2c	0.0925965	0.266	0.21	3.1e-18	1e-13	1.267
Lcp2	0.0869378	0.553	0.49	3.33e-18	1.08e-13	1.129
Nfat5	0.0530438	0.535	0.462	3.33e-18	1.08e-13	1.158
Gigyf1	0.125007	0.273	0.203	3.38e-18	1.09e-13	1.345
Man2a2	0.131414	0.289	0.21	3.72e-18	1.2e-13	1.376
Dido1	0.104452	0.307	0.255	4.47e-18	1.44e-13	1.204
Slc4a7	0.108522	0.397	0.337	5.35e-18	1.73e-13	1.178
Rbbp6	0.15955	0.725	0.664	5.48e-18	1.77e-13	1.092
Dok1	0.109967	0.284	0.238	5.51e-18	1.78e-13	1.193
Nfkb1	0.0417346	0.658	0.588	6.05e-18	1.95e-13	1.119
Ythdf2	0.103557	0.404	0.363	6.59e-18	2.13e-13	1.113
Sod1	0.0886986	0.343	0.292	7.22e-18	2.33e-13	1.175
Fam13b	0.137866	0.337	0.279	7.25e-18	2.34e-13	1.208
Tnrc18	0.124599	0.341	0.264	7.88e-18	2.55e-13	1.292
Tmem243	0.0646007	0.432	0.387	8.63e-18	2.79e-13	1.116
Mcfd2	0.0860117	0.403	0.352	9.14e-18	2.95e-13	1.145
Gng2	0.101348	0.432	0.364	9.19e-18	2.97e-13	1.187
Itpr2	0.143757	0.572	0.489	9.56e-18	3.09e-13	1.17
Gm10138	0.151459	0.316	0.246	1.07e-17	3.46e-13	1.285
Ncbp3	0.116824	0.277	0.213	1.07e-17	3.47e-13	1.3
Add1	0.123873	0.273	0.211	1.17e-17	3.77e-13	1.294
Arl1	0.102168	0.454	0.4	1.28e-17	4.14e-13	1.135
Cggbp1	0.147448	0.625	0.565	1.42e-17	4.6e-13	1.106
Rnasek	0.121847	0.726	0.66	1.55e-17	5e-13	1.1
Rtf2	0.0500621	0.369	0.339	1.85e-17	5.97e-13	1.088
Gm2a	0.0590024	0.434	0.394	1.89e-17	6.1e-13	1.102
Rsbn1l	0.117319	0.487	0.439	1.89e-17	6.1e-13	1.109
Sipa1	0.0711848	0.641	0.571	1.94e-17	6.26e-13	1.123
Arih1	0.0748477	0.449	0.413	1.94e-17	6.27e-13	1.087
Rad23a	0.112713	0.288	0.228	1.98e-17	6.39e-13	1.263
Rptor	0.0824061	0.366	0.313	2.28e-17	7.37e-13	1.169
Zranb1	0.150232	0.494	0.442	2.37e-17	7.64e-13	1.118
Rhog	0.0794466	0.481	0.443	2.43e-17	7.83e-13	1.086
Tspan31	0.089855	0.367	0.337	2.8e-17	9.04e-13	1.089
Mtch1	0.0912576	0.534	0.48	2.9e-17	9.36e-13	1.113
Zmym2	0.0834242	0.268	0.222	2.98e-17	9.61e-13	1.207
Adap2	0.124647	0.76	0.678	3.07e-17	9.93e-13	1.121
Btaf1	0.154432	0.459	0.403	3.18e-17	1.03e-12	1.139
Rasa1	0.119182	0.375	0.322	3.38e-17	1.09e-12	1.165
Srcap	0.101582	0.321	0.27	3.5e-17	1.13e-12	1.189
Fkbp15	0.0988571	0.313	0.266	3.54e-17	1.14e-12	1.177
Atp5c1	0.0522468	0.558	0.517	3.78e-17	1.22e-12	1.079
Yipf4	0.0906222	0.372	0.323	3.9e-17	1.26e-12	1.152
Mxd4	0.129172	0.31	0.234	4.3e-17	1.39e-12	1.325
Rac2	0.0200567	0.469	0.426	4.43e-17	1.43e-12	1.101
Chsy1	0.106925	0.279	0.217	4.47e-17	1.44e-12	1.286
Tm2d2	0.0549208	0.386	0.35	4.65e-17	1.5e-12	1.103
Lrrc25	0.00308604	0.416	0.384	4.69e-17	1.51e-12	1.083
Chmp3	0.0333396	0.315	0.303	4.79e-17	1.55e-12	1.04
4933421O10Rik	0.129848	0.254	0.188	5.15e-17	1.66e-12	1.351
Czib	0.0925255	0.276	0.23	5.37e-17	1.73e-12	1.2
Bud31	0.114421	0.379	0.331	5.51e-17	1.78e-12	1.145
Bsdc1	0.132779	0.286	0.214	5.63e-17	1.82e-12	1.336
Naxd	0.0687003	0.268	0.23	6.2e-17	2e-12	1.165
Clcn3	0.127204	0.278	0.222	6.2e-17	2e-12	1.252
Mapk3	0.0936165	0.392	0.342	6.59e-17	2.13e-12	1.146
Pitpnc1	0.0074636	0.348	0.309	6.65e-17	2.15e-12	1.126
Gpbp1l1	0.101983	0.281	0.224	6.79e-17	2.19e-12	1.254
Nono	0.0413502	0.377	0.355	6.87e-17	2.22e-12	1.062
Scp2	0.0229911	0.401	0.39	7.03e-17	2.27e-12	1.028
Hpf1	0.0909669	0.295	0.249	7.2e-17	2.33e-12	1.185
Btk	0.109874	0.312	0.264	8.48e-17	2.74e-12	1.182
Rybp	0.134028	0.456	0.4	9.02e-17	2.91e-12	1.14
Trp53	0.108946	0.337	0.29	9.1e-17	2.94e-12	1.162
Ndufa8	0.0290642	0.343	0.319	9.12e-17	2.95e-12	1.075
Mrpl43	0.0844907	0.36	0.329	9.49e-17	3.06e-12	1.094
Chordc1	0.111146	0.305	0.256	1.03e-16	3.34e-12	1.191
Exoc3	0.106499	0.337	0.288	1.09e-16	3.51e-12	1.17
Vkorc1	0.0500804	0.39	0.374	1.42e-16	4.58e-12	1.043
Vamp8	0.0223115	0.628	0.596	1.46e-16	4.7e-12	1.054
Ppp1r12a	0.106819	0.552	0.5	1.46e-16	4.71e-12	1.104
Phf12	0.088595	0.257	0.205	1.47e-16	4.74e-12	1.254
Hsd17b4	0.123853	0.277	0.215	1.47e-16	4.75e-12	1.288
Ggh	0.0561122	0.293	0.261	1.47e-16	4.76e-12	1.123
Rab11a	0.0916392	0.431	0.375	1.53e-16	4.94e-12	1.149
Snx2	0.0823002	0.42	0.373	1.56e-16	5.04e-12	1.126
Pura	0.138239	0.646	0.585	1.7e-16	5.48e-12	1.104
Taok1	0.118853	0.483	0.423	1.79e-16	5.78e-12	1.142
Senp2	0.128783	0.662	0.597	1.81e-16	5.85e-12	1.109
Eif5	0.0434217	0.963	0.915	1.89e-16	6.11e-12	1.052
Ykt6	0.026206	0.318	0.292	1.96e-16	6.33e-12	1.089
BC031181	0.000520031	0.351	0.36	1.99e-16	6.43e-12	0.975
Atf7ip	0.128723	0.397	0.327	2.01e-16	6.48e-12	1.214
Parp14	0.089402	0.26	0.202	2.25e-16	7.27e-12	1.287
Ubr5	0.0772909	0.336	0.294	2.29e-16	7.38e-12	1.143
Tmed7	0.0944597	0.482	0.441	2.49e-16	8.05e-12	1.093
Ifnar2	0.10452	0.664	0.598	2.54e-16	8.2e-12	1.11
Trmt112	0.091899	0.492	0.44	2.66e-16	8.59e-12	1.118
Nsd3	0.0725766	0.465	0.414	2.7e-16	8.71e-12	1.123
Nenf	0.0662781	0.28	0.239	3e-16	9.7e-12	1.172
Pepd	0.0512806	0.328	0.304	3.04e-16	9.83e-12	1.079
Ddit3	0.101361	0.695	0.619	3.15e-16	1.02e-11	1.123
Stag2	0.106054	0.423	0.357	4.04e-16	1.3e-11	1.185
Xiap	0.124659	0.388	0.326	4.08e-16	1.32e-11	1.19
Edf1	0.0211031	0.533	0.513	4.12e-16	1.33e-11	1.039
Tuba1b	0.0486795	0.759	0.705	4.24e-16	1.37e-11	1.077
Acly	0.0536165	0.273	0.25	4.36e-16	1.41e-11	1.092
Gpsm3	0.114076	0.45	0.374	4.39e-16	1.42e-11	1.203
Dmtf1	0.113599	0.319	0.272	4.46e-16	1.44e-11	1.173
Mtfr1l	0.08997	0.306	0.26	4.49e-16	1.45e-11	1.177
Pigk	0.104407	0.28	0.223	4.53e-16	1.46e-11	1.256
Lrp1	0.0300966	0.783	0.733	4.54e-16	1.47e-11	1.068
Trip12	0.00666084	0.419	0.401	4.6e-16	1.48e-11	1.045
Tomm34	0.110032	0.296	0.249	5.18e-16	1.67e-11	1.189
Ap2b1	0.1228	0.433	0.383	5.23e-16	1.69e-11	1.131
Med13	0.122373	0.485	0.42	5.57e-16	1.8e-11	1.155
Mapre1	0.131286	0.75	0.683	5.7e-16	1.84e-11	1.098
Sirt7	0.118323	0.4	0.332	6.44e-16	2.08e-11	1.205
Mast3	0.0421514	0.301	0.265	6.5e-16	2.1e-11	1.136
Pald1	0.116175	0.452	0.377	7.03e-16	2.27e-11	1.199
Dpy19l4	0.112472	0.271	0.211	7.2e-16	2.33e-11	1.284
Kpnb1	0.092076	0.378	0.331	7.85e-16	2.54e-11	1.142
Cuta	0.0574694	0.407	0.372	8.03e-16	2.59e-11	1.094
Prkar1a	0.0861959	0.622	0.599	8.75e-16	2.82e-11	1.038
Lactb	0.124842	0.427	0.363	8.9e-16	2.87e-11	1.176
Hcls1	0.108842	0.498	0.438	1.07e-15	3.44e-11	1.137
Lamp2	0.0904842	0.936	0.882	1.11e-15	3.58e-11	1.061
Ilf3	0.0766097	0.295	0.251	1.2e-15	3.88e-11	1.175
Pdcl3	0.0589786	0.276	0.252	1.35e-15	4.36e-11	1.095
Acox3	0.134926	0.447	0.378	1.37e-15	4.41e-11	1.183
Supt4a	0.11201	0.472	0.408	1.46e-15	4.73e-11	1.157
Sppl3	0.0880092	0.294	0.246	1.47e-15	4.73e-11	1.195
Ndufs4	0.00857485	0.279	0.283	1.47e-15	4.74e-11	0.986
Dpm3	0.0612407	0.265	0.232	1.49e-15	4.8e-11	1.142
Rbbp4	0.0772145	0.441	0.418	1.6e-15	5.18e-11	1.055
Tmem219	0.0798925	0.298	0.267	1.62e-15	5.23e-11	1.116
Prcp	0.0817078	0.389	0.352	1.84e-15	5.95e-11	1.105
Rchy1	0.0948586	0.285	0.24	1.95e-15	6.29e-11	1.188
Rapgef1	0.10683	0.256	0.199	2.22e-15	7.18e-11	1.286
Vps28	0.0708559	0.442	0.399	2.43e-15	7.84e-11	1.108
Cox16	0.046723	0.34	0.318	2.56e-15	8.25e-11	1.069
Csad	0.0938115	0.271	0.206	2.8e-15	9.05e-11	1.316
Tnfaip8l2	0.0635443	0.572	0.5	2.87e-15	9.28e-11	1.144
Amfr	0.0885281	0.398	0.35	3.13e-15	1.01e-10	1.137
Fibp	0.0650754	0.272	0.231	3.16e-15	1.02e-10	1.177
Ufsp2	0.116318	0.255	0.192	3.2e-15	1.03e-10	1.328
Ssu72	0.0981159	0.454	0.394	3.33e-15	1.07e-10	1.152
Mob4	0.0693946	0.361	0.343	3.47e-15	1.12e-10	1.052
Ptov1	0.0985721	0.37	0.322	3.53e-15	1.14e-10	1.149
Polr2g	0.0165982	0.335	0.337	3.54e-15	1.14e-10	0.994
Ufl1	0.127456	0.395	0.338	3.64e-15	1.18e-10	1.169
Zfp622	0.120057	0.482	0.444	3.68e-15	1.19e-10	1.086
Yipf1	0.0684897	0.279	0.239	3.83e-15	1.24e-10	1.167
Zfp90	0.0992552	0.32	0.28	4e-15	1.29e-10	1.143
Ski	0.118786	0.734	0.667	4.13e-15	1.33e-10	1.1
Tmem208	0.038744	0.314	0.305	4.17e-15	1.35e-10	1.03
Srrm2	0.0913166	0.931	0.876	4.31e-15	1.39e-10	1.063
Tug1	0.108041	0.418	0.37	4.58e-15	1.48e-10	1.13
Trim47	0.135117	0.451	0.379	4.91e-15	1.58e-10	1.19
Atg101	0.0676257	0.281	0.248	5.25e-15	1.7e-10	1.133
Zmat2	0.00703395	0.305	0.309	6.05e-15	1.95e-10	0.987
Pou2f2	0.0677032	0.752	0.669	6.54e-15	2.11e-10	1.124
Eloa	0.103761	0.45	0.417	6.64e-15	2.14e-10	1.079
Oga	0.0470967	0.4	0.364	6.76e-15	2.18e-10	1.099
Mat2b	0.0596829	0.298	0.266	7.25e-15	2.34e-10	1.12
Mepce	0.110814	0.278	0.226	7.41e-15	2.39e-10	1.23
Atp6v0b	0.0847646	0.941	0.893	7.86e-15	2.54e-10	1.054
Cacna1d	0.113434	0.265	0.206	8.11e-15	2.62e-10	1.286
Mkrn1	0.0293614	0.322	0.312	8.24e-15	2.66e-10	1.032
Wdr81	0.0874691	0.251	0.208	8.93e-15	2.88e-10	1.207
Sdhb	0.0491793	0.418	0.393	9.1e-15	2.94e-10	1.064
Chmp5	0.0698288	0.296	0.252	9.29e-15	3e-10	1.175
Dctn3	0.125616	0.413	0.374	9.38e-15	3.03e-10	1.104
Rab35	0.0948605	0.266	0.221	9.74e-15	3.14e-10	1.204
Rnf111	0.116444	0.48	0.433	9.93e-15	3.21e-10	1.109
Dnajc19	0.00873202	0.277	0.275	1.07e-14	3.46e-10	1.007
Zmym5	0.125722	0.339	0.296	1.14e-14	3.69e-10	1.145
Gmpr2	0.0839146	0.267	0.223	1.58e-14	5.11e-10	1.197
Uqcrc1	0.0191056	0.348	0.339	1.63e-14	5.25e-10	1.027
Bicd2	0.100431	0.285	0.235	1.8e-14	5.82e-10	1.213
Usp48	0.109778	0.281	0.229	1.88e-14	6.06e-10	1.227
Bag6	0.0632628	0.295	0.275	1.98e-14	6.4e-10	1.073
Chchd2	0.116782	0.869	0.825	2.03e-14	6.56e-10	1.053
Nfkbid	0.153802	0.339	0.262	2.06e-14	6.64e-10	1.294
B230219D22Rik	0.102337	0.307	0.267	2.44e-14	7.88e-10	1.15
Rpn1	0.0972473	0.386	0.336	2.83e-14	9.13e-10	1.149
Gbf1	0.0939836	0.262	0.213	2.98e-14	9.61e-10	1.23
Abraxas2	0.0884421	0.295	0.258	3.71e-14	1.2e-09	1.143
Coa3	0.0321084	0.258	0.249	3.74e-14	1.21e-09	1.036
Usp8	0.0947957	0.445	0.393	3.88e-14	1.25e-09	1.132
Diaph2	0.112987	0.432	0.38	4.08e-14	1.32e-09	1.137
Chic2	0.0722023	0.479	0.451	4.12e-14	1.33e-09	1.062
A630001G21Rik	0.073283	0.301	0.288	4.16e-14	1.34e-09	1.045
Maml3	0.114528	0.481	0.406	4.25e-14	1.37e-09	1.185
Gm26532	0.139846	0.474	0.389	4.29e-14	1.39e-09	1.219
Rbm42	0.0424126	0.417	0.399	4.41e-14	1.42e-09	1.045
Zfand6	0.102089	0.448	0.408	4.6e-14	1.49e-09	1.098
Glg1	0.104096	0.318	0.267	4.71e-14	1.52e-09	1.191
Lrpap1	0.0302097	0.435	0.412	4.79e-14	1.55e-09	1.056
Crebbp	0.0916681	0.482	0.442	4.82e-14	1.56e-09	1.09
Mef2d	0.0601044	0.434	0.404	4.9e-14	1.58e-09	1.074
Slbp	0.122296	0.492	0.442	4.96e-14	1.6e-09	1.113
Psme4	0.0803977	0.281	0.242	5.42e-14	1.75e-09	1.161
Slmap	0.120141	0.477	0.416	5.45e-14	1.76e-09	1.147
Ogt	0.041272	0.28	0.262	5.56e-14	1.79e-09	1.069
2023-03-07	0.11157	0.615	0.555	5.88e-14	1.9e-09	1.108
Sp1	0.0938473	0.312	0.267	6.02e-14	1.94e-09	1.169
Hmgb1	0.0201062	0.869	0.833	6.32e-14	2.04e-09	1.043
Hvcn1	0.066177	0.42	0.37	6.57e-14	2.12e-09	1.135
Arhgap39	0.0888425	0.317	0.27	6.81e-14	2.2e-09	1.174
Lpxn	0.0319292	0.289	0.26	6.95e-14	2.24e-09	1.112
Ccdc93	0.0681961	0.259	0.218	6.96e-14	2.25e-09	1.188
Ube2q1	0.0149423	0.391	0.399	7.09e-14	2.29e-09	0.98
Stub1	0.0520528	0.394	0.399	7.25e-14	2.34e-09	0.987
Zfx	0.0935546	0.345	0.298	7.35e-14	2.37e-09	1.158
Mob1a	0.0977694	0.505	0.452	7.4e-14	2.39e-09	1.117
Pds5a	0.0967915	0.331	0.303	7.43e-14	2.4e-09	1.092
Ap1g1	0.0210008	0.258	0.247	7.55e-14	2.44e-09	1.045
Msl1	0.104786	0.318	0.266	7.57e-14	2.44e-09	1.195
Psme2	0.0462466	0.401	0.384	7.84e-14	2.53e-09	1.044
Hnrnpul2	0.0726618	0.348	0.31	7.99e-14	2.58e-09	1.123
Ankrd10	0.082289	0.265	0.223	8.98e-14	2.9e-09	1.188
Ube3a	0.112686	0.459	0.425	9.07e-14	2.93e-09	1.08
Ogdh	0.00484649	0.266	0.262	9.43e-14	3.04e-09	1.015
Lrp6	0.0775329	0.281	0.236	9.52e-14	3.07e-09	1.191
Tma7	0.00603202	0.466	0.454	9.55e-14	3.08e-09	1.026
Bcap31	0.0544511	0.555	0.527	9.58e-14	3.09e-09	1.053
Hagh	0.0645907	0.266	0.227	9.6e-14	3.1e-09	1.172
Arhgef2	0.0907956	0.453	0.405	1.01e-13	3.27e-09	1.119
Calm3	0.00436974	0.284	0.284	1.04e-13	3.36e-09	1
Mrps15	0.0645127	0.316	0.281	1.05e-13	3.38e-09	1.125
Hexim1	0.0901952	0.324	0.272	1.07e-13	3.46e-09	1.191
Ube2j1	0.0857315	0.381	0.347	1.13e-13	3.65e-09	1.098
Gpatch8	0.0756794	0.341	0.307	1.21e-13	3.91e-09	1.111
Ttyh3	0.0227462	0.34	0.328	1.27e-13	4.11e-09	1.037
Ppp6c	0.0821128	0.284	0.253	1.36e-13	4.39e-09	1.123
Poldip3	0.0566441	0.313	0.281	1.44e-13	4.66e-09	1.114
Prdm2	0.108633	0.35	0.309	1.48e-13	4.77e-09	1.133
Dync1i2	0.114836	0.526	0.479	1.49e-13	4.82e-09	1.098
Katna1	0.095413	0.268	0.214	1.51e-13	4.86e-09	1.252
Necap2	0.0232202	0.417	0.407	1.59e-13	5.13e-09	1.025
Heca	0.125849	0.312	0.244	1.7e-13	5.49e-09	1.279
Lsp1	0.0644022	0.259	0.217	1.77e-13	5.72e-09	1.194
Ccnt1	0.115022	0.363	0.311	1.79e-13	5.79e-09	1.167
Nsfl1c	0.0299091	0.286	0.291	1.8e-13	5.83e-09	0.983
Leprot	0.0342791	0.384	0.362	1.86e-13	6.02e-09	1.061
Selenok	0.11276	0.848	0.792	1.89e-13	6.11e-09	1.071
Ndufs3	0.00148125	0.343	0.347	1.98e-13	6.4e-09	0.988
Mon2	0.0884034	0.389	0.343	2.15e-13	6.96e-09	1.134
Ndufab1	0.047306	0.443	0.421	2.43e-13	7.83e-09	1.052
Spcs2	0.113558	0.763	0.702	2.55e-13	8.22e-09	1.087
Flcn	0.083031	0.298	0.255	2.64e-13	8.53e-09	1.169
Zfp608	0.0272335	0.272	0.249	2.71e-13	8.74e-09	1.092
Nsmce4a	0.0329583	0.276	0.262	3.03e-13	9.78e-09	1.053
Frg1	0.0636065	0.339	0.312	3.37e-13	1.09e-08	1.087
Ppp4c	0.0629256	0.44	0.424	3.71e-13	1.2e-08	1.038
BC005624	0.011475	0.297	0.316	3.92e-13	1.26e-08	0.94
Hnrnpul1	0.0656573	0.472	0.431	3.94e-13	1.27e-08	1.095
Tbc1d16	0.0503972	0.276	0.24	3.94e-13	1.27e-08	1.15
2023-03-05	0.0700229	0.348	0.337	3.95e-13	1.27e-08	1.033
Cenpx	0.0778911	0.26	0.208	3.99e-13	1.29e-08	1.25
Tpp1	0.107983	0.627	0.569	4.03e-13	1.3e-08	1.102
Tmx3	0.0973052	0.362	0.316	4.2e-13	1.36e-08	1.146
Synrg	0.0966698	0.283	0.245	4.27e-13	1.38e-08	1.155
Ndufa13	0.0117102	0.524	0.506	4.52e-13	1.46e-08	1.036
Golph3	0.0228818	0.259	0.253	4.54e-13	1.47e-08	1.024
Emc2	0.0558139	0.282	0.255	4.67e-13	1.51e-08	1.106
Rala	0.0160102	0.363	0.363	4.73e-13	1.53e-08	1
Derl2	0.0593068	0.315	0.292	4.85e-13	1.57e-08	1.079
Ccpg1	0.0760689	0.315	0.275	4.9e-13	1.58e-08	1.145
Cpsf6	0.0966249	0.35	0.311	5e-13	1.62e-08	1.125
Odr4	0.0939035	0.302	0.256	5.11e-13	1.65e-08	1.18
Kdelr1	0.0486125	0.382	0.37	5.11e-13	1.65e-08	1.032
Rnf187	0.0381013	0.369	0.352	5.13e-13	1.66e-08	1.048
Rsu1	0.057282	0.285	0.261	5.34e-13	1.72e-08	1.092
Nr4a1	0.205409	0.452	0.394	5.49e-13	1.77e-08	1.147
Tpd52l2	0.0112729	0.31	0.322	5.86e-13	1.89e-08	0.963
H2-M3	0.0918292	0.308	0.254	6.04e-13	1.95e-08	1.213
N4bp2l2	0.118635	0.567	0.521	6.04e-13	1.95e-08	1.088
Pspc1	0.0862568	0.334	0.3	6.08e-13	1.96e-08	1.113
Mrpl24	0.0694727	0.367	0.335	6.1e-13	1.97e-08	1.096
Sqor	0.0652179	0.356	0.312	6.21e-13	2.01e-08	1.141
Zfp207	0.0152524	0.346	0.35	6.3e-13	2.03e-08	0.989
Fuca1	0.0515756	0.539	0.507	6.74e-13	2.18e-08	1.063
Zfp24	0.0965836	0.293	0.245	6.89e-13	2.22e-08	1.196
Ly6e	0.0730093	0.899	0.855	6.91e-13	2.23e-08	1.051
Cul3	0.0182112	0.41	0.403	7.19e-13	2.32e-08	1.017
Cdc37	0.00628089	0.439	0.441	7.4e-13	2.39e-08	0.995
Irf3	0.0615617	0.259	0.231	7.46e-13	2.41e-08	1.121
Rabl6	0.0805039	0.296	0.266	7.85e-13	2.53e-08	1.113
Clptm1	0.0722378	0.367	0.336	8.06e-13	2.6e-08	1.092
Raly	0.0798371	0.556	0.535	8.28e-13	2.67e-08	1.039
Ywhah	0.0288717	0.783	0.734	8.39e-13	2.71e-08	1.067
Clk3	0.077556	0.259	0.23	8.59e-13	2.77e-08	1.126
Wbp11	0.00141905	0.359	0.387	8.59e-13	2.77e-08	0.928
Cd300c2	0.0776761	0.906	0.854	8.87e-13	2.86e-08	1.061
Klhl7	0.0908493	0.277	0.222	8.9e-13	2.87e-08	1.248
Ppp4r3a	0.0480755	0.368	0.354	8.98e-13	2.9e-08	1.04
Ankrd13c	0.098465	0.268	0.23	9.02e-13	2.91e-08	1.165
Trpc4ap	0.0767522	0.442	0.408	9.36e-13	3.02e-08	1.083
Cd48	0.0838141	0.387	0.337	9.92e-13	3.2e-08	1.148
Ppp1r18	0.0641037	0.463	0.429	1.06e-12	3.43e-08	1.079
Lnpep	0.0458386	0.498	0.468	1.06e-12	3.43e-08	1.064
Setd5	0.0883358	0.403	0.358	1.1e-12	3.54e-08	1.126
Camk2n1	0.104437	0.446	0.401	1.16e-12	3.75e-08	1.112
Rab5a	0.117696	0.682	0.632	1.19e-12	3.83e-08	1.079
Slc29a1	0.076208	0.357	0.324	1.27e-12	4.1e-08	1.102
Ier3ip1	0.00309735	0.372	0.37	1.28e-12	4.13e-08	1.005
Cd82	0.0602818	0.442	0.411	1.33e-12	4.31e-08	1.075
Mvb12b	0.0743488	0.344	0.304	1.36e-12	4.39e-08	1.132
Safb2	0.0829675	0.559	0.523	1.41e-12	4.55e-08	1.069
Uba2	0.041623	0.293	0.279	1.48e-12	4.79e-08	1.05
Itsn2	0.0598517	0.388	0.371	1.5e-12	4.86e-08	1.046
Ppp2r5a	0.0383763	0.304	0.289	1.51e-12	4.88e-08	1.052
Cuedc2	0.00925676	0.361	0.359	1.52e-12	4.9e-08	1.006
Zc3h7a	0.0858292	0.401	0.368	1.67e-12	5.38e-08	1.09
Skp1a	0.0679307	0.392	0.363	1.68e-12	5.43e-08	1.08
Rin3	0.0760181	0.269	0.227	1.75e-12	5.65e-08	1.185
Ube2e3	0.0586694	0.332	0.303	1.78e-12	5.75e-08	1.096
Secisbp2l	0.0696824	0.328	0.308	1.94e-12	6.27e-08	1.065
Appbp2	0.0972752	0.301	0.26	1.96e-12	6.32e-08	1.158
Prpf8	0.0110568	0.251	0.253	1.98e-12	6.4e-08	0.992
Trappc2l	0.0830947	0.327	0.291	2.04e-12	6.59e-08	1.124
Eml4	0.104364	0.409	0.359	2.05e-12	6.61e-08	1.139
Xlr	0.0773523	0.35	0.314	2.16e-12	6.99e-08	1.115
Ppp6r3	0.0526352	0.259	0.233	2.28e-12	7.36e-08	1.112
Wasf2	0.0546656	0.892	0.838	2.42e-12	7.82e-08	1.064
Nr1h2	0.0400082	0.313	0.303	2.45e-12	7.92e-08	1.033
Acadm	0.023998	0.297	0.277	2.45e-12	7.92e-08	1.072
Ebp	0.0460948	0.323	0.304	2.46e-12	7.95e-08	1.062
Pcnp	0.0577903	0.407	0.389	2.49e-12	8.04e-08	1.046
Dennd5a	0.0689693	0.395	0.364	2.5e-12	8.06e-08	1.085
Tap2	0.0843835	0.332	0.299	2.5e-12	8.08e-08	1.11
Nfatc1	0.0552299	0.291	0.263	2.51e-12	8.09e-08	1.106
Rreb1	0.0986096	0.405	0.361	2.59e-12	8.36e-08	1.122
Ndufs7	0.0397792	0.412	0.399	2.65e-12	8.56e-08	1.033
Vasp	0.0794213	0.551	0.501	2.72e-12	8.78e-08	1.1
Ctbp2	0.0984281	0.344	0.308	2.76e-12	8.92e-08	1.117
Tulp4	0.0725405	0.336	0.292	2.78e-12	8.96e-08	1.151
Lamtor5	0.0114479	0.28	0.285	2.86e-12	9.24e-08	0.982
Wdr83os	0.0140522	0.381	0.384	2.87e-12	9.27e-08	0.992
Tifa	0.0767524	0.387	0.342	2.87e-12	9.27e-08	1.132
Atad2b	0.0958259	0.261	0.213	2.93e-12	9.45e-08	1.225
Coq10b	0.111861	0.566	0.536	3.41e-12	1.1e-07	1.056
Mllt10	0.106542	0.359	0.314	3.67e-12	1.19e-07	1.143
Commd3	0.0197165	0.332	0.328	4.17e-12	1.34e-07	1.012
Mbtd1	0.0409984	0.262	0.233	4.2e-12	1.36e-07	1.124
Ccz1	0.0838295	0.309	0.27	4.22e-12	1.36e-07	1.144
Chrac1	0.0546443	0.293	0.272	4.27e-12	1.38e-07	1.077
Snf8	0.0328844	0.273	0.275	4.36e-12	1.41e-07	0.993
Tmsb10	0.105325	0.491	0.437	4.36e-12	1.41e-07	1.124
Mbd6	0.102792	0.272	0.219	4.38e-12	1.41e-07	1.242
Nrbp1	0.0545968	0.338	0.325	4.38e-12	1.41e-07	1.04
Sik2	0.0972226	0.289	0.235	4.4e-12	1.42e-07	1.23
Kdm3a	0.0915313	0.316	0.274	4.59e-12	1.48e-07	1.153
B3gnt2	0.00871624	0.259	0.273	4.77e-12	1.54e-07	0.949
Cep170	0.0945081	0.365	0.317	5.02e-12	1.62e-07	1.151
Cep350	0.0948612	0.318	0.279	5.1e-12	1.65e-07	1.14
Tex261	0.0892577	0.473	0.436	5.13e-12	1.66e-07	1.085
R3hdm2	0.0929047	0.417	0.371	5.15e-12	1.66e-07	1.124
Pex2	0.0799602	0.29	0.251	5.18e-12	1.67e-07	1.155
Smu1	0.0337456	0.275	0.28	5.2e-12	1.68e-07	0.982
Ctcf	0.0446353	0.396	0.379	5.3e-12	1.71e-07	1.045
Tnfrsf21	0.077331	0.414	0.391	5.34e-12	1.72e-07	1.059
Khk	0.0367642	0.314	0.297	5.34e-12	1.72e-07	1.057
Tmem222	0.0020791	0.26	0.282	5.58e-12	1.8e-07	0.922
Ssbp1	0.046518	0.305	0.291	5.75e-12	1.86e-07	1.048
Tec	0.0529246	0.302	0.264	5.76e-12	1.86e-07	1.144
Tiprl	0.0767703	0.395	0.368	5.81e-12	1.88e-07	1.073
Tmem30a	0.0892113	0.471	0.441	6.11e-12	1.97e-07	1.068
Scamp3	0.0268541	0.275	0.273	6.13e-12	1.98e-07	1.007
Dynlrb1	0.0304353	0.308	0.294	6.21e-12	2.01e-07	1.048
Yipf3	0.0227091	0.318	0.317	6.28e-12	2.03e-07	1.003
Jmjd6	0.0279926	0.259	0.278	6.57e-12	2.12e-07	0.932
Usp19	0.0582757	0.265	0.245	6.66e-12	2.15e-07	1.082
Acsl1	0.109072	0.293	0.244	6.86e-12	2.21e-07	1.201
Dgkd	0.0895659	0.41	0.36	6.9e-12	2.23e-07	1.139
Foxp1	0.112902	0.342	0.28	7.07e-12	2.28e-07	1.221
Chn2	0.0783759	0.299	0.257	7.41e-12	2.39e-07	1.163
Sumo1	0.0574054	0.431	0.408	7.79e-12	2.51e-07	1.056
Cnot1	0.0483688	0.313	0.29	8.29e-12	2.68e-07	1.079
Fmr1	0.100302	0.351	0.317	8.36e-12	2.7e-07	1.107
Paip2	0.0765669	0.497	0.448	9.11e-12	2.94e-07	1.109
Orai1	0.0866188	0.622	0.569	9.9e-12	3.2e-07	1.093
Tnpo1	0.0290032	0.294	0.281	1.03e-11	3.33e-07	1.046
Ptpa	0.035273	0.284	0.265	1.04e-11	3.36e-07	1.072
Stat6	0.0319708	0.325	0.325	1.08e-11	3.49e-07	1
Aamp	0.0647379	0.481	0.448	1.09e-11	3.53e-07	1.074
Vta1	0.0585225	0.257	0.242	1.13e-11	3.66e-07	1.062
Bcl7b	0.0478843	0.334	0.325	1.14e-11	3.69e-07	1.028
Dnajb11	0.0147157	0.375	0.392	1.18e-11	3.79e-07	0.957
Phf20l1	0.0940913	0.56	0.507	1.21e-11	3.91e-07	1.105
Rab18	0.00338596	0.334	0.344	1.21e-11	3.92e-07	0.971
Tardbp	0.0651491	0.353	0.341	1.23e-11	3.96e-07	1.035
Cdc42	0.0684315	0.947	0.91	1.32e-11	4.26e-07	1.041
Canx	0.0648013	0.792	0.741	1.37e-11	4.41e-07	1.069
Slc38a10	0.0559809	0.302	0.272	1.37e-11	4.43e-07	1.11
Pgls	0.0273235	0.444	0.428	1.38e-11	4.45e-07	1.037
Smad7	0.0652249	0.795	0.734	1.45e-11	4.67e-07	1.083
Eif2s3y	0.0681257	0.487	0.455	1.48e-11	4.78e-07	1.07
Arl13b	0.122043	0.27	0.223	1.58e-11	5.11e-07	1.211
Acin1	0.0961293	0.655	0.597	1.62e-11	5.23e-07	1.097
Birc2	0.0961481	0.287	0.24	1.66e-11	5.35e-07	1.196
Dcaf8	0.0726205	0.373	0.344	1.83e-11	5.9e-07	1.084
Cpne3	0.0609507	0.287	0.251	1.88e-11	6.08e-07	1.143
Suclg2	0.042311	0.275	0.254	2.03e-11	6.56e-07	1.083
Rab11b	0.0586664	0.436	0.431	2.06e-11	6.65e-07	1.012
Brd9	0.0829701	0.305	0.275	2.08e-11	6.71e-07	1.109
Plcg2	0.0387541	0.364	0.344	2.13e-11	6.89e-07	1.058
Ifi27	0.0984621	0.428	0.391	2.22e-11	7.16e-07	1.095
Mxi1	0.00610543	0.259	0.25	2.22e-11	7.16e-07	1.036
Msl2	0.0909947	0.295	0.255	2.28e-11	7.35e-07	1.157
Ensa	0.0768485	0.323	0.292	2.3e-11	7.43e-07	1.106
Maf1	0.038013	0.272	0.252	2.31e-11	7.44e-07	1.079
Iscu	0.0576817	0.507	0.467	2.37e-11	7.65e-07	1.086
Tmem109	0.075087	0.323	0.288	2.38e-11	7.67e-07	1.122
Cnot3	0.0859706	0.268	0.224	2.4e-11	7.76e-07	1.196
Plekhj1	0.00823175	0.26	0.261	2.44e-11	7.87e-07	0.996
Uhrf2	0.120059	0.4	0.349	2.46e-11	7.95e-07	1.146
Stk11	0.0311935	0.266	0.253	2.47e-11	7.98e-07	1.051
Zfp644	0.0785257	0.541	0.518	2.51e-11	8.1e-07	1.044
Arfgap2	0.0127916	0.363	0.372	2.52e-11	8.12e-07	0.976
Tmem63a	0.0488283	0.425	0.394	2.55e-11	8.25e-07	1.079
Avl9	0.072229	0.287	0.278	2.69e-11	8.69e-07	1.032
Bnip3l	0.0472795	0.49	0.442	2.7e-11	8.71e-07	1.109
Pcbp2	0.0509265	0.692	0.672	2.74e-11	8.85e-07	1.03
Hbp1	0.094317	0.405	0.347	2.89e-11	9.34e-07	1.167
Akap8	0.0848006	0.407	0.378	2.91e-11	9.38e-07	1.077
Nfkb2	0.077561	0.368	0.318	3e-11	9.69e-07	1.157
Aftph	0.113967	0.503	0.453	3.12e-11	1.01e-06	1.11
Trim8	0.0863887	0.499	0.459	3.16e-11	1.02e-06	1.087
Rbm33	0.0329854	0.278	0.271	3.2e-11	1.03e-06	1.026
Rnpep	0.0944663	0.334	0.282	3.2e-11	1.03e-06	1.184
Ep300	0.0829346	0.579	0.54	3.29e-11	1.06e-06	1.072
Zfp326	0.0607447	0.494	0.472	3.56e-11	1.15e-06	1.047
Nudt9	0.0648739	0.277	0.246	3.57e-11	1.15e-06	1.126
Trim30a	0.0887734	0.342	0.309	3.64e-11	1.18e-06	1.107
Rpn2	0.0547059	0.627	0.586	3.77e-11	1.22e-06	1.07
Hnrnpk	0.0626707	0.924	0.875	3.96e-11	1.28e-06	1.056
Fam193a	0.0981635	0.348	0.301	4.03e-11	1.3e-06	1.156
Fez2	0.0393368	0.525	0.513	4.1e-11	1.32e-06	1.023
5031425E22Rik	0.0795086	0.255	0.223	4.11e-11	1.33e-06	1.143
Birc6	0.0412792	0.384	0.374	4.2e-11	1.36e-06	1.027
Cd164	0.0295703	0.843	0.792	4.31e-11	1.39e-06	1.064
Tmem33	0.0360923	0.354	0.346	4.4e-11	1.42e-06	1.023
Ankhd1	0.0265395	0.313	0.305	4.42e-11	1.43e-06	1.026
Cdc26	0.07998	0.299	0.254	4.55e-11	1.47e-06	1.177
Hnrnpdl	0.0898519	0.834	0.779	4.91e-11	1.59e-06	1.071
Adam10	0.0678734	0.59	0.546	5.13e-11	1.66e-06	1.081
Erbin	3.75e-05	0.514	0.513	5.14e-11	1.66e-06	1.002
Mark2	0.074474	0.378	0.355	5.75e-11	1.86e-06	1.065
Ndufv1	0.0437169	0.26	0.247	5.76e-11	1.86e-06	1.053
Pttg1ip	0.0307889	0.496	0.481	5.82e-11	1.88e-06	1.031
Samm50	0.0126558	0.303	0.308	5.88e-11	1.9e-06	0.984
Cybc1	0.0741121	0.324	0.296	6.1e-11	1.97e-06	1.095
Chtop	0.0247121	0.411	0.407	6.19e-11	2e-06	1.01
Fyttd1	0.0715688	0.34	0.32	6.41e-11	2.07e-06	1.062
Nrros	0.0584192	0.527	0.484	6.65e-11	2.15e-06	1.089
Commd7	0.0684246	0.341	0.312	6.85e-11	2.21e-06	1.093
Stk4	0.0304225	0.297	0.277	7.27e-11	2.35e-06	1.072
Shisa5	0.0432663	0.365	0.342	7.28e-11	2.35e-06	1.067
Use1	0.0102673	0.347	0.359	7.86e-11	2.54e-06	0.967
Mta2	0.0226286	0.268	0.272	8.16e-11	2.64e-06	0.985
AY036118	0.00293433	0.967	0.967	8.18e-11	2.64e-06	1
Abi1	0.0245402	0.446	0.442	8.22e-11	2.65e-06	1.009
Snrnp48	0.0170968	0.319	0.322	8.22e-11	2.65e-06	0.991
Cdc73	0.0122269	0.285	0.282	8.39e-11	2.71e-06	1.011
Ankle2	0.0359741	0.27	0.249	8.42e-11	2.72e-06	1.084
Ube2s	0.0665602	0.555	0.563	8.42e-11	2.72e-06	0.986
Sypl	0.0545845	0.386	0.376	8.81e-11	2.84e-06	1.027
BC005537	0.0838007	0.728	0.692	8.81e-11	2.85e-06	1.052
Ewsr1	0.0115583	0.629	0.625	8.82e-11	2.85e-06	1.006
Epn1	0.00133159	0.464	0.462	9.67e-11	3.12e-06	1.004
Ehmt1	0.0589437	0.276	0.258	9.86e-11	3.18e-06	1.07
Nfu1	0.0705804	0.291	0.271	1.02e-10	3.31e-06	1.074
Ptbp2	0.0295703	0.26	0.256	1.04e-10	3.35e-06	1.016
Exoc5	0.0390525	0.395	0.387	1.14e-10	3.69e-06	1.021
Top1	0.0226153	0.892	0.842	1.16e-10	3.74e-06	1.059
Slc40a1	0.00655848	0.312	0.296	1.16e-10	3.75e-06	1.054
Kdm6b	0.0598744	0.853	0.796	1.16e-10	3.75e-06	1.072
Ociad1	0.0700206	0.45	0.424	1.19e-10	3.84e-06	1.061
Bcas2	0.0345361	0.369	0.376	1.21e-10	3.91e-06	0.981
Commd6	0.0580395	0.251	0.233	1.23e-10	3.96e-06	1.077
Ccnd1	0.00330842	0.477	0.456	1.26e-10	4.07e-06	1.046
Tnfaip8	0.0829241	0.323	0.278	1.34e-10	4.31e-06	1.162
Rab24	0.0957723	0.319	0.275	1.42e-10	4.57e-06	1.16
Fbxo11	0.0069494	0.275	0.276	1.43e-10	4.61e-06	0.996
Rbm7	0.0145611	0.368	0.372	1.49e-10	4.81e-06	0.989
Crlf3	0.047501	0.54	0.505	1.5e-10	4.83e-06	1.069
Top2b	0.040035	0.34	0.323	1.5e-10	4.85e-06	1.053
Huwe1	0.0641108	0.503	0.474	1.51e-10	4.87e-06	1.061
Matr3	0.0787288	0.474	0.454	1.61e-10	5.19e-06	1.044
Map1lc3a	0.0698454	0.523	0.482	1.65e-10	5.33e-06	1.085
Vezf1	0.0745488	0.327	0.298	1.72e-10	5.54e-06	1.097
Vps37b	0.0140926	0.395	0.376	1.73e-10	5.6e-06	1.051
Gxylt1	0.0672631	0.321	0.291	1.74e-10	5.61e-06	1.103
Mff	0.0263773	0.251	0.244	1.8e-10	5.82e-06	1.029
Cdc42se2	0.0249478	0.258	0.255	1.81e-10	5.83e-06	1.012
Gapvd1	0.0386204	0.41	0.406	1.83e-10	5.89e-06	1.01
Ddost	0.0677749	0.561	0.528	1.86e-10	6.01e-06	1.062
Tgs1	0.100528	0.383	0.343	1.88e-10	6.08e-06	1.117
Tagap	0.146003	0.52	0.461	1.92e-10	6.21e-06	1.128
Gatad2b	0.0754634	0.395	0.37	1.98e-10	6.39e-06	1.068
Gpbp1	0.0751745	0.55	0.511	1.99e-10	6.44e-06	1.076
Npepps	0.0408386	0.283	0.274	2.12e-10	6.84e-06	1.033
Safb	0.0528566	0.385	0.36	2.21e-10	7.13e-06	1.069
Vps37a	0.0553942	0.266	0.249	2.23e-10	7.19e-06	1.068
Sdf2	0.0358324	0.286	0.292	2.25e-10	7.28e-06	0.979
Arfgef1	0.0532631	0.28	0.261	2.26e-10	7.3e-06	1.073
Lin7c	0.034104	0.268	0.27	2.27e-10	7.32e-06	0.993
Tm9sf2	0.052754	0.379	0.353	2.28e-10	7.37e-06	1.074
Scand1	0.0223882	0.466	0.457	2.31e-10	7.45e-06	1.02
Baz1b	0.0955922	0.388	0.344	2.31e-10	7.47e-06	1.128
Plekho1	0.0148009	0.784	0.745	2.31e-10	7.47e-06	1.052
Pkn1	0.034123	0.511	0.491	2.35e-10	7.6e-06	1.041
Usp34	0.0805074	0.477	0.447	2.4e-10	7.74e-06	1.067
Lrif1	0.0979878	0.312	0.269	2.4e-10	7.75e-06	1.16
Derl1	0.0752495	0.537	0.513	2.65e-10	8.55e-06	1.047
Ankrd17	0.101321	0.586	0.533	2.76e-10	8.9e-06	1.099
Clcn4	0.0661395	0.496	0.475	2.78e-10	8.98e-06	1.044
Herpud1	0.054587	0.785	0.728	2.82e-10	9.09e-06	1.078
Cotl1	0.0119021	0.719	0.679	2.84e-10	9.18e-06	1.059
Cnp	0.0599653	0.266	0.244	2.87e-10	9.26e-06	1.09
Nagpa	0.0375355	0.303	0.287	2.96e-10	9.54e-06	1.056
Adrb2	0.103227	0.506	0.449	3.07e-10	9.92e-06	1.127
Abhd16a	0.0299874	0.258	0.263	3.2e-10	1.03e-05	0.981
Qrich1	0.0707277	0.355	0.338	3.48e-10	1.12e-05	1.05
Spty2d1	0.0207385	0.477	0.479	3.56e-10	1.15e-05	0.996
Wbp2	0.0062133	0.478	0.481	3.59e-10	1.16e-05	0.994
Fkbp3	0.035354	0.265	0.251	3.67e-10	1.19e-05	1.056
Midn	0.0840021	0.465	0.439	3.74e-10	1.21e-05	1.059
Naga	0.0926386	0.356	0.326	3.87e-10	1.25e-05	1.092
Bclaf1	0.109094	0.71	0.662	3.93e-10	1.27e-05	1.073
Slf2	0.0807444	0.264	0.23	3.93e-10	1.27e-05	1.148
Ahsa1	0.00966684	0.254	0.26	3.99e-10	1.29e-05	0.977
Galnt11	0.0567959	0.26	0.251	4.11e-10	1.33e-05	1.036
Nufip2	0.0863133	0.711	0.656	4.11e-10	1.33e-05	1.084
Dyrk2	0.0291496	0.362	0.339	4.13e-10	1.33e-05	1.068
Fam49b	0.0259999	0.864	0.817	4.36e-10	1.41e-05	1.058
U2af2	0.0636827	0.508	0.478	4.45e-10	1.44e-05	1.063
Hnrnpl	0.0257448	0.507	0.503	4.8e-10	1.55e-05	1.008
Mecp2	0.039077	0.256	0.244	4.83e-10	1.56e-05	1.049
Oat	0.0701759	0.381	0.356	4.86e-10	1.57e-05	1.07
Suclg1	0.00769964	0.254	0.258	4.87e-10	1.57e-05	0.984
Ccnl2	0.0839581	0.423	0.396	4.92e-10	1.59e-05	1.068
Usp7	0.0572923	0.418	0.394	5.25e-10	1.69e-05	1.061
Xpr1	0.0416363	0.277	0.26	5.4e-10	1.74e-05	1.065
Ube2b	0.0524066	0.599	0.559	5.43e-10	1.75e-05	1.072
Lsm14a	0.0482886	0.321	0.32	5.45e-10	1.76e-05	1.003
Stx4a	0.015177	0.257	0.258	5.69e-10	1.84e-05	0.996
Rap1a	0.0744668	0.683	0.634	5.77e-10	1.86e-05	1.077
Puf60	0.0715904	0.564	0.538	6.1e-10	1.97e-05	1.048
Zcrb1	0.0075101	0.444	0.464	6.18e-10	1.99e-05	0.957
Syf2	0.0303838	0.505	0.495	6.23e-10	2.01e-05	1.02
Rnf7	0.00273425	0.48	0.481	6.3e-10	2.03e-05	0.998
Ep400	0.029428	0.324	0.336	6.35e-10	2.05e-05	0.964
Ythdf3	0.0697778	0.351	0.323	6.4e-10	2.06e-05	1.087
1810013L24Rik	0.0855865	0.284	0.237	6.4e-10	2.07e-05	1.198
Papola	0.0354953	0.4	0.393	6.59e-10	2.13e-05	1.018
Hmgn2	0.0460516	0.614	0.57	6.91e-10	2.23e-05	1.077
Neurl3	0.112165	0.605	0.542	7.35e-10	2.37e-05	1.116
Sh3gl1	0.0584989	0.409	0.403	7.61e-10	2.46e-05	1.015
H2afy	0.0353745	0.567	0.544	7.7e-10	2.49e-05	1.042
Kbtbd2	0.063136	0.31	0.272	7.97e-10	2.57e-05	1.14
Hist1h1e	0.111462	0.456	0.387	8.79e-10	2.84e-05	1.178
Maz	0.0101174	0.252	0.254	9.13e-10	2.95e-05	0.992
Btbd7	0.0219851	0.35	0.342	9.4e-10	3.04e-05	1.023
Utp11	0.0380075	0.344	0.33	1e-09	3.24e-05	1.042
Dctn2	0.0340084	0.458	0.449	1.02e-09	3.29e-05	1.02
Cd53	0.0523797	0.924	0.889	1.04e-09	3.34e-05	1.039
Fgd4	0.067882	0.322	0.287	1.06e-09	3.41e-05	1.122
Tsg101	0.0335152	0.301	0.299	1.09e-09	3.52e-05	1.007
Zdhhc20	0.0365441	0.42	0.428	1.22e-09	3.94e-05	0.981
Saraf	0.0506989	0.858	0.809	1.4e-09	4.51e-05	1.061
Ube2v2	0.0288061	0.31	0.309	1.44e-09	4.65e-05	1.003
Pxn	0.0456515	0.333	0.319	1.53e-09	4.94e-05	1.044
Zfp652	0.0533502	0.488	0.442	1.53e-09	4.95e-05	1.104
Stx5a	0.0678755	0.351	0.331	1.57e-09	5.05e-05	1.06
Gtf2b	0.0853561	0.455	0.437	1.66e-09	5.35e-05	1.041
Atg5	0.0377791	0.328	0.325	1.67e-09	5.41e-05	1.009
Otud5	0.0537725	0.253	0.233	1.7e-09	5.49e-05	1.086
Cetn3	0.026317	0.31	0.31	1.73e-09	5.6e-05	1
Mpc1	0.0412242	0.647	0.622	1.77e-09	5.7e-05	1.04
Btbd9	0.0251162	0.298	0.293	1.9e-09	6.13e-05	1.017
Pgrmc1	0.0243547	0.318	0.315	1.93e-09	6.23e-05	1.01
Tbl1x	0.0898369	0.345	0.301	2e-09	6.46e-05	1.146
Dph3	0.0288546	0.262	0.269	2.04e-09	6.59e-05	0.974
Mtpn	0.00398283	0.347	0.36	2.11e-09	6.82e-05	0.964
Bod1l	0.0937591	0.456	0.426	2.13e-09	6.88e-05	1.07
Wtap	0.0333559	0.292	0.291	2.2e-09	7.09e-05	1.003
Yme1l1	0.0629288	0.356	0.346	2.21e-09	7.14e-05	1.029
Ik	0.00165541	0.504	0.502	2.26e-09	7.3e-05	1.004
Kansl1	0.0449944	0.643	0.623	2.27e-09	7.33e-05	1.032
Slc15a4	0.0412484	0.34	0.319	2.29e-09	7.4e-05	1.066
Crebrf	0.0780631	0.32	0.273	2.38e-09	7.69e-05	1.172
Chd6	0.0862168	0.353	0.327	2.42e-09	7.81e-05	1.08
Ypel5	0.00553789	0.409	0.402	2.51e-09	8.1e-05	1.017
Zbtb1	0.0933222	0.263	0.219	2.52e-09	8.13e-05	1.201
Fndc3a	0.0703615	0.377	0.331	2.57e-09	8.29e-05	1.139
Ikbkb	0.0391419	0.31	0.304	2.66e-09	8.58e-05	1.02
Fip1l1	0.0052079	0.323	0.34	2.78e-09	8.96e-05	0.95
Tmem14c	0.0365651	0.549	0.52	2.82e-09	9.09e-05	1.056
Stau1	0.0474663	0.334	0.307	2.87e-09	9.27e-05	1.088
Atxn2l	0.0571857	0.509	0.483	3.1e-09	9.99e-05	1.054
Rnpepl1	0.00662795	0.237	0.252	3.14e-09	0.00010139	0.94
Hadhb	0.038529	0.28	0.27	3.19e-09	0.000103106	1.037
Map3k2	0.0835884	0.445	0.402	3.29e-09	0.000106218	1.107
Rasa3	0.0908632	0.295	0.248	3.55e-09	0.000114679	1.19
Srsf10	0.0681483	0.467	0.461	3.56e-09	0.000114903	1.013
Cnot4	0.0648551	0.418	0.415	3.6e-09	0.000116252	1.007
Clk4	0.04183	0.478	0.457	3.72e-09	0.000120039	1.046
Rap2c	0.0758816	0.265	0.243	3.87e-09	0.000125026	1.091
Epc1	0.0630111	0.386	0.367	3.93e-09	0.000127039	1.052
Arhgap12	0.0480971	0.315	0.29	3.96e-09	0.000127694	1.086
Xrn1	0.0335278	0.27	0.255	4e-09	0.000129154	1.059
Extl3	0.00252522	0.316	0.33	4.04e-09	0.000130524	0.958
Fkbp8	0.00806142	0.381	0.386	4.11e-09	0.000132776	0.987
Pum1	0.0740238	0.478	0.456	4.12e-09	0.000132972	1.048
Faf2	0.0317257	0.264	0.266	4.12e-09	0.000133104	0.992
Ecpas	0.0113991	0.256	0.261	4.25e-09	0.000137069	0.981
Hadha	0.0358206	0.369	0.364	4.59e-09	0.0001483	1.014
Lacc1	0.0953201	0.45	0.402	4.68e-09	0.000151011	1.119
Ubtf	0.0672916	0.271	0.249	4.72e-09	0.000152359	1.088
Kin	0.0476181	0.251	0.228	4.72e-09	0.000152372	1.101
Ccnd3	0.0592164	0.346	0.298	4.83e-09	0.00015584	1.161
Phf3	0.0367976	0.611	0.588	4.85e-09	0.000156559	1.039
Ostf1	0.0272983	0.669	0.645	5.03e-09	0.000162239	1.037
Tmbim6	0.072108	0.915	0.88	5.25e-09	0.000169644	1.04
Tm2d1	0.015083	0.268	0.275	5.32e-09	0.00017177	0.975
Eif4g2	0.0787587	0.91	0.872	5.52e-09	0.000178286	1.044
Adora3	0.0350848	0.28	0.258	5.56e-09	0.000179641	1.085
Celf1	0.00406642	0.361	0.382	5.59e-09	0.000180465	0.945
Magoh	0.0348593	0.361	0.365	5.62e-09	0.000181361	0.989
Rbm6	0.0182743	0.306	0.305	6.18e-09	0.000199536	1.003
Ywhae	0.0491858	0.803	0.756	6.3e-09	0.000203363	1.062
Hnrnpr	0.025089	0.311	0.309	6.41e-09	0.000206905	1.006
Arl8b	0.0460092	0.451	0.424	6.7e-09	0.000216406	1.064
Dcun1d5	0.00422202	0.386	0.4	6.71e-09	0.000216777	0.965
Rabac1	0.0215915	0.747	0.718	6.73e-09	0.000217436	1.04
Snx20	0.0560317	0.446	0.419	7.17e-09	0.000231577	1.064
Fxr1	0.00943168	0.422	0.424	7.21e-09	0.000232697	0.995
Clptm1l	0.0386787	0.327	0.322	7.34e-09	0.000236818	1.016
Ccdc107	0.00378584	0.26	0.26	7.59e-09	0.000245111	1
Kxd1	0.0334364	0.253	0.235	8.21e-09	0.000265109	1.077
Arhgap31	0.0188302	0.3	0.291	8.23e-09	0.000265718	1.031
1700017B05Rik	0.0606857	0.519	0.48	8.34e-09	0.000269403	1.081
Cpsf7	0.0697743	0.305	0.283	8.67e-09	0.000280013	1.078
Txlna	0.0322398	0.278	0.28	8.75e-09	0.00028241	0.993
Pacc1	0.0115931	0.28	0.277	8.88e-09	0.000286586	1.011
Cnot6l	0.0440407	0.396	0.385	8.96e-09	0.000289187	1.029
Ndufs2	0.0425117	0.36	0.346	9.33e-09	0.000301222	1.04
Usp15	0.0297773	0.343	0.33	9.62e-09	0.000310488	1.039
Glyr1	0.0632762	0.438	0.428	9.73e-09	0.000314125	1.023
Tbcb	0.0319236	0.365	0.356	9.86e-09	0.00031825	1.025
Abhd17a	0.0276738	0.283	0.275	9.9e-09	0.000319473	1.029
Rpl7l1	0.000404779	0.321	0.342	9.98e-09	0.000322056	0.939
Psenen	0.0358077	0.633	0.606	1e-08	0.00032273	1.045
Dnajc1	0.0332249	0.356	0.347	1.01e-08	0.000325907	1.026
Stt3a	0.00743969	0.319	0.335	1.06e-08	0.000343018	0.952
Arih2	0.0905381	0.348	0.314	1.11e-08	0.000357896	1.108
Slc35c2	0.00627508	0.368	0.371	1.14e-08	0.000367441	0.992
Ccdc47	0.00391028	0.428	0.436	1.15e-08	0.000369923	0.982
Ube2f	0.0124779	0.494	0.477	1.19e-08	0.000383606	1.036
Mboat7	0.0150156	0.275	0.274	1.19e-08	0.000383785	1.004
Fam172a	0.038743	0.253	0.237	1.23e-08	0.000397506	1.068
Epc2	0.0725787	0.412	0.39	1.24e-08	0.00040141	1.056
Galnt1	0.0417169	0.456	0.45	1.27e-08	0.000409012	1.013
Itch	0.046498	0.306	0.3	1.37e-08	0.000441193	1.02
Nfic	0.0810355	0.513	0.471	1.37e-08	0.000442769	1.089
Taf7	0.0898803	0.739	0.687	1.39e-08	0.000448129	1.076
Akna	0.0681137	0.307	0.284	1.39e-08	0.000448288	1.081
Egr2	0.0939469	0.271	0.225	1.42e-08	0.000456977	1.204
Was	0.0560513	0.339	0.314	1.46e-08	0.000470964	1.08
Rcc2	0.0400868	0.288	0.281	1.5e-08	0.000485264	1.025
Nabp1	0.0596433	0.333	0.306	1.51e-08	0.000486536	1.088
Luc7l3	0.0177014	0.388	0.384	1.52e-08	0.000489297	1.01
Rtf1	0.0356611	0.402	0.387	1.52e-08	0.000489473	1.039
Ctnnb1	0.0250153	0.481	0.48	1.55e-08	0.000499983	1.002
Smg6	0.030966	0.337	0.329	1.56e-08	0.000502539	1.024
Rnf19b	0.0427676	0.732	0.681	1.56e-08	0.000503445	1.075
Ostc	0.0164303	0.428	0.429	1.58e-08	0.000509549	0.998
Eloc	0.0212201	0.431	0.439	1.6e-08	0.00051641	0.982
Slc12a6	0.054381	0.378	0.359	1.64e-08	0.000530554	1.053
Zfp62	0.0816823	0.362	0.326	1.79e-08	0.000578973	1.11
Adrb1	0.0294	0.259	0.25	1.9e-08	0.000612277	1.036
Dlgap4	0.0423659	0.386	0.389	1.97e-08	0.000634789	0.992
Cdc5l	0.0306522	0.402	0.394	2.01e-08	0.000648632	1.02
Wac	0.0629809	0.553	0.527	2.03e-08	0.000653787	1.049
Cfap20	0.0758196	0.266	0.239	2.03e-08	0.000653985	1.113
Cyhr1	0.0337834	0.277	0.269	2.06e-08	0.000665434	1.03
Synj1	0.0379655	0.315	0.307	2.06e-08	0.00066605	1.026
Mgrn1	0.0119142	0.24	0.261	2.15e-08	0.000693963	0.92
Csnk1d	0.0285636	0.515	0.526	2.27e-08	0.000734375	0.979
Smap1	0.0168201	0.426	0.428	2.3e-08	0.000742088	0.995
Esco1	0.0493771	0.294	0.269	2.31e-08	0.000744636	1.093
Cebpg	0.0398725	0.434	0.418	2.35e-08	0.000757621	1.038
Usp25	0.0303136	0.34	0.332	2.37e-08	0.000764754	1.024
Tnrc6c	0.0686906	0.484	0.455	2.4e-08	0.000774295	1.064
Rab21	2.57e-05	0.351	0.383	2.54e-08	0.000821192	0.916
Polr2a	0.0115863	0.375	0.4	2.55e-08	0.000823142	0.938
Pcm1	0.0531423	0.425	0.402	3.38e-08	0.00109197	1.057
Itm2c	0.0641628	0.858	0.809	3.65e-08	0.00117888	1.061
Pxk	0.032228	0.276	0.264	3.66e-08	0.00118281	1.045
Nsrp1	0.0522866	0.314	0.302	3.72e-08	0.00120197	1.04
Tmem168	0.0223338	0.316	0.325	3.75e-08	0.00120948	0.972
Sptan1	0.031905	0.282	0.283	4.12e-08	0.00133083	0.996
Lman1	0.0479247	0.404	0.391	4.13e-08	0.00133496	1.033
Tbc1d17	0.00547261	0.255	0.261	4.16e-08	0.00134429	0.977
Ubn1	0.0678808	0.627	0.586	4.23e-08	0.00136466	1.07
Rnf216	0.025505	0.377	0.383	4.44e-08	0.00143411	0.984
Ash1l	0.0934515	0.582	0.541	4.79e-08	0.00154696	1.076
Myo9a	0.0461195	0.262	0.259	4.93e-08	0.00159251	1.012
Mdm4	0.0511269	0.321	0.32	4.98e-08	0.00160798	1.003
Mark3	0.0102968	0.335	0.353	5.18e-08	0.00167372	0.949
Prrc1	0.00355424	0.25	0.268	5.41e-08	0.00174691	0.933
Erlec1	0.0247878	0.302	0.293	5.67e-08	0.00183024	1.031
Ppp2r2a	0.0280718	0.501	0.499	5.72e-08	0.0018473	1.004
Smndc1	0.0422058	0.443	0.445	5.85e-08	0.00188924	0.996
Ppid	0.0351485	0.32	0.31	5.91e-08	0.00190797	1.032
Sarnp	0.0205871	0.39	0.397	6.26e-08	0.00202209	0.982
Cul5	0.00397432	0.268	0.282	6.31e-08	0.00203707	0.95
Cldnd1	0.010665	0.359	0.371	6.8e-08	0.002195	0.968
Arap1	0.0107481	0.268	0.265	6.87e-08	0.00221882	1.011
Ssr1	0.011222	0.475	0.473	6.97e-08	0.00225102	1.004
Hook3	0.0795763	0.464	0.431	7.1e-08	0.00229313	1.077
Arid4b	0.0582505	0.501	0.459	7.27e-08	0.00234825	1.092
Tax1bp1	0.0820117	0.699	0.668	7.61e-08	0.00245842	1.046
Bhlhe41	0.00636024	0.426	0.412	7.66e-08	0.00247298	1.034
Ppil4	0.0169757	0.291	0.302	8.69e-08	0.00280659	0.964
Srrt	0.0134115	0.275	0.284	9.07e-08	0.00292825	0.968
Rgmb	0.0372173	0.256	0.246	9.26e-08	0.00298815	1.041
Rlf	0.0453335	0.497	0.475	9.86e-08	0.00318194	1.046
Chd8	0.0428912	0.32	0.309	1.01e-07	0.00326658	1.036
Brwd1	0.0611857	0.29	0.271	1.05e-07	0.00339075	1.07
Dazap2	0.0125043	0.526	0.522	1.05e-07	0.00340118	1.008
Scfd1	0.0100221	0.273	0.294	1.06e-07	0.0034212	0.929
Mier1	0.0422861	0.5	0.488	1.11e-07	0.00359339	1.025
Strn3	0.0553661	0.344	0.329	1.12e-07	0.00360326	1.046
Ppp2ca	0.0774773	0.732	0.691	1.14e-07	0.00367159	1.059
Unc50	0.0239054	0.277	0.27	1.22e-07	0.00393023	1.026
Naip2	0.0195849	0.258	0.258	1.24e-07	0.00399221	1
Sh3glb1	0.0679891	0.871	0.829	1.3e-07	0.00420086	1.051
Zrsr2	0.0695817	0.452	0.438	1.34e-07	0.00433182	1.032
Atxn2	0.00701511	0.283	0.287	1.46e-07	0.00469777	0.986
Rab3gap1	0.0430215	0.272	0.263	1.57e-07	0.00505472	1.034
Cwf19l2	0.0246739	0.273	0.273	1.66e-07	0.00535285	1
Dmxl1	0.0681739	0.369	0.338	1.66e-07	0.00535913	1.092
Atp6ap1	0.0140066	0.511	0.521	1.7e-07	0.0054727	0.981
Emc10	0.0257304	0.448	0.451	1.72e-07	0.00555188	0.993
1110004F10Rik	0.0153066	0.363	0.369	1.72e-07	0.00555422	0.984
Vps18	0.052488	0.371	0.352	1.73e-07	0.00560015	1.054
Dnajc3	0.0309789	0.517	0.516	1.74e-07	0.0056183	1.002
Tor1aip2	0.0254162	0.282	0.283	1.75e-07	0.00564611	0.996
Mkln1	0.0660031	0.508	0.48	1.76e-07	0.0056743	1.058
Sbno1	0.0489598	0.42	0.407	1.77e-07	0.00570697	1.032
Tsn	0.0079634	0.453	0.476	1.92e-07	0.00620609	0.952
Sltm	0.0225133	0.499	0.486	1.99e-07	0.00641165	1.027
Smim10l1	0.0325291	0.285	0.292	2.21e-07	0.00712907	0.976
Thoc2	0.0574651	0.423	0.414	2.22e-07	0.00717307	1.022
Cntrl	0.0309738	0.342	0.326	2.3e-07	0.00743887	1.049
Actr2	0.051601	0.723	0.693	2.34e-07	0.0075452	1.043
St13	0.0424396	0.597	0.57	2.35e-07	0.0075858	1.047
Taok3	0.0592157	0.333	0.308	2.38e-07	0.00767999	1.081
Akap9	0.0641527	0.463	0.438	2.58e-07	0.00832287	1.057
Sh2b3	0.0213006	0.41	0.412	2.59e-07	0.0083514	0.995
Ppp4r3b	0.000957697	0.292	0.311	2.61e-07	0.00841407	0.939
Brd1	0.0585641	0.594	0.564	2.68e-07	0.00865714	1.053
Tor1b	0.0362348	0.251	0.254	2.82e-07	0.00911879	0.988
Smc1a	0.082889	0.459	0.43	2.84e-07	0.00916807	1.067
Bptf	0.0677554	0.593	0.579	2.95e-07	0.00951527	1.024
Siah2	0.0300595	0.291	0.3	2.95e-07	0.00953132	0.97
Nemf	0.00670587	0.338	0.356	3.02e-07	0.00976034	0.949
Tpp2	0.0557648	0.639	0.621	3.07e-07	0.00992511	1.029
Sec63	0.00869079	0.317	0.321	3.09e-07	0.00998324	0.988
Pnisr	0.05895	0.45	0.435	3.3e-07	0.0106502	1.034
Daglb	0.0401273	0.657	0.616	3.55e-07	0.0114483	1.067
Rnf215	0.0287336	0.29	0.301	3.65e-07	0.0117937	0.963
Chd1	0.0376682	0.475	0.48	3.71e-07	0.0119763	0.99
Cdk13	0.030942	0.409	0.4	3.81e-07	0.012288	1.022
Lgals8	0.00618215	0.299	0.306	3.81e-07	0.0122918	0.977
Ripk1	0.0184612	0.281	0.299	3.93e-07	0.0126843	0.94
Cd34	0.0396793	0.323	0.302	4.15e-07	0.0133923	1.07
Fnbp4	0.0109235	0.39	0.395	4.15e-07	0.0133993	0.987
Ywhab	0.00491129	0.561	0.552	4.18e-07	0.0134833	1.016
Gtpbp2	0.0187116	0.298	0.294	4.48e-07	0.0144651	1.014
4932438A13Rik	0.0150133	0.28	0.286	4.57e-07	0.0147403	0.979
Csnk1g2	0.0189707	0.251	0.249	4.71e-07	0.0152023	1.008
Dynll2	0.0372097	0.328	0.315	4.85e-07	0.0156571	1.041
Rp9	0.0506698	0.32	0.298	4.9e-07	0.015828	1.074
H2-Q4	0.0257456	0.735	0.697	5.08e-07	0.0163874	1.055
Zeb1	0.0809531	0.265	0.227	5.1e-07	0.0164777	1.167
Oser1	0.000131423	0.348	0.374	5.15e-07	0.0166332	0.93
Casp4	0.0958338	0.555	0.535	5.25e-07	0.0169556	1.037
Commd4	0.00451173	0.233	0.251	5.32e-07	0.0171846	0.928
Ppib	0.0551271	0.832	0.79	5.36e-07	0.0173115	1.053
Pten	0.041915	0.615	0.581	5.72e-07	0.018481	1.059
Phf23	0.0216157	0.292	0.298	5.81e-07	0.0187683	0.98
Tspan14	0.0449297	0.51	0.49	6.37e-07	0.0205572	1.041
Snx17	0.0394147	0.607	0.588	6.37e-07	0.020571	1.032
Map2k2	0.0451339	0.538	0.531	6.49e-07	0.0209583	1.013
Tob2	0.052033	0.478	0.489	6.82e-07	0.0220047	0.978
Nbeal1	0.0728415	0.267	0.248	7.31e-07	0.0235912	1.077
Arf5	0.00613893	0.595	0.596	7.46e-07	0.0240759	0.998
Uba5	0.010682	0.264	0.272	8.02e-07	0.0258767	0.971
Cdk9	0.00249449	0.458	0.485	8.08e-07	0.0260907	0.944
Gon4l	0.016377	0.289	0.286	8.31e-07	0.0268304	1.01
Arcn1	0.000837061	0.393	0.413	8.63e-07	0.0278605	0.952
Asxl2	0.0660285	0.309	0.278	9.35e-07	0.0301726	1.112
Arhgap30	0.0200067	0.39	0.405	9.55e-07	0.0308434	0.963
Sf3b5	0.0434885	0.267	0.255	9.7e-07	0.0313068	1.047
Gspt1	0.0671516	0.607	0.577	1.05e-06	0.0339732	1.052
Slc12a9	0.0421316	0.313	0.29	1.09e-06	0.0350695	1.079
Serinc1	0.034681	0.718	0.7	1.19e-06	0.0383432	1.026
Brd4	0.0360627	0.533	0.519	1.2e-06	0.0386501	1.027
Map4	0.0329115	0.317	0.308	1.21e-06	0.0389816	1.029
Aff4	0.00610983	0.607	0.598	1.26e-06	0.0407729	1.015
Yy1	0.0635873	0.669	0.628	1.61e-06	0.0521143	1.065
Far1	0.00335678	0.299	0.322	1.63e-06	0.0525535	0.929
Mysm1	0.00625463	0.251	0.254	1.97e-06	0.0636279	0.988
Fkbp4	0.0249381	0.285	0.291	2.14e-06	0.0691811	0.979
Lag3	0.0419007	0.696	0.664	2.55e-06	0.0823835	1.048
Rbmxl1	0.0146795	0.332	0.341	2.62e-06	0.0847183	0.974
Csde1	0.0573801	0.749	0.728	2.69e-06	0.0867145	1.029
Ppp2r2d	0.0241999	0.345	0.342	2.75e-06	0.0887701	1.009
Chd2	0.0359209	0.746	0.721	2.77e-06	0.089419	1.035
Dlst	0.0033107	0.44	0.453	2.92e-06	0.0944094	0.971
Rap2a	0.0347605	0.331	0.33	3.06e-06	0.0987928	1.003
Arpc3	0.0460615	0.854	0.817	3.27e-06	0.105554	1.045
Sertad2	0.0135093	0.33	0.338	3.52e-06	0.113609	0.976
Bdp1	0.0412577	0.354	0.359	3.59e-06	0.115838	0.986
Brd7	0.00652523	0.286	0.3	3.6e-06	0.116315	0.953
Ube2r2	0.0251413	0.304	0.299	3.66e-06	0.118194	1.017
Tnfaip3	0.00187835	0.764	0.72	3.69e-06	0.119049	1.061
Mrfap1	0.0282376	0.688	0.677	3.85e-06	0.124213	1.016
Dpm1	0.0339788	0.447	0.442	3.89e-06	0.12544	1.011
Atxn7l3b	0.0528788	0.516	0.511	3.97e-06	0.128309	1.01
Gsk3b	0.00673236	0.576	0.568	3.99e-06	0.128932	1.014
Mcrip1	0.00720083	0.428	0.442	4.1e-06	0.132409	0.968
Sfswap	0.0281255	0.26	0.258	4.57e-06	0.147413	1.008
Purb	0.0738797	0.753	0.719	4.69e-06	0.151411	1.047
Tm9sf3	0.0566068	0.655	0.63	4.69e-06	0.151435	1.04
Srsf11	0.0637728	0.807	0.772	5.47e-06	0.176685	1.045
Ranbp2	0.0811256	0.756	0.718	5.68e-06	0.18353	1.053
Srsf6	0.0299181	0.508	0.514	5.75e-06	0.185561	0.988
Casp3	0.00529413	0.251	0.252	5.99e-06	0.193323	0.996
Cdk12	0.0548786	0.556	0.536	6.05e-06	0.195239	1.037
Eif4e2	0.0105429	0.455	0.466	7.05e-06	0.227731	0.976
Supt5	0.00238401	0.289	0.296	7.23e-06	0.233312	0.976
Rb1cc1	0.00814926	0.436	0.418	7.63e-06	0.246438	1.043
Rhoa	0.0608178	0.933	0.905	8.11e-06	0.261797	1.031
Mindy2	0.029543	0.425	0.413	8.2e-06	0.264697	1.029
Nup153	0.0144616	0.338	0.35	8.73e-06	0.281788	0.966
Rab14	0.0169422	0.839	0.807	8.92e-06	0.287902	1.04
Cir1	0.0186398	0.267	0.259	8.97e-06	0.289556	1.031
Ubap2l	0.0257889	0.577	0.576	9.45e-06	0.305252	1.002
Smarca5	0.0441116	0.696	0.684	1.01e-05	0.324751	1.018
Pkn2	0.0102335	0.427	0.441	1.03e-05	0.331501	0.968
Ncor1	0.0542286	0.608	0.59	1.03e-05	0.3333	1.031
Pdia6	0.0451472	0.717	0.682	1.04e-05	0.335613	1.051
Dnajc8	0.016774	0.459	0.468	1.06e-05	0.340872	0.981
Wapl	0.0146276	0.605	0.596	1.09e-05	0.351304	1.015
Tmf1	0.0271939	0.383	0.384	1.15e-05	0.3726	0.997
Capzb	0.0102149	0.707	0.678	1.21e-05	0.391386	1.043
Csnk2a1	0.0239088	0.459	0.458	1.23e-05	0.396363	1.002
Heatr5a	0.0138624	0.257	0.264	1.24e-05	0.399339	0.973
Cr1l	0.00944819	0.396	0.407	1.25e-05	0.405046	0.973
Mknk1	0.0152302	0.438	0.44	1.27e-05	0.409402	0.995
Sdha	0.0104622	0.344	0.354	1.27e-05	0.411297	0.972
Sumo2	0.00197027	0.608	0.603	1.32e-05	0.426042	1.008
Cebpz	0.0581142	0.654	0.627	1.74e-05	0.56337	1.043
Bcl10	0.0348	0.608	0.593	1.83e-05	0.590552	1.025
Skap2	0.0162446	0.559	0.565	1.83e-05	0.591298	0.989
Vav1	0.0260349	0.547	0.532	2.03e-05	0.656281	1.028
Srrm1	0.062858	0.77	0.732	2.04e-05	0.660029	1.052
Rin2	0.0221426	0.608	0.591	2.15e-05	0.695597	1.029
Cspp1	0.046428	0.275	0.263	2.9e-05	0.937278	1.046
Rock1	0.024538	0.542	0.533	2.91e-05	0.94082	1.017
Sf1	0.0317379	0.584	0.586	3.09e-05	0.996986	0.997
Zscan26	0.0591929	0.359	0.338	3.12e-05	1	1.062
Smad1	0.0380631	0.301	0.295	3.2e-05	1	1.02
Sipa1l2	0.00626518	0.331	0.346	4e-05	1	0.957
Baz2b	0.0671631	0.386	0.351	4.04e-05	1	1.1
Vgll4	0.0527698	0.413	0.386	4.12e-05	1	1.07
Sde2	0.0235092	0.552	0.558	4.31e-05	1	0.989
Ppm1h	0.0267823	0.28	0.278	4.47e-05	1	1.007
Retreg1	0.0209197	0.711	0.683	5.11e-05	1	1.041
Smc6	0.0367101	0.339	0.333	5.11e-05	1	1.018
Srek1	0.022279	0.42	0.433	5.34e-05	1	0.97
Tnks2	0.0228146	0.401	0.399	5.64e-05	1	1.005
Hist1h4d	0.0377236	0.307	0.307	6.01e-05	1	1
Dnajb6	0.00256564	0.605	0.629	7.21e-05	1	0.962
Tmcc1	0.0116844	0.244	0.258	7.33e-05	1	0.946
Topors	0.0353097	0.28	0.277	8.57e-05	1	1.011
Dusp11	0.034265	0.556	0.551	9.42e-05	1	1.009
Rac1	0.0343088	0.825	0.799	9.63e-05	1	1.033
Rif1	0.0221456	0.261	0.264	0.00010055	1	0.989
Zbtb11	0.0436807	0.385	0.385	0.000100829	1	1
Bfar	0.0401174	0.282	0.266	0.000105039	1	1.06
Hnrnpc	0.0429747	0.727	0.703	0.00010736	1	1.034
Lncpint	0.0194262	0.375	0.376	0.000109236	1	0.997
Fam168a	0.0427693	0.321	0.304	0.000117499	1	1.056
Nipbl	0.0535764	0.634	0.613	0.000126472	1	1.034
Snhg12	0.0222908	0.674	0.636	0.00017643	1	1.06
Golgb1	0.0313389	0.386	0.382	0.000206723	1	1.01
Pbrm1	0.0199636	0.403	0.396	0.000239383	1	1.018
Sirt1	0.0546816	0.318	0.302	0.000250497	1	1.053
Prpf4b	0.0449641	0.589	0.572	0.000260097	1	1.03
Rab1a	0.012177	0.65	0.644	0.000276915	1	1.009
Creg1	0.0468086	0.789	0.75	0.000334512	1	1.052
Rpl22l1	0.0607775	0.846	0.832	0.000446516	1	1.017
Rbm25	0.013719	0.888	0.855	0.000458618	1	1.039
Hdlbp	0.0395456	0.64	0.635	0.000595978	1	1.008
U2surp	0.0126646	0.533	0.544	0.000668571	1	0.98
Tmed10	0.0474193	0.812	0.787	0.000701249	1	1.032
H2-Q6	0.00295033	0.389	0.391	0.000706257	1	0.995
Rtn3	0.0151899	0.629	0.628	0.000789081	1	1.002
Dusp8	0.0297561	0.384	0.386	0.000928506	1	0.995
Snrnp70	0.0227409	0.695	0.701	0.00235463	1	0.991
P2ry6	0.00831186	0.513	0.529	0.00250943	1	0.97
Klf7	0.00220729	0.385	0.398	0.00290915	1	0.967
Prpf38b	0.0157612	0.712	0.701	0.0042489	1	1.016
Sun2	0.00317007	0.606	0.615	0.00495602	1	0.985
Sub1	0.00288134	0.726	0.733	0.00561316	1	0.99
Hnrnpd	0.000690228	0.636	0.645	0.00562217	1	0.986

## Sheet: Cluster 3
gene	avg_logFC	pct.1	pct.2	p_val	p_val_adj	gene_diff
Csf1	1.63932	0.738	0.249	0	0	2.964
Lgals3	1.49358	0.56	0.1	0	0	5.6
Gadd45b	1.39627	0.831	0.409	0	0	2.032
Cstb	1.37094	0.882	0.444	0	0	1.986
Pmp22	1.32913	0.971	0.732	0	0	1.327
Ifrd1	1.2539	0.983	0.865	0	0	1.136
Tnfrsf12a	1.23882	0.787	0.306	0	0	2.572
Cd14	1.21817	0.979	0.868	0	0	1.128
Txnrd1	1.17479	0.888	0.475	0	0	1.869
Id2	1.16084	0.971	0.595	0	0	1.632
Ccl4	1.15501	0.995	0.803	0	0	1.239
Plau	1.14157	0.466	0.076	0	0	6.132
Sdc4	1.13872	0.765	0.321	0	0	2.383
Pdgfa	1.12056	0.586	0.192	0	0	3.052
Slc7a11	1.08092	0.543	0.112	0	0	4.848
Rcan1	1.04582	0.765	0.365	0	0	2.096
Ccl3	1.03727	0.988	0.813	0	0	1.215
Fnip2	1.02647	0.733	0.238	0	0	3.08
Srxn1	1.02543	0.534	0.065	0	0	8.215
Lmna	1.02429	0.639	0.206	0	0	3.102
Il1a	0.9809	0.855	0.504	0	0	1.696
Cdk6	0.923748	0.796	0.312	0	0	2.551
C3ar1	0.91635	0.95	0.654	0	0	1.453
Por	0.877343	0.723	0.281	0	0	2.573
Cd83	0.876946	0.957	0.688	0	0	1.391
Clic4	0.872534	0.711	0.272	0	0	2.614
C5ar1	0.869495	0.889	0.531	0	0	1.674
Bcl2a1b	0.858031	0.95	0.723	0	0	1.314
Tgm2	0.85601	0.642	0.189	0	0	3.397
Ell2	0.852681	0.646	0.201	0	0	3.214
Plaur	0.852354	0.808	0.422	0	0	1.915
Cdkn1a	0.834433	0.918	0.556	0	0	1.651
Cd9	0.827008	0.968	0.932	0	0	1.039
Tubb6	0.816377	0.596	0.114	0	0	5.228
Ninj1	0.805392	0.871	0.571	0	0	1.525
Nrp2	0.798117	0.71	0.261	0	0	2.72
Card19	0.793169	0.812	0.408	0	0	1.99
Slc11a2	0.790392	0.572	0.114	0	0	5.018
Ankrd33b	0.783551	0.395	0.012	0	0	32.917
Mfsd12	0.752256	0.596	0.14	0	0	4.257
Apbb2	0.718508	0.641	0.17	0	0	3.771
Rhoc	0.704507	0.565	0.139	0	0	4.065
Cd68	0.704138	0.939	0.788	0	0	1.192
Sh3bp5	0.701398	0.633	0.194	0	0	3.263
Slc15a3	0.684667	0.937	0.73	0	0	1.284
Actg1	0.668875	0.988	0.962	0	0	1.027
Gas2l3	0.658719	0.414	0.033	0	0	12.545
Ctsb	0.649248	0.998	0.987	0	0	1.011
Hsp90ab1	0.592084	0.984	0.965	0	0	1.02
Fth1	0.675272	1	0.998	9.88131291682493e-324	3.19018187519693e-319	1.002
Basp1	0.631408	0.975	0.927	9.44249105813176e-315	3.04850823811784e-310	1.052
Pik3ap1	0.696127	0.761	0.42	1.46865349209659e-312	4.74e-308	1.812
Fmnl2	0.671055	0.633	0.221	6.98715764311859e-311	2.26e-306	2.864
Map2k3	0.661351	0.732	0.315	0	1.76e-304	2.324
Itga5	0.714043	0.482	0.106	1.03e-303	3.31e-299	4.547
Nes	0.624089	0.302	0.021	4.64e-295	1.5e-290	14.381
Rnh1	0.662595	0.761	0.499	7.13e-289	2.3e-284	1.525
Cdk14	0.651161	0.571	0.232	1.07e-281	3.46e-277	2.461
Gm13889	1.31295	0.356	0.08	1.09e-280	3.53e-276	4.45
Ptafr	0.640783	0.667	0.286	4.64e-272	1.5e-267	2.332
Tuba1c	0.664802	0.736	0.357	1.82e-271	5.87e-267	2.062
Eea1	0.676643	0.666	0.289	2.4e-269	7.76e-265	2.304
Aopep	0.556944	0.486	0.12	9.21e-267	2.97e-262	4.05
Cd63	0.537389	0.977	0.843	4.4e-266	1.42e-261	1.159
Hsp90aa1	0.771656	0.96	0.921	2.5e-265	8.08e-261	1.042
Kcnk13	0.578471	0.626	0.242	1.13e-264	3.63e-260	2.587
Tpm4	0.596496	0.597	0.204	1.73e-264	5.59e-260	2.926
Rab20	0.637559	0.716	0.316	2.4e-262	7.74e-258	2.266
Psmd8	0.657783	0.783	0.568	3.45e-260	1.11e-255	1.379
Maff	0.653926	0.683	0.295	1.29e-259	4.15e-255	2.315
Tns3	0.598002	0.729	0.383	6.18e-256	2e-251	1.903
Atp6v0c	0.435272	0.976	0.944	3.11e-252	1e-247	1.034
Tnf	0.797092	0.826	0.448	3.49e-250	1.13e-245	1.844
Ctsz	0.429474	0.988	0.981	4.11e-249	1.33e-244	1.007
Eif4a1	0.44934	0.967	0.942	1.61e-246	5.21e-242	1.027
Cln8	0.596247	0.73	0.363	3.11e-242	1.01e-237	2.011
Dot1l	0.626396	0.548	0.219	8.66e-242	2.8e-237	2.502
Myo1e	0.587287	0.443	0.112	2.2e-241	7.1e-237	3.955
Edn1	1.38686	0.252	0.034	9.28e-240	3e-235	7.412
Peak1	0.569244	0.545	0.205	1.58e-237	5.09e-233	2.659
Rtn4	0.561269	0.891	0.744	1.04e-233	3.35e-229	1.198
Pim1	0.876586	0.739	0.422	1.63e-233	5.25e-229	1.751
Sqstm1	0.590508	0.959	0.847	1.91e-233	6.15e-229	1.132
Zeb2	0.590497	0.969	0.839	4.8e-233	1.55e-228	1.155
Hivep3	0.605875	0.606	0.35	5.7e-230	1.84e-225	1.731
Cndp2	0.564511	0.849	0.581	1.93e-229	6.23e-225	1.461
Fam129b	0.462435	0.332	0.048	2.25e-229	7.26e-225	6.917
Atp6v1a	0.599506	0.691	0.332	2.21e-228	7.14e-224	2.081
Pdgfb	0.684844	0.8	0.5	3.51e-227	1.13e-222	1.6
Cxcl16	0.644829	0.609	0.251	3.35e-221	1.08e-216	2.426
Igsf6	0.748207	0.575	0.301	5.59e-221	1.81e-216	1.91
Acbd3	0.546979	0.698	0.432	5.09e-216	1.64e-211	1.616
Hspd1	0.611897	0.747	0.49	1.26e-215	4.06e-211	1.524
Trib1	0.584461	0.843	0.497	2.33e-215	7.53e-211	1.696
Vat1	0.444317	0.341	0.058	5.74e-215	1.85e-210	5.879
Rab8b	0.561563	0.778	0.498	1.54e-214	4.97e-210	1.562
Dnmt3a	0.574803	0.611	0.297	2.06e-214	6.66e-210	2.057
Mknk2	0.555799	0.74	0.422	2.04e-210	6.59e-206	1.754
Plek	0.512543	0.978	0.895	9.51e-209	3.07e-204	1.093
Bcl2l1	0.470336	0.639	0.269	5.32e-208	1.72e-203	2.375
Actr3	0.511794	0.862	0.651	8.49e-208	2.74e-203	1.324
Cebpb	0.575346	0.968	0.857	6.38e-205	2.06e-200	1.13
Ccl9	0.77383	0.501	0.311	5.97e-204	1.93e-199	1.611
Lilrb4a	0.771646	0.554	0.204	1.61e-202	5.19e-198	2.716
Irf5	0.514646	0.811	0.578	5.73e-202	1.85e-197	1.403
Cbl	0.555254	0.684	0.445	1.13e-201	3.64e-197	1.537
Plk2	0.819713	0.323	0.15	6.09e-201	1.96e-196	2.153
Pdxk	0.496916	0.482	0.159	1.53e-198	4.95e-194	3.031
Pik3cb	0.490071	0.584	0.249	1.97e-197	6.37e-193	2.345
Gla	0.567885	0.548	0.206	7.17e-197	2.31e-192	2.66
Chst11	0.509578	0.368	0.098	7.94e-195	2.56e-190	3.755
Hivep2	0.485757	0.512	0.182	3.67e-193	1.18e-188	2.813
Taldo1	0.517432	0.788	0.597	4.02e-192	1.3e-187	1.32
Snx8	0.417247	0.466	0.144	1.18e-191	3.82e-187	3.236
Gpr84	0.775667	0.606	0.353	2.27e-191	7.34e-187	1.717
Ifi207	0.790213	0.427	0.122	1.11e-188	3.58e-184	3.5
Rasgef1b	0.633482	0.784	0.484	1.8e-188	5.8e-184	1.62
Atp6ap2	0.47663	0.906	0.761	2.41e-187	7.79e-183	1.191
Tmem189	0.528603	0.631	0.31	6.64e-186	2.14e-181	2.035
G3bp1	0.494337	0.793	0.532	4.53e-184	1.46e-179	1.491
Bach1	0.546939	0.719	0.42	4.96e-184	1.6e-179	1.712
Gclc	0.519162	0.481	0.215	5.94e-183	1.92e-178	2.237
Fem1b	0.466143	0.404	0.125	6.62e-183	2.14e-178	3.232
Gem	0.729098	0.779	0.494	8.9e-183	2.87e-178	1.577
Etv3	0.536326	0.563	0.251	8.59e-182	2.77e-177	2.243
Aplp2	0.537719	0.697	0.431	4.9e-181	1.58e-176	1.617
Mcl1	0.389689	0.981	0.924	5.26e-180	1.7e-175	1.062
Sap30	0.573407	0.469	0.182	1.78e-179	5.74e-175	2.577
B4galt5	0.367056	0.334	0.072	1.18e-177	3.82e-173	4.639
Fmn1	0.34839	0.267	0.04	3.28e-176	1.06e-171	6.675
Pxdc1	0.475985	0.334	0.083	4.97e-175	1.6e-170	4.024
Sgpl1	0.492093	0.768	0.485	7.34e-174	2.37e-169	1.584
Camk2d	0.496803	0.75	0.503	1.43e-173	4.62e-169	1.491
Tnfrsf1b	0.488185	0.677	0.422	3.06e-173	9.87e-169	1.604
Naa50	0.49538	0.751	0.445	1.17e-172	3.79e-168	1.688
Otud1	0.889004	0.613	0.323	8.47e-172	2.73e-167	1.898
Iqgap1	0.536911	0.483	0.167	4.68e-171	1.51e-166	2.892
Lrrfip1	0.48819	0.779	0.486	6.62e-171	2.14e-166	1.603
Hspb1	1.35729	0.458	0.185	9.6e-170	3.1e-165	2.476
Slamf8	0.405015	0.294	0.059	1.77e-168	5.7e-164	4.983
Lilr4b	0.801842	0.292	0.059	2e-167	6.45e-163	4.949
Osm	0.498016	0.593	0.257	1.1e-166	3.54e-162	2.307
Wsb2	0.423	0.51	0.194	1.41e-166	4.54e-162	2.629
Fxyd5	0.435682	0.403	0.117	3.94e-166	1.27e-161	3.444
Lasp1	0.47502	0.656	0.362	6.41e-166	2.07e-161	1.812
Plekho2	0.460588	0.691	0.36	2.37e-165	7.66e-161	1.919
Fyn	0.437831	0.391	0.116	1.45e-163	4.69e-159	3.371
Gde1	0.484049	0.748	0.482	6.43e-163	2.08e-158	1.552
Neu1	0.45535	0.71	0.414	6.58e-162	2.13e-157	1.715
Suco	0.510854	0.655	0.387	9e-162	2.91e-157	1.693
Spag9	0.481175	0.906	0.704	7.41e-161	2.39e-156	1.287
Relb	0.44353	0.584	0.276	1.96e-159	6.34e-155	2.116
Bcl2a1d	0.619685	0.414	0.154	4e-159	1.29e-154	2.688
Hivep1	0.421516	0.424	0.138	1.31e-158	4.24e-154	3.072
Pfkfb3	0.520058	0.804	0.557	1.96e-157	6.32e-153	1.443
Kras	0.464262	0.709	0.412	2.24e-157	7.22e-153	1.721
Hk3	0.38676	0.394	0.126	3.28e-156	1.06e-151	3.127
Atp6v0e	0.453334	0.858	0.692	3.82e-156	1.23e-151	1.24
Scpep1	0.443789	0.65	0.345	9.1e-156	2.94e-151	1.884
Dtnbp1	0.43181	0.601	0.291	2.93e-155	9.47e-151	2.065
Cadm1	0.458754	0.654	0.353	1.8e-152	5.8e-148	1.853
Itpkb	0.426982	0.512	0.214	3.77e-151	1.22e-146	2.393
Efhd2	0.383737	0.935	0.841	4.63e-151	1.5e-146	1.112
Cd86	0.474946	0.913	0.779	5.81e-151	1.87e-146	1.172
Phlda1	0.572906	0.369	0.118	1.63e-150	5.26e-146	3.127
Nbl1	0.345252	0.285	0.059	5.32e-150	1.72e-145	4.831
Ttr	0.325946	0.937	0.952	5.51e-149	1.78e-144	0.984
Blnk	0.467746	0.745	0.507	2.22e-148	7.17e-144	1.469
Rbm47	0.433162	0.752	0.454	3.78e-148	1.22e-143	1.656
Eif3a	0.417359	0.906	0.746	1.02e-147	3.3e-143	1.214
Mir22hg	0.468054	0.488	0.197	3.11e-146	1e-141	2.477
Itgav	0.483586	0.478	0.283	2.28e-145	7.35e-141	1.689
Slc23a2	0.414886	0.563	0.261	3.82e-145	1.23e-140	2.157
Zfp516	0.369628	0.384	0.126	4.06e-143	1.31e-138	3.048
Gch1	0.411709	0.396	0.135	5.09e-143	1.64e-138	2.933
Hbegf	0.900474	0.359	0.138	5.65e-143	1.82e-138	2.601
Cxcl2	1.52612	0.37	0.193	7.89e-142	2.55e-137	1.917
Smim3	0.419622	0.529	0.241	1.01e-141	3.27e-137	2.195
Ankrd12	0.501939	0.706	0.423	1.24e-141	4.01e-137	1.669
Stx3	0.317983	0.283	0.063	2.83e-141	9.14e-137	4.492
Gna13	0.461317	0.817	0.597	1.37e-140	4.43e-136	1.369
Nab2	0.370263	0.358	0.111	1.59e-140	5.14e-136	3.225
Gm46224	0.385857	0.393	0.129	1.32e-139	4.27e-135	3.047
Mt2	0.599398	0.6	0.306	1.91e-139	6.18e-135	1.961
Cd300a	0.458719	0.641	0.408	3.09e-139	9.99e-135	1.571
Slc35f6	0.360472	0.475	0.188	1.82e-138	5.88e-134	2.527
Galnt6	0.334832	0.382	0.122	1.83e-138	5.92e-134	3.131
Cpeb4	0.464459	0.553	0.27	3.91e-138	1.26e-133	2.048
Npc2	0.323616	0.956	0.912	6.42e-138	2.07e-133	1.048
Glrx	0.489682	0.345	0.107	4.88e-137	1.58e-132	3.224
Mapk6	0.434974	0.562	0.265	1.66e-136	5.36e-132	2.121
Chka	0.583442	0.864	0.68	2.03e-136	6.54e-132	1.271
Parvb	0.313831	0.361	0.11	3.2e-136	1.03e-131	3.282
Hspa9	0.416818	0.705	0.43	5.04e-136	1.63e-131	1.64
Tmem251	0.398102	0.478	0.203	6.02e-135	1.94e-130	2.355
Map7d1	0.408847	0.65	0.365	2.17e-133	7.01e-129	1.781
Got1	0.367409	0.541	0.245	2.2e-133	7.11e-129	2.208
Ralgds	0.334439	0.28	0.066	4.25e-133	1.37e-128	4.242
Lipa	0.437553	0.526	0.283	2.84e-132	9.16e-128	1.859
Slfn2	0.629604	0.517	0.258	1.56e-131	5.04e-127	2.004
Gpr183	0.47726	0.729	0.448	1.95e-131	6.3e-127	1.627
Dusp5	0.446355	0.372	0.173	3.42e-131	1.1e-126	2.15
Slc3a2	0.37767	0.951	0.873	7.19e-131	2.32e-126	1.089
Tnfrsf11a	0.369767	0.535	0.249	7.06e-130	2.28e-125	2.149
Osgin1	0.52195	0.342	0.123	9.01e-130	2.91e-125	2.78
St3gal5	0.433177	0.643	0.362	1.46e-129	4.7e-125	1.776
Rrad	0.72128	0.465	0.216	2.19e-129	7.08e-125	2.153
Plekhm2	0.379485	0.564	0.277	3.88e-129	1.25e-124	2.036
Ywhag	0.376322	0.609	0.317	3.8e-128	1.23e-123	1.921
Pex13	0.347808	0.523	0.24	1.8e-127	5.8e-123	2.179
Aprt	0.384367	0.617	0.325	1.07e-126	3.46e-122	1.898
St6galnac4	0.393391	0.523	0.33	2.14e-126	6.92e-122	1.585
Acap2	0.426511	0.674	0.464	2.57e-126	8.28e-122	1.453
M6pr	0.411308	0.739	0.51	5.53e-126	1.79e-121	1.449
Mex3c	0.332889	0.423	0.161	1.01e-125	3.25e-121	2.627
Ckap4	0.426958	0.412	0.17	3.73e-125	1.2e-120	2.424
Aig1	0.392333	0.556	0.297	4.05e-124	1.31e-119	1.872
Msn	0.381229	0.921	0.773	5.39e-124	1.74e-119	1.191
Ehd1	0.486677	0.346	0.118	8.8e-124	2.84e-119	2.932
Glipr1	0.340286	0.276	0.069	3.3e-123	1.07e-118	4
Otulin	0.423214	0.69	0.45	3.34e-123	1.08e-118	1.533
Npm1	0.382153	0.914	0.863	1.18e-122	3.82e-118	1.059
Eepd1	0.352541	0.382	0.139	6.11e-122	1.97e-117	2.748
Hif1a	0.41293	0.738	0.496	1.18e-121	3.81e-117	1.488
Gsr	0.325171	0.411	0.156	3.05e-121	9.86e-117	2.635
Srgn	0.373682	0.966	0.867	1.25e-120	4.04e-116	1.114
Npc1	0.393049	0.62	0.344	1.46e-120	4.71e-116	1.802
Tcirg1	0.401114	0.752	0.51	1.57e-120	5.06e-116	1.475
Cpd	0.457193	0.459	0.204	3.76e-120	1.21e-115	2.25
Tns1	0.426182	0.582	0.34	1.3e-119	4.19e-115	1.712
Zfand2a	0.33891	0.362	0.123	1.88e-119	6.06e-115	2.943
Ston2	0.282319	0.303	0.088	5.77e-119	1.86e-114	3.443
Golga4	0.413496	0.584	0.32	9.13e-119	2.95e-114	1.825
Dgkd	0.380173	0.585	0.314	1.73e-117	5.59e-113	1.863
Actr1b	0.378249	0.487	0.246	3.57e-117	1.15e-112	1.98
Gnl3	0.392232	0.807	0.563	3.21e-116	1.04e-111	1.433
Arhgap25	0.362229	0.487	0.374	2.04e-115	6.59e-111	1.302
Nfkbib	0.382004	0.687	0.44	7.78e-115	2.51e-110	1.561
Rsl1d1	0.383201	0.726	0.477	1.95e-114	6.3e-110	1.522
Ncl	0.345404	0.955	0.908	1.43e-113	4.61e-109	1.052
Pitpnc1	0.393052	0.525	0.262	2.27e-113	7.32e-109	2.004
Rufy3	0.322359	0.416	0.169	5.62e-112	1.81e-107	2.462
Arid5b	0.431781	0.526	0.403	7.41e-112	2.39e-107	1.305
Cdv3	0.377527	0.697	0.44	9.41e-112	3.04e-107	1.584
Optn	0.258559	0.282	0.08	2.39e-111	7.7e-107	3.525
Mt1	0.423875	0.965	0.854	2.66e-111	8.58e-107	1.13
Nab1	0.30339	0.404	0.162	4.39e-110	1.42e-105	2.494
Riok3	0.393025	0.568	0.345	5.39e-110	1.74e-105	1.646
Nop14	0.340932	0.596	0.324	1.28e-109	4.13e-105	1.84
Hs6st1	0.316946	0.481	0.224	1.89e-109	6.11e-105	2.147
Degs1	0.36878	0.498	0.251	5.81e-109	1.88e-104	1.984
Nmd3	0.32789	0.559	0.289	2.75e-108	8.87e-104	1.934
Arl8a	0.354261	0.68	0.418	3.49e-108	1.13e-103	1.627
Furin	0.360311	0.513	0.26	7.45e-108	2.41e-103	1.973
Dgkz	0.348035	0.667	0.402	1.16e-107	3.74e-103	1.659
Mapkapk2	0.371686	0.765	0.522	1.46e-107	4.71e-103	1.466
Eif4e	0.353098	0.553	0.302	3.69e-107	1.19e-102	1.831
Fam133b	0.40029	0.687	0.457	4.37e-107	1.41e-102	1.503
Uap1l1	0.297928	0.512	0.248	5.85e-107	1.89e-102	2.065
Dusp3	0.311479	0.561	0.289	6.55e-107	2.12e-102	1.941
2023-09-11	0.332718	0.301	0.095	7.76e-107	2.51e-102	3.168
Abl2	0.38615	0.621	0.354	8.1e-107	2.62e-102	1.754
Slc7a1	0.30158	0.435	0.188	7.73e-106	2.5e-101	2.314
Usp14	0.318315	0.542	0.278	1.23e-105	3.96e-101	1.95
Slc11a1	0.377078	0.727	0.498	1.3e-105	4.21e-101	1.46
Mphosph10	0.329096	0.515	0.256	9.22e-105	2.98e-100	2.012
Hilpda	0.397817	0.263	0.082	1.29e-104	4.15e-100	3.207
Coro1c	0.285146	0.553	0.287	2.12e-104	6.83e-100	1.927
Ptk2b	0.368221	0.651	0.411	1.12e-103	3.62e-99	1.584
Slc16a10	0.302908	0.32	0.115	1.66e-103	5.36e-99	2.783
Pi4k2a	0.37046	0.563	0.35	2.29e-103	7.4e-99	1.609
Rbpj	0.36801	0.735	0.498	2.77e-103	8.94e-99	1.476
Nop58	0.391983	0.668	0.422	1.64e-102	5.29e-98	1.583
Gatad2a	0.308169	0.511	0.257	3.63e-102	1.17e-97	1.988
Evi2a	0.384906	0.724	0.493	7.98e-102	2.57e-97	1.469
Slc8b1	0.287392	0.334	0.12	1.02e-101	3.29e-97	2.783
Gm47283	0.400115	0.686	0.469	1.38e-101	4.46e-97	1.463
Pkm	0.40233	0.782	0.598	2.19e-101	7.06e-97	1.308
Alas1	0.351753	0.509	0.298	7.77e-101	2.51e-96	1.708
Dnaja2	0.333072	0.733	0.492	7.44e-100	2.4e-95	1.49
Gtpbp4	0.35192	0.657	0.408	1.94e-99	6.27e-95	1.61
Jup	0.305626	0.396	0.167	6.53e-99	2.11e-94	2.371
Pik3r5	0.326601	0.509	0.283	1.18e-98	3.81e-94	1.799
Tmbim1	0.322805	0.459	0.223	1.64e-98	5.28e-94	2.058
Donson	0.245698	0.375	0.152	1.3e-97	4.19e-93	2.467
Mpp7	0.301929	0.267	0.08	1.37e-97	4.43e-93	3.337
Nfkb1	0.403425	0.748	0.566	1.83e-97	5.91e-93	1.322
Tent5c	0.406528	0.668	0.453	2.29e-97	7.4e-93	1.475
Nek6	0.322468	0.667	0.419	1.22e-96	3.94e-92	1.592
Atp2b1	0.381727	0.859	0.693	1.27e-96	4.1e-92	1.24
Wdr1	0.294838	0.565	0.307	4.66e-96	1.5e-91	1.84
Gclm	0.360382	0.326	0.162	1.13e-95	3.65e-91	2.012
Rragc	0.314279	0.592	0.335	2.21e-95	7.13e-91	1.767
Ddx21	0.346619	0.794	0.582	6.68e-95	2.16e-90	1.364
Psmd11	0.338121	0.641	0.411	1.79e-94	5.79e-90	1.56
Eif1a	0.337982	0.685	0.436	3.23e-94	1.04e-89	1.571
Pbdc1	0.297918	0.451	0.213	7.2e-94	2.33e-89	2.117
Tln1	0.346842	0.85	0.701	4.2e-93	1.36e-88	1.213
Spryd7	0.258039	0.255	0.075	7.63e-93	2.46e-88	3.4
Nolc1	0.337194	0.595	0.347	1.01e-92	3.25e-88	1.715
Pip5k1c	0.304877	0.486	0.264	1.43e-92	4.61e-88	1.841
Mical1	0.24137	0.293	0.101	2.15e-91	6.94e-87	2.901
Gpr137b	0.321084	0.369	0.157	3.87e-91	1.25e-86	2.35
Zc3h12a	0.37797	0.67	0.443	4.47e-91	1.44e-86	1.512
Hmox1	0.499589	0.757	0.572	1.16e-90	3.75e-86	1.323
Hnrnpf	0.291678	0.887	0.802	3.5e-90	1.13e-85	1.106
Eya4	0.265111	0.346	0.139	6.12e-90	1.97e-85	2.489
Ubxn4	0.344531	0.758	0.558	7.35e-90	2.37e-85	1.358
Arl6ip5	0.326717	0.576	0.358	2.51e-89	8.09e-85	1.609
Rrs1	0.255545	0.333	0.129	5.45e-89	1.76e-84	2.581
Eif2s1	0.256223	0.6	0.349	9.75e-89	3.15e-84	1.719
Kdm6b	0.354203	0.915	0.781	2e-88	6.47e-84	1.172
Lrrc59	0.271923	0.548	0.301	3.21e-88	1.04e-83	1.821
Atp6v1b2	0.321808	0.533	0.301	7.07e-88	2.28e-83	1.771
Mllt6	0.262517	0.295	0.105	9.19e-88	2.97e-83	2.81
Piezo1	0.288786	0.309	0.122	2.01e-87	6.49e-83	2.533
Atp6v1c1	0.323568	0.639	0.411	3.28e-87	1.06e-82	1.555
Zc3h12c	0.336123	0.316	0.129	1.1e-86	3.54e-82	2.45
Cln5	0.264723	0.505	0.267	1.32e-86	4.25e-82	1.891
Kmt5a	0.29237	0.436	0.212	1.13e-85	3.65e-81	2.057
Tmem120a	0.210684	0.264	0.088	3.39e-85	1.1e-80	3
Tma16	0.245461	0.337	0.138	7.85e-85	2.53e-80	2.442
Tomm20	0.308971	0.849	0.708	1.14e-84	3.67e-80	1.199
Pogk	0.232021	0.315	0.122	1.97e-84	6.36e-80	2.582
Pgk1	0.282397	0.493	0.258	6.16e-84	1.99e-79	1.911
Ftl1	0.290388	0.997	0.995	1.58e-83	5.1e-79	1.002
Mthfd2	0.243473	0.327	0.131	3.59e-83	1.16e-78	2.496
Nip7	0.239651	0.425	0.206	4.58e-83	1.48e-78	2.063
App	0.319451	0.731	0.508	4.6e-83	1.48e-78	1.439
Slc2a1	0.316134	0.497	0.276	5.67e-83	1.83e-78	1.801
Rhbdf2	0.246557	0.255	0.085	9.74e-83	3.15e-78	3
Snrpd1	0.274489	0.568	0.328	1.28e-82	4.12e-78	1.732
Tlr2	0.496512	0.552	0.352	1.41e-82	4.56e-78	1.568
Havcr2	0.333105	0.83	0.668	1.61e-82	5.2e-78	1.243
Slc38a1	0.344273	0.481	0.3	4.97e-82	1.6e-77	1.603
Naa20	0.268508	0.481	0.256	1.04e-81	3.35e-77	1.879
Fyb	0.27824	0.823	0.836	2.17e-81	6.99e-77	0.984
Impact	0.304839	0.502	0.277	8.91e-81	2.88e-76	1.812
Rpsa	0.152932	0.982	0.962	1.05e-80	3.38e-76	1.021
N4bp1	0.323383	0.531	0.336	1.27e-80	4.1e-76	1.58
Stard8	0.252388	0.298	0.115	1.39e-80	4.49e-76	2.591
Cpeb2	0.331552	0.592	0.365	1.45e-80	4.69e-76	1.622
Atf3	0.277743	0.994	0.943	2.05e-80	6.61e-76	1.054
B4galt1	0.289226	0.799	0.582	4.41e-80	1.43e-75	1.373
Tbc1d10a	0.293614	0.565	0.349	7.71e-80	2.49e-75	1.619
Myo5a	0.227493	0.252	0.084	1.58e-79	5.1e-75	3
Ipo7	0.279213	0.533	0.304	1.74e-79	5.6e-75	1.753
Vps29	0.282794	0.63	0.395	1.78e-79	5.76e-75	1.595
Eef1e1	0.18102	0.326	0.142	2.14e-79	6.91e-75	2.296
Ugcg	0.288172	0.544	0.316	2.4e-79	7.75e-75	1.722
Nceh1	0.305594	0.312	0.127	6.48e-79	2.09e-74	2.457
Pea15a	0.278423	0.517	0.289	1.07e-78	3.46e-74	1.789
Ipo5	0.245326	0.424	0.209	1.35e-78	4.36e-74	2.029
Tpd52	0.327536	0.786	0.609	2.78e-78	8.96e-74	1.291
Tnfaip2	0.531549	0.344	0.205	3.25e-78	1.05e-73	1.678
Ppan	0.275386	0.438	0.226	9.24e-78	2.98e-73	1.938
Btg3	0.255034	0.555	0.324	1.17e-77	3.77e-73	1.713
Tsr1	0.220366	0.271	0.101	1.71e-77	5.52e-73	2.683
Bri3	0.296081	0.862	0.759	3.62e-77	1.17e-72	1.136
Lamp1	0.206097	0.963	0.94	4.75e-77	1.53e-72	1.024
Amz1	0.241626	0.332	0.145	5.27e-77	1.7e-72	2.29
Fblim1	0.22041	0.263	0.094	5.51e-77	1.78e-72	2.798
Pacc1	0.272202	0.428	0.236	6.54e-77	2.11e-72	1.814
Ykt6	0.267442	0.461	0.254	7.23e-77	2.34e-72	1.815
Fkbp1a	0.286091	0.608	0.382	9.49e-77	3.06e-72	1.592
Nlrp3	0.362671	0.848	0.664	9.71e-77	3.13e-72	1.277
Mrto4	0.224163	0.482	0.261	1.16e-76	3.75e-72	1.847
Nhp2	0.224542	0.541	0.314	2.44e-76	7.86e-72	1.723
Lrrfip2	0.228587	0.358	0.162	4e-76	1.29e-71	2.21
Rbms1	0.27496	0.39	0.186	7.6e-76	2.46e-71	2.097
Ezr	0.325111	0.313	0.147	8.45e-76	2.73e-71	2.129
Tbc1d1	0.242529	0.279	0.107	8.57e-76	2.77e-71	2.607
Ehbp1l1	0.247835	0.402	0.194	9.57e-76	3.09e-71	2.072
Capg	0.238055	0.312	0.128	5.45e-75	1.76e-70	2.438
Pcnx	0.25467	0.289	0.112	6.24e-75	2.01e-70	2.58
Zfand5	0.330456	0.961	0.918	6.58e-75	2.12e-70	1.047
Polr3d	0.232873	0.304	0.124	1.45e-74	4.67e-70	2.452
Nme1	0.207583	0.582	0.357	1.98e-74	6.38e-70	1.63
Ccl2	0.512865	0.489	0.272	2.14e-74	6.93e-70	1.798
Lonrf1	0.215503	0.323	0.137	2.37e-74	7.66e-70	2.358
5031439G07Rik	0.252956	0.42	0.217	2.94e-74	9.5e-70	1.935
Emp3	0.24977	0.329	0.143	3.09e-74	9.98e-70	2.301
Cd84	0.327223	0.787	0.617	4.88e-74	1.58e-69	1.276
Ndfip2	0.282435	0.666	0.448	7.04e-74	2.27e-69	1.487
Eif3j1	0.298568	0.789	0.6	7.24e-74	2.34e-69	1.315
Tubb2b	0.262557	0.376	0.181	1.08e-73	3.49e-69	2.077
Prdx1	0.333163	0.822	0.685	2.24e-73	7.25e-69	1.2
Smox	0.276345	0.595	0.376	2.51e-73	8.11e-69	1.582
Manf	0.315121	0.799	0.644	3.98e-73	1.28e-68	1.241
Larp4	0.268044	0.665	0.439	8.66e-73	2.8e-68	1.515
Ran	0.283775	0.76	0.563	9.87e-73	3.19e-68	1.35
Ccrl2	0.448872	0.642	0.434	1.11e-72	3.59e-68	1.479
G530011O06Rik	0.280323	0.499	0.285	2.87e-72	9.27e-68	1.751
Hvcn1	0.271838	0.556	0.335	3.36e-72	1.08e-67	1.66
Csrnp1	0.325398	0.685	0.508	4.72e-72	1.53e-67	1.348
Rps2	0.101337	0.976	0.97	6.45e-72	2.08e-67	1.006
Map1s	0.246278	0.399	0.201	9.31e-72	3.01e-67	1.985
Mfhas1	0.246444	0.416	0.215	1.05e-71	3.39e-67	1.935
Lima1	0.251445	0.267	0.107	1.07e-71	3.44e-67	2.495
Btg1	0.331165	0.938	0.848	1.79e-71	5.78e-67	1.106
Plin2	0.323815	0.472	0.258	5.18e-71	1.67e-66	1.829
Osbpl8	0.32132	0.395	0.199	8.81e-71	2.84e-66	1.985
Acadl	0.276301	0.526	0.311	1.33e-70	4.31e-66	1.691
Prdm1	0.283522	0.264	0.11	1.87e-70	6.03e-66	2.4
Macf1	0.30405	0.909	0.785	4.52e-70	1.46e-65	1.158
Castor1	0.22433	0.257	0.098	6.48e-70	2.09e-65	2.622
Arf6	0.25162	0.607	0.388	5.36e-69	1.73e-64	1.564
Atp6v1f	0.293188	0.769	0.593	9.99e-69	3.23e-64	1.297
Tes	0.219148	0.338	0.156	1.19e-68	3.84e-64	2.167
Alkbh1	0.254736	0.634	0.415	1.35e-68	4.37e-64	1.528
Eif5b	0.298232	0.728	0.526	1.61e-68	5.19e-64	1.384
Elp5	0.196217	0.31	0.135	2.4e-68	7.75e-64	2.296
Srsf2	0.23819	0.899	0.819	7.44e-68	2.4e-63	1.098
Timm8a1	0.20133	0.293	0.122	1.06e-67	3.42e-63	2.402
Tnip2	0.232537	0.357	0.175	1.26e-67	4.07e-63	2.04
Nsf	0.237269	0.383	0.195	2.41e-67	7.78e-63	1.964
Tatdn2	0.220718	0.367	0.181	3.51e-67	1.13e-62	2.028
Tceal9	0.23177	0.438	0.238	4.85e-67	1.56e-62	1.84
Stk40	0.256265	0.429	0.231	5.04e-67	1.63e-62	1.857
Mak16	0.228989	0.454	0.256	5.32e-67	1.72e-62	1.773
Rpl4	0.207977	0.926	0.84	8.36e-67	2.7e-62	1.102
Ube2f	0.268391	0.646	0.437	8.53e-67	2.75e-62	1.478
Ppp1r2	0.27182	0.639	0.441	9.43e-67	3.05e-62	1.449
Tgoln1	0.295266	0.761	0.598	1.05e-66	3.39e-62	1.273
Psmd12	0.261559	0.705	0.504	1.22e-66	3.94e-62	1.399
Spg21	0.223368	0.476	0.271	2.65e-66	8.54e-62	1.756
Zmiz1	0.289459	0.763	0.59	3.44e-66	1.11e-61	1.293
Jdp2	0.291558	0.517	0.329	4.33e-66	1.4e-61	1.571
Esd	0.260326	0.523	0.373	5.46e-66	1.76e-61	1.402
Cd180	0.256052	0.416	0.223	8.52e-66	2.75e-61	1.865
Tubb2a	0.334114	0.693	0.52	9.2e-66	2.97e-61	1.333
Gnl2	0.234795	0.487	0.289	1.76e-65	5.68e-61	1.685
Ptbp3	0.273099	0.909	0.801	1.88e-65	6.08e-61	1.135
Psmb6	0.274575	0.694	0.5	2.72e-65	8.77e-61	1.388
Wdr26	0.288713	0.813	0.662	7.97e-65	2.57e-60	1.228
Baiap2	0.280511	0.326	0.153	2.04e-64	6.58e-60	2.131
1110038B12Rik	0.241901	0.521	0.314	2.28e-64	7.36e-60	1.659
Wdr43	0.269275	0.563	0.359	2.91e-64	9.38e-60	1.568
Tom1	0.185361	0.316	0.145	3.33e-64	1.08e-59	2.179
Anxa5	0.283547	0.361	0.177	4.56e-64	1.47e-59	2.04
Plpbp	0.264793	0.53	0.34	5.18e-64	1.67e-59	1.559
Selenow	0.132915	0.507	0.319	5.73e-64	1.85e-59	1.589
Mfsd11	0.207332	0.477	0.278	7.31e-64	2.36e-59	1.716
Tomm70a	0.225959	0.382	0.198	7.79e-64	2.51e-59	1.929
Ehd4	0.293505	0.767	0.618	1.14e-63	3.68e-59	1.241
Snx4	0.200694	0.416	0.224	1.58e-63	5.09e-59	1.857
Slc39a7	0.237687	0.598	0.391	1.73e-63	5.59e-59	1.529
Fubp1	0.259078	0.753	0.555	2.09e-63	6.74e-59	1.357
Rpl18	0.117199	0.961	0.961	2.57e-63	8.31e-59	1
Eprs	0.278317	0.724	0.528	2.83e-63	9.13e-59	1.371
Adamts1	0.331803	0.507	0.301	3.43e-63	1.11e-58	1.684
Pdia6	0.276354	0.811	0.658	2.19e-62	7.08e-58	1.233
Prkch	0.176612	0.291	0.13	6e-62	1.94e-57	2.238
Malt1	0.302947	0.276	0.178	9.32e-62	3.01e-57	1.551
Ifnar1	0.227429	0.358	0.181	2.33e-61	7.53e-57	1.978
Kctd6	0.220325	0.282	0.123	2.66e-61	8.59e-57	2.293
Hspa5	0.204789	0.99	0.957	3.39e-61	1.09e-56	1.034
Eif4g1	0.240481	0.694	0.492	3.55e-61	1.15e-56	1.411
C1qbp	0.226013	0.598	0.389	9.48e-61	3.06e-56	1.537
Taf1d	0.293782	0.797	0.635	1.21e-60	3.9e-56	1.255
Sf3b3	0.229763	0.56	0.364	1.46e-60	4.72e-56	1.538
Lyst	0.251435	0.413	0.238	2.3e-60	7.41e-56	1.735
Thumpd1	0.189372	0.288	0.128	3.47e-60	1.12e-55	2.25
Mybbp1a	0.201216	0.497	0.299	5.09e-60	1.64e-55	1.662
Gm16286	0.223686	0.65	0.447	5.44e-60	1.76e-55	1.454
Actb	0.18767	0.998	0.998	5.86e-60	1.89e-55	1
Myo9b	0.19946	0.407	0.222	1.03e-59	3.32e-55	1.833
Nln	0.180327	0.28	0.124	1.65e-59	5.31e-55	2.258
Gabarapl1	0.203217	0.354	0.178	1.88e-59	6.09e-55	1.989
Dusp2	0.28223	0.33	0.16	2.23e-59	7.19e-55	2.062
Txn1	0.281751	0.542	0.353	2.43e-59	7.85e-55	1.535
Il11ra1	0.248289	0.401	0.227	2.55e-59	8.23e-55	1.767
Vps35	0.208251	0.611	0.405	2.8e-59	9.04e-55	1.509
Cmtm3	0.234028	0.46	0.27	2.88e-59	9.3e-55	1.704
Zwint	0.257741	0.396	0.218	3.01e-59	9.71e-55	1.817
Timm17a	0.180933	0.466	0.274	3.45e-59	1.11e-54	1.701
Swap70	0.262676	0.612	0.417	4.71e-59	1.52e-54	1.468
Esf1	0.180046	0.404	0.226	8.07e-59	2.61e-54	1.788
Edem1	0.258775	0.782	0.605	8.24e-59	2.66e-54	1.293
Soat1	0.230761	0.509	0.315	8.45e-59	2.73e-54	1.616
Eef1a1	0.153535	0.996	0.993	8.69e-59	2.8e-54	1.003
Kitl	0.254685	0.285	0.133	9.91e-59	3.2e-54	2.143
Cflar	0.261615	0.654	0.501	1.16e-58	3.73e-54	1.305
Asph	0.210055	0.542	0.348	1.2e-58	3.89e-54	1.557
Mfsd1	0.224321	0.568	0.366	1.87e-58	6.05e-54	1.552
Csnk2a2	0.180142	0.533	0.34	2.03e-58	6.56e-54	1.568
Pfn1	0.224952	0.883	0.858	2.54e-58	8.21e-54	1.029
Vim	0.519409	0.292	0.144	4.38e-58	1.41e-53	2.028
Mafg	0.257132	0.826	0.667	6.25e-58	2.02e-53	1.238
Itgb1	0.250672	0.756	0.573	9.3e-58	3e-53	1.319
Vegfb	0.206173	0.491	0.299	1.28e-57	4.13e-53	1.642
Acer3	0.221021	0.626	0.435	1.83e-57	5.91e-53	1.439
Got2	0.202701	0.389	0.21	2.06e-57	6.65e-53	1.852
Dab2	0.29221	0.351	0.176	3.85e-57	1.24e-52	1.994
Msmo1	0.17244	0.267	0.119	5.1e-57	1.65e-52	2.244
Gnai3	0.183897	0.494	0.304	7.08e-57	2.28e-52	1.625
Gar1	0.145899	0.35	0.188	1.14e-56	3.69e-52	1.862
Sgms1	0.18516	0.307	0.151	1.19e-56	3.85e-52	2.033
Elovl1	0.196937	0.461	0.272	1.28e-56	4.15e-52	1.695
Cd82	0.222439	0.573	0.377	1.74e-56	5.62e-52	1.52
Sdad1	0.173818	0.34	0.175	3.8e-56	1.23e-51	1.943
Psmd1	0.210379	0.508	0.314	7.88e-56	2.54e-51	1.618
Celf1	0.179674	0.523	0.336	9.61e-56	3.1e-51	1.557
Nifk	0.170871	0.342	0.177	1.12e-55	3.61e-51	1.932
Mat2a	0.270749	0.815	0.668	1.59e-55	5.12e-51	1.22
Gsk3b	0.258623	0.702	0.534	2.01e-55	6.49e-51	1.315
Rrp15	0.145098	0.277	0.131	5.33e-55	1.72e-50	2.115
Ppp4r2	0.223047	0.603	0.412	5.38e-55	1.74e-50	1.464
Ube2l3	0.22659	0.636	0.438	5.94e-55	1.92e-50	1.452
Timm23	0.191371	0.626	0.428	7.91e-55	2.55e-50	1.463
Mrps18b	0.15756	0.425	0.249	8.31e-55	2.68e-50	1.707
Lmbrd1	0.224879	0.557	0.366	1.29e-54	4.17e-50	1.522
Daglb	0.249056	0.759	0.59	1.36e-54	4.39e-50	1.286
Armcx3	0.180188	0.316	0.158	2.48e-54	8.01e-50	2
Pld3	0.225481	0.552	0.358	3.02e-54	9.74e-50	1.542
Prag1	0.207034	0.385	0.219	3.04e-54	9.83e-50	1.758
Irf2bpl	0.262184	0.651	0.471	3.14e-54	1.02e-49	1.382
Rnf115	0.203855	0.453	0.276	3.52e-54	1.14e-49	1.641
Rab31	0.206093	0.52	0.331	4.86e-54	1.57e-49	1.571
Bax	0.203262	0.697	0.503	5.98e-54	1.93e-49	1.386
Bcl2a1a	0.331673	0.392	0.24	1.24e-53	4e-49	1.633
Mdn1	0.200194	0.299	0.148	1.46e-53	4.7e-49	2.02
Slc7a8	0.242138	0.716	0.539	1.74e-53	5.63e-49	1.328
Mospd2	0.208795	0.286	0.136	2.05e-53	6.6e-49	2.103
Utp3	0.199967	0.524	0.337	2.34e-53	7.54e-49	1.555
Tcp1	0.20954	0.591	0.398	2.63e-53	8.49e-49	1.485
Rock2	0.277439	0.709	0.567	5.63e-53	1.82e-48	1.25
Larp4b	0.211213	0.505	0.318	7.03e-53	2.27e-48	1.588
Galnt7	0.22955	0.343	0.191	8.17e-53	2.64e-48	1.796
Asap1	0.235659	0.605	0.427	8.95e-53	2.89e-48	1.417
Mpeg1	0.226959	0.879	0.745	1.23e-52	3.96e-48	1.18
Smad7	0.322219	0.827	0.728	1.31e-52	4.22e-48	1.136
Llph	0.195518	0.566	0.373	1.56e-52	5.05e-48	1.517
Gtf2f2	0.11778	0.283	0.147	2.06e-52	6.64e-48	1.925
Rars	0.170414	0.409	0.236	2.23e-52	7.19e-48	1.733
Polr2h	0.0831119	0.277	0.156	3.22e-52	1.04e-47	1.776
Rnf19b	0.272554	0.801	0.664	3.24e-52	1.05e-47	1.206
Vps26a	0.203434	0.482	0.296	4.12e-52	1.33e-47	1.628
Abracl	0.138086	0.493	0.318	4.26e-52	1.38e-47	1.55
Naa15	0.15823	0.586	0.398	5.32e-52	1.72e-47	1.472
Eif1	0.180472	0.973	0.975	6.89e-52	2.23e-47	0.998
Klf10	0.212209	0.37	0.203	7.89e-52	2.55e-47	1.823
Nol11	0.162154	0.374	0.209	1.57e-51	5.06e-47	1.789
Git1	0.168171	0.277	0.131	1.63e-51	5.27e-47	2.115
Il10rb	0.19683	0.643	0.452	1.97e-51	6.36e-47	1.423
Meis3	0.162105	0.26	0.121	2.51e-51	8.12e-47	2.149
Ptpn23	0.177306	0.297	0.146	3.84e-51	1.24e-46	2.034
Stx6	0.155584	0.32	0.167	5.86e-51	1.89e-46	1.916
Tlr13	0.180167	0.454	0.278	5.92e-51	1.91e-46	1.633
C9orf72	0.192497	0.373	0.209	6.86e-51	2.22e-46	1.785
Dnttip2	0.191024	0.614	0.427	7.03e-51	2.27e-46	1.438
St13	0.21659	0.721	0.537	7.97e-51	2.57e-46	1.343
Rnps1	0.180091	0.536	0.353	7.98e-51	2.58e-46	1.518
Rad54l2	0.176119	0.257	0.116	8.09e-51	2.61e-46	2.216
Nfe2l2	0.262615	0.856	0.727	9.57e-51	3.09e-46	1.177
Atp5g1	0.191442	0.696	0.508	1.34e-50	4.31e-46	1.37
Bzw1	0.228511	0.815	0.664	2.52e-50	8.14e-46	1.227
Ndufaf4	0.161313	0.26	0.122	3.29e-50	1.06e-45	2.131
Fndc3b	0.200361	0.402	0.234	3.5e-50	1.13e-45	1.718
Zbtb21	0.184913	0.364	0.2	5.03e-50	1.62e-45	1.82
Rps5	0.074838	0.949	0.948	5.48e-50	1.77e-45	1.001
Ptprj	0.240948	0.615	0.451	6.39e-50	2.06e-45	1.364
Fam214b	0.175165	0.27	0.129	7.34e-50	2.37e-45	2.093
Tmem41b	0.164704	0.358	0.204	8.22e-50	2.65e-45	1.755
Rps3a1	0.110991	0.958	0.964	1.13e-49	3.64e-45	0.994
Mul1	0.119849	0.307	0.167	1.18e-49	3.82e-45	1.838
Rpl8	0.11035	0.964	0.959	1.69e-49	5.45e-45	1.005
Psmd7	0.197006	0.652	0.468	2.1e-49	6.79e-45	1.393
Gna12	0.209929	0.633	0.448	3.32e-49	1.07e-44	1.413
Ftsj3	0.147639	0.366	0.209	4.38e-49	1.41e-44	1.751
Kpna1	0.182079	0.449	0.282	4.58e-49	1.48e-44	1.592
Grpel1	0.0889061	0.42	0.275	5.1e-49	1.65e-44	1.527
Snrpa1	0.0625868	0.38	0.252	6.32e-49	2.04e-44	1.508
Fbxw11	0.193689	0.41	0.242	6.71e-49	2.17e-44	1.694
Kif5b	0.215806	0.766	0.594	7.56e-49	2.44e-44	1.29
Sco2	0.145328	0.358	0.204	1.08e-48	3.47e-44	1.755
Atp6v1h	0.198258	0.517	0.338	1.86e-48	6e-44	1.53
Pgs1	0.203523	0.498	0.328	2.02e-48	6.53e-44	1.518
Ubtd1	0.167911	0.373	0.211	2.22e-48	7.15e-44	1.768
Yrdc	0.170734	0.482	0.309	3.48e-48	1.12e-43	1.56
Prkx	0.202518	0.511	0.334	3.54e-48	1.14e-43	1.53
Mapre2	0.195002	0.488	0.312	5.31e-48	1.71e-43	1.564
Txndc9	0.128988	0.508	0.341	6.34e-48	2.05e-43	1.49
Srfbp1	0.142818	0.301	0.16	6.48e-48	2.09e-43	1.881
Eif6	0.215383	0.585	0.403	7.95e-48	2.57e-43	1.452
Rpl19	0.0600629	0.966	0.967	9.72e-48	3.14e-43	0.999
Pcmt1	0.0935887	0.543	0.384	1.12e-47	3.62e-43	1.414
Rnf149	0.229141	0.393	0.26	1.42e-47	4.58e-43	1.512
Xbp1	0.237356	0.755	0.593	1.76e-47	5.68e-43	1.273
Hsd17b12	0.157518	0.59	0.414	1.92e-47	6.21e-43	1.425
Ssr2	0.167398	0.567	0.389	2.1e-47	6.77e-43	1.458
Zranb2	0.183168	0.507	0.333	2.18e-47	7.05e-43	1.523
Aebp2	0.195616	0.355	0.201	2.73e-47	8.81e-43	1.766
Cct3	0.199397	0.632	0.45	5.16e-47	1.67e-42	1.404
Mvp	0.148616	0.378	0.222	5.18e-47	1.67e-42	1.703
Eef1g	0.213091	0.76	0.592	6.34e-47	2.05e-42	1.284
Pcna	0.215236	0.591	0.411	6.63e-47	2.14e-42	1.438
Sdcbp	0.219368	0.916	0.827	7.14e-47	2.3e-42	1.108
Cnih4	0.188552	0.559	0.379	7.68e-47	2.48e-42	1.475
Tnpo3	0.173314	0.504	0.335	8.69e-47	2.81e-42	1.504
Med15	0.173382	0.365	0.208	1.08e-46	3.49e-42	1.755
Hspa4	0.21724	0.662	0.484	1.35e-46	4.36e-42	1.368
Pepd	0.158634	0.443	0.274	1.36e-46	4.4e-42	1.617
Mapk1ip1l	0.172928	0.485	0.318	1.38e-46	4.44e-42	1.525
Mpp6	0.18567	0.46	0.286	1.55e-46	5.01e-42	1.608
Sms	0.118831	0.272	0.143	1.62e-46	5.25e-42	1.902
Tfeb	0.146144	0.298	0.158	1.9e-46	6.12e-42	1.886
Rps15a	0.0789473	0.945	0.95	2.21e-46	7.13e-42	0.995
Hat1	0.154012	0.341	0.19	4.13e-46	1.33e-41	1.795
Atp6v1d	0.20439	0.57	0.392	4.46e-46	1.44e-41	1.454
B2m	0.0493529	0.986	0.983	5.72e-46	1.85e-41	1.003
Nap1l4	0.162498	0.501	0.329	7.7e-46	2.49e-41	1.523
Ccdc115	0.0583588	0.376	0.252	1.65e-45	5.33e-41	1.492
Rrp1	0.188387	0.684	0.506	2.76e-45	8.92e-41	1.352
Pisd	0.163492	0.41	0.249	2.83e-45	9.14e-41	1.647
Dhps	0.169605	0.37	0.216	2.99e-45	9.66e-41	1.713
Glmp	0.168697	0.618	0.446	4.21e-45	1.36e-40	1.386
Nfkb2	0.194994	0.457	0.296	4.97e-45	1.61e-40	1.544
Smarce1	0.102884	0.466	0.316	5.55e-45	1.79e-40	1.475
Agpat3	0.168578	0.52	0.348	6.69e-45	2.16e-40	1.494
Mif	0.223699	0.655	0.479	7.22e-45	2.33e-40	1.367
Mtss1	0.203555	0.385	0.234	7.33e-45	2.37e-40	1.645
Ergic1	0.139367	0.314	0.173	9.24e-45	2.98e-40	1.815
Snhg15	0.143768	0.33	0.186	1.42e-44	4.6e-40	1.774
Ncor2	0.163756	0.337	0.191	1.7e-44	5.5e-40	1.764
Mob3a	0.150446	0.378	0.227	1.9e-44	6.12e-40	1.665
Srm	0.117701	0.448	0.295	3.55e-44	1.14e-39	1.519
Sod2	0.218874	0.528	0.38	5.19e-44	1.68e-39	1.389
Ebna1bp2	0.107636	0.402	0.258	1.01e-43	3.26e-39	1.558
Lcp1	0.239966	0.835	0.737	1.17e-43	3.77e-39	1.133
Tcof1	0.175407	0.417	0.254	1.23e-43	3.98e-39	1.642
Zfp593	0.110457	0.342	0.207	1.63e-43	5.25e-39	1.652
Kpna3	0.184622	0.414	0.252	1.85e-43	5.98e-39	1.643
Pgam1	0.218327	0.608	0.443	2.11e-43	6.82e-39	1.372
Spi1	0.222064	0.88	0.814	2.17e-43	6.99e-39	1.081
Polr1a	0.153558	0.308	0.168	2.31e-43	7.46e-39	1.833
Lyar	0.105525	0.284	0.16	2.41e-43	7.79e-39	1.775
Gnpda1	0.136326	0.29	0.155	2.5e-43	8.07e-39	1.871
Rab8a	0.0284642	0.361	0.258	3.07e-43	9.92e-39	1.399
Lfng	0.171759	0.335	0.188	3.09e-43	9.98e-39	1.782
Tars	0.117379	0.356	0.217	3.11e-43	1e-38	1.641
Pabpc1	0.189383	0.945	0.896	3.22e-43	1.04e-38	1.055
Tagln2	0.250152	0.542	0.372	3.64e-43	1.17e-38	1.457
Hspa8	0.225125	0.969	0.97	4.55e-43	1.47e-38	0.999
Myo9a	0.199009	0.381	0.227	4.79e-43	1.55e-38	1.678
Renbp	0.12547	0.485	0.327	5.26e-43	1.7e-38	1.483
Pfdn1	0.060683	0.312	0.2	5.99e-43	1.93e-38	1.56
Lrrc58	0.160917	0.496	0.331	6.08e-43	1.96e-38	1.498
Mrpl54	0.0508928	0.369	0.254	7.33e-43	2.37e-38	1.453
Rps19	0.079425	0.95	0.941	8.24e-43	2.66e-38	1.01
Mgrn1	0.108083	0.364	0.226	9.71e-43	3.14e-38	1.611
Syncrip	0.198014	0.752	0.591	9.9e-43	3.2e-38	1.272
Chd7	0.209085	0.777	0.633	1.03e-42	3.32e-38	1.227
Tesk1	0.140893	0.351	0.208	1.24e-42	4.01e-38	1.688
Sar1a	0.139837	0.595	0.429	2.27e-42	7.34e-38	1.387
Utp15	0.118406	0.28	0.152	2.32e-42	7.51e-38	1.842
Bin1	0.255157	0.842	0.736	2.39e-42	7.71e-38	1.144
Gfpt1	0.163209	0.33	0.185	2.44e-42	7.87e-38	1.784
Vmp1	0.170549	0.607	0.453	2.74e-42	8.85e-38	1.34
Ddx39	0.120236	0.339	0.203	3.24e-42	1.05e-37	1.67
Atp13a3	0.204851	0.559	0.406	4.22e-42	1.36e-37	1.377
Rasa2	0.198207	0.309	0.171	4.25e-42	1.37e-37	1.807
Rab22a	0.107423	0.335	0.201	5.52e-42	1.78e-37	1.667
Rabep1	0.168973	0.435	0.276	6.65e-42	2.15e-37	1.576
Anp32b	0.213944	0.673	0.506	6.9e-42	2.23e-37	1.33
Lamtor3	0.170134	0.432	0.274	8.07e-42	2.61e-37	1.577
Phc2	0.11191	0.447	0.299	9.1e-42	2.94e-37	1.495
Eif3b	0.137169	0.463	0.305	9.29e-42	3e-37	1.518
Alyref	0.133894	0.528	0.366	1.12e-41	3.61e-37	1.443
Arf2	0.166794	0.416	0.26	1.28e-41	4.12e-37	1.6
Ascc3	0.1617	0.565	0.404	1.47e-41	4.75e-37	1.399
Myo1c	0.166837	0.374	0.227	1.73e-41	5.57e-37	1.648
Sbno2	0.156675	0.5	0.34	1.83e-41	5.92e-37	1.471
Emc6	0.104399	0.481	0.333	1.93e-41	6.22e-37	1.444
Cep83	0.168017	0.294	0.158	3.59e-41	1.16e-36	1.861
Ube2k	0.156921	0.579	0.41	4.76e-41	1.54e-36	1.412
Asb6	0.130657	0.256	0.134	5.9e-41	1.9e-36	1.91
Bag3	0.135721	0.305	0.171	5.97e-41	1.93e-36	1.784
Cfl1	0.158743	0.939	0.919	8.18e-41	2.64e-36	1.022
Cmip	0.13588	0.451	0.3	1.11e-40	3.59e-36	1.503
Brix1	0.126607	0.359	0.22	1.28e-40	4.15e-36	1.632
Tollip	0.152566	0.315	0.179	1.39e-40	4.47e-36	1.76
Psmd14	0.115257	0.402	0.259	1.75e-40	5.65e-36	1.552
Arhgdia	0.194459	0.854	0.745	2.68e-40	8.67e-36	1.146
Slc25a5	0.185808	0.893	0.858	2.83e-40	9.14e-36	1.041
Pacsin2	0.189504	0.645	0.48	3.75e-40	1.21e-35	1.344
Sirt2	0.137012	0.601	0.436	4.89e-40	1.58e-35	1.378
Txnl1	0.164565	0.637	0.468	5.48e-40	1.77e-35	1.361
Eif1ax	0.108816	0.343	0.21	5.52e-40	1.78e-35	1.633
Ak2	0.168283	0.376	0.237	5.56e-40	1.79e-35	1.586
Ngdn	0.0203434	0.327	0.238	6.98e-40	2.25e-35	1.374
Rraga	0.112487	0.298	0.172	7.41e-40	2.39e-35	1.733
Strap	0.137479	0.554	0.392	9.31e-40	3.01e-35	1.413
Pdlim4	0.20152	0.458	0.318	1.16e-39	3.76e-35	1.44
Prpf40a	0.171103	0.662	0.495	1.54e-39	4.98e-35	1.337
Dazap1	0.0391998	0.408	0.297	1.64e-39	5.31e-35	1.374
Afg3l2	0.163543	0.276	0.146	1.67e-39	5.38e-35	1.89
Abce1	0.134364	0.375	0.23	1.89e-39	6.09e-35	1.63
Hnrnpk	0.172333	0.919	0.879	2.05e-39	6.61e-35	1.046
Myl12a	0.155998	0.634	0.466	2.8e-39	9.03e-35	1.361
Sgk1	0.29955	0.875	0.79	3.04e-39	9.83e-35	1.108
Pnn	0.166822	0.427	0.273	3.16e-39	1.02e-34	1.564
Snap29	0.122693	0.267	0.145	3.19e-39	1.03e-34	1.841
Actr10	0.064669	0.394	0.273	4.87e-39	1.57e-34	1.443
Nfe2l1	0.1472	0.409	0.263	5.5e-39	1.78e-34	1.555
Snx18	0.184837	0.725	0.575	6.66e-39	2.15e-34	1.261
Nr2c2ap	0.0903591	0.331	0.207	6.66e-39	2.15e-34	1.599
Gtf2f1	0.114093	0.419	0.277	8.73e-39	2.82e-34	1.513
Rpl10a	0.0951022	0.952	0.934	9.23e-39	2.98e-34	1.019
Psmc5	0.0645408	0.469	0.34	9.53e-39	3.08e-34	1.379
Smap2	0.202884	0.871	0.836	9.59e-39	3.1e-34	1.042
Seh1l	0.0992268	0.26	0.146	1.01e-38	3.27e-34	1.781
Cxcl10	0.866805	0.28	0.186	1.03e-38	3.33e-34	1.505
Snrpf	0.0538494	0.523	0.392	1.17e-38	3.76e-34	1.334
Ftl1-ps1	0.102504	0.318	0.192	1.17e-38	3.78e-34	1.656
Mras	0.165151	0.327	0.188	1.26e-38	4.05e-34	1.739
Naca	0.150828	0.901	0.863	1.3e-38	4.21e-34	1.044
Itprid2	0.130276	0.434	0.286	1.32e-38	4.27e-34	1.517
Nsmce2	0.1185	0.282	0.158	1.39e-38	4.5e-34	1.785
Ndel1	0.172424	0.786	0.64	1.39e-38	4.5e-34	1.228
Gadd45g	0.34791	0.583	0.471	1.54e-38	4.96e-34	1.238
Coq10b	0.146386	0.67	0.509	2.29e-38	7.4e-34	1.316
Cast	0.189675	0.316	0.183	2.34e-38	7.56e-34	1.727
Yipf5	0.0881453	0.367	0.242	2.47e-38	7.99e-34	1.517
Pak2	0.201284	0.799	0.668	2.76e-38	8.92e-34	1.196
Rnf6	0.113831	0.336	0.205	2.79e-38	9.01e-34	1.639
Ccnd1	0.232868	0.549	0.437	2.91e-38	9.4e-34	1.256
Actn4	0.142303	0.405	0.26	2.96e-38	9.56e-34	1.558
Smim7	0.037889	0.454	0.341	3e-38	9.68e-34	1.331
Cap1	0.135904	0.595	0.433	3.9e-38	1.26e-33	1.374
Ruvbl1	0.102291	0.308	0.188	3.93e-38	1.27e-33	1.638
Stx12	0.110345	0.321	0.193	5.48e-38	1.77e-33	1.663
Fam120a	0.141252	0.402	0.257	1.05e-37	3.39e-33	1.564
Eml4	0.169627	0.495	0.337	1.28e-37	4.13e-33	1.469
Rbbp7	0.141579	0.43	0.282	1.58e-37	5.12e-33	1.525
Ptpn2	0.123758	0.391	0.253	2.15e-37	6.96e-33	1.545
Slc39a1	0.139348	0.394	0.253	2.23e-37	7.2e-33	1.557
Ccdc9	0.126258	0.312	0.186	2.31e-37	7.46e-33	1.677
Zfand3	0.149645	0.419	0.277	2.88e-37	9.3e-33	1.513
Atxn10	0.148645	0.461	0.314	3.06e-37	9.89e-33	1.468
Atf4	0.177685	0.874	0.754	3.09e-37	9.98e-33	1.159
Trak1	0.112228	0.257	0.14	3.19e-37	1.03e-32	1.836
Fmnl1	0.126086	0.537	0.387	3.57e-37	1.15e-32	1.388
Nol12	0.092863	0.263	0.151	4.12e-37	1.33e-32	1.742
Senp5	0.123526	0.281	0.159	4.8e-37	1.55e-32	1.767
Adrb1	0.15682	0.361	0.223	4.99e-37	1.61e-32	1.619
Rbis	0.0658535	0.387	0.267	6.56e-37	2.12e-32	1.449
Cisd2	0.139916	0.536	0.385	7.23e-37	2.33e-32	1.392
Capza1	0.118615	0.605	0.451	7.4e-37	2.39e-32	1.341
Gm43305	0.173213	0.253	0.13	8.24e-37	2.66e-32	1.946
Slc20a1	0.162858	0.255	0.135	9.34e-37	3.02e-32	1.889
Ppp2r2a	0.152887	0.622	0.466	1.03e-36	3.33e-32	1.335
AI506816	0.136227	0.317	0.187	1.24e-36	3.99e-32	1.695
Dohh	0.0449103	0.302	0.204	1.32e-36	4.27e-32	1.48
Zc3h15	0.181929	0.573	0.417	1.49e-36	4.81e-32	1.374
Smg9	0.0846015	0.297	0.183	1.54e-36	4.97e-32	1.623
Dhx9	0.171628	0.573	0.411	1.7e-36	5.49e-32	1.394
Cct8	0.16579	0.652	0.49	1.73e-36	5.57e-32	1.331
Gnb1	0.157814	0.691	0.534	2.18e-36	7.03e-32	1.294
Spata5	0.109061	0.263	0.146	2.43e-36	7.84e-32	1.801
Pitpna	0.137415	0.646	0.486	2.46e-36	7.95e-32	1.329
Mrpl32	0.0713296	0.309	0.199	2.52e-36	8.15e-32	1.553
Mrpl12	0.0970402	0.416	0.282	2.64e-36	8.52e-32	1.475
1810058I24Rik	0.102553	0.371	0.241	3.23e-36	1.04e-31	1.539
Pak1ip1	0.0716438	0.464	0.335	3.92e-36	1.27e-31	1.385
Pdcd10	0.101982	0.59	0.443	4.53e-36	1.46e-31	1.332
Larp1	0.167187	0.597	0.438	5.42e-36	1.75e-31	1.363
Pmaip1	0.146398	0.273	0.149	5.47e-36	1.77e-31	1.832
Eif1b	0.0999794	0.57	0.422	5.65e-36	1.82e-31	1.351
Blvrb	0.191536	0.45	0.306	6.18e-36	2e-31	1.471
Sema4d	0.18831	0.452	0.312	6.23e-36	2.01e-31	1.449
Taf10	0.0816021	0.474	0.34	6.44e-36	2.08e-31	1.394
Gas6	0.178441	0.431	0.283	8.75e-36	2.83e-31	1.523
Nus1	0.142071	0.333	0.202	1.14e-35	3.68e-31	1.649
Etf1	0.149103	0.781	0.632	1.22e-35	3.94e-31	1.236
Hax1	0.144385	0.267	0.145	1.33e-35	4.28e-31	1.841
Fuca2	0.12711	0.483	0.34	1.45e-35	4.68e-31	1.421
Ube2n	0.107127	0.538	0.39	1.47e-35	4.74e-31	1.379
Ccdc86	0.0596431	0.635	0.5	1.59e-35	5.14e-31	1.27
Ppig	0.167955	0.578	0.424	1.62e-35	5.22e-31	1.363
Hdgf	0.123985	0.461	0.319	1.7e-35	5.48e-31	1.445
Tcerg1	0.139613	0.455	0.307	2.11e-35	6.81e-31	1.482
Dync1li1	0.143621	0.373	0.237	2.3e-35	7.42e-31	1.574
Gaa	0.125281	0.393	0.253	2.44e-35	7.87e-31	1.553
Vapa	0.184686	0.886	0.821	2.9e-35	9.35e-31	1.079
Slc40a1	0.194792	0.367	0.282	2.94e-35	9.49e-31	1.301
Ube2j2	0.117152	0.44	0.3	3.01e-35	9.71e-31	1.467
Ino80	0.145491	0.303	0.182	3.26e-35	1.05e-30	1.665
Ddx18	0.153744	0.516	0.364	5.49e-35	1.77e-30	1.418
Arid5a	0.156218	0.618	0.462	5.71e-35	1.84e-30	1.338
Snx3	0.109655	0.643	0.492	5.82e-35	1.88e-30	1.307
Pus1	0.104501	0.28	0.163	6.09e-35	1.97e-30	1.718
Dnajb2	0.14712	0.31	0.189	6.68e-35	2.16e-30	1.64
Vps4b	0.138392	0.522	0.368	9.29e-35	3e-30	1.418
Grina	0.103646	0.62	0.479	9.34e-35	3.02e-30	1.294
Psmd2	0.0718613	0.408	0.286	9.98e-35	3.22e-30	1.427
Snx24	0.160557	0.474	0.324	1.07e-34	3.45e-30	1.463
Mrps7	0.0106339	0.296	0.221	1.07e-34	3.46e-30	1.339
P4hb	0.173762	0.737	0.599	1.15e-34	3.7e-30	1.23
Tnfaip3	0.247386	0.824	0.705	1.23e-34	3.97e-30	1.169
Lat2	0.160867	0.457	0.309	1.28e-34	4.12e-30	1.479
Zfr	0.154791	0.514	0.369	1.31e-34	4.23e-30	1.393
Pgd	0.157608	0.529	0.414	1.4e-34	4.53e-30	1.278
Ywhaq	0.105403	0.586	0.438	1.43e-34	4.62e-30	1.338
Arpc5	0.153849	0.667	0.51	1.47e-34	4.74e-30	1.308
Smad3	0.102415	0.265	0.154	1.63e-34	5.27e-30	1.721
Zfp703	0.194043	0.405	0.294	1.91e-34	6.16e-30	1.378
Ssr3	0.175931	0.639	0.489	2.06e-34	6.66e-30	1.307
Bcl2l11	0.198836	0.368	0.247	2.35e-34	7.59e-30	1.49
Adgre1	0.0957813	0.593	0.449	2.66e-34	8.59e-30	1.321
Psma3	0.148046	0.805	0.665	3.55e-34	1.15e-29	1.211
Gm11808	0.0308394	0.317	0.224	3.62e-34	1.17e-29	1.415
Rrp7a	0.0493267	0.318	0.219	3.76e-34	1.21e-29	1.452
Otud4	0.11223	0.327	0.203	3.89e-34	1.26e-29	1.611
Srp9	0.0650849	0.602	0.469	4.11e-34	1.33e-29	1.284
Nsun2	0.0783404	0.294	0.186	4.52e-34	1.46e-29	1.581
Mogs	0.0108283	0.298	0.221	4.68e-34	1.51e-29	1.348
Pde4b	0.187685	0.347	0.234	5.79e-34	1.87e-29	1.483
Ldha	0.196446	0.705	0.563	6.45e-34	2.08e-29	1.252
Psmc6	0.0989699	0.532	0.394	6.53e-34	2.11e-29	1.35
Chmp2b	0.0630569	0.328	0.222	7.16e-34	2.31e-29	1.477
Kdelr2	0.109894	0.535	0.391	7.94e-34	2.56e-29	1.368
Psmb2	0.00205373	0.552	0.453	1.01e-33	3.25e-29	1.219
Pim3	0.183619	0.56	0.406	1.14e-33	3.69e-29	1.379
Sh3bp2	0.139881	0.274	0.16	1.16e-33	3.76e-29	1.713
Cenpb	0.0744241	0.35	0.236	1.57e-33	5.06e-29	1.483
Nfat5	0.233151	0.548	0.462	1.65e-33	5.32e-29	1.186
Map4	0.0962282	0.408	0.284	1.85e-33	5.96e-29	1.437
Trim35	0.129666	0.305	0.183	2.02e-33	6.51e-29	1.667
Ddx17	0.0589716	0.47	0.35	2.09e-33	6.76e-29	1.343
Ywhah	0.214325	0.808	0.729	2.23e-33	7.2e-29	1.108
Hpf1	0.0338395	0.333	0.241	2.33e-33	7.52e-29	1.382
Ufm1	0.12442	0.376	0.242	2.62e-33	8.47e-29	1.554
Klf7	0.182749	0.511	0.364	2.72e-33	8.77e-29	1.404
Ube2v1	0.116799	0.392	0.258	3.08e-33	9.95e-29	1.519
Arap1	0.134135	0.365	0.238	3.32e-33	1.07e-28	1.534
Ciao2b	0.0279513	0.339	0.252	3.69e-33	1.19e-28	1.345
Psmd3	0.0733407	0.427	0.307	3.74e-33	1.21e-28	1.391
Arih1	0.1069	0.521	0.395	3.91e-33	1.26e-28	1.319
Atp6v0d1	0.140995	0.534	0.391	4.01e-33	1.29e-28	1.366
Nptn	0.108222	0.653	0.506	4.36e-33	1.41e-28	1.291
Plekhf2	0.0893048	0.307	0.195	4.93e-33	1.59e-28	1.574
Rpl6	0.0576243	0.958	0.956	5.26e-33	1.7e-28	1.002
Micu1	0.0935415	0.265	0.157	5.57e-33	1.8e-28	1.688
Tomm40	0.0958832	0.476	0.341	5.67e-33	1.83e-28	1.396
Egln2	0.100791	0.4	0.273	6.18e-33	1.99e-28	1.465
2410004B18Rik	0.0276183	0.252	0.175	8.09e-33	2.61e-28	1.44
Thoc1	0.116911	0.392	0.262	8.25e-33	2.66e-28	1.496
Pak1	0.17244	0.277	0.178	8.38e-33	2.71e-28	1.556
Exosc3	0.0736143	0.296	0.192	9.03e-33	2.92e-28	1.542
Reep3	0.170344	0.702	0.56	1.03e-32	3.32e-28	1.254
Dnajb11	0.0566246	0.481	0.362	1.2e-32	3.89e-28	1.329
Bnip2	0.0932014	0.499	0.364	1.24e-32	4.02e-28	1.371
Diaph1	0.119292	0.302	0.182	1.52e-32	4.91e-28	1.659
Sh3pxd2a	0.152535	0.269	0.155	1.54e-32	4.98e-28	1.735
Rab10	0.155935	0.633	0.488	1.57e-32	5.06e-28	1.297
Imp4	0.0825422	0.39	0.272	1.69e-32	5.46e-28	1.434
Morf4l2	0.159978	0.66	0.512	2.02e-32	6.53e-28	1.289
Mdm2	0.169367	0.46	0.341	2.26e-32	7.3e-28	1.349
Ddx27	0.0569574	0.325	0.223	2.58e-32	8.34e-28	1.457
Psmc2	0.0577963	0.536	0.414	2.92e-32	9.42e-28	1.295
Azin1	0.146594	0.803	0.675	2.95e-32	9.52e-28	1.19
Tmod3	0.00165569	0.491	0.397	3.01e-32	9.71e-28	1.237
Ogfr	0.0818121	0.325	0.213	3.85e-32	1.24e-27	1.526
Myh9	0.154207	0.636	0.491	3.87e-32	1.25e-27	1.295
Impa1	0.135443	0.261	0.147	4.15e-32	1.34e-27	1.776
Noc2l	0.135529	0.473	0.332	4.31e-32	1.39e-27	1.425
Magt1	0.0888501	0.47	0.34	4.95e-32	1.6e-27	1.382
Cacul1	0.122025	0.288	0.171	4.96e-32	1.6e-27	1.684
Lsm12	0.058136	0.469	0.353	5.34e-32	1.72e-27	1.329
Rbm28	0.125724	0.388	0.259	5.65e-32	1.83e-27	1.498
Tmem126a	0.034378	0.268	0.185	6.02e-32	1.94e-27	1.449
Cyfip1	0.191666	0.874	0.789	6.44e-32	2.08e-27	1.108
Mgat5	0.150271	0.347	0.226	6.64e-32	2.14e-27	1.535
Psmc1	0.0940628	0.372	0.249	7.07e-32	2.28e-27	1.494
Xpo6	0.105637	0.358	0.241	7.91e-32	2.55e-27	1.485
Utp14a	0.102733	0.396	0.271	8.08e-32	2.61e-27	1.461
Atp5g3	0.0452822	0.475	0.362	8.53e-32	2.75e-27	1.312
Rplp0	0.0772033	0.968	0.964	1.08e-31	3.48e-27	1.004
Sar1b	0.0591893	0.542	0.418	1.16e-31	3.76e-27	1.297
Rbm27	0.0492704	0.383	0.279	1.21e-31	3.91e-27	1.373
Atp1a1	0.133288	0.747	0.607	1.3e-31	4.2e-27	1.231
Mrpl16	0.0513127	0.262	0.172	1.38e-31	4.46e-27	1.523
Nup50	0.0705174	0.278	0.179	1.78e-31	5.76e-27	1.553
Zc3hav1	0.136343	0.424	0.29	2.19e-31	7.06e-27	1.462
Atp6v1e1	0.153819	0.694	0.55	2.34e-31	7.56e-27	1.262
Crk	0.0981359	0.371	0.251	2.43e-31	7.86e-27	1.478
Psma5	0.0161242	0.435	0.342	2.75e-31	8.88e-27	1.272
Rala	0.105942	0.47	0.334	2.83e-31	9.12e-27	1.407
Manbal	0.0698517	0.29	0.19	3.07e-31	9.9e-27	1.526
Rpl9	0.0573158	0.967	0.967	3.39e-31	1.09e-26	1
Zzz3	0.0749813	0.4	0.285	3.75e-31	1.21e-26	1.404
Pik3c2a	0.143867	0.316	0.202	4.14e-31	1.34e-26	1.564
Colgalt1	0.163599	0.653	0.513	4.41e-31	1.42e-26	1.273
Api5	0.03723	0.363	0.268	5.79e-31	1.87e-26	1.354
Elavl1	0.0527259	0.46	0.347	6.24e-31	2.01e-26	1.326
Zfp106	0.145162	0.521	0.377	6.4e-31	2.07e-26	1.382
Cct5	0.110368	0.584	0.441	6.6e-31	2.13e-26	1.324
Adrm1	0.0920333	0.458	0.331	8e-31	2.58e-26	1.384
BC028528	0.127995	0.357	0.231	9.03e-31	2.91e-26	1.545
Lsg1	0.102232	0.324	0.209	9.1e-31	2.94e-26	1.55
Slc6a6	0.165464	0.606	0.465	1.12e-30	3.63e-26	1.303
Agpat5	0.104462	0.3	0.189	1.21e-30	3.9e-26	1.587
Sf3b6	0.0191628	0.471	0.371	1.21e-30	3.92e-26	1.27
Mga	0.164088	0.473	0.335	1.32e-30	4.27e-26	1.412
Mpdu1	0.0396684	0.399	0.298	1.36e-30	4.39e-26	1.339
Man1a	0.177478	0.707	0.57	1.4e-30	4.5e-26	1.24
Nrbf2	0.0936348	0.386	0.265	1.47e-30	4.75e-26	1.457
Erh	0.0472518	0.391	0.287	1.54e-30	4.96e-26	1.362
Mydgf	0.0931197	0.571	0.435	1.65e-30	5.32e-26	1.313
Smu1	0.0255383	0.346	0.261	1.72e-30	5.57e-26	1.326
Chmp4b	0.157611	0.742	0.607	1.9e-30	6.14e-26	1.222
Hnrnpm	0.155291	0.674	0.534	1.93e-30	6.23e-26	1.262
Fdx2	0.0171154	0.286	0.212	2e-30	6.44e-26	1.349
Hspe1	0.188537	0.673	0.567	2.13e-30	6.88e-26	1.187
Wdr74	0.0598448	0.301	0.205	2.29e-30	7.4e-26	1.468
Arpp19	0.0355615	0.529	0.416	2.95e-30	9.54e-26	1.272
Litaf	0.140769	0.745	0.607	3.18e-30	1.03e-25	1.227
Napa	0.132264	0.541	0.398	3.4e-30	1.1e-25	1.359
Ppm1h	0.129801	0.376	0.252	3.43e-30	1.11e-25	1.492
Aph1a	0.0366541	0.448	0.346	4.4e-30	1.42e-25	1.295
Myc	0.141387	0.365	0.241	4.64e-30	1.5e-25	1.515
Gspt1	0.111273	0.695	0.555	5.08e-30	1.64e-25	1.252
Cdc37	0.0171601	0.521	0.419	5.17e-30	1.67e-25	1.243
Hnrnph2	0.0771937	0.492	0.367	5.41e-30	1.75e-25	1.341
Ssr1	0.117046	0.585	0.443	5.83e-30	1.88e-25	1.321
Riok1	0.0776309	0.263	0.166	6.04e-30	1.95e-25	1.584
Snap23	0.107358	0.468	0.337	6.22e-30	2.01e-25	1.389
Hnrnpc	0.159912	0.806	0.682	6.73e-30	2.17e-25	1.182
Eif3d	0.0622973	0.484	0.368	7.47e-30	2.41e-25	1.315
Mrps18a	0.0708574	0.345	0.239	8.26e-30	2.67e-25	1.444
Anp32e	0.0294733	0.443	0.341	9.76e-30	3.15e-25	1.299
Chchd1	0.00435395	0.272	0.206	9.93e-30	3.2e-25	1.32
Srsf6	0.0708875	0.613	0.485	9.99e-30	3.23e-25	1.264
Romo1	0.0221375	0.358	0.269	1.01e-29	3.25e-25	1.331
Calr	0.129128	0.92	0.842	1.02e-29	3.29e-25	1.093
Arglu1	0.10962	0.629	0.492	1.02e-29	3.29e-25	1.278
Ptms	0.186943	0.804	0.691	1.12e-29	3.62e-25	1.164
Capzb	0.148657	0.786	0.658	1.17e-29	3.77e-25	1.195
Atp2a2	0.152987	0.554	0.417	1.23e-29	3.98e-25	1.329
Xrn2	0.121484	0.685	0.549	1.51e-29	4.87e-25	1.248
Sgta	0.0730304	0.394	0.282	1.55e-29	5.01e-25	1.397
Srp19	0.00568096	0.388	0.304	1.64e-29	5.3e-25	1.276
Ddx54	0.11277	0.47	0.336	1.66e-29	5.35e-25	1.399
Rbm17	0.084241	0.384	0.27	1.66e-29	5.35e-25	1.422
Eif3e	0.0766794	0.68	0.548	1.73e-29	5.58e-25	1.241
Rack1	0.0865482	0.94	0.91	1.9e-29	6.14e-25	1.033
Supt16	0.118635	0.408	0.279	2.1e-29	6.8e-25	1.462
Sec24a	0.112907	0.323	0.21	2.11e-29	6.81e-25	1.538
Rabgef1	0.161218	0.396	0.276	2.2e-29	7.11e-25	1.435
Mettl6	0.107855	0.268	0.161	2.23e-29	7.2e-25	1.665
Kdm1a	0.111394	0.422	0.295	2.34e-29	7.54e-25	1.431
Uba1	0.0860153	0.357	0.243	2.36e-29	7.63e-25	1.469
Rela	0.116257	0.589	0.462	2.45e-29	7.9e-25	1.275
Wdr33	0.0727913	0.425	0.311	2.54e-29	8.19e-25	1.367
Arpc2	0.154558	0.897	0.856	2.71e-29	8.76e-25	1.048
Tlr7	0.107508	0.753	0.621	2.79e-29	9.02e-25	1.213
Eif2s2	0.176374	0.825	0.718	2.9e-29	9.37e-25	1.149
Arl8b	0.129468	0.54	0.401	3.22e-29	1.04e-24	1.347
Siva1	0.0783554	0.265	0.166	3.34e-29	1.08e-24	1.596
Hnrnpa3	0.159567	0.881	0.8	3.35e-29	1.08e-24	1.101
Sec11a	0.0399146	0.551	0.445	3.37e-29	1.09e-24	1.238
Ranbp1	0.120744	0.6	0.457	3.81e-29	1.23e-24	1.313
Wdfy1	0.128496	0.278	0.17	4.09e-29	1.32e-24	1.635
Tmem128	0.078056	0.457	0.341	4.12e-29	1.33e-24	1.34
Neurl3	0.176245	0.664	0.529	4.53e-29	1.46e-24	1.255
Pabpc4	0.113659	0.278	0.169	4.96e-29	1.6e-24	1.645
Slc43a2	0.146107	0.519	0.383	4.99e-29	1.61e-24	1.355
Cct4	0.0803062	0.594	0.466	5.03e-29	1.62e-24	1.275
Spred1	0.141159	0.511	0.378	5.23e-29	1.69e-24	1.352
Cycs	0.0167391	0.518	0.418	5.63e-29	1.82e-24	1.239
Ybx3	0.0922535	0.335	0.224	5.68e-29	1.83e-24	1.496
Zfp787	0.0616468	0.302	0.203	5.96e-29	1.93e-24	1.488
Rab12	0.117753	0.38	0.259	6.29e-29	2.03e-24	1.467
Tubb4b	0.130316	0.512	0.373	6.84e-29	2.21e-24	1.373
Gng12	0.0799772	0.31	0.203	6.88e-29	2.22e-24	1.527
Cklf	0.0581103	0.366	0.264	7.51e-29	2.42e-24	1.386
Tiparp	0.167552	0.495	0.367	7.97e-29	2.57e-24	1.349
Kpna4	0.138031	0.617	0.482	8.06e-29	2.6e-24	1.28
Fam168b	0.0556024	0.425	0.32	9.79e-29	3.16e-24	1.328
Rpl15	0.0407964	0.938	0.93	1.09e-28	3.51e-24	1.009
Ndufa1	0.0062365	0.364	0.283	1.14e-28	3.69e-24	1.286
Dnase2a	0.0728091	0.616	0.489	1.15e-28	3.71e-24	1.26
Cops8	0.0669395	0.399	0.292	1.26e-28	4.07e-24	1.366
Trim27	0.092968	0.365	0.248	1.35e-28	4.36e-24	1.472
Gtf2h1	0.0805833	0.313	0.208	1.54e-28	4.96e-24	1.505
Tob2	0.00158516	0.564	0.465	1.55e-28	5.01e-24	1.213
Nufip1	0.0755578	0.265	0.169	1.57e-28	5.06e-24	1.568
Etv6	0.13434	0.468	0.342	1.6e-28	5.16e-24	1.368
Canx	0.152566	0.84	0.73	2.04e-28	6.58e-24	1.151
Sowahc	0.140115	0.511	0.435	2.28e-28	7.35e-24	1.175
Eif3c	0.12858	0.78	0.649	2.48e-28	8.02e-24	1.202
Sec61a1	0.12503	0.428	0.302	2.59e-28	8.37e-24	1.417
Zfp91	0.14706	0.682	0.545	2.71e-28	8.74e-24	1.251
Eif3g	0.00492321	0.43	0.348	2.8e-28	9.04e-24	1.236
Gnl1	0.0952737	0.283	0.177	2.9e-28	9.37e-24	1.599
Ap3b1	0.104795	0.407	0.286	2.99e-28	9.65e-24	1.423
Cct6a	0.142049	0.618	0.476	3.21e-28	1.04e-23	1.298
Traf5	0.11304	0.292	0.223	3.42e-28	1.11e-23	1.309
Commd9	0.0854189	0.311	0.205	3.66e-28	1.18e-23	1.517
Rps8	0.00209189	0.971	0.971	3.86e-28	1.24e-23	1
Nsa2	0.0465394	0.697	0.578	4.61e-28	1.49e-23	1.206
Rsl24d1	0.0105097	0.331	0.258	5.4e-28	1.74e-23	1.283
Zfp451	0.117709	0.338	0.232	6.12e-28	1.97e-23	1.457
Hectd1	0.1137	0.603	0.468	6.67e-28	2.15e-23	1.288
Mfsd5	0.0720506	0.256	0.164	7.58e-28	2.45e-23	1.561
Tpi1	0.109981	0.506	0.383	7.6e-28	2.45e-23	1.321
Mafk	0.113951	0.421	0.298	8.94e-28	2.89e-23	1.413
Akap13	0.133593	0.767	0.689	9.3e-28	3e-23	1.113
Baz1a	0.154891	0.527	0.403	1.06e-27	3.41e-23	1.308
U2surp	0.114214	0.648	0.512	1.06e-27	3.43e-23	1.266
Gmfb	0.0455679	0.362	0.266	1.07e-27	3.46e-23	1.361
Cfl2	0.100751	0.317	0.211	1.23e-27	3.96e-23	1.502
Cmpk1	0.0387345	0.416	0.318	1.25e-27	4.03e-23	1.308
Foxn2	0.0846525	0.274	0.174	1.25e-27	4.04e-23	1.575
Tmem214	0.0908653	0.286	0.188	1.37e-27	4.42e-23	1.521
Psma2	0.0262845	0.587	0.481	1.37e-27	4.43e-23	1.22
Tmem11	0.0807532	0.342	0.235	1.38e-27	4.45e-23	1.455
Uqcrb	0.00848224	0.599	0.5	1.9e-27	6.14e-23	1.198
Ilrun	0.0820622	0.28	0.18	2.03e-27	6.55e-23	1.556
Hras	0.0026586	0.273	0.209	2.1e-27	6.79e-23	1.306
Fam104a	0.0291545	0.449	0.353	2.19e-27	7.06e-23	1.272
Lrrc8a	0.115662	0.489	0.363	2.42e-27	7.82e-23	1.347
Tbc1d15	0.0869819	0.563	0.437	2.47e-27	7.98e-23	1.288
Ptges3	0.143246	0.779	0.651	2.73e-27	8.8e-23	1.197
Tmem9b	0.0382969	0.286	0.203	2.99e-27	9.66e-23	1.409
Cltc	0.16256	0.82	0.709	3.15e-27	1.02e-22	1.157
Tm9sf4	0.0802643	0.39	0.286	3.28e-27	1.06e-22	1.364
Smndc1	0.0108851	0.515	0.425	3.68e-27	1.19e-22	1.212
Cotl1	0.188705	0.773	0.666	3.87e-27	1.25e-22	1.161
Cdc42se1	0.00945753	0.412	0.333	3.92e-27	1.26e-22	1.237
Marcks	0.122157	0.94	0.893	4.02e-27	1.3e-22	1.053
Zyx	0.117763	0.494	0.367	4.23e-27	1.37e-22	1.346
Pdcd11	0.110058	0.291	0.184	4.33e-27	1.4e-22	1.582
Surf2	0.0306607	0.309	0.231	4.99e-27	1.61e-22	1.338
Srpk2	0.163613	0.476	0.367	5.05e-27	1.63e-22	1.297
Utp18	0.102375	0.34	0.231	5.16e-27	1.67e-22	1.472
Tkt	0.0509258	0.558	0.45	5.19e-27	1.68e-22	1.24
Nup54	0.0777554	0.267	0.172	5.61e-27	1.81e-22	1.552
Eif3h	0.0383611	0.644	0.532	5.76e-27	1.86e-22	1.211
Mgat2	0.0912101	0.477	0.356	6.05e-27	1.95e-22	1.34
Ifngr2	0.107455	0.58	0.449	6.06e-27	1.96e-22	1.292
Rps19bp1	0.0647491	0.259	0.17	6.44e-27	2.08e-22	1.524
Smarca4	0.0877572	0.373	0.26	6.83e-27	2.21e-22	1.435
Atp6ap1	0.0427984	0.605	0.495	6.9e-27	2.23e-22	1.222
Gmps	0.00105284	0.347	0.277	6.97e-27	2.25e-22	1.253
Rbm8a	0.0401208	0.539	0.433	7.13e-27	2.3e-22	1.245
Polr2c	0.00835382	0.327	0.259	7.69e-27	2.48e-22	1.263
Sigmar1	0.0538004	0.254	0.17	8.06e-27	2.6e-22	1.494
Copb2	0.0527774	0.445	0.339	8.18e-27	2.64e-22	1.313
Psmc4	0.0327121	0.383	0.294	8.6e-27	2.78e-22	1.303
2023-03-07	0.129617	0.672	0.543	9.83e-27	3.17e-22	1.238
Aldoa	0.178494	0.763	0.656	1.06e-26	3.41e-22	1.163
Aldoa	0.178494	0.763	0.656	1.06e-26	3.41e-22	1.163
Atp1b3	0.148217	0.717	0.599	1.23e-26	3.96e-22	1.197
Rpl13	0.0667602	0.984	0.986	1.34e-26	4.33e-22	0.998
Cdc34	0.0451884	0.278	0.194	1.42e-26	4.6e-22	1.433
Med8	0.0402867	0.315	0.229	1.46e-26	4.71e-22	1.376
Atad3a	0.107505	0.314	0.204	1.47e-26	4.75e-22	1.539
Csnk1d	0.00640735	0.596	0.504	1.89e-26	6.09e-22	1.183
Tmem222	0.050576	0.35	0.257	1.89e-26	6.1e-22	1.362
Ist1	0.0853495	0.41	0.298	2.35e-26	7.58e-22	1.376
Lpgat1	0.0962744	0.254	0.158	2.42e-26	7.81e-22	1.608
Dctn4	0.0796043	0.442	0.328	2.46e-26	7.93e-22	1.348
Mrpl17	0.0515608	0.403	0.302	2.52e-26	8.14e-22	1.334
Sf3b4	0.0758655	0.333	0.228	2.57e-26	8.31e-22	1.461
Rpl23	0.0158621	0.966	0.978	2.62e-26	8.45e-22	0.988
Timm8b	0.0193997	0.289	0.213	2.67e-26	8.62e-22	1.357
Ube2q2	0.0910021	0.319	0.215	2.68e-26	8.66e-22	1.484
Dda1	0.0437917	0.317	0.23	2.75e-26	8.89e-22	1.378
Calu	0.0837762	0.383	0.273	3.07e-26	9.9e-22	1.403
Ube2z	0.0728845	0.29	0.193	3.35e-26	1.08e-21	1.503
Wasl	0.0780484	0.342	0.241	3.64e-26	1.17e-21	1.419
Arcn1	0.0594862	0.494	0.385	3.8e-26	1.23e-21	1.283
Plbd2	0.0854295	0.431	0.316	4.29e-26	1.38e-21	1.364
Plekha1	0.102604	0.378	0.266	4.54e-26	1.47e-21	1.421
Wdr12	0.0115495	0.283	0.216	4.55e-26	1.47e-21	1.31
Fam76a	0.0352605	0.411	0.318	4.69e-26	1.51e-21	1.292
Zmiz2	0.0625743	0.28	0.19	4.78e-26	1.54e-21	1.474
Cul5	0.0823089	0.362	0.256	5.21e-26	1.68e-21	1.414
Fam50a	0.0982484	0.441	0.323	5.29e-26	1.71e-21	1.365
Hnrnpab	0.154731	0.851	0.754	5.78e-26	1.87e-21	1.129
Bzw2	0.117507	0.272	0.168	6.14e-26	1.98e-21	1.619
Trappc4	0.0127683	0.445	0.361	6.39e-26	2.06e-21	1.233
Pcbp1	0.13069	0.741	0.614	7.16e-26	2.31e-21	1.207
Eif5a	0.179041	0.832	0.749	7.24e-26	2.34e-21	1.111
Prrc2a	0.000932235	0.574	0.492	7.29e-26	2.35e-21	1.167
Wipf1	0.136747	0.491	0.386	8.68e-26	2.8e-21	1.272
Trappc10	0.136492	0.467	0.35	8.72e-26	2.81e-21	1.334
Slc25a25	0.0756484	0.305	0.205	9.16e-26	2.96e-21	1.488
Aggf1	0.0784609	0.296	0.198	9.41e-26	3.04e-21	1.495
Nucks1	0.0180504	0.532	0.436	9.47e-26	3.06e-21	1.22
Timm50	0.0128888	0.266	0.2	9.64e-26	3.11e-21	1.33
Akt1	0.07279	0.509	0.391	9.85e-26	3.18e-21	1.302
Snhg16	0.103907	0.271	0.175	1.03e-25	3.32e-21	1.549
Wwp2	0.0627752	0.252	0.165	1.04e-25	3.34e-21	1.527
Trim44	0.122245	0.427	0.313	1.05e-25	3.38e-21	1.364
Rpl7l1	0.0483921	0.414	0.315	1.08e-25	3.48e-21	1.314
Ptpn1	0.175537	0.892	0.816	1.12e-25	3.62e-21	1.093
Tor1aip2	0.0522404	0.352	0.264	1.16e-25	3.74e-21	1.333
Nap1l1	0.0901318	0.469	0.348	1.45e-25	4.68e-21	1.348
Dld	0.0479169	0.31	0.222	1.51e-25	4.87e-21	1.396
Atf1	0.109051	0.457	0.343	1.52e-25	4.92e-21	1.332
Ppp4r1	0.0874978	0.336	0.231	1.58e-25	5.1e-21	1.455
Ranbp3	0.056292	0.267	0.181	1.74e-25	5.62e-21	1.475
Sf3a3	0.0407295	0.295	0.214	2.05e-25	6.63e-21	1.379
Txnl4a	0.0210442	0.267	0.198	2.24e-25	7.23e-21	1.348
Cops5	0.0474892	0.338	0.248	2.75e-25	8.87e-21	1.363
Szrd1	0.0312727	0.283	0.206	2.77e-25	8.96e-21	1.374
Tmem65	0.101122	0.293	0.189	2.89e-25	9.34e-21	1.55
Ctnna1	0.0610461	0.31	0.22	3.01e-25	9.73e-21	1.409
Pom121	0.0717139	0.433	0.323	3.43e-25	1.11e-20	1.341
Rapgef1	0.0795487	0.286	0.193	3.52e-25	1.14e-20	1.482
Plaa	0.0494752	0.256	0.174	3.59e-25	1.16e-20	1.471
Phax	0.0296142	0.348	0.267	3.89e-25	1.26e-20	1.303
Psmb7	0.0528741	0.448	0.345	4.11e-25	1.33e-20	1.299
Metap2	0.108031	0.596	0.466	4.61e-25	1.49e-20	1.279
Zdhhc20	0.088738	0.518	0.401	4.61e-25	1.49e-20	1.292
Pes1	0.0860315	0.284	0.187	4.72e-25	1.52e-20	1.519
Cux1	0.135532	0.644	0.513	4.74e-25	1.53e-20	1.255
Arl4c	0.122754	0.803	0.687	4.87e-25	1.57e-20	1.169
Nudt21	0.00891402	0.262	0.2	4.92e-25	1.59e-20	1.31
Nup98	0.115911	0.494	0.371	5.09e-25	1.64e-20	1.332
Nras	0.0569327	0.427	0.322	5.17e-25	1.67e-20	1.326
Sf3a2	0.0700209	0.268	0.177	5.41e-25	1.75e-20	1.514
Mcur1	0.0178503	0.344	0.271	6.86e-25	2.22e-20	1.269
Ap3d1	0.103812	0.352	0.244	7.94e-25	2.56e-20	1.443
Cdc42se2	0.0534358	0.329	0.235	8.38e-25	2.71e-20	1.4
Ggnbp2	0.104881	0.608	0.492	8.48e-25	2.74e-20	1.236
Stt3a	0.0933932	0.42	0.307	8.66e-25	2.79e-20	1.368
Otub1	0.00405568	0.305	0.241	8.96e-25	2.89e-20	1.266
Notch2	0.0774678	0.331	0.234	9.02e-25	2.91e-20	1.415
Aff4	0.108682	0.696	0.573	9.6e-25	3.1e-20	1.215
Abcf1	0.0729822	0.525	0.409	9.98e-25	3.22e-20	1.284
2510039O18Rik	0.0520797	0.351	0.262	1.01e-24	3.25e-20	1.34
Rad23b	0.107779	0.477	0.356	1.01e-24	3.26e-20	1.34
Emd	0.031619	0.385	0.298	1.04e-24	3.35e-20	1.292
Csde1	0.0753574	0.816	0.71	1.17e-24	3.78e-20	1.149
Cct2	0.129199	0.703	0.575	1.21e-24	3.91e-20	1.223
Vps18	0.0775529	0.44	0.334	1.22e-24	3.95e-20	1.317
Ppid	0.0858084	0.397	0.289	1.46e-24	4.72e-20	1.374
Il6st	0.0858596	0.399	0.29	1.48e-24	4.76e-20	1.376
Ppm1g	0.017442	0.42	0.336	1.48e-24	4.79e-20	1.25
Ttc1	0.047297	0.327	0.239	1.57e-24	5.06e-20	1.368
Vbp1	0.00485582	0.269	0.21	1.6e-24	5.16e-20	1.281
Tent2	0.0843384	0.378	0.274	1.61e-24	5.21e-20	1.38
Tank	0.114629	0.333	0.234	1.66e-24	5.36e-20	1.423
Slc9a3r1	0.0767483	0.487	0.374	1.84e-24	5.95e-20	1.302
U2af1	0.0744433	0.642	0.524	2.12e-24	6.84e-20	1.225
Pfdn2	0.0609117	0.568	0.458	2.22e-24	7.17e-20	1.24
Tmem168	0.0553458	0.4	0.302	2.33e-24	7.53e-20	1.325
Cyth3	0.0805983	0.3	0.206	2.5e-24	8.08e-20	1.456
Erp44	0.028425	0.331	0.251	2.65e-24	8.57e-20	1.319
Flii	0.104334	0.346	0.239	3.02e-24	9.76e-20	1.448
Abcf2	0.0415722	0.277	0.197	3.08e-24	9.95e-20	1.406
Glrx3	0.0138796	0.437	0.355	4.38e-24	1.41e-19	1.231
Trmt6	0.0399044	0.258	0.183	4.6e-24	1.48e-19	1.41
Ddx1	0.0122448	0.274	0.208	5.13e-24	1.66e-19	1.317
Napg	0.106601	0.346	0.254	5.24e-24	1.69e-19	1.362
Pdcd6ip	0.106952	0.56	0.433	5.29e-24	1.71e-19	1.293
Mob1a	0.0516884	0.55	0.442	5.83e-24	1.88e-19	1.244
Mob1b	0.0712647	0.27	0.182	6.13e-24	1.98e-19	1.484
4933434E20Rik	0.000540345	0.309	0.248	6.31e-24	2.04e-19	1.246
Dmxl1	0.133187	0.429	0.323	7.08e-24	2.29e-19	1.328
Sec22b	0.0876099	0.321	0.219	7.14e-24	2.31e-19	1.466
Snx29	0.134873	0.361	0.265	7.21e-24	2.33e-19	1.362
Gorasp2	0.0472374	0.322	0.243	7.63e-24	2.46e-19	1.325
Mif4gd	0.0712989	0.318	0.221	7.99e-24	2.58e-19	1.439
Sat1	0.206752	0.904	0.862	8.01e-24	2.59e-19	1.049
Psen2	0.0764201	0.261	0.172	8.25e-24	2.67e-19	1.517
Rae1	0.00843201	0.324	0.259	8.8e-24	2.84e-19	1.251
Zfp330	0.0551855	0.421	0.325	9.48e-24	3.06e-19	1.295
Higd1a	0.0529227	0.442	0.34	1.01e-23	3.27e-19	1.3
Dlgap4	0.0421507	0.463	0.368	1.03e-23	3.33e-19	1.258
Ccdc174	0.0440785	0.366	0.276	1.1e-23	3.56e-19	1.326
Aatf	0.0416117	0.287	0.206	1.13e-23	3.64e-19	1.393
Lrrc25	0.131068	0.451	0.376	1.23e-23	3.97e-19	1.199
Dhx15	0.088517	0.578	0.466	1.24e-23	4e-19	1.24
Atxn7l3b	0.0135077	0.583	0.493	1.26e-23	4.07e-19	1.183
Rhoq	0.0749725	0.347	0.249	1.28e-23	4.14e-19	1.394
Cct7	0.0186128	0.499	0.41	1.33e-23	4.29e-19	1.217
Rabggtb	0.0806793	0.391	0.289	1.51e-23	4.87e-19	1.353
Prrc1	0.105129	0.345	0.241	1.63e-23	5.28e-19	1.432
Smad2	0.0300378	0.293	0.217	1.64e-23	5.29e-19	1.35
Snx30	0.0920535	0.34	0.248	1.68e-23	5.42e-19	1.371
Npl	0.0473819	0.355	0.262	1.8e-23	5.82e-19	1.355
Immt	0.0595491	0.512	0.405	1.89e-23	6.11e-19	1.264
Pdpk1	0.044903	0.261	0.183	2.19e-23	7.07e-19	1.426
B930036N10Rik	0.148705	0.292	0.2	2.29e-23	7.4e-19	1.46
Pole4	0.0462913	0.351	0.262	2.3e-23	7.42e-19	1.34
Usp16	0.093629	0.518	0.399	2.45e-23	7.92e-19	1.298
Zfp655	0.0866561	0.32	0.226	2.65e-23	8.56e-19	1.416
Scaf8	0.0877645	0.301	0.209	2.75e-23	8.87e-19	1.44
Med10	0.0263134	0.287	0.215	3.18e-23	1.03e-18	1.335
Commd4	0.00734888	0.295	0.233	3.22e-23	1.04e-18	1.266
Krit1	0.0900039	0.33	0.235	3.27e-23	1.06e-18	1.404
Nfya	0.0212717	0.319	0.244	3.4e-23	1.1e-18	1.307
Sap18	0.0360349	0.504	0.408	3.41e-23	1.1e-18	1.235
Eif3l	0.00952565	0.37	0.299	3.64e-23	1.18e-18	1.237
Klf13	0.100872	0.774	0.658	3.89e-23	1.26e-18	1.176
Aff1	0.126691	0.388	0.288	4.13e-23	1.33e-18	1.347
Caprin1	0.0831681	0.667	0.548	4.17e-23	1.35e-18	1.217
Vdac3	0.0035811	0.455	0.38	4.18e-23	1.35e-18	1.197
Susd6	0.074456	0.492	0.385	4.36e-23	1.41e-18	1.278
Vasp	0.13207	0.606	0.489	4.47e-23	1.44e-18	1.239
Eif4h	0.00917384	0.639	0.549	4.73e-23	1.53e-18	1.164
Ltv1	0.0459516	0.286	0.206	5.17e-23	1.67e-18	1.388
Sars	0.105566	0.5	0.382	6.9e-23	2.23e-18	1.309
Mettl16	0.0475369	0.257	0.18	6.91e-23	2.23e-18	1.428
B3gnt2	0.080067	0.341	0.25	7.1e-23	2.29e-18	1.364
Pa2g4	0.0208031	0.454	0.369	8.25e-23	2.66e-18	1.23
Calm1	0.157327	0.906	0.882	8.67e-23	2.8e-18	1.027
Ythdf1	0.0386902	0.282	0.205	9.55e-23	3.08e-18	1.376
Rnf2	0.0341948	0.435	0.347	9.57e-23	3.09e-18	1.254
Ccdc50	0.0237421	0.468	0.38	9.64e-23	3.11e-18	1.232
Enpp2	0.0596143	0.391	0.304	9.69e-23	3.13e-18	1.286
Trpv2	0.108402	0.328	0.225	9.8e-23	3.16e-18	1.458
Patl1	0.0680452	0.269	0.182	1.01e-22	3.27e-18	1.478
Tmem37	0.127405	0.553	0.447	1.04e-22	3.35e-18	1.237
Cars	0.0325828	0.261	0.192	1.04e-22	3.35e-18	1.359
Ankrd13a	0.0968857	0.451	0.342	1.04e-22	3.35e-18	1.319
Heatr6	0.00964527	0.252	0.193	1.1e-22	3.56e-18	1.306
Ergic2	0.0539812	0.406	0.314	1.18e-22	3.82e-18	1.293
Sypl	0.0233338	0.444	0.361	1.22e-22	3.94e-18	1.23
Uso1	0.0751568	0.299	0.211	1.28e-22	4.14e-18	1.417
Tcea1	0.0363716	0.458	0.364	1.36e-22	4.41e-18	1.258
Wdr75	0.0726479	0.265	0.179	1.46e-22	4.71e-18	1.48
Dhx36	0.0579437	0.461	0.36	1.47e-22	4.76e-18	1.281
Polr1d	0.0419132	0.607	0.502	1.49e-22	4.8e-18	1.209
Prmt1	0.00757815	0.433	0.357	1.57e-22	5.05e-18	1.213
Fyttd1	0.0747958	0.404	0.303	1.69e-22	5.46e-18	1.333
Wapl	0.10497	0.691	0.573	1.76e-22	5.67e-18	1.206
Senp6	0.0913049	0.708	0.59	1.78e-22	5.74e-18	1.2
Ddx42	0.000459798	0.397	0.329	1.79e-22	5.79e-18	1.207
Zswim8	0.0443525	0.363	0.274	1.86e-22	5.99e-18	1.325
Cdk4	0.0428171	0.396	0.307	2.02e-22	6.53e-18	1.29
Lpin2	0.124171	0.52	0.46	2.34e-22	7.56e-18	1.13
Snrnp40	0.0323313	0.272	0.201	2.4e-22	7.76e-18	1.353
Ppp2r1a	0.018908	0.363	0.287	2.46e-22	7.95e-18	1.265
Rel	0.00415394	0.847	0.797	3.03e-22	9.79e-18	1.063
Tmem104	0.101532	0.523	0.41	3.23e-22	1.04e-17	1.276
Vta1	0.032766	0.304	0.23	3.54e-22	1.14e-17	1.322
Nop2	0.0796914	0.283	0.191	3.69e-22	1.19e-17	1.482
Tpr	0.0921246	0.719	0.602	3.69e-22	1.19e-17	1.194
Kcmf1	0.0699558	0.421	0.322	3.82e-22	1.23e-17	1.307
Pxn	0.0248329	0.383	0.306	4.42e-22	1.43e-17	1.252
Usp10	0.0642059	0.255	0.174	4.43e-22	1.43e-17	1.466
Nrros	0.122306	0.581	0.471	4.57e-22	1.48e-17	1.234
Sh3tc1	0.0572213	0.26	0.185	4.6e-22	1.49e-17	1.405
Crlf2	0.086986	0.374	0.271	4.66e-22	1.51e-17	1.38
Micos10	0.0274915	0.464	0.375	4.71e-22	1.52e-17	1.237
Ewsr1	0.0528826	0.704	0.604	4.92e-22	1.59e-17	1.166
Prelid1	0.0042866	0.399	0.328	4.97e-22	1.6e-17	1.216
Pabpn1	0.074799	0.613	0.501	5.28e-22	1.7e-17	1.224
Parl	0.0236873	0.269	0.203	5.6e-22	1.81e-17	1.325
Nop53	0.0253606	0.451	0.367	5.78e-22	1.87e-17	1.229
Lin7c	0.0489516	0.333	0.252	6.07e-22	1.96e-17	1.321
Denr	0.133492	0.46	0.352	6.16e-22	1.99e-17	1.307
mt-Atp8	0.0967476	0.543	0.435	7.68e-22	2.48e-17	1.248
Adprh	0.0208312	0.565	0.475	7.9e-22	2.55e-17	1.189
Psmb4	0.00943053	0.619	0.532	7.96e-22	2.57e-17	1.164
Bms1	0.0865737	0.263	0.173	8.19e-22	2.64e-17	1.52
Rnf4	0.0881173	0.382	0.28	8.38e-22	2.7e-17	1.364
Dnajc2	0.00333203	0.386	0.317	8.57e-22	2.77e-17	1.218
Cwc25	0.00667935	0.305	0.241	8.57e-22	2.77e-17	1.266
Ybx1	0.15056	0.82	0.726	1.09e-21	3.51e-17	1.129
Dyrk1a	0.0841862	0.42	0.316	1.19e-21	3.83e-17	1.329
Ppm1a	0.026466	0.332	0.263	1.35e-21	4.36e-17	1.262
4931406P16Rik	0.0679934	0.357	0.27	1.6e-21	5.16e-17	1.322
Ddx24	0.0936191	0.654	0.536	1.66e-21	5.35e-17	1.22
Iws1	0.0927059	0.36	0.256	1.67e-21	5.38e-17	1.406
Whrn	0.0336142	0.343	0.269	1.72e-21	5.56e-17	1.275
Tuba4a	0.0635062	0.267	0.183	1.76e-21	5.69e-17	1.459
Sbds	0.0132503	0.46	0.381	1.79e-21	5.79e-17	1.207
Elk4	0.0650625	0.381	0.292	1.79e-21	5.79e-17	1.305
Rab1a	0.044699	0.725	0.623	2.05e-21	6.61e-17	1.164
Srsf10	0.0152479	0.527	0.445	2.35e-21	7.58e-17	1.184
Syngr1	0.139204	0.726	0.61	2.65e-21	8.56e-17	1.19
Memo1	0.0538557	0.278	0.198	2.68e-21	8.65e-17	1.404
Eif3f	0.0309423	0.745	0.645	3.03e-21	9.78e-17	1.155
Abcb1b	0.0895185	0.267	0.179	3.25e-21	1.05e-16	1.492
Rpl24	0.0392979	0.942	0.93	3.3e-21	1.07e-16	1.013
Itgb2	0.0853744	0.722	0.617	3.38e-21	1.09e-16	1.17
Copa	0.0455593	0.473	0.385	3.51e-21	1.13e-16	1.229
Papola	0.0617505	0.473	0.373	3.68e-21	1.19e-16	1.268
Map3k8	0.0232621	0.479	0.389	3.8e-21	1.23e-16	1.231
Ube2i	0.0106874	0.685	0.597	4.31e-21	1.39e-16	1.147
Clint1	0.0805475	0.581	0.467	4.36e-21	1.41e-16	1.244
Mapk1	0.0497488	0.393	0.305	4.58e-21	1.48e-16	1.289
Cul3	0.0671633	0.483	0.384	4.9e-21	1.58e-16	1.258
Txndc17	0.0050878	0.469	0.392	4.94e-21	1.6e-16	1.196
Cldnd1	0.0402621	0.434	0.35	5.08e-21	1.64e-16	1.24
Nkapd1	0.0579503	0.258	0.178	5.18e-21	1.67e-16	1.449
Mtpn	0.0429402	0.426	0.338	5.56e-21	1.8e-16	1.26
Grb2	0.127813	0.766	0.656	5.79e-21	1.87e-16	1.168
Cerk	0.0958361	0.569	0.455	5.82e-21	1.88e-16	1.251
Gpi1	0.0120368	0.566	0.482	5.97e-21	1.93e-16	1.174
Gba	0.0576236	0.28	0.195	5.99e-21	1.93e-16	1.436
Gabarap	0.131209	0.831	0.747	6.38e-21	2.06e-16	1.112
Mtch2	0.0358561	0.361	0.281	6.72e-21	2.17e-16	1.285
Samd4b	0.0490168	0.41	0.327	7.05e-21	2.28e-16	1.254
Bag5	0.0605913	0.262	0.183	7.65e-21	2.47e-16	1.432
Phb	0.0225874	0.284	0.219	7.71e-21	2.49e-16	1.297
Rheb	0.00403082	0.675	0.59	7.97e-21	2.57e-16	1.144
Fbl	0.0398105	0.577	0.482	8.04e-21	2.59e-16	1.197
H2-Q4	0.0867911	0.791	0.684	8.06e-21	2.6e-16	1.156
Il17ra	0.0196659	0.473	0.488	8.47e-21	2.73e-16	0.969
Ncf4	0.0875787	0.369	0.268	9.04e-21	2.92e-16	1.377
Taf3	1.95e-05	0.27	0.219	9.21e-21	2.97e-16	1.233
Mcfd2	0.0477485	0.435	0.346	9.54e-21	3.08e-16	1.257
Ttc14	0.0492246	0.421	0.33	1.02e-20	3.28e-16	1.276
Ttyh3	0.0317866	0.391	0.315	1.08e-20	3.48e-16	1.241
Rps7	0.0130144	0.941	0.944	1.14e-20	3.68e-16	0.997
Exoc5	0.0564697	0.464	0.369	1.22e-20	3.95e-16	1.257
Dnajc5	0.0579647	0.5	0.403	1.26e-20	4.07e-16	1.241
Crtc3	0.0833179	0.286	0.216	1.27e-20	4.1e-16	1.324
Armc5	0.0465494	0.263	0.186	1.29e-20	4.16e-16	1.414
Ube2g2	0.0387932	0.359	0.281	1.45e-20	4.67e-16	1.278
Pcyt1a	0.0903723	0.299	0.205	1.46e-20	4.71e-16	1.459
Dtx4	0.045569	0.318	0.238	1.67e-20	5.39e-16	1.336
Blmh	0.03082	0.256	0.19	1.7e-20	5.49e-16	1.347
Mdh2	0.00941055	0.536	0.454	1.83e-20	5.92e-16	1.181
Ttc3	0.050266	0.267	0.19	1.86e-20	6e-16	1.405
Rap1a	0.137932	0.729	0.624	1.97e-20	6.35e-16	1.168
Cds2	0.0870597	0.282	0.192	2.09e-20	6.75e-16	1.469
Rexo1	0.0575645	0.419	0.33	2.18e-20	7.03e-16	1.27
Dyrk2	0.109047	0.428	0.322	2.28e-20	7.35e-16	1.329
Ppp2r2d	0.0199929	0.395	0.329	2.31e-20	7.46e-16	1.201
Stip1	0.065094	0.265	0.181	2.32e-20	7.48e-16	1.464
Elf2	0.0526958	0.502	0.406	3.03e-20	9.77e-16	1.236
Siah2	0.0161503	0.353	0.283	3.17e-20	1.02e-15	1.247
Nme2	0.0305706	0.822	0.748	3.3e-20	1.06e-15	1.099
Ifi30	0.19176	0.597	0.541	3.39e-20	1.09e-15	1.104
Smarca5	0.123227	0.77	0.664	3.92e-20	1.27e-15	1.16
Serbp1	0.135536	0.847	0.758	4.82e-20	1.56e-15	1.117
Ttc19	0.0561537	0.265	0.186	4.91e-20	1.59e-15	1.425
Btbd9	0.0523514	0.359	0.277	4.99e-20	1.61e-15	1.296
Pdhb	0.00536012	0.424	0.361	5.22e-20	1.68e-15	1.175
Sltm	0.0923182	0.565	0.469	5.45e-20	1.76e-15	1.205
Rnf7	0.00640805	0.543	0.464	5.87e-20	1.9e-15	1.17
Luc7l3	0.0324301	0.452	0.367	5.97e-20	1.93e-15	1.232
Nfkbia	0.190566	0.966	0.928	6.24e-20	2.02e-15	1.041
Paxbp1	0.0570425	0.359	0.269	6.26e-20	2.02e-15	1.335
Cnot4	0.00713804	0.47	0.401	6.45e-20	2.08e-15	1.172
Nktr	0.0673731	0.801	0.704	7.03e-20	2.27e-15	1.138
Sec61g	0.0912019	0.672	0.557	7.15e-20	2.31e-15	1.206
Man1c1	0.0605951	0.456	0.36	9.12e-20	2.94e-15	1.267
Vps37a	0.0192095	0.304	0.239	9.19e-20	2.97e-15	1.272
Phb2	0.0471254	0.541	0.442	9.63e-20	3.11e-15	1.224
Dnajc21	0.0711747	0.373	0.28	1.04e-19	3.36e-15	1.332
Srpk1	0.00745901	0.318	0.258	1.13e-19	3.65e-15	1.233
Stag1	0.0915327	0.514	0.417	1.13e-19	3.65e-15	1.233
Dusp11	0.0674826	0.633	0.53	1.37e-19	4.42e-15	1.194
Ifi27	0.0261055	0.468	0.382	1.38e-19	4.44e-15	1.225
Cln3	0.0550414	0.359	0.274	1.41e-19	4.55e-15	1.31
Gnaq	0.0578158	0.537	0.447	1.42e-19	4.6e-15	1.201
Clcn4	0.0671666	0.557	0.459	1.43e-19	4.62e-15	1.214
Hs2st1	0.050886	0.261	0.189	1.53e-19	4.94e-15	1.381
Agfg1	0.078437	0.279	0.201	1.56e-19	5.05e-15	1.388
Leprotl1	0.0627576	0.43	0.336	1.65e-19	5.33e-15	1.28
Tmem268	0.0138357	0.267	0.205	1.67e-19	5.39e-15	1.302
Ostc	0.0364525	0.5	0.409	1.9e-19	6.12e-15	1.222
Mid1	0.027668	0.256	0.194	2.19e-19	7.07e-15	1.32
Larp7	0.0663962	0.255	0.175	2.25e-19	7.27e-15	1.457
Hnrnpa1	0.131724	0.895	0.825	2.29e-19	7.39e-15	1.085
Runx1	0.0600078	0.857	0.769	2.32e-19	7.49e-15	1.114
Copb1	0.0272327	0.513	0.426	2.44e-19	7.88e-15	1.204
Tlk1	0.042725	0.373	0.291	2.56e-19	8.26e-15	1.282
Itpripl2	0.0776703	0.303	0.221	2.73e-19	8.82e-15	1.371
Snrpd3	0.025287	0.342	0.268	3.32e-19	1.07e-14	1.276
Hdlbp	0.0219326	0.697	0.619	3.38e-19	1.09e-14	1.126
Ralb	0.0257039	0.466	0.385	3.45e-19	1.11e-14	1.21
Dynll2	0.012423	0.375	0.303	3.71e-19	1.2e-14	1.238
Cyb5r3	0.0569092	0.27	0.193	3.73e-19	1.2e-14	1.399
Tor3a	0.116633	0.289	0.199	3.97e-19	1.28e-14	1.452
Rbpms	0.00330099	0.279	0.218	4.06e-19	1.31e-14	1.28
Prdx6	0.10112	0.374	0.29	4.15e-19	1.34e-14	1.29
Tnks	0.0991095	0.292	0.203	4.16e-19	1.34e-14	1.438
Trpm7	0.0631577	0.436	0.356	4.22e-19	1.36e-14	1.225
Tiprl	0.0152914	0.43	0.36	4.24e-19	1.37e-14	1.194
Twistnb	0.0587604	0.441	0.347	4.26e-19	1.38e-14	1.271
Ankrd17	0.0775172	0.625	0.525	4.46e-19	1.44e-14	1.19
Gars	0.027656	0.304	0.235	4.61e-19	1.49e-14	1.294
Max	0.0133243	0.307	0.245	5.17e-19	1.67e-14	1.253
Ppia	0.0335041	0.952	0.96	5.52e-19	1.78e-14	0.992
Errfi1	0.0952853	0.504	0.416	6.01e-19	1.94e-14	1.212
Zc3h18	0.0319783	0.351	0.284	6.11e-19	1.97e-14	1.236
Gga1	0.0615305	0.296	0.217	6.24e-19	2.01e-14	1.364
Lag3	0.0939623	0.753	0.65	6.6e-19	2.13e-14	1.158
Ago2	0.0977558	0.318	0.231	7.01e-19	2.26e-14	1.377
Ptpn11	0.0561413	0.268	0.192	7.39e-19	2.39e-14	1.396
Ubr5	0.0180588	0.354	0.291	7.41e-19	2.39e-14	1.216
Ltbr	0.0488405	0.313	0.233	7.62e-19	2.46e-14	1.343
Stxbp3	0.0655585	0.285	0.208	7.71e-19	2.49e-14	1.37
Slc25a33	0.0641196	0.353	0.263	9.93e-19	3.21e-14	1.342
Actr2	0.0676243	0.78	0.679	1.02e-18	3.31e-14	1.149
Irf2bp2	0.122963	0.759	0.667	1.15e-18	3.71e-14	1.138
Map3k14	0.0427841	0.263	0.196	1.16e-18	3.73e-14	1.342
Maz	0.0149869	0.3	0.241	1.37e-18	4.43e-14	1.245
Wtap	0.00523325	0.333	0.28	1.49e-18	4.82e-14	1.189
Pebp1	0.063553	0.626	0.52	1.56e-18	5.04e-14	1.204
Anxa7	0.0789783	0.311	0.23	1.62e-18	5.23e-14	1.352
Ubb	0.113396	0.995	0.99	1.79e-18	5.77e-14	1.005
Rpn1	0.0203133	0.408	0.332	1.82e-18	5.89e-14	1.229
Srp68	0.0460879	0.26	0.19	1.9e-18	6.12e-14	1.368
Lap3	0.121877	0.586	0.485	1.96e-18	6.33e-14	1.208
Eif4e2	0.00407955	0.518	0.449	2.08e-18	6.72e-14	1.154
Ptpra	0.0521387	0.577	0.48	2.08e-18	6.73e-14	1.202
Cltb	0.0636814	0.348	0.263	2.15e-18	6.94e-14	1.323
Fcf1	0.0226911	0.284	0.221	2.29e-18	7.41e-14	1.285
Cep170	0.0410962	0.393	0.312	2.35e-18	7.59e-14	1.26
Fbxo11	0.0827232	0.34	0.258	2.58e-18	8.34e-14	1.318
Itpripl1	0.0106724	0.277	0.22	2.59e-18	8.36e-14	1.259
Cdk11b	0.0428676	0.624	0.531	2.77e-18	8.93e-14	1.175
Wbp4	0.0017689	0.474	0.406	2.97e-18	9.59e-14	1.167
Ice1	0.0391164	0.321	0.247	3.11e-18	1.01e-13	1.3
Smg1	0.0269116	0.491	0.417	3.48e-18	1.12e-13	1.177
U2af2	0.0634079	0.564	0.465	3.58e-18	1.15e-13	1.213
Ppp1cc	0.00496041	0.48	0.411	3.76e-18	1.21e-13	1.168
Cab39	0.0160576	0.424	0.354	3.94e-18	1.27e-13	1.198
Snu13	0.0173618	0.644	0.56	3.97e-18	1.28e-13	1.15
Suz12	0.0253887	0.368	0.298	4.09e-18	1.32e-13	1.235
Stt3b	0.0302873	0.288	0.221	4.11e-18	1.33e-13	1.303
Vps37b	0.127122	0.456	0.36	4.19e-18	1.35e-13	1.267
Prpf39	0.0617939	0.461	0.373	4.31e-18	1.39e-13	1.236
Cmas	0.0270266	0.326	0.257	4.32e-18	1.4e-13	1.268
Rpl14	0.0757891	0.909	0.861	4.47e-18	1.44e-13	1.056
Rpl5	0.0623013	0.906	0.877	4.57e-18	1.47e-13	1.033
Rbm25	0.0813079	0.919	0.848	4.57e-18	1.48e-13	1.084
Hnrnpa0	0.1246	0.901	0.837	4.57e-18	1.48e-13	1.076
Sec63	0.0609175	0.386	0.302	4.83e-18	1.56e-13	1.278
Zfp746	0.0611698	0.256	0.182	5.26e-18	1.7e-13	1.407
Cops2	0.0116759	0.296	0.241	5.95e-18	1.92e-13	1.228
Ppp4r3a	0.00413295	0.405	0.345	5.97e-18	1.93e-13	1.174
Ilf3	0.0661899	0.319	0.247	6.09e-18	1.97e-13	1.291
Slc35b1	0.030109	0.303	0.235	6.1e-18	1.97e-13	1.289
Appl1	0.0545944	0.278	0.201	6.2e-18	2e-13	1.383
0610012G03Rik	0.0336826	0.337	0.263	6.42e-18	2.07e-13	1.281
Klhl6	0.0942718	0.28	0.194	6.75e-18	2.18e-13	1.443
Atox1	0.101418	0.683	0.573	7.19e-18	2.32e-13	1.192
Surf4	0.0527507	0.509	0.417	7.39e-18	2.39e-13	1.221
Eef1b2	0.0714655	0.912	0.87	7.64e-18	2.47e-13	1.048
Ccar1	0.0802577	0.53	0.429	8.23e-18	2.66e-13	1.235
Lemd2	0.0126614	0.398	0.333	8.39e-18	2.71e-13	1.195
Rgs1	0.254897	0.844	0.817	9.61e-18	3.1e-13	1.033
Lrp1	0.129671	0.816	0.726	9.67e-18	3.12e-13	1.124
Mgat4b	0.0210273	0.327	0.261	9.92e-18	3.2e-13	1.253
Vcp	0.106121	0.739	0.636	1.08e-17	3.5e-13	1.162
Arhgap30	0.0333053	0.464	0.384	1.21e-17	3.92e-13	1.208
Dst	0.094593	0.895	0.818	1.54e-17	4.97e-13	1.094
Bst2	0.0255858	0.577	0.489	1.61e-17	5.21e-13	1.18
Rpl35	0.0277676	0.912	0.897	1.66e-17	5.37e-13	1.017
Hspa13	0.0282901	0.324	0.257	1.74e-17	5.6e-13	1.261
Rab10os	0.0265983	0.277	0.214	1.96e-17	6.32e-13	1.294
Upf1	0.0338421	0.353	0.286	1.96e-17	6.32e-13	1.234
Psmd6	0.025124	0.432	0.356	2.22e-17	7.17e-13	1.213
Sertad1	0.0290733	0.56	0.476	2.36e-17	7.62e-13	1.176
Eva1a	0.033103	0.271	0.208	2.49e-17	8.03e-13	1.303
Tgs1	0.0786783	0.428	0.333	2.58e-17	8.31e-13	1.285
Sun2	0.0507226	0.687	0.592	2.64e-17	8.53e-13	1.16
Btf3	0.107185	0.875	0.828	2.96e-17	9.57e-13	1.057
Ctnnb1	0.0142869	0.541	0.463	3.04e-17	9.81e-13	1.168
Twf1	0.0197773	0.271	0.21	3.1e-17	1e-12	1.29
Ubqln1	0.000522198	0.252	0.205	3.38e-17	1.09e-12	1.229
Derl1	0.0166607	0.579	0.503	3.5e-17	1.13e-12	1.151
Ctdnep1	0.0370085	0.318	0.245	3.75e-17	1.21e-12	1.298
Nudcd3	0.0420551	0.458	0.373	4.11e-17	1.33e-12	1.228
Ahctf1	0.0315683	0.265	0.202	4.11e-17	1.33e-12	1.312
Ddx52	0.00521809	0.265	0.213	4.63e-17	1.5e-12	1.244
Rnf11	0.0344731	0.318	0.251	4.96e-17	1.6e-12	1.267
Snrnp48	0.0502252	0.38	0.306	5.01e-17	1.62e-12	1.242
Desi2	0.0374987	0.256	0.191	5.09e-17	1.64e-12	1.34
Zc3h13	0.0268007	0.406	0.334	5.11e-17	1.65e-12	1.216
BC005561	0.0661553	0.431	0.346	5.16e-17	1.67e-12	1.246
Taf15	0.052664	0.446	0.372	5.22e-17	1.69e-12	1.199
Fbxw7	0.0835065	0.267	0.202	5.5e-17	1.78e-12	1.322
Phrf1	0.0145075	0.267	0.21	6.28e-17	2.03e-12	1.271
Znrf1	0.0899586	0.474	0.375	7.18e-17	2.32e-12	1.264
Pitpnb	0.0142981	0.262	0.209	7.46e-17	2.41e-12	1.254
Cdk13	0.0466806	0.471	0.384	7.65e-17	2.47e-12	1.227
H13	0.0580059	0.433	0.348	7.76e-17	2.51e-12	1.244
Ghitm	0.0362545	0.523	0.442	8.47e-17	2.73e-12	1.183
Gusb	0.100642	0.692	0.59	8.91e-17	2.88e-12	1.173
Slc31a1	0.0160454	0.319	0.256	8.94e-17	2.89e-12	1.246
Huwe1	0.0294847	0.528	0.468	9.04e-17	2.92e-12	1.128
Creb5	0.0384283	0.44	0.367	9.16e-17	2.96e-12	1.199
Notch1	0.0745889	0.322	0.277	9.65e-17	3.12e-12	1.162
Gsto1	0.0334319	0.284	0.222	1.04e-16	3.37e-12	1.279
Tet3	0.0643894	0.299	0.238	1.18e-16	3.82e-12	1.256
Crlf3	0.0504501	0.572	0.498	1.32e-16	4.26e-12	1.149
Ppp1r12c	0.00474551	0.445	0.384	1.34e-16	4.34e-12	1.159
2023-09-07	0.070047	0.721	0.622	1.36e-16	4.4e-12	1.159
Spns1	0.0440338	0.339	0.263	1.38e-16	4.45e-12	1.289
Sp3	0.0334667	0.388	0.314	1.38e-16	4.45e-12	1.236
Mthfs	0.0349979	0.256	0.197	1.42e-16	4.58e-12	1.299
Fxr1	0.0319859	0.486	0.407	1.5e-16	4.83e-12	1.194
Cse1l	0.0515313	0.262	0.191	1.7e-16	5.48e-12	1.372
Commd2	0.0182669	0.288	0.231	1.84e-16	5.95e-12	1.247
Rab7	0.0664393	0.69	0.594	1.87e-16	6.04e-12	1.162
Trp53	0.0220861	0.355	0.288	1.91e-16	6.18e-12	1.233
Erbin	0.0669817	0.587	0.493	2.08e-16	6.71e-12	1.191
Ap1g1	0.03151	0.3	0.236	2.29e-16	7.38e-12	1.271
Zbtb7a	0.101865	0.72	0.621	2.56e-16	8.26e-12	1.159
Trio	0.0193163	0.38	0.321	2.59e-16	8.35e-12	1.184
Tasor2	0.0709895	0.308	0.228	2.62e-16	8.47e-12	1.351
Lyz2	0.00259158	0.605	0.512	2.73e-16	8.8e-12	1.182
Prelid3b	0.0365488	0.251	0.192	2.88e-16	9.29e-12	1.307
Rptor	0.0705995	0.388	0.31	2.97e-16	9.59e-12	1.252
Tmf1	0.00618018	0.433	0.37	3.1e-16	1e-11	1.17
Abcg1	0.086561	0.54	0.45	3.13e-16	1.01e-11	1.2
Dnajc13	0.0614513	0.312	0.235	3.57e-16	1.15e-11	1.328
Pum1	0.0424969	0.524	0.444	3.71e-16	1.2e-11	1.18
Cnbp	0.129664	0.859	0.8	3.8e-16	1.23e-11	1.074
Gripap1	0.0492933	0.375	0.31	4.31e-16	1.39e-11	1.21
Map2k2	0.0225532	0.596	0.516	4.55e-16	1.47e-11	1.155
Ankhd1	0.00212291	0.35	0.295	4.67e-16	1.51e-11	1.186
Mbnl2	0.0251531	0.578	0.51	4.88e-16	1.58e-11	1.133
Sh3gl1	0.0215293	0.463	0.388	4.89e-16	1.58e-11	1.193
Chd1	0.0333094	0.54	0.462	5.79e-16	1.87e-11	1.169
Prpf4b	0.0805729	0.646	0.557	6.37e-16	2.06e-11	1.16
Rpl10	0.0355761	0.967	0.966	6.47e-16	2.09e-11	1.001
Washc1	0.00199102	0.251	0.207	6.56e-16	2.12e-11	1.213
Trmt1	0.0213984	0.265	0.206	6.57e-16	2.12e-11	1.286
Srrm2	0.113218	0.928	0.88	6.71e-16	2.17e-11	1.055
Mkln1	0.00432735	0.54	0.472	6.89e-16	2.22e-11	1.144
Abi1	0.00934317	0.494	0.429	7.34e-16	2.37e-11	1.152
Bicd2	0.0173664	0.288	0.236	7.63e-16	2.46e-11	1.22
Cox5a	0.0478765	0.613	0.52	9.53e-16	3.08e-11	1.179
Zrsr2	0.0250679	0.502	0.425	9.65e-16	3.11e-11	1.181
Fscn1	0.0105474	0.587	0.519	9.75e-16	3.15e-11	1.131
Rassf3	0.0206813	0.329	0.268	9.96e-16	3.22e-11	1.228
Rasa4	0.0908187	0.261	0.196	1.02e-15	3.3e-11	1.332
Rps27a	0.0243083	0.966	0.972	1.08e-15	3.49e-11	0.994
Cacybp	0.0518237	0.324	0.247	1.37e-15	4.41e-11	1.312
Casp4	0.0940482	0.616	0.519	1.42e-15	4.58e-11	1.187
Ubap1	0.0752474	0.268	0.192	1.64e-15	5.28e-11	1.396
Zmym4	0.0642142	0.292	0.219	1.66e-15	5.37e-11	1.333
Il4ra	0.00613135	0.56	0.494	1.74e-15	5.62e-11	1.134
Lsp1	0.0704245	0.288	0.211	1.75e-15	5.66e-11	1.365
Ctsl	0.142803	0.987	0.979	1.79e-15	5.78e-11	1.008
Vdac2	0.109041	0.818	0.734	1.79e-15	5.79e-11	1.114
Cdk12	0.0580602	0.613	0.521	2.36e-15	7.63e-11	1.177
Usp34	0.045067	0.517	0.438	2.53e-15	8.17e-11	1.18
Hpgds	0.131394	0.877	0.81	2.59e-15	8.35e-11	1.083
Hmgn1	0.0701988	0.625	0.526	2.7e-15	8.73e-11	1.188
Bdp1	0.0047814	0.408	0.344	2.75e-15	8.89e-11	1.186
Sdf2l1	0.00746174	0.397	0.335	3.22e-15	1.04e-10	1.185
Rc3h1	0.00303929	0.367	0.31	3.29e-15	1.06e-10	1.184
Taf7	0.00831987	0.755	0.685	3.3e-15	1.06e-10	1.102
Gps1	0.000713995	0.333	0.286	3.6e-15	1.16e-10	1.164
Trip12	0.0643727	0.464	0.39	3.62e-15	1.17e-10	1.19
Nupr1	0.0403721	0.317	0.248	3.7e-15	1.2e-10	1.278
Rbm3	0.0682519	0.91	0.884	3.87e-15	1.25e-10	1.029
Ino80d	0.0480173	0.331	0.277	3.9e-15	1.26e-10	1.195
Med1	0.0398593	0.261	0.195	4.15e-15	1.34e-10	1.338
Usp36	0.0587614	0.288	0.215	4.28e-15	1.38e-10	1.34
Ogt	0.0269487	0.314	0.254	4.72e-15	1.52e-10	1.236
Tcf12	0.0252023	0.315	0.256	4.82e-15	1.56e-10	1.23
Slc49a4	0.00890064	0.452	0.392	5.06e-15	1.63e-10	1.153
Entr1	0.0134999	0.267	0.218	5.46e-15	1.76e-10	1.225
Tbk1	0.00430761	0.314	0.265	5.55e-15	1.79e-10	1.185
Eif2a	0.028388	0.288	0.228	5.66e-15	1.83e-10	1.263
Phf20	0.00811621	0.358	0.3	6.03e-15	1.95e-10	1.193
Dock11	0.0240634	0.267	0.209	6.1e-15	1.97e-10	1.278
Rps4x	0.0107248	0.963	0.967	6.23e-15	2.01e-10	0.996
Tmed2	0.0746161	0.803	0.714	9.2e-15	2.97e-10	1.125
Rassf1	0.0356795	0.411	0.345	9.55e-15	3.08e-10	1.191
Uba5	0.0412769	0.322	0.256	9.71e-15	3.13e-10	1.258
Plcl1	0.0497257	0.275	0.214	1.03e-14	3.32e-10	1.285
Safb2	0.00214596	0.584	0.518	1.15e-14	3.72e-10	1.127
Ssb	0.0419277	0.728	0.644	1.25e-14	4.04e-10	1.13
Tgfb1	0.0292593	0.748	0.666	1.43e-14	4.6e-10	1.123
Eef2	0.0855114	0.915	0.853	1.46e-14	4.72e-10	1.073
Zmpste24	0.0058441	0.281	0.233	1.56e-14	5.02e-10	1.206
Gpr107	0.0118057	0.281	0.232	1.64e-14	5.31e-10	1.211
Timp2	0.112829	0.852	0.781	1.65e-14	5.31e-10	1.091
Nup153	0.00552773	0.393	0.334	1.81e-14	5.85e-10	1.177
Ywhae	0.0890118	0.833	0.75	1.81e-14	5.85e-10	1.111
Tmsb10	0.0466616	0.521	0.432	1.97e-14	6.36e-10	1.206
Rps13	0.0054994	0.959	0.959	2.01e-14	6.5e-10	1
Gpbp1	0.0214231	0.57	0.507	2.05e-14	6.62e-10	1.124
Sirpa	0.0514852	0.897	0.835	2.29e-14	7.4e-10	1.074
Ets2	0.0274987	0.48	0.42	2.35e-14	7.59e-10	1.143
Cdc37l1	0.0355447	0.294	0.232	2.84e-14	9.17e-10	1.267
Adss	0.0363781	0.279	0.217	2.89e-14	9.32e-10	1.286
Nop56	0.0205968	0.632	0.556	2.9e-14	9.37e-10	1.137
Brd4	0.0223623	0.577	0.507	2.93e-14	9.46e-10	1.138
Cd48	0.100407	0.417	0.331	3.12e-14	1.01e-09	1.26
Nampt	0.0256725	0.257	0.202	3.44e-14	1.11e-09	1.272
Hdac4	0.024897	0.26	0.205	3.84e-14	1.24e-09	1.268
Snx10	0.0072608	0.445	0.398	4.06e-14	1.31e-09	1.118
Mob3c	0.040321	0.385	0.317	4.16e-14	1.34e-09	1.215
Ddx10	0.0293556	0.252	0.196	4.56e-14	1.47e-09	1.286
Tmed9	0.0619065	0.837	0.755	4.63e-14	1.5e-09	1.109
Tgfbr1	0.106151	0.905	0.842	5.07e-14	1.64e-09	1.075
Atxn2	0.0386384	0.339	0.272	5.34e-14	1.72e-09	1.246
Ppp1r14b	0.0204585	0.748	0.672	5.76e-14	1.86e-09	1.113
Scyl1	0.023678	0.259	0.204	5.81e-14	1.88e-09	1.27
Uhrf2	0.0132283	0.41	0.349	6.6e-14	2.13e-09	1.175
Tbc1d16	0.0331736	0.299	0.235	7.27e-14	2.35e-09	1.272
Pafah1b1	0.0923653	0.868	0.795	7.49e-14	2.42e-09	1.092
Supt6	0.059651	0.395	0.316	8.14e-14	2.63e-09	1.25
Csf2ra	0.0666613	0.421	0.35	8.29e-14	2.68e-09	1.203
Tspan14	0.0513032	0.551	0.479	8.61e-14	2.78e-09	1.15
Selenop	0.00437164	0.921	0.899	8.79e-14	2.84e-09	1.024
Knop1	0.0183144	0.283	0.226	9.29e-14	3e-09	1.252
Tnpo1	0.0120937	0.323	0.274	9.83e-14	3.17e-09	1.179
Zdhhc5	0.017299	0.27	0.219	9.96e-14	3.21e-09	1.233
Ubc	0.0813255	0.991	0.983	1.04e-13	3.36e-09	1.008
Ggta1	0.0357997	0.275	0.223	1.06e-13	3.41e-09	1.233
Dnajb9	0.0705051	0.56	0.477	1.14e-13	3.67e-09	1.174
Spen	0.012175	0.372	0.324	1.16e-13	3.74e-09	1.148
Ubl3	0.0621504	0.671	0.583	1.34e-13	4.31e-09	1.151
Rbm15	0.0513691	0.264	0.202	1.38e-13	4.44e-09	1.307
Akirin1	0.0212094	0.461	0.394	1.38e-13	4.45e-09	1.17
Purb	0.0847419	0.793	0.71	1.67e-13	5.4e-09	1.117
Arf1	0.0635404	0.828	0.746	1.83e-13	5.92e-09	1.11
Set	0.053402	0.74	0.653	2.17e-13	6.99e-09	1.133
Tbc1d22a	0.0323397	0.359	0.294	2.3e-13	7.44e-09	1.221
Adam17	0.0487075	0.431	0.361	2.46e-13	7.94e-09	1.194
Rps6	0.0303978	0.923	0.917	2.49e-13	8.04e-09	1.007
Ppp1r15b	0.0218377	0.515	0.446	2.66e-13	8.6e-09	1.155
P2rx4	0.0116077	0.365	0.312	2.82e-13	9.1e-09	1.17
Rilpl1	0.06305	0.427	0.349	3.21e-13	1.04e-08	1.223
Atp5b	0.0507672	0.831	0.752	3.26e-13	1.05e-08	1.105
Frmd4a	0.0131047	0.661	0.638	3.77e-13	1.22e-08	1.036
Casc3	0.00852033	0.257	0.215	3.81e-13	1.23e-08	1.195
Dnajb6	0.00837809	0.676	0.609	4.32e-13	1.4e-08	1.11
Spcs2	0.0785486	0.785	0.699	5.81e-13	1.87e-08	1.123
Dad1	0.0570916	0.737	0.655	6.13e-13	1.98e-08	1.125
Il21r	0.00814489	0.388	0.337	6.17e-13	1.99e-08	1.151
Irs2	0.0201078	0.305	0.296	6.35e-13	2.05e-08	1.03
Tec	0.0416433	0.32	0.261	6.4e-13	2.07e-08	1.226
Rbm22	0.00401523	0.328	0.281	6.74e-13	2.18e-08	1.167
Keap1	0.0205296	0.305	0.255	7.71e-13	2.49e-08	1.196
Mnt	0.0181823	0.306	0.252	7.79e-13	2.52e-08	1.214
Myl6	0.115654	0.813	0.752	9.44e-13	3.05e-08	1.081
Cited2	0.138655	0.75	0.701	9.91e-13	3.2e-08	1.07
Npepps	0.0433176	0.329	0.262	1.14e-12	3.68e-08	1.256
Tnks2	0.00636247	0.44	0.388	1.3e-12	4.19e-08	1.134
Ptbp2	0.00314387	0.285	0.249	1.31e-12	4.23e-08	1.145
Stx4a	0.0113668	0.29	0.249	1.4e-12	4.52e-08	1.165
Chd4	0.088733	0.858	0.784	1.45e-12	4.68e-08	1.094
Sfswap	0.0313671	0.301	0.247	1.89e-12	6.09e-08	1.219
Pdia3	0.106519	0.898	0.846	2.01e-12	6.51e-08	1.061
Hnrnpd	0.0179368	0.699	0.627	2.46e-12	7.93e-08	1.115
Arhgap22	0.0125027	0.388	0.338	2.56e-12	8.27e-08	1.148
Rock1	0.0088726	0.585	0.521	2.75e-12	8.87e-08	1.123
Brwd1	0.00908175	0.312	0.266	2.92e-12	9.43e-08	1.173
Socs3	0.0755192	0.768	0.701	3.08e-12	9.96e-08	1.096
Fnip1	0.0151868	0.607	0.545	3.51e-12	1.13e-07	1.114
Slc25a3	0.100807	0.898	0.847	3.84e-12	1.24e-07	1.06
Usp15	0.00765385	0.37	0.323	4.16e-12	1.34e-07	1.146
Ndfip1	0.0908503	0.818	0.742	4.67e-12	1.51e-07	1.102
Foxn3	0.00359513	0.703	0.651	4.94e-12	1.6e-07	1.08
Son	0.000922229	0.964	0.924	5.01e-12	1.62e-07	1.043
Flna	0.0757578	0.267	0.198	6.31e-12	2.04e-07	1.348
Arfgef1	0.00356046	0.291	0.259	6.35e-12	2.05e-07	1.124
Ube2v2	0.0269154	0.352	0.298	7.47e-12	2.41e-07	1.181
Ncf2	0.0688898	0.761	0.683	8.51e-12	2.75e-07	1.114
Kcnq1ot1	0.133071	0.491	0.407	9.34e-12	3.02e-07	1.206
Hnrnpu	0.0904161	0.916	0.865	1.33e-11	4.28e-07	1.059
Skap2	0.0330209	0.615	0.55	1.44e-11	4.64e-07	1.118
Pik3r1	0.0973324	0.83	0.759	1.83e-11	5.9e-07	1.094
Cabin1	0.00582184	0.317	0.28	1.83e-11	5.91e-07	1.132
Slf2	0.00909672	0.263	0.232	1.9e-11	6.14e-07	1.134
Jade2	0.0176644	0.427	0.369	2.22e-11	7.15e-07	1.157
Mapre1	0.0413881	0.76	0.684	2.22e-11	7.16e-07	1.111
Tbc1d23	0.00014355	0.281	0.245	2.38e-11	7.68e-07	1.147
Wdr81	0.0225508	0.254	0.209	2.78e-11	8.97e-07	1.215
Ccdc93	0.0272074	0.258	0.22	4.5e-11	1.45e-06	1.173
Slk	0.0665116	0.346	0.275	4.99e-11	1.61e-06	1.258
Ubr4	0.032417	0.285	0.23	5.25e-11	1.7e-06	1.239
Fam204a	0.00442023	0.287	0.249	5.96e-11	1.92e-06	1.153
Abr	0.0445172	0.324	0.268	6.27e-11	2.02e-06	1.209
Specc1	0.0363024	0.452	0.397	7.89e-11	2.55e-06	1.139
Rap2a	0.0440928	0.384	0.316	8.33e-11	2.69e-06	1.215
Tet2	0.0168932	0.383	0.345	9.21e-11	2.97e-06	1.11
Btbd7	0.0206875	0.376	0.335	1.16e-10	3.75e-06	1.122
Lcorl	0.0234439	0.341	0.291	1.26e-10	4.07e-06	1.172
Arhgap31	0.0318616	0.336	0.282	1.47e-10	4.75e-06	1.191
Rilpl2	0.0633433	0.258	0.201	2.22e-10	7.18e-06	1.284
Iffo2	0.0502879	0.272	0.213	2.72e-10	8.77e-06	1.277
Elmsan1	0.0793429	0.297	0.237	3.76e-10	1.21e-05	1.253
Saraf	0.0949088	0.864	0.809	3.88e-10	1.25e-05	1.068
Mafb	0.135092	0.941	0.919	5.17e-10	1.67e-05	1.024
Sel1l	0.0373332	0.279	0.227	5.55e-10	1.79e-05	1.229
Resf1	0.00278002	0.504	0.481	7.69e-10	2.48e-05	1.048
Lair1	0.0970465	0.782	0.71	8.35e-10	2.7e-05	1.101
Prrc2c	0.0472253	0.795	0.725	8.54e-10	2.76e-05	1.097
Atp6v1g1	0.0610411	0.786	0.717	9.19e-10	2.97e-05	1.096
Ttc39b	0.00468963	0.293	0.26	9.27e-10	2.99e-05	1.127
Srrm1	0.057	0.795	0.727	1.27e-09	4.11e-05	1.094
mt-Nd5	0.0451206	0.842	0.783	1.28e-09	4.15e-05	1.075
Icam1	0.124724	0.692	0.623	2.05e-09	6.63e-05	1.111
Pxk	0.019276	0.296	0.259	2.24e-09	7.23e-05	1.143
Retreg1	0.0685671	0.746	0.675	2.32e-09	7.48e-05	1.105
Rap1b	0.0491278	0.916	0.874	2.34e-09	7.56e-05	1.048
Gng5	0.050895	0.84	0.795	2.96e-09	9.57e-05	1.057
Nars	0.00695572	0.75	0.693	2.97e-09	9.58e-05	1.082
Cyba	0.0855933	0.946	0.945	3.62e-09	0.000117008	1.001
Apbb1ip	0.0303829	0.848	0.791	4.26e-09	0.000137467	1.072
Phgdh	0.0264176	0.562	0.502	4.41e-09	0.000142374	1.12
Ccdc186	0.03136	0.261	0.219	1.18e-08	0.000381742	1.192
Lpxn	0.0657229	0.312	0.255	1.26e-08	0.000405302	1.224
Stab1	0.0343563	0.648	0.586	1.4e-08	0.000453026	1.106
mt-Nd4l	0.000555617	0.825	0.77	1.43e-08	0.000462765	1.071
Rest	0.0273332	0.277	0.233	1.49e-08	0.000481481	1.189
Samsn1	0.0558152	0.595	0.554	1.63e-08	0.000526802	1.074
Tmcc3	0.125383	0.695	0.665	1.64e-08	0.000530092	1.045
Arpc1b	0.0586028	0.911	0.872	2.11e-08	0.000681873	1.045
Tubb5	0.049243	0.727	0.657	3.21e-08	0.00103551	1.107
Bcl6	0.0304243	0.272	0.227	3.27e-08	0.00105579	1.198
Selenof	0.0186872	0.767	0.707	3.3e-08	0.00106483	1.085
Creg1	0.030701	0.807	0.747	3.32e-08	0.00107131	1.08
Mid1ip1	0.00170405	0.394	0.347	3.94e-08	0.00127245	1.135
Klhl7	0.0198212	0.264	0.229	4.53e-08	0.00146157	1.153
Sesn2	0.0588386	0.274	0.225	5.74e-08	0.00185442	1.218
Wnk1	0.00655679	0.89	0.858	1.27e-07	0.0041104	1.037
Atp6v0b	0.00532651	0.93	0.898	2e-07	0.00647047	1.036
Cst3	0.074714	0.999	0.999	2.31e-07	0.00746463	1
Gm26917	0.0278658	0.317	0.267	4.11e-07	0.0132587	1.187
Eif4g2	0.011849	0.912	0.873	5.82e-07	0.018792	1.045
Ktn1	0.011105	0.567	0.532	1.05e-06	0.0340297	1.066
Gapdh	0.0522703	0.91	0.893	1.27e-06	0.0410435	1.019
Ctsa	0.0471325	0.932	0.893	1.36e-06	0.0440278	1.044
Psap	0.000510248	0.989	0.978	3.22e-06	0.104065	1.011
Selenok	0.0136071	0.843	0.796	3.45e-06	0.111459	1.059
Bhlhe41	0.0331647	0.455	0.405	3.69e-06	0.119034	1.123
Sh3glb1	0.0521905	0.866	0.833	1.12e-05	0.363103	1.04
mt-Nd4	0.0214619	0.978	0.965	4.02e-05	1	1.013
Lyn	0.058978	0.895	0.865	6.08e-05	1	1.035
Laptm5	0.0146331	0.98	0.978	7.54e-05	1	1.002
Cdc42	0.0266787	0.927	0.917	7.56e-05	1	1.011
mt-Co1	0.0605232	0.991	0.986	8.2e-05	1	1.005
Morf4l1	0.0314731	0.914	0.883	0.000476101	1	1.035
Tmbim6	0.0207696	0.912	0.882	0.000589271	1	1.034
Clic1	0.0579716	0.897	0.886	0.000901335	1	1.012
Cd300c2	0.034757	0.884	0.862	0.00110237	1	1.026
Fcrls	0.0287398	0.943	0.922	0.00946422	1	1.023

## Sheet: Cluster 4
gene	avg_logFC	pct.1	pct.2	p_val	p_val_adj	gene_diff
Rps29	1.01347	0.998	0.989	0	0	1.009
Rplp1	0.98242	0.996	0.987	9.40051787423098e-318	3.03495719569547e-313	1.009
Rps24	1.03096	0.994	0.97	3.05447192359726e-317	9.86136260533374e-313	1.025
Tmsb4x	1.16655	1	0.991	6.18487333784433e-317	1.99678635712304e-312	1.009
Rps23	0.97894	0.991	0.967	9.21693273946678e-313	2.98e-308	1.025
Rpl22	1.03578	0.912	0.874	5.79e-299	1.87e-294	1.043
Rpl37a	0.999233	0.987	0.966	1.5e-298	4.83e-294	1.022
Fau	0.933407	0.991	0.987	3.31e-290	1.07e-285	1.004
Rps10	0.955995	0.974	0.965	2.09e-286	6.75e-282	1.009
Rpl27a	0.916799	0.996	0.974	1.09e-280	3.51e-276	1.023
Rpl27	0.954335	0.935	0.91	3.87e-278	1.25e-273	1.027
Rpl38	0.995721	0.961	0.928	5.16e-278	1.67e-273	1.036
Rps26	1.03065	0.955	0.914	1.19e-277	3.83e-273	1.045
Rpl39	0.994401	0.987	0.949	1.17e-275	3.76e-271	1.04
Rpl32	0.995981	0.981	0.952	1.3e-274	4.21e-270	1.03
Rpl11	0.919114	0.985	0.963	4.92e-274	1.59e-269	1.023
Rps21	0.953049	0.987	0.966	4.44e-273	1.43e-268	1.022
Uba52	1.02246	0.888	0.832	3.62e-272	1.17e-267	1.067
Rpl35	1.05332	0.94	0.898	3.06e-271	9.89e-267	1.047
Rps27a	0.919158	0.996	0.97	8.26e-269	2.67e-264	1.027
Rpl13	0.878211	0.987	0.985	4.72e-268	1.52e-263	1.002
Rpl30	0.941405	0.991	0.967	2.66e-265	8.59e-261	1.025
Rpl35a	0.929977	0.981	0.968	3.48e-264	1.12e-259	1.013
Rpl36	0.941816	0.953	0.917	1.25e-263	4.05e-259	1.039
Rpl26	0.950117	0.978	0.946	3.93e-263	1.27e-258	1.034
Rps15a	0.942434	0.985	0.947	2.98e-259	9.63e-255	1.04
Rps3	0.880815	0.981	0.96	6.46e-254	2.09e-249	1.022
Rps19	0.962342	0.961	0.942	4.42e-253	1.43e-248	1.02
Rps4x	0.908553	0.987	0.965	3.42e-251	1.1e-246	1.023
Rpl19	0.875865	0.983	0.966	7.07e-248	2.28e-243	1.018
Rpl21	0.897171	0.985	0.957	1.47e-243	4.74e-239	1.029
Rps18	0.914784	0.972	0.955	2.93e-242	9.47e-238	1.018
Rpl23	0.856885	0.994	0.974	3.53e-242	1.14e-237	1.021
Rps20	0.929745	0.989	0.956	6.84e-242	2.21e-237	1.035
Rpl37	0.905019	0.983	0.957	2.03e-239	6.56e-235	1.027
Atp5l	0.847862	0.675	0.651	2.32e-237	7.49e-233	1.037
Rps3a1	0.866164	0.976	0.962	9.14e-237	2.95e-232	1.015
Tyrobp	0.815633	0.983	0.97	3.17e-236	1.02e-231	1.013
Rps11	0.894818	0.974	0.955	4.99e-235	1.61e-230	1.02
Rplp2	0.855036	0.985	0.957	1.1e-233	3.54e-229	1.029
Rps12	0.914468	0.996	0.961	4.42e-233	1.43e-228	1.036
Gm10076	0.845379	0.751	0.753	1.35e-232	4.37e-228	0.997
Rps14	0.85175	0.987	0.961	1.5e-232	4.85e-228	1.027
Rps7	0.89787	0.961	0.942	2.01e-232	6.5e-228	1.02
Cox4i1	0.842338	0.862	0.86	3.36e-232	1.09e-227	1.002
Rpl34	0.87086	0.961	0.95	1.04e-231	3.36e-227	1.012
Rps28	0.954792	0.968	0.931	5.44e-230	1.76e-225	1.04
Cox6b1	0.723103	0.535	0.574	3.56e-228	1.15e-223	0.932
Rpl28	0.877594	0.968	0.939	7.02e-228	2.27e-223	1.031
Atp5e	0.850418	0.669	0.654	3.4e-226	1.1e-221	1.023
Eef1d	0.660323	0.574	0.649	1.23e-222	3.98e-218	0.884
Rps5	0.857604	0.968	0.947	2.57e-220	8.29e-216	1.022
Cox8a	0.779777	0.744	0.788	2.88e-218	9.29e-214	0.944
Atp5h	0.752835	0.626	0.648	1.05e-216	3.4e-212	0.966
Sh3bgrl3	0.861113	0.811	0.807	9.74e-215	3.15e-210	1.005
Serf2	0.780297	0.778	0.802	2.33e-214	7.52e-210	0.97
Rpl7	0.819948	0.927	0.927	2.86e-214	9.23e-210	1
Pfdn5	0.761154	0.729	0.787	1.85e-212	5.96e-208	0.926
Cox6c	0.819964	0.628	0.612	6.32e-212	2.04e-207	1.026
Gng10	0.842825	0.723	0.741	8.6e-212	2.78e-207	0.976
Rps13	0.79799	0.968	0.959	7.85e-211	2.54e-206	1.009
Cd52	1.09682	0.606	0.532	8.04e-211	2.6e-206	1.139
Brk1	0.651756	0.561	0.616	8.73e-211	2.82e-206	0.911
Rps27	0.831351	0.978	0.96	2.21e-209	7.15e-205	1.019
Hint1	0.744658	0.617	0.647	5.21e-207	1.68e-202	0.954
Rpl9	0.780605	0.97	0.967	5.42e-207	1.75e-202	1.003
Sec61b	0.648956	0.452	0.504	1.09e-206	3.53e-202	0.897
Rpl17	0.809406	0.972	0.948	1.67e-205	5.4e-201	1.025
Uqcrh	0.743341	0.654	0.678	7.68e-205	2.48e-200	0.965
Rpl18a	0.76914	0.981	0.979	1.08e-204	3.5e-200	1.002
Rps8	0.808547	0.991	0.97	1.26e-204	4.08e-200	1.022
Park7	0.585025	0.424	0.501	4.93e-204	1.59e-199	0.846
Rpl14	0.83451	0.86	0.872	2.79e-203	9.01e-199	0.986
Rpl36a	0.821345	0.854	0.844	4.34e-203	1.4e-198	1.012
Rpl10	0.768166	0.989	0.965	1.51e-202	4.87e-198	1.025
Nme2	0.818809	0.768	0.764	4.24e-201	1.37e-196	1.005
Eif3k	0.603611	0.48	0.541	9.39e-200	3.03e-195	0.887
Atp5j2	0.649134	0.484	0.531	1.73e-198	5.58e-194	0.911
Tpt1	0.696714	1	0.989	2.65e-197	8.55e-193	1.011
Atp5g1	0.665732	0.484	0.552	2.06e-196	6.65e-192	0.877
Ndufa13	0.699569	0.523	0.51	3.07e-196	9.91e-192	1.025
Rps16	0.77772	0.97	0.962	2.31e-195	7.46e-191	1.008
Ndufa4	0.67326	0.544	0.58	2.77e-195	8.95e-191	0.938
Rpl41	0.845881	0.966	0.952	7.39e-195	2.39e-190	1.015
Atp5g2	0.718898	0.688	0.74	1.89e-194	6.1e-190	0.93
Rpl15	0.788687	0.946	0.931	5.34e-193	1.73e-188	1.016
Tomm7	0.696895	0.456	0.438	5.55e-193	1.79e-188	1.041
Nedd8	0.689742	0.467	0.479	5.66e-193	1.83e-188	0.975
Rpl36al	0.708528	0.748	0.806	3.25e-191	1.05e-186	0.928
Atox1	0.698666	0.559	0.598	6.75e-191	2.18e-186	0.935
Psma2	0.522071	0.409	0.509	8.86e-191	2.86e-186	0.804
Tomm6	0.66263	0.469	0.491	1.58e-190	5.09e-186	0.955
Cox5b	0.602149	0.456	0.558	2.06e-189	6.65e-185	0.817
Tbca	0.617732	0.406	0.4	8.85e-189	2.86e-184	1.015
Uqcrb	0.625117	0.488	0.523	1.9e-188	6.14e-184	0.933
Rpl8	0.745968	0.951	0.96	8.69e-187	2.81e-182	0.991
Rps9	0.737227	0.989	0.97	3.07e-186	9.91e-182	1.02
Elob	0.657769	0.535	0.566	8.71e-186	2.81e-181	0.945
Rpl24	0.775596	0.916	0.934	3.73e-185	1.2e-180	0.981
Rpl12	0.810661	0.927	0.919	4.82e-185	1.56e-180	1.009
Prdx5	0.627449	0.51	0.582	6.15e-185	1.99e-180	0.876
Rps17	0.75644	0.761	0.796	7.3e-185	2.36e-180	0.956
Hspe1	0.779936	0.576	0.59	3.48e-184	1.12e-179	0.976
Gng5	0.715487	0.778	0.806	2.18e-183	7.03e-179	0.965
Ppp1r14b	0.588986	0.591	0.693	2.51e-183	8.1e-179	0.853
Snrpe	0.57573	0.4	0.458	3.24e-183	1.05e-178	0.873
Cox7b	0.773505	0.465	0.385	2.2e-181	7.09e-177	1.208
Rplp0	0.747017	0.97	0.965	3.23e-181	1.04e-176	1.005
Rpl29	0.776498	0.905	0.894	1.69e-180	5.45e-176	1.012
Atp5mpl	0.724991	0.445	0.392	3.73e-179	1.2e-174	1.135
Atpif1	0.73378	0.51	0.503	4.97e-179	1.6e-174	1.014
Ost4	0.525473	0.368	0.447	1.77e-178	5.7e-174	0.823
Rpl6	0.72928	0.955	0.957	1.33e-177	4.3e-173	0.998
Akr1a1	0.597739	0.589	0.661	3.21e-177	1.04e-172	0.891
Cox7c	0.613263	0.662	0.754	4.84e-177	1.56e-172	0.878
Selenow	0.71416	0.406	0.357	4.02e-176	1.3e-171	1.137
Ndufb1-ps	0.706484	0.462	0.428	1.68e-175	5.41e-171	1.079
Uqcr11	0.649272	0.426	0.439	2.09e-175	6.75e-171	0.97
Cox7a2l	0.622162	0.572	0.646	5.83e-175	1.88e-170	0.885
Rps25	0.774923	0.94	0.919	1.53e-173	4.95e-169	1.023
Gm42418	0.655613	1	1	1.93e-173	6.23e-169	1
Rnf7	0.52403	0.426	0.484	2.18e-172	7.03e-168	0.88
Atp5j	0.590987	0.48	0.551	4.16e-172	1.34e-167	0.871
Ndufb8	0.571405	0.37	0.412	6.24e-172	2.01e-167	0.898
Srp14	0.533937	0.383	0.429	1.39e-170	4.49e-166	0.893
Eef1b2	0.712772	0.871	0.88	3.76e-170	1.21e-165	0.99
Rtraf	0.489599	0.443	0.522	2.28e-169	7.35e-165	0.849
Atp5d	0.513914	0.46	0.566	2.86e-169	9.22e-165	0.813
Psmb8	0.540394	0.432	0.511	6.91e-169	2.23e-164	0.845
Rpl5	0.696282	0.867	0.884	7.94e-169	2.56e-164	0.981
Psme1	0.553108	0.492	0.601	1.41e-168	4.57e-164	0.819
Fis1	0.493887	0.381	0.443	2.06e-168	6.64e-164	0.86
Rpl13a	0.762844	0.944	0.932	2.96e-168	9.55e-164	1.013
Gngt2	0.558044	0.389	0.464	4.79e-168	1.54e-163	0.838
BC031181	0.474241	0.308	0.36	1.11e-167	3.58e-163	0.856
Ndufa2	0.613722	0.445	0.48	3.56e-167	1.15e-162	0.927
Pomp	0.566903	0.512	0.592	1.03e-166	3.32e-162	0.865
Ssr4	0.612868	0.692	0.781	1.42e-166	4.6e-162	0.886
Nme1	0.604043	0.381	0.407	3.79e-166	1.22e-161	0.936
Uqcrq	0.603803	0.449	0.5	9.66e-166	3.12e-161	0.898
Rpl18	0.682844	0.959	0.961	1.15e-165	3.72e-161	0.998
Cox7a2	0.611829	0.456	0.488	6.46e-165	2.09e-160	0.934
Erh	0.5343	0.29	0.31	3.07e-164	9.9e-160	0.935
Snrpf	0.466711	0.316	0.425	7.76e-164	2.5e-159	0.744
Rack1	0.696018	0.888	0.918	1.67e-163	5.38e-159	0.967
Rpsa	0.772764	0.966	0.966	1.79e-163	5.79e-159	1
Atp6v1f	0.656417	0.606	0.632	8.03e-163	2.59e-158	0.959
Sec61g	0.669367	0.542	0.584	1.1e-162	3.55e-158	0.928
Eif3h	0.484424	0.46	0.561	1.78e-162	5.73e-158	0.82
Krtcap2	0.497277	0.378	0.504	3.79e-162	1.22e-157	0.75
Atp5f1	0.484203	0.505	0.634	2.91e-161	9.39e-157	0.797
Psmb1	0.469644	0.443	0.547	8.06e-160	2.6e-155	0.81
Tmem258	0.489058	0.31	0.351	1.81e-159	5.84e-155	0.883
Vamp8	0.479845	0.482	0.611	3e-159	9.69e-155	0.789
Eif3i	0.434221	0.353	0.44	1.87e-158	6.04e-154	0.802
Edf1	0.438053	0.413	0.523	2.52e-158	8.15e-154	0.79
Mpc1	0.516149	0.52	0.634	2.05e-157	6.63e-153	0.82
Atp5md	0.530841	0.357	0.447	3.06e-157	9.87e-153	0.799
Rpl10a	0.719674	0.933	0.938	1.34e-156	4.34e-152	0.995
Rps27l	0.56526	0.391	0.449	4.75e-156	1.53e-151	0.871
Gabarap	0.590177	0.673	0.77	9.8e-155	3.16e-150	0.874
Ubl5	0.538946	0.49	0.571	1.1e-154	3.57e-150	0.858
Ndufa1	0.574291	0.303	0.3	5.99e-154	1.94e-149	1.01
Uqcr10	0.612023	0.37	0.39	7.81e-154	2.52e-149	0.949
Polr1d	0.352514	0.353	0.534	2.18e-153	7.05e-149	0.661
Tma7	0.496924	0.381	0.461	2.8e-153	9.03e-149	0.826
Cox5a	0.416927	0.404	0.547	5.39e-152	1.74e-147	0.739
Sem1	0.50223	0.529	0.634	5.58e-152	1.8e-147	0.834
Rps15	0.68766	0.809	0.837	6.54e-152	2.11e-147	0.967
Eif3f	0.54038	0.576	0.671	2.83e-151	9.13e-147	0.858
Ndufa7	0.510435	0.378	0.45	4.29e-151	1.38e-146	0.84
Ndufab1	0.350613	0.269	0.434	6.92e-151	2.23e-146	0.62
Aif1	0.822114	0.647	0.66	6.99e-151	2.26e-146	0.98
Snrpd2	0.501507	0.295	0.328	1.67e-150	5.4e-146	0.899
1810037I17Rik	0.457305	0.275	0.337	5.98e-150	1.93e-145	0.816
Selenof	0.506969	0.611	0.725	8.36e-150	2.7e-145	0.843
Mrps14	0.503164	0.26	0.272	1.45e-149	4.67e-145	0.956
Cox6a1	0.615624	0.389	0.402	4.62e-149	1.49e-144	0.968
Mrpl52	0.460416	0.456	0.593	1.06e-148	3.42e-144	0.769
Psmb2	0.292266	0.292	0.484	1.65e-148	5.33e-144	0.603
Ndufb4	0.494435	0.277	0.321	1e-147	3.24e-143	0.863
Abracl	0.45946	0.303	0.358	1.69e-147	5.46e-143	0.846
Tomm22	0.389959	0.267	0.36	3.52e-147	1.14e-142	0.742
Myl6	0.59455	0.692	0.769	4.7e-147	1.52e-142	0.9
Rps6	0.671033	0.908	0.919	6.76e-147	2.18e-142	0.988
Chmp2a	0.423008	0.331	0.467	1.97e-146	6.36e-142	0.709
Mrps33	0.471524	0.273	0.347	3.11e-146	1e-141	0.787
Ndufa11	0.443603	0.277	0.345	4.59e-146	1.48e-141	0.803
Lars2	0.771591	0.877	0.91	8.9e-146	2.87e-141	0.964
Grcc10	0.506478	0.389	0.462	3.04e-145	9.81e-141	0.842
Snx3	0.427212	0.409	0.53	5.83e-145	1.88e-140	0.772
Sumo2	0.380757	0.449	0.612	9.4e-145	3.03e-140	0.734
Ndufc2	0.438194	0.398	0.525	1.38e-144	4.47e-140	0.758
Ndufb10	0.442111	0.329	0.403	2.98e-144	9.61e-140	0.816
Fcer1g	0.638202	0.978	0.975	3.56e-144	1.15e-139	1.003
Cox17	0.527078	0.34	0.389	5.82e-144	1.88e-139	0.874
Mif	0.687057	0.484	0.518	2.73e-143	8.8e-139	0.934
Snhg8	0.435413	0.292	0.397	3.05e-143	9.86e-139	0.736
Ptpn18	0.569403	0.488	0.581	7.18e-143	2.32e-138	0.84
Ndufb11	0.478206	0.372	0.437	1.14e-142	3.68e-138	0.851
Scp2	0.425472	0.325	0.396	1.49e-142	4.82e-138	0.821
Ndufa6	0.536713	0.409	0.437	3.28e-142	1.06e-137	0.936
Snrpg	0.522847	0.428	0.496	5.24e-142	1.69e-137	0.863
Tle5	0.465974	0.295	0.348	6.45e-142	2.08e-137	0.848
Timm13	0.360316	0.288	0.396	7.34e-142	2.37e-137	0.727
Psmb5	0.381694	0.331	0.42	1.73e-141	5.6e-137	0.788
Arf5	0.297013	0.4	0.606	4.55e-141	1.47e-136	0.66
Psmb4	0.348944	0.396	0.559	5.05e-141	1.63e-136	0.708
Pdcd5	0.459097	0.303	0.394	7.48e-141	2.42e-136	0.769
AY036118	0.688456	0.953	0.968	1.08e-140	3.49e-136	0.985
Rps2	0.673563	0.961	0.972	1.61e-140	5.21e-136	0.989
Smdt1	0.476233	0.389	0.481	3.18e-140	1.03e-135	0.809
Hsbp1	0.535202	0.398	0.475	7.91e-140	2.55e-135	0.838
Rpl3	0.633273	0.955	0.96	8.83e-140	2.85e-135	0.995
Ndufb9	0.450009	0.353	0.444	1.27e-139	4.1e-135	0.795
Ndufs5	0.48032	0.303	0.335	2.35e-139	7.57e-135	0.904
Ndufs8	0.343495	0.277	0.421	4.29e-139	1.39e-134	0.658
Atp5c1	0.379016	0.398	0.534	2.38e-138	7.68e-134	0.745
Arhgdib	0.553026	0.482	0.556	7.77e-138	2.51e-133	0.867
Micos13	0.459974	0.333	0.368	9.18e-138	2.96e-133	0.905
Pycard	0.56844	0.488	0.568	1.38e-137	4.47e-133	0.859
Rbx1	0.364369	0.469	0.66	4.14e-137	1.34e-132	0.711
Taf10	0.449522	0.327	0.371	4.74e-136	1.53e-131	0.881
mt-Nd4l	0.73807	0.751	0.784	6.21e-136	2e-131	0.958
Ndufb5	0.445147	0.366	0.427	1.22e-135	3.95e-131	0.857
Sf3b6	0.365942	0.275	0.399	3.63e-135	1.17e-130	0.689
Psenen	0.384572	0.454	0.621	1.41e-134	4.55e-130	0.731
Lsm6	0.419922	0.288	0.36	2.37e-134	7.66e-130	0.8
Lyz2	0.912578	0.508	0.533	3.32e-134	1.07e-129	0.953
Ostf1	0.230737	0.402	0.664	4.3e-134	1.39e-129	0.605
Txndc17	0.422041	0.331	0.413	6.07e-134	1.96e-129	0.801
Ndufs6	0.484071	0.271	0.262	2.19e-133	7.06e-129	1.034
Rbis	0.437728	0.26	0.295	3.51e-133	1.13e-128	0.881
Cops9	0.485396	0.297	0.316	5.39e-133	1.74e-128	0.94
Psmb6	0.406061	0.413	0.548	7.29e-133	2.35e-128	0.754
Arpc5	0.401459	0.396	0.551	9.5e-133	3.07e-128	0.719
Ndufa8	0.399338	0.258	0.329	1.08e-132	3.49e-128	0.784
Rpl7a	0.548556	0.839	0.915	1.2e-132	3.87e-128	0.917
Rnasek	0.44691	0.533	0.684	2.71e-132	8.76e-128	0.779
Bag1	0.491971	0.363	0.427	2.8e-132	9.05e-128	0.85
Fkbp2	0.404979	0.37	0.495	3.27e-132	1.05e-127	0.747
Spcs1	0.30065	0.303	0.478	7.06e-132	2.28e-127	0.634
Drap1	0.406263	0.368	0.467	9.05e-132	2.92e-127	0.788
Swi5	0.384914	0.295	0.359	1.22e-131	3.95e-127	0.822
Nudc	0.277913	0.29	0.454	2.44e-131	7.87e-127	0.639
D8Ertd738e	0.358978	0.378	0.537	2.84e-131	9.17e-127	0.704
Rpl31	0.576118	0.699	0.745	2.96e-131	9.54e-127	0.938
Bst2	0.515474	0.4	0.514	3.61e-131	1.16e-126	0.778
Psmc5	0.326217	0.267	0.373	6.31e-131	2.04e-126	0.716
Psmb3	0.408585	0.374	0.487	8.74e-131	2.82e-126	0.768
Aldoa	0.48941	0.566	0.685	1.11e-130	3.59e-126	0.826
Aldoa	0.48941	0.566	0.685	1.11e-130	3.59e-126	0.826
Srp9	0.394609	0.372	0.504	1.78e-130	5.75e-126	0.738
Cct4	0.22677	0.286	0.505	1.82e-130	5.87e-126	0.566
Mrpl30	0.463178	0.247	0.262	3.2e-130	1.03e-125	0.943
Wdr83os	0.338097	0.262	0.389	3.6e-130	1.16e-125	0.674
Arpc4	0.31417	0.48	0.711	5.29e-130	1.71e-125	0.675
Vkorc1	0.312794	0.256	0.384	9.31e-130	3.01e-125	0.667
Mdh2	0.30282	0.318	0.48	1.55e-129	5e-125	0.663
Cst3	0.673491	0.991	1	1.88e-129	6.07e-125	0.991
Atp5o	0.490745	0.34	0.349	2.66e-129	8.57e-125	0.974
Atp5o	0.490745	0.34	0.349	2.66e-129	8.57e-125	0.974
Naca	0.578949	0.811	0.874	4.85e-129	1.57e-124	0.928
Ldhb	0.523154	0.617	0.74	9.55e-129	3.08e-124	0.834
Iscu	0.36883	0.351	0.484	1.09e-128	3.52e-124	0.725
Higd1a	0.304688	0.243	0.368	1.1e-128	3.56e-124	0.66
Lamtor4	0.395108	0.374	0.501	1.52e-128	4.91e-124	0.747
Cycs	0.3469	0.299	0.446	1.58e-128	5.11e-124	0.67
Psma7	0.322842	0.376	0.57	2.25e-128	7.27e-124	0.66
Rab5c	0.350251	0.329	0.468	2.46e-128	7.93e-124	0.703
Uqcrfs1	0.344384	0.249	0.345	2.59e-128	8.36e-124	0.722
Tmem256	0.405127	0.265	0.33	3.19e-128	1.03e-123	0.803
Pfn1	0.626331	0.83	0.865	3.25e-128	1.05e-123	0.96
Ndufb7	0.437978	0.325	0.406	7.81e-128	2.52e-123	0.8
Atp5k	0.567561	0.312	0.291	9.15e-128	2.95e-123	1.072
Atp6v1g1	0.424425	0.591	0.739	9.48e-128	3.06e-123	0.8
Dbi	0.572631	0.402	0.445	1.34e-127	4.34e-123	0.903
mt-Co2	0.780559	0.955	0.984	2.95e-127	9.53e-123	0.971
Arpp19	0.33148	0.29	0.448	7.33e-127	2.37e-122	0.647
Pitpna	0.34818	0.374	0.528	7.88e-127	2.54e-122	0.708
Cap1	0.246261	0.273	0.478	1.48e-126	4.76e-122	0.571
Bri3	0.549528	0.677	0.787	3.68e-126	1.19e-121	0.86
Ndufa5	0.526265	0.29	0.271	5.52e-126	1.78e-121	1.07
Gpi1	0.30564	0.325	0.509	5.73e-126	1.85e-121	0.639
Timm10b	0.389875	0.286	0.379	6.54e-126	2.11e-121	0.755
Lamtor1	0.363875	0.331	0.444	1.38e-125	4.47e-121	0.745
Emc6	0.309438	0.256	0.37	3.44e-125	1.11e-120	0.692
Mdh1	0.35182	0.286	0.399	9.59e-125	3.1e-120	0.717
Ranbp1	0.382469	0.342	0.495	2.31e-124	7.46e-120	0.691
Tmsb10	0.622877	0.426	0.452	2.71e-124	8.76e-120	0.942
Mrpl20	0.380683	0.262	0.302	3.31e-124	1.07e-119	0.868
Ndufs3	0.283323	0.241	0.351	4.3e-124	1.39e-119	0.687
Ostc	0.292317	0.28	0.436	5.17e-124	1.67e-119	0.642
mt-Atp6	0.820445	0.976	0.992	8.26e-124	2.67e-119	0.984
Cct5	0.299983	0.32	0.48	1.22e-123	3.94e-119	0.667
Btf3	0.491927	0.751	0.843	1.99e-123	6.43e-119	0.891
Tmem134	0.337685	0.206	0.272	2.68e-123	8.64e-119	0.757
Trmt112	0.313706	0.312	0.461	2.74e-123	8.84e-119	0.677
Dad1	0.336321	0.497	0.681	3.36e-123	1.08e-118	0.73
Ran	0.369779	0.415	0.615	4.69e-123	1.51e-118	0.675
Npc2	0.576154	0.856	0.925	5.77e-123	1.86e-118	0.925
Pgls	0.321171	0.297	0.439	7.29e-123	2.35e-118	0.677
Tspo	0.616329	0.396	0.419	1.02e-122	3.3e-118	0.945
Myl12b	0.33086	0.383	0.536	1.03e-122	3.33e-118	0.715
Tubb5	0.474826	0.499	0.681	1.11e-122	3.57e-118	0.733
Ubxn1	0.350342	0.396	0.535	1.39e-122	4.48e-118	0.74
Sirt2	0.240618	0.277	0.481	2.5e-122	8.06e-118	0.576
Scand1	0.315442	0.31	0.467	3.23e-122	1.04e-117	0.664
Nol7	0.271166	0.273	0.467	3.39e-122	1.09e-117	0.585
Gabarapl2	0.273308	0.303	0.504	4.16e-122	1.34e-117	0.601
Mpc2	0.334811	0.245	0.334	5.51e-122	1.78e-117	0.734
Psma5	0.255174	0.228	0.369	6.77e-122	2.19e-117	0.618
Pdcl3	0.227432	0.155	0.263	8.53e-122	2.75e-117	0.589
Dynlrb1	0.478441	0.28	0.298	2.55e-121	8.23e-117	0.94
Cox16	0.318612	0.219	0.329	8.33e-121	2.69e-116	0.666
Myl12a	0.314321	0.359	0.509	1.39e-120	4.48e-116	0.705
Nsa2	0.455512	0.477	0.61	1.76e-120	5.67e-116	0.782
Vps29	0.323279	0.308	0.452	2.18e-120	7.03e-116	0.681
Coa3	0.300447	0.2	0.254	3.47e-120	1.12e-115	0.787
Pebp1	0.338129	0.402	0.55	3.58e-120	1.16e-115	0.731
Psma1	0.338414	0.295	0.42	4.32e-120	1.39e-115	0.702
Arpc3	0.354882	0.643	0.836	4.43e-120	1.43e-115	0.769
Med28	0.300492	0.183	0.261	5.66e-120	1.83e-115	0.701
Sin3b	0.243027	0.273	0.447	6.04e-120	1.95e-115	0.611
Arl1	0.304337	0.286	0.42	2.12e-119	6.83e-115	0.681
Ndufa12	0.389087	0.265	0.335	3.51e-119	1.13e-114	0.791
Prdx2	0.378644	0.295	0.359	3.7e-119	1.19e-114	0.822
Prmt1	0.257548	0.237	0.38	8.62e-119	2.78e-114	0.624
Psmb10	0.326749	0.234	0.322	8.67e-119	2.8e-114	0.727
mt-Cytb	0.73715	0.94	0.978	1.1e-118	3.56e-114	0.961
Uqcc2	0.390836	0.232	0.256	1.46e-118	4.71e-114	0.906
Eef1g	0.458118	0.533	0.633	1.67e-118	5.38e-114	0.842
Bola2	0.537804	0.299	0.305	2.17e-118	6.99e-114	0.98
Adh5	0.315717	0.256	0.351	5.6e-118	1.81e-113	0.729
Ppp1ca	0.313233	0.374	0.544	6.33e-118	2.04e-113	0.688
Vdac3	0.214487	0.241	0.404	1.06e-117	3.43e-113	0.597
Higd2a	0.361643	0.288	0.379	1.88e-117	6.09e-113	0.76
Ndufv2	0.269713	0.194	0.315	2.79e-117	9e-113	0.616
Pgam1	0.367205	0.338	0.486	3.3e-117	1.06e-112	0.695
Psme2	0.282505	0.249	0.396	3.89e-117	1.25e-112	0.629
Sdf4	0.289652	0.37	0.554	4.33e-117	1.4e-112	0.668
Sptssa	0.339042	0.219	0.292	5.34e-117	1.72e-112	0.75
Atp5b	0.233299	0.529	0.782	5.69e-117	1.84e-112	0.676
Vps28	0.294677	0.282	0.416	1.02e-116	3.28e-112	0.678
Ndufa3	0.471031	0.301	0.298	1.62e-116	5.22e-112	1.01
Rnaset2a	0.417956	0.615	0.772	2.45e-116	7.91e-112	0.797
Timp2	0.503608	0.688	0.802	2.77e-116	8.95e-112	0.858
Grpel1	0.28455	0.213	0.311	4.78e-116	1.54e-111	0.685
Cwc15	0.246095	0.241	0.426	8.28e-116	2.67e-111	0.566
Snrpd3	0.27966	0.181	0.29	1.15e-115	3.7e-111	0.624
Rab2a	0.0511023	0.333	0.669	1.53e-115	4.92e-111	0.498
Rabac1	0.296466	0.514	0.736	1.64e-115	5.28e-111	0.698
Cuta	0.297677	0.258	0.387	2.21e-115	7.13e-111	0.667
Eif3m	0.218981	0.303	0.496	2.77e-115	8.96e-111	0.611
Pdcd6	0.221164	0.168	0.298	2.97e-115	9.6e-111	0.564
Cyb5a	0.27622	0.267	0.418	3.48e-115	1.12e-110	0.639
Trir	0.125363	0.269	0.517	4.06e-115	1.31e-110	0.52
Necap2	0.18245	0.224	0.419	6.5e-115	2.1e-110	0.535
Rpl4	0.531019	0.804	0.861	6.72e-115	2.17e-110	0.934
Reep5	0.310959	0.462	0.672	1.12e-114	3.61e-110	0.688
Timm23	0.276155	0.316	0.478	1.44e-114	4.65e-110	0.661
Ufc1	0.269624	0.215	0.328	1.6e-114	5.15e-110	0.655
Zfp706	0.200982	0.303	0.536	4.52e-114	1.46e-109	0.565
Lamtor2	0.325326	0.234	0.308	5.19e-114	1.67e-109	0.76
Gm16286	0.0988441	0.243	0.503	7.82e-114	2.53e-109	0.483
Eif3e	0.277049	0.4	0.586	9.12e-114	2.95e-109	0.683
Sec11c	0.383815	0.445	0.591	9.23e-114	2.98e-109	0.753
Micos10	0.407382	0.325	0.398	1.89e-113	6.09e-109	0.817
Lsm4	0.311344	0.226	0.305	2.04e-113	6.58e-109	0.741
Slc25a4	0.289001	0.353	0.533	4.51e-113	1.46e-108	0.662
Srsf9	0.188931	0.402	0.655	5.23e-113	1.69e-108	0.614
Cdc37	0.257011	0.262	0.45	7.44e-113	2.4e-108	0.582
Cope	0.241702	0.286	0.451	1.34e-112	4.31e-108	0.634
Cct8	0.234806	0.331	0.535	2.94e-112	9.5e-108	0.619
Pkm	0.522777	0.527	0.643	4.71e-112	1.52e-107	0.82
Eif3g	0.237434	0.237	0.373	5.27e-112	1.7e-107	0.635
Ptgds	0.444197	0.389	0.507	5.61e-112	1.81e-107	0.767
Syf2	0.0871015	0.234	0.511	6.87e-112	2.22e-107	0.458
Ndufs7	0.292992	0.282	0.408	1.02e-111	3.29e-107	0.691
Ier3ip1	0.315415	0.258	0.377	2.15e-111	6.95e-107	0.684
Rnaset2b	0.332634	0.492	0.694	7.33e-111	2.37e-106	0.709
Txnl1	0.118886	0.275	0.516	7.35e-111	2.37e-106	0.533
Uqcrc1	0.158188	0.163	0.351	1.12e-110	3.62e-106	0.464
Gmfg	0.415927	0.314	0.375	1.37e-110	4.42e-106	0.837
Ppib	0.258873	0.578	0.812	1.66e-110	5.38e-106	0.712
Mrfap1	0.198431	0.445	0.692	1.74e-110	5.61e-106	0.643
Ndufb3	0.429599	0.265	0.299	1.91e-110	6.17e-106	0.886
Rwdd1	0.391355	0.237	0.32	2.12e-110	6.84e-106	0.741
Rbm8a	0.0997694	0.217	0.468	2.25e-110	7.27e-106	0.464
Llph	0.373817	0.308	0.42	2.89e-110	9.32e-106	0.733
Rnf187	0.211347	0.209	0.364	3.42e-110	1.1e-105	0.574
Rab8a	0.279755	0.189	0.285	4.62e-110	1.49e-105	0.663
Tmem14c	0.2317	0.34	0.537	8.43e-110	2.72e-105	0.633
Tm9sf3	0.0606651	0.323	0.652	8.72e-110	2.82e-105	0.495
Pold4	0.342019	0.312	0.432	1.47e-109	4.74e-105	0.722
Ndufv3	0.456409	0.269	0.3	1.49e-109	4.81e-105	0.897
Prkar1a	0.0338	0.299	0.621	1.5e-109	4.85e-105	0.481
Glrx3	0.227184	0.232	0.38	2.36e-109	7.62e-105	0.611
Tmem160	0.393294	0.292	0.34	4.24e-109	1.37e-104	0.859
Atp5g3	0.331532	0.273	0.392	4.29e-109	1.39e-104	0.696
Mrpl12	0.244019	0.206	0.316	5.35e-109	1.73e-104	0.652
Vdac2	0.30148	0.568	0.762	5.55e-109	1.79e-104	0.745
Mrpl23	0.322221	0.232	0.335	6.66e-109	2.15e-104	0.693
Sar1b	0.0962816	0.219	0.457	1.15e-108	3.72e-104	0.479
Psmc2	0.14487	0.234	0.451	1.61e-108	5.18e-104	0.519
Csnk2b	0.230093	0.211	0.349	2.09e-108	6.76e-104	0.605
C1qbp	0.26732	0.292	0.441	2.92e-108	9.43e-104	0.662
Psmc3	0.299828	0.277	0.414	3.33e-108	1.07e-103	0.669
Dctn2	0.114386	0.228	0.463	3.58e-108	1.16e-103	0.492
Igbp1	0.27097	0.185	0.281	4.25e-108	1.37e-103	0.658
Tm2d1	0.238319	0.17	0.279	7.27e-108	2.35e-103	0.609
Aimp1	0.391086	0.265	0.348	9.09e-108	2.93e-103	0.761
Cct7	0.205055	0.265	0.438	2.09e-107	6.76e-103	0.605
Capns1	0.274746	0.282	0.414	2.24e-107	7.23e-103	0.681
Ergic3	0.150131	0.277	0.522	2.68e-107	8.65e-103	0.531
Cmtm6	0.121215	0.323	0.623	3.51e-107	1.13e-102	0.518
Vapb	0.220215	0.151	0.253	4.01e-107	1.3e-102	0.597
Psma4	0.156591	0.284	0.501	5.58e-107	1.8e-102	0.567
Psma6	0.266154	0.31	0.468	5.95e-107	1.92e-102	0.662
Phb2	0.173056	0.267	0.473	5.98e-107	1.93e-102	0.564
Capzb	0.286756	0.492	0.695	9.92e-107	3.2e-102	0.708
Cuedc2	0.243652	0.243	0.365	1.38e-106	4.44e-102	0.666
Romo1	0.397177	0.243	0.291	1.5e-106	4.85e-102	0.835
Hprt	0.239527	0.254	0.397	2.28e-106	7.35e-102	0.64
Srp19	0.260268	0.181	0.329	3.22e-106	1.04e-101	0.55
Snrpb	0.148453	0.411	0.677	4.45e-106	1.44e-101	0.607
Rab7	0.162274	0.372	0.627	5.98e-106	1.93e-101	0.593
Ciao2b	0.160536	0.155	0.277	6.66e-106	2.15e-101	0.56
Metap2	0.139718	0.265	0.505	9.6e-106	3.1e-101	0.525
Prelid1	0.289007	0.243	0.348	1.5e-105	4.83e-101	0.698
Gapdh	0.567624	0.819	0.9	1.66e-105	5.35e-101	0.91
Emg1	0.10272	0.183	0.387	1.96e-105	6.32e-101	0.473
Pabpn1	0.0711107	0.269	0.538	3.09e-105	9.97e-101	0.5
Cnih4	0.258227	0.265	0.426	4.8e-105	1.55e-100	0.622
Pgk1	0.467537	0.282	0.31	5.67e-105	1.83e-100	0.91
mt-Co3	0.718565	0.955	0.984	9.51e-105	3.07e-100	0.971
Rer1	0.128278	0.308	0.554	1.02e-104	3.3e-100	0.556
Stx7	0.130574	0.295	0.552	1.15e-104	3.71e-100	0.534
Ccdc12	0.209527	0.275	0.465	1.62e-104	5.24e-100	0.591
Laptm4a	0.0171038	0.419	0.758	1.68e-104	5.41e-100	0.553
Zcrb1	0.0684067	0.2	0.472	1.76e-104	5.68e-100	0.424
Eno1	0.24573	0.303	0.476	1.89e-104	6.11e-100	0.637
Zmat2	0.187043	0.168	0.315	2.07e-104	6.69e-100	0.533
Set	0.198544	0.413	0.685	2.29e-104	7.39e-100	0.603
mt-Nd4	0.678179	0.925	0.97	2.45e-104	7.9e-100	0.954
Gtf2a2	0.218035	0.211	0.35	4.37e-104	1.41e-99	0.603
mt-Nd2	0.71165	0.931	0.963	6.37e-104	2.06e-99	0.967
Tmbim4	0.125452	0.252	0.49	6.55e-104	2.12e-99	0.514
Calm3	0.418545	0.256	0.285	1.21e-103	3.91e-99	0.898
Ywhab	0.221468	0.344	0.565	1.22e-103	3.95e-99	0.609
mt-Atp8	0.551141	0.409	0.461	3.2e-103	1.03e-98	0.887
Tprgl	0.182526	0.209	0.37	3.9e-103	1.26e-98	0.565
Arpc1a	0.229501	0.228	0.369	4.21e-103	1.36e-98	0.618
Anapc16	0.130866	0.228	0.455	6.66e-103	2.15e-98	0.501
Ywhae	0.285405	0.57	0.778	9.38e-103	3.03e-98	0.733
Selenot	0.105267	0.176	0.399	1.03e-102	3.31e-98	0.441
Papss1	0.249155	0.178	0.297	1.37e-102	4.44e-98	0.599
Syngr1	0.337467	0.465	0.644	1.98e-102	6.38e-98	0.722
Psmb7	0.176759	0.209	0.375	2.15e-102	6.94e-98	0.557
Klk8	0.311562	0.237	0.35	2.49e-102	8.05e-98	0.677
Dstn	0.330223	0.335	0.467	4.38e-102	1.41e-97	0.717
Ndfip1	0.0197999	0.434	0.775	5.18e-102	1.67e-97	0.56
Grb2	0.000787599	0.366	0.696	6.39e-102	2.06e-97	0.526
Canx	0.213084	0.501	0.767	9.5e-102	3.07e-97	0.653
Tbcb	0.240148	0.237	0.364	1.52e-101	4.91e-97	0.651
Tuba1b	0.184937	0.434	0.734	1.7e-101	5.5e-97	0.591
Emc7	0.121734	0.292	0.55	2.57e-101	8.29e-97	0.531
Rnf130	0.0295623	0.43	0.764	2.77e-101	8.93e-97	0.563
Ube2l3	0.257089	0.323	0.489	3.03e-101	9.77e-97	0.661
Smim7	0.0814273	0.17	0.375	3.12e-101	1.01e-96	0.453
Bcap31	0.0510174	0.258	0.548	3.18e-101	1.03e-96	0.471
Ufm1	0.304311	0.189	0.275	3.24e-101	1.05e-96	0.687
Commd8	0.0880377	0.224	0.488	3.46e-101	1.12e-96	0.459
Snrpd1	0.220833	0.23	0.387	3.91e-101	1.26e-96	0.594
Tmem50a	0.176609	0.477	0.743	4.17e-101	1.35e-96	0.642
Rap1a	0.0757689	0.366	0.661	4.66e-101	1.5e-96	0.554
Kdelr2	0.104794	0.209	0.433	5.86e-101	1.89e-96	0.483
Ppia	0.512556	0.951	0.959	5.95e-101	1.92e-96	0.992
Sdhd	0.272253	0.204	0.279	7.63e-101	2.46e-96	0.731
Rexo2	0.311442	0.209	0.272	1.31e-100	4.24e-96	0.768
Rrp1	0.0238371	0.262	0.559	1.44e-100	4.63e-96	0.469
Ndufs4	0.212089	0.17	0.288	1.89e-100	6.1e-96	0.59
Actr2	0.102014	0.415	0.716	1.99e-100	6.44e-96	0.58
Sap18	0.250109	0.275	0.436	2.12e-100	6.85e-96	0.631
Ube2n	0.0654408	0.198	0.434	2.8e-100	9.03e-96	0.456
Rac1	0.0320183	0.495	0.822	3.44e-100	1.11e-95	0.602
0610012G03Rik	0.380715	0.237	0.281	4.01e-100	1.3e-95	0.843
Chmp5	0.181014	0.153	0.269	4.89e-100	1.58e-95	0.569
Elavl1	0.0438351	0.148	0.383	5.18e-100	1.67e-95	0.386
Gpsm3	0.289435	0.29	0.399	6.2e-100	2e-95	0.727
Atraid	0.0795919	0.329	0.623	1.14e-99	3.68e-95	0.528
Dnajb11	0.0775266	0.174	0.399	1.29e-99	4.16e-95	0.436
Sdhb	0.158975	0.228	0.408	1.93e-99	6.24e-95	0.559
Dazap2	0.113698	0.271	0.536	2.32e-99	7.49e-95	0.506
Gpx4	0.360833	0.6	0.746	2.63e-99	8.48e-95	0.804
Stub1	0.0558294	0.185	0.409	3.42e-99	1.1e-94	0.452
Psmd4	0.150929	0.254	0.465	4.21e-99	1.36e-94	0.546
Bax	0.0906153	0.295	0.558	4.79e-99	1.55e-94	0.529
Use1	0.208707	0.217	0.363	5.94e-99	1.92e-94	0.598
Bsg	0.258133	0.574	0.791	7.14e-99	2.3e-94	0.726
Arhgdia	0.156597	0.516	0.782	1.46e-98	4.72e-94	0.66
Myh9	0.195058	0.301	0.534	1.88e-98	6.07e-94	0.564
Tln1	0.128015	0.447	0.748	1.99e-98	6.41e-94	0.598
Vdac1	0.21362	0.228	0.369	2.85e-98	9.2e-94	0.618
Arf1	0.0222001	0.452	0.78	3.03e-98	9.78e-94	0.579
Cnpy2	0.20132	0.187	0.323	3.89e-98	1.26e-93	0.579
Rac2	0.30947	0.318	0.443	5.34e-98	1.73e-93	0.718
Paip2	0.143813	0.245	0.471	6.61e-98	2.13e-93	0.52
Rpl23a	0.467767	0.697	0.8	7.01e-98	2.26e-93	0.871
mt-Nd5	0.552394	0.712	0.8	9.69e-98	3.13e-93	0.89
Nhp2	0.287659	0.26	0.368	1.03e-97	3.31e-93	0.707
Ifnar2	0.0945044	0.346	0.629	1.08e-97	3.49e-93	0.55
Eif2s2	0.283471	0.508	0.753	1.38e-97	4.44e-93	0.675
Oaz1	0.349612	0.712	0.871	1.52e-97	4.91e-93	0.817
Grina	0.0537314	0.241	0.523	1.58e-97	5.1e-93	0.461
Hmgn1	0.275887	0.383	0.556	1.76e-97	5.67e-93	0.689
Ywhaq	0.274303	0.331	0.477	1.98e-97	6.4e-93	0.694
Ssr1	0.154985	0.26	0.485	2.49e-97	8.04e-93	0.536
Limd2	0.198302	0.323	0.54	2.62e-97	8.45e-93	0.598
Tcea1	0.0863498	0.168	0.395	2.73e-97	8.82e-93	0.425
Tomm20	0.225844	0.514	0.75	3.38e-97	1.09e-92	0.685
Vps35	0.0163123	0.198	0.463	3.64e-97	1.18e-92	0.428
Mrpl17	0.159647	0.174	0.331	3.81e-97	1.23e-92	0.526
Ybx1	0.333976	0.555	0.756	5.33e-97	1.72e-92	0.734
Fez2	0.110268	0.286	0.528	5.97e-97	1.93e-92	0.542
Pa2g4	0.12664	0.198	0.397	6.86e-97	2.21e-92	0.499
Pepd	0.166144	0.17	0.317	8.87e-97	2.86e-92	0.536
Ldha	0.264295	0.391	0.604	1.09e-96	3.53e-92	0.647
Chmp2b	0.176733	0.129	0.251	1.83e-96	5.91e-92	0.514
Slc25a11	0.166505	0.172	0.308	2.05e-96	6.62e-92	0.558
Ndfip2	0.0476183	0.239	0.508	3.06e-96	9.89e-92	0.47
Etfb	0.354139	0.213	0.254	3.28e-96	1.06e-91	0.839
Mrpl33	0.301647	0.196	0.268	4.03e-96	1.3e-91	0.731
Nenf	0.281206	0.176	0.253	4.6e-96	1.48e-91	0.696
Rpl7l1	0.126923	0.17	0.345	5.02e-96	1.62e-91	0.493
Cetn3	0.235361	0.2	0.316	5.45e-96	1.76e-91	0.633
Pcmt1	0.0353617	0.181	0.431	5.99e-96	1.93e-91	0.42
Aamp	0.119321	0.249	0.467	8.22e-96	2.65e-91	0.533
St13	0.215992	0.363	0.588	8.44e-96	2.73e-91	0.617
Lst1	0.53673	0.245	0.256	9.93e-96	3.21e-91	0.957
2023-09-07	0.0521849	0.355	0.658	1.42e-95	4.58e-91	0.54
Cmpk1	0.272855	0.249	0.344	1.8e-95	5.8e-91	0.724
Eif1b	0.304546	0.335	0.46	2.51e-95	8.1e-91	0.728
Dnajc19	0.204362	0.163	0.281	3.57e-95	1.15e-90	0.58
Ppt1	0.00837936	0.267	0.583	3.64e-95	1.18e-90	0.458
Commd3	0.180513	0.194	0.336	3.89e-95	1.26e-90	0.577
Gltp	0.209171	0.181	0.303	5.72e-95	1.85e-90	0.597
Sarnp	0.144983	0.217	0.405	6.99e-95	2.26e-90	0.536
Eci2	0.262846	0.232	0.373	8.24e-95	2.66e-90	0.622
Prdx1	0.298721	0.518	0.725	8.62e-95	2.78e-90	0.714
Mrps24	0.268498	0.222	0.308	9.45e-95	3.05e-90	0.721
Tmem176b	0.289175	0.437	0.671	1.06e-94	3.41e-90	0.651
Chmp4b	0.135624	0.391	0.648	1.49e-94	4.8e-90	0.603
Esd	0.357254	0.312	0.41	1.56e-94	5.02e-90	0.761
Serp1	0.247356	0.303	0.465	1.79e-94	5.77e-90	0.652
Zeb2os	0.225276	0.176	0.292	3.1e-94	1e-89	0.603
Map2k2	0.0316471	0.267	0.547	3.32e-94	1.07e-89	0.488
Dnajc3	0.0581731	0.252	0.53	3.69e-94	1.19e-89	0.475
Vasp	0.0306537	0.247	0.528	4.21e-94	1.36e-89	0.468
Sugt1	0.116645	0.211	0.414	4.43e-94	1.43e-89	0.51
Gnb2	0.10144	0.505	0.79	7.88e-94	2.54e-89	0.639
Lap3	0.168872	0.303	0.517	8.42e-94	2.72e-89	0.586
Papola	0.00764785	0.159	0.407	1.54e-93	4.97e-89	0.391
Uqcrc2	0.0907096	0.187	0.38	1.83e-93	5.92e-89	0.492
Tmed3	0.155219	0.226	0.413	2.36e-93	7.6e-89	0.547
Sumo3	0.226112	0.226	0.349	2.71e-93	8.76e-89	0.648
Tmem30a	0.0566032	0.211	0.461	3.16e-93	1.02e-88	0.458
Asah1	0.012707	0.482	0.801	3.18e-93	1.03e-88	0.602
Camk1	0.131305	0.357	0.621	4.57e-93	1.48e-88	0.575
Cib1	0.142039	0.129	0.271	5.81e-93	1.87e-88	0.476
Epsti1	0.226562	0.176	0.273	6.93e-93	2.24e-88	0.645
Erp29	0.0261395	0.458	0.783	7.22e-93	2.33e-88	0.585
Fuca1	0.16012	0.305	0.525	7.6e-93	2.45e-88	0.581
Pfdn2	0.0776577	0.26	0.493	1.01e-92	3.28e-88	0.527
Snf8	0.112542	0.135	0.281	1.14e-92	3.68e-88	0.48
Ech1	0.138878	0.155	0.306	1.36e-92	4.37e-88	0.507
Gm2a	0.293037	0.282	0.411	1.4e-92	4.51e-88	0.686
Tmem243	0.0742648	0.183	0.409	1.41e-92	4.55e-88	0.447
Pkig	0.255809	0.245	0.365	1.71e-92	5.51e-88	0.671
Mtch1	0.0719345	0.245	0.507	1.85e-92	5.98e-88	0.483
Phyhd1	0.00179576	0.31	0.622	1.98e-92	6.39e-88	0.498
Ube2m	0.146481	0.219	0.392	2.24e-92	7.24e-88	0.559
Fbl	0.0266442	0.247	0.515	2.27e-92	7.33e-88	0.48
Ap2s1	0.2363	0.222	0.329	2.94e-92	9.5e-88	0.675
Aurkaip1	0.226935	0.213	0.315	3.05e-92	9.85e-88	0.676
Cct3	0.111497	0.275	0.5	3.29e-92	1.06e-87	0.55
Stard3nl	0.234255	0.178	0.287	3.76e-92	1.21e-87	0.62
Ddost	0.0365069	0.271	0.55	4.38e-92	1.41e-87	0.493
Psmc4	0.114913	0.157	0.321	4.39e-92	1.42e-87	0.489
Mydgf	0.132052	0.267	0.475	5.85e-92	1.89e-87	0.562
Kdelr1	0.17676	0.228	0.381	7.59e-92	2.45e-87	0.598
Smim14	0.259581	0.215	0.305	7.84e-92	2.53e-87	0.705
Taldo1	0.382284	0.514	0.644	9.26e-92	2.99e-87	0.798
Ccdc115	0.22354	0.174	0.284	9.76e-92	3.15e-87	0.613
Hexa	0.253703	0.613	0.83	1.21e-91	3.89e-87	0.739
Aprt	0.312678	0.282	0.393	1.47e-91	4.75e-87	0.718
Glud1	0.0746486	0.215	0.456	1.84e-91	5.93e-87	0.471
Fth1	0.7617	0.994	0.998	2.93e-91	9.47e-87	0.996
Eif2s1	0.02542	0.176	0.415	3.56e-91	1.15e-86	0.424
Sumo1	0.166839	0.254	0.422	5.69e-91	1.84e-86	0.602
Bub3	0.0930088	0.155	0.337	5.82e-91	1.88e-86	0.46
H2-DMa	0.253594	0.32	0.498	5.96e-91	1.92e-86	0.643
Ppp1r18	0.0577746	0.219	0.449	2.15e-90	6.95e-86	0.488
H2afz	0.417426	0.585	0.757	2.26e-90	7.31e-86	0.773
Gnb1	0.150197	0.344	0.579	2.39e-90	7.72e-86	0.594
Rala	0.131409	0.198	0.372	2.69e-90	8.69e-86	0.532
Rab11a	0.103057	0.189	0.399	3.33e-90	1.08e-85	0.474
Chmp3	0.234591	0.196	0.312	4.22e-90	1.36e-85	0.628
Mlf2	0.0997963	0.181	0.369	5.29e-90	1.71e-85	0.491
Nono	0.0760663	0.172	0.371	5.34e-90	1.72e-85	0.464
Tpi1	0.254372	0.258	0.417	8.59e-90	2.77e-85	0.619
Psmd2	0.0893776	0.135	0.322	8.88e-90	2.87e-85	0.419
Sri	0.152119	0.206	0.368	1.12e-89	3.62e-85	0.56
Lmo2	0.0256224	0.254	0.544	1.47e-89	4.74e-85	0.467
Strap	0.0102364	0.196	0.439	1.54e-89	4.97e-85	0.446
Txn1	0.407356	0.318	0.397	1.76e-89	5.68e-85	0.801
Cct6a	0.205428	0.325	0.516	1.94e-89	6.25e-85	0.63
Sys1	0.127184	0.204	0.381	1.95e-89	6.29e-85	0.535
Eif6	0.130326	0.252	0.452	2.28e-89	7.35e-85	0.558
Tspan3	0.115844	0.215	0.416	2.32e-89	7.5e-85	0.517
Plp1	0.383307	0.606	0.752	2.44e-89	7.89e-85	0.806
Mcfd2	0.056115	0.17	0.375	2.71e-89	8.74e-85	0.453
H2-T23	0.12698	0.394	0.666	3.8e-89	1.23e-84	0.592
Khk	0.192546	0.176	0.307	3.93e-89	1.27e-84	0.573
Jtb	0.0847879	0.176	0.367	4.66e-89	1.5e-84	0.48
Copb2	0.0744248	0.168	0.372	4.91e-89	1.59e-84	0.452
Fkbp1a	0.196958	0.265	0.439	5.03e-89	1.62e-84	0.604
Ppp1cc	0.0346608	0.194	0.438	5.26e-89	1.7e-84	0.443
Hcls1	0.0487234	0.226	0.465	7.29e-89	2.35e-84	0.486
Dda1	0.0412849	0.088	0.257	8.3e-89	2.68e-84	0.342
Hadha	0.111396	0.183	0.374	8.78e-89	2.83e-84	0.489
Psmd13	0.150733	0.181	0.326	9.55e-89	3.08e-84	0.555
Rtf2	0.0906066	0.166	0.356	9.6e-89	3.1e-84	0.466
Rbm42	0.03655	0.183	0.415	1.19e-88	3.83e-84	0.441
Smap1	0.0028968	0.183	0.44	1.37e-88	4.42e-84	0.416
Nt5c	0.192928	0.159	0.269	1.56e-88	5.02e-84	0.591
mt-Nd3	0.537237	0.656	0.716	1.71e-88	5.51e-84	0.916
Spcs2	0.145378	0.467	0.73	1.71e-88	5.53e-84	0.64
Eloc	0.131349	0.249	0.447	2.83e-88	9.14e-84	0.557
Tmem167	0.206352	0.206	0.329	2.95e-88	9.54e-84	0.626
Lamtor5	0.184698	0.187	0.289	4.52e-88	1.46e-83	0.647
Cct2	0.158948	0.385	0.614	5.43e-88	1.75e-83	0.627
Nap1l4	0.0443284	0.161	0.376	5.93e-88	1.91e-83	0.428
Mapk3	0.139206	0.189	0.363	7.84e-88	2.53e-83	0.521
Rhog	0.000787662	0.202	0.465	8.73e-88	2.82e-83	0.434
Arpc1b	0.280198	0.71	0.889	1.02e-87	3.3e-83	0.799
Ube2e1	0.101846	0.151	0.313	1.03e-87	3.31e-83	0.482
Cbx3	0.196329	0.181	0.338	1.37e-87	4.43e-83	0.536
Wdr1	0.192325	0.211	0.37	1.41e-87	4.54e-83	0.57
2023-03-02	0.00561874	0.181	0.428	1.42e-87	4.57e-83	0.423
Anp32a	0.109125	0.213	0.424	1.54e-87	4.99e-83	0.502
Gng2	0.105284	0.191	0.391	2.36e-87	7.63e-83	0.488
Bmyc	0.211747	0.159	0.287	2.48e-87	8.01e-83	0.554
Serbp1	0.0232224	0.484	0.792	2.56e-87	8.28e-83	0.611
Man2b1	0.0646446	0.452	0.767	2.93e-87	9.46e-83	0.589
Mbd3	0.110147	0.202	0.375	3.07e-87	9.91e-83	0.539
Akt1	0.102241	0.215	0.427	3.42e-87	1.1e-82	0.504
Nucks1	0.114552	0.237	0.468	4.15e-87	1.34e-82	0.506
1110004F10Rik	0.0639387	0.163	0.378	4.15e-87	1.34e-82	0.431
Polr2e	0.118832	0.254	0.456	4.7e-87	1.52e-82	0.557
Tmem37	0.101514	0.237	0.482	5.42e-87	1.75e-82	0.492
Suclg1	0.180504	0.157	0.263	5.93e-87	1.91e-82	0.597
Ndufa10	0.149251	0.174	0.328	6.08e-87	1.96e-82	0.53
Phgdh	0.145633	0.282	0.527	6.24e-87	2.01e-82	0.535
Ifi27	0.207893	0.237	0.409	6.25e-87	2.02e-82	0.579
Sar1a	0.00619486	0.215	0.478	6.98e-87	2.25e-82	0.45
Nucb1	0.067921	0.232	0.469	9.99e-87	3.22e-82	0.495
Ddrgk1	0.0849102	0.292	0.538	1.16e-86	3.74e-82	0.543
Zfas1	0.095348	0.172	0.4	1.19e-86	3.85e-82	0.43
Hadhb	0.164932	0.157	0.279	1.43e-86	4.62e-82	0.563
Anp32e	0.196138	0.211	0.371	1.56e-86	5.04e-82	0.569
mt-Nd1	0.668276	0.92	0.938	1.6e-86	5.15e-82	0.981
Tmem234	0.154804	0.31	0.519	1.69e-86	5.46e-82	0.597
Glmp	0.00619291	0.226	0.496	1.93e-86	6.22e-82	0.456
Aph1a	0.11216	0.187	0.377	1.96e-86	6.34e-82	0.496
Rab18	0.0900203	0.172	0.35	1.97e-86	6.35e-82	0.491
Tmem59	0.117234	0.505	0.784	2e-86	6.46e-82	0.644
Itgb1	0.00134375	0.318	0.627	2.26e-86	7.28e-82	0.507
Phf5a	0.201325	0.155	0.255	2.32e-86	7.48e-82	0.608
Fkbp3	0.196578	0.142	0.26	2.49e-86	8.05e-82	0.546
Snrpa1	0.176689	0.161	0.285	2.72e-86	8.78e-82	0.565
Slc25a3	0.197565	0.658	0.869	2.86e-86	9.25e-82	0.757
Chrac1	0.19974	0.166	0.283	4.35e-86	1.41e-81	0.587
Arpc5l	0.0624409	0.204	0.42	5.4e-86	1.74e-81	0.486
Mrpl24	0.0209275	0.144	0.353	5.68e-86	1.83e-81	0.408
Eif3c	0.0920325	0.415	0.691	6.25e-86	2.02e-81	0.601
Fkbp8	0.129294	0.215	0.394	8.56e-86	2.76e-81	0.546
Oxct1	0.107636	0.211	0.418	9.12e-86	2.95e-81	0.505
Supt4a	0.0750124	0.226	0.435	1.09e-85	3.51e-81	0.52
Bcas2	0.0805744	0.181	0.385	1.11e-85	3.58e-81	0.47
Dbndd2	0.256418	0.174	0.266	1.14e-85	3.68e-81	0.654
Eif3l	0.0985496	0.157	0.322	1.17e-85	3.78e-81	0.488
Itm2b	0.529382	0.963	0.985	1.18e-85	3.82e-81	0.978
Ctnnb1	0.0515241	0.239	0.492	1.24e-85	3.99e-81	0.486
Emc2	0.155519	0.151	0.267	1.61e-85	5.2e-81	0.566
Sod2	0.336195	0.303	0.418	1.93e-85	6.23e-81	0.725
Denr	0.251872	0.247	0.382	2.03e-85	6.55e-81	0.647
Creg1	0.120127	0.518	0.772	2.26e-85	7.3e-81	0.671
Psmd14	0.108382	0.135	0.298	2.68e-85	8.65e-81	0.453
Ap2m1	0.186831	0.196	0.335	2.97e-85	9.58e-81	0.585
Ssbp4	0.0347234	0.226	0.487	3.45e-85	1.11e-80	0.464
Eef2	0.210107	0.66	0.877	3.73e-85	1.2e-80	0.753
Tcp1	0.0689506	0.222	0.451	4.35e-85	1.41e-80	0.492
Tkt	0.0774651	0.247	0.485	6.54e-85	2.11e-80	0.509
Alox5ap	0.306242	0.512	0.696	8.41e-85	2.71e-80	0.736
Eif5a	0.254048	0.568	0.777	8.85e-85	2.86e-80	0.731
Emc8	0.0990652	0.123	0.255	1.09e-84	3.53e-80	0.482
Ccl6	0.452726	0.239	0.32	1.11e-84	3.6e-80	0.747
Stmn1	0.324255	0.258	0.434	1.5e-84	4.84e-80	0.594
Sdha	0.0645761	0.166	0.361	1.65e-84	5.32e-80	0.46
Polr2g	0.157673	0.198	0.344	2.04e-84	6.58e-80	0.576
Ang	0.238782	0.284	0.433	2.2e-84	7.1e-80	0.656
Sbds	0.0525648	0.187	0.408	3.1e-84	1e-79	0.458
Nsmce4a	0.0322134	0.103	0.274	3.76e-84	1.21e-79	0.376
Psmc6	0.0459024	0.2	0.436	5.71e-84	1.84e-79	0.459
Commd7	0.0692351	0.151	0.328	1.05e-83	3.41e-79	0.46
Ensa	0.0206434	0.084	0.311	1.14e-83	3.67e-79	0.27
Rbm3	0.340172	0.744	0.897	1.33e-83	4.3e-79	0.829
Tm2d2	0.0933656	0.183	0.368	1.45e-83	4.67e-79	0.497
Timm17a	0.0570491	0.148	0.324	1.9e-83	6.12e-79	0.457
2610001J05Rik	0.144204	0.14	0.267	2.29e-83	7.39e-79	0.524
Atp6v0d1	0.0455036	0.204	0.433	2.36e-83	7.62e-79	0.471
Cers2	0.00618051	0.23	0.485	2.94e-83	9.5e-79	0.474
Actr3	0.171555	0.469	0.708	2.97e-83	9.58e-79	0.662
Lag3	0.0530209	0.391	0.687	4.01e-83	1.3e-78	0.569
Rsl24d1	0.120397	0.148	0.28	4.94e-83	1.6e-78	0.529
Atp6v0e	0.265193	0.533	0.738	5.13e-83	1.66e-78	0.722
Mrps15	0.0972635	0.142	0.298	5.31e-83	1.71e-78	0.477
Tecr	0.00425624	0.196	0.441	6.54e-83	2.11e-78	0.444
Eif3d	0.0497133	0.196	0.403	7.75e-83	2.5e-78	0.486
Ctss	0.346475	0.987	0.998	8.43e-83	2.72e-78	0.989
Hpf1	0.117753	0.131	0.267	1.44e-82	4.64e-78	0.491
Trappc4	0.129061	0.224	0.387	1.52e-82	4.9e-78	0.579
Map2k1	0.0138274	0.105	0.294	1.64e-82	5.3e-78	0.357
Mtpn	0.045713	0.153	0.367	1.94e-82	6.27e-78	0.417
Tmem219	0.152442	0.157	0.281	3.04e-82	9.82e-78	0.559
Mrpl54	0.154158	0.159	0.285	3.07e-82	9.9e-78	0.558
Sqor	0.0978532	0.153	0.332	3.47e-82	1.12e-77	0.461
Mrpl43	0.0526483	0.159	0.346	5.72e-82	1.85e-77	0.46
Itm2c	0.0174348	0.544	0.836	5.81e-82	1.88e-77	0.651
Ssrp1	0.10449	0.118	0.259	6.24e-82	2.01e-77	0.456
Yif1b	0.0814572	0.2	0.385	8.83e-82	2.85e-77	0.519
Mtmr6	0.0554735	0.077	0.252	1.23e-81	3.98e-77	0.306
Gdi2	0.163392	0.518	0.754	1.85e-81	5.96e-77	0.687
Utp11	0.0788723	0.159	0.343	2.34e-81	7.55e-77	0.464
Imp3	0.135255	0.151	0.264	2.99e-81	9.66e-77	0.572
Eif4b	0.189236	0.204	0.331	3.05e-81	9.83e-77	0.616
Rab5if	0.0687737	0.275	0.509	3.08e-81	9.95e-77	0.54
Mybbp1a	0.0758304	0.155	0.351	3.17e-81	1.02e-76	0.442
Cebpzos	0.28318	0.187	0.266	3.31e-81	1.07e-76	0.703
Sf3b5	0.207493	0.166	0.263	3.49e-81	1.13e-76	0.631
Trappc6b	0.0542084	0.157	0.341	3.89e-81	1.26e-76	0.46
Txndc9	0.021886	0.17	0.387	3.94e-81	1.27e-76	0.439
Ube2a	0.00775328	0.194	0.445	4.74e-81	1.53e-76	0.436
Mcrip1	0.0304708	0.217	0.45	5.77e-81	1.86e-76	0.482
Ssr2	0.0664797	0.228	0.438	6.07e-81	1.96e-76	0.521
Cyc1	0.023097	0.194	0.417	6.12e-81	1.98e-76	0.465
App	0.0518774	0.284	0.57	7.02e-81	2.26e-76	0.498
Map1lc3b	0.138531	0.417	0.657	1.05e-80	3.39e-76	0.635
Anp32b	0.224985	0.366	0.551	1.24e-80	4e-76	0.664
Hnrnpa3	0.118686	0.563	0.831	2.05e-80	6.63e-76	0.677
Nras	0.126618	0.176	0.353	2.2e-80	7.1e-76	0.499
Cotl1	0.194673	0.477	0.7	2.49e-80	8.05e-76	0.681
Ndufa9	0.0946436	0.129	0.276	2.51e-80	8.1e-76	0.467
Fam174a	0.158125	0.198	0.333	3.34e-80	1.08e-75	0.595
Dnajc2	0.103398	0.161	0.341	3.95e-80	1.28e-75	0.472
Kpna3	0.139119	0.153	0.294	4.39e-80	1.42e-75	0.52
Ube2v1	0.124166	0.155	0.294	5e-80	1.61e-75	0.527
Ncf4	0.199797	0.187	0.295	9.37e-80	3.02e-75	0.634
Acadl	0.128718	0.181	0.366	9.4e-80	3.04e-75	0.495
Trappc2l	0.133365	0.172	0.307	1.04e-79	3.34e-75	0.56
Polr2c	0.0156507	0.114	0.282	1.1e-79	3.54e-75	0.404
Ebna1bp2	0.0910064	0.148	0.296	1.82e-79	5.89e-75	0.5
Echs1	0.174933	0.176	0.295	1.94e-79	6.25e-75	0.597
Fam173a	0.164414	0.181	0.308	2.38e-79	7.68e-75	0.588
Plxnb2	0.0283857	0.204	0.463	4.92e-79	1.59e-74	0.441
Lsm12	0.0276622	0.174	0.389	4.98e-79	1.61e-74	0.447
Tmem208	0.167265	0.194	0.313	5.31e-79	1.71e-74	0.62
Chchd2	0.351217	0.699	0.844	7.13e-79	2.3e-74	0.828
Cnp	0.314045	0.202	0.252	7.39e-79	2.38e-74	0.802
Ptms	0.308871	0.544	0.724	7.76e-79	2.5e-74	0.751
Rbbp7	0.170834	0.178	0.321	7.91e-79	2.56e-74	0.555
Samm50	0.0403862	0.131	0.316	1.08e-78	3.5e-74	0.415
Sdf2l1	0.202218	0.211	0.355	1.64e-78	5.3e-74	0.594
Srm	0.0305736	0.146	0.337	1.92e-78	6.21e-74	0.433
Lgals9	0.0070499	0.209	0.465	2.17e-78	6.99e-74	0.449
Sypl	0.0309379	0.174	0.389	2.36e-78	7.62e-74	0.447
Idh3g	0.0839175	0.198	0.379	3e-78	9.68e-74	0.522
Sub1	0.0325732	0.449	0.746	3.95e-78	1.27e-73	0.602
Ebp	0.0594082	0.144	0.317	4.24e-78	1.37e-73	0.454
Pros1	0.040411	0.174	0.397	4.27e-78	1.38e-73	0.438
Cacybp	0.21932	0.172	0.268	4.9e-78	1.58e-73	0.642
Ndufs2	0.0699525	0.178	0.358	7.24e-78	2.34e-73	0.497
Ggh	0.174376	0.17	0.274	8.05e-78	2.6e-73	0.62
Npl	0.133423	0.142	0.289	8.3e-78	2.68e-73	0.491
9530068E07Rik	0.0317252	0.14	0.328	8.4e-78	2.71e-73	0.427
Agpat3	0.0677368	0.196	0.395	8.57e-78	2.77e-73	0.496
Pdap1	0.268119	0.196	0.292	1.04e-77	3.37e-73	0.671
Sh3glb1	0.223555	0.654	0.849	1.97e-77	6.35e-73	0.77
Magoh	0.00861738	0.161	0.374	2.16e-77	6.97e-73	0.43
Erp44	0.0345206	0.11	0.277	2.2e-77	7.11e-73	0.397
Exosc8	0.0378473	0.155	0.36	2.81e-77	9.07e-73	0.431
Rtcb	0.107593	0.26	0.46	2.87e-77	9.27e-73	0.565
Ypel3	0.06058	0.243	0.477	3.21e-77	1.04e-72	0.509
Cyba	0.419961	0.875	0.949	5.07e-77	1.64e-72	0.922
Mrps17	0.124337	0.142	0.254	8.16e-77	2.63e-72	0.559
Brd7	0.103394	0.14	0.305	8.83e-77	2.85e-72	0.459
Lamp1	0.341767	0.837	0.951	8.87e-77	2.86e-72	0.88
Ngdn	0.0332664	0.103	0.265	1.01e-76	3.26e-72	0.389
Snrpc	0.00174389	0.176	0.407	1.01e-76	3.27e-72	0.432
Ptpmt1	0.16554	0.181	0.286	1.27e-76	4.09e-72	0.633
Nop53	0.0316337	0.178	0.396	1.34e-76	4.33e-72	0.449
Dync1h1	0.0670797	0.155	0.364	1.39e-76	4.48e-72	0.426
S100a9	0.34073	0.29	0.401	1.41e-76	4.55e-72	0.723
Mkrn1	0.0521062	0.144	0.324	1.54e-76	4.98e-72	0.444
Snap23	0.0176093	0.166	0.375	1.72e-76	5.55e-72	0.443
Hspd1	0.21964	0.331	0.557	1.78e-76	5.75e-72	0.594
Smc3	0.0144419	0.127	0.337	1.81e-76	5.85e-72	0.377
Hnrnpf	0.164536	0.6	0.832	2.47e-76	7.97e-72	0.721
Hmox2	0.0546233	0.187	0.384	2.53e-76	8.17e-72	0.487
Card19	0.184056	0.297	0.505	2.6e-76	8.38e-72	0.588
Apoe	1.32395	0.632	0.728	3.63e-76	1.17e-71	0.868
Amfr	0.0128904	0.163	0.372	3.95e-76	1.28e-71	0.438
1810058I24Rik	0.266281	0.211	0.272	4.09e-76	1.32e-71	0.776
Akirin1	0.1415	0.239	0.418	4.25e-76	1.37e-71	0.572
Pld3	0.00246482	0.17	0.412	5.45e-76	1.76e-71	0.413
Acbd6	0.0557559	0.14	0.31	5.84e-76	1.88e-71	0.452
Arl6ip5	0.072814	0.204	0.415	6.33e-76	2.04e-71	0.492
Acaa1a	0.000575215	0.163	0.392	7.07e-76	2.28e-71	0.416
Leprotl1	0.0207968	0.159	0.366	7.44e-76	2.4e-71	0.434
Cdc26	0.0653163	0.129	0.273	7.44e-76	2.4e-71	0.473
Psmd6	0.0195604	0.176	0.382	7.61e-76	2.46e-71	0.461
Aco2	0.0510684	0.108	0.273	9.71e-76	3.14e-71	0.396
Idh2	0.00912608	0.129	0.333	1.02e-75	3.28e-71	0.387
Bnip3l	0.0821508	0.258	0.464	1.12e-75	3.62e-71	0.556
Gnai3	0.00747796	0.146	0.355	1.45e-75	4.69e-71	0.411
Rragc	0.0368973	0.185	0.401	1.71e-75	5.52e-71	0.461
Clptm1l	0.0314388	0.144	0.333	3.14e-75	1.01e-70	0.432
Arfrp1	0.00380292	0.095	0.264	3.75e-75	1.21e-70	0.36
Mrto4	0.0897676	0.159	0.316	4.49e-75	1.45e-70	0.503
Plbd2	0.0914393	0.172	0.35	4.9e-75	1.58e-70	0.491
Atxn10	0.128936	0.204	0.353	5.16e-75	1.67e-70	0.578
Lrpap1	0.0272939	0.209	0.429	5.28e-75	1.71e-70	0.487
mt-Co1	0.586573	0.966	0.988	6.01e-75	1.94e-70	0.978
Tsg101	0.0122997	0.12	0.309	6.07e-75	1.96e-70	0.388
Sars	0.0750633	0.209	0.418	6.54e-75	2.11e-70	0.5
Smarce1	0.0286093	0.161	0.358	6.67e-75	2.15e-70	0.45
Rnh1	0.222213	0.361	0.565	9.71e-75	3.13e-70	0.639
Cd302	0.0969762	0.209	0.394	1.03e-74	3.31e-70	0.53
Rsu1	0.143101	0.153	0.273	1.27e-74	4.09e-70	0.56
Akr1b3	0.172808	0.159	0.28	1.37e-74	4.41e-70	0.568
Cdk4	0.0105806	0.144	0.335	3.14e-74	1.01e-69	0.43
Hmgb1	0.209809	0.632	0.853	3.32e-74	1.07e-69	0.741
Xlr	0.124449	0.178	0.33	4.04e-74	1.31e-69	0.539
Rad21	0.175294	0.138	0.273	5.64e-74	1.82e-69	0.505
Tmco1	0.0751504	0.224	0.439	6.38e-74	2.06e-69	0.51
Arpc2	0.300927	0.718	0.872	7.09e-74	2.29e-69	0.823
Phax	0.00972361	0.116	0.293	7.2e-74	2.33e-69	0.396
Adgre1	0.00941035	0.232	0.493	1.07e-73	3.44e-69	0.471
Usp14	0.0465478	0.148	0.345	1.2e-73	3.87e-69	0.429
Pex2	0.0585363	0.123	0.268	1.32e-73	4.26e-69	0.459
Actr10	0.0497886	0.14	0.307	1.69e-73	5.45e-69	0.456
Abce1	0.105171	0.114	0.268	1.84e-73	5.95e-69	0.425
Vps26a	0.117244	0.189	0.344	1.96e-73	6.32e-69	0.549
Gde1	0.159312	0.335	0.55	3.04e-73	9.82e-69	0.609
Med8	0.102129	0.135	0.253	3.12e-73	1.01e-68	0.534
Unc50	0.0295667	0.118	0.28	3.21e-73	1.04e-68	0.421
Ltc4s	0.0610966	0.527	0.817	4.08e-73	1.32e-68	0.645
Ssbp1	0.0571792	0.133	0.303	4.42e-73	1.43e-68	0.439
Tubb4b	0.0887205	0.206	0.413	4.95e-73	1.6e-68	0.499
Ube2r2	0.00182433	0.116	0.31	1.08e-72	3.49e-68	0.374
H2-DMb1	0.109525	0.148	0.296	1.09e-72	3.52e-68	0.5
Maz	0.0354504	0.101	0.262	3.35e-72	1.08e-67	0.385
Sf3b4	0.0380036	0.103	0.258	3.59e-72	1.16e-67	0.399
Fam50a	0.00342834	0.151	0.359	5.64e-72	1.82e-67	0.421
Trf	0.188948	0.71	0.92	6.21e-72	2.01e-67	0.772
Tnfaip8l2	0.0457455	0.28	0.53	6.47e-72	2.09e-67	0.528
Mettl23	0.0775078	0.12	0.258	7.13e-72	2.3e-67	0.465
Gpx1	0.249498	0.469	0.658	7.82e-72	2.53e-67	0.713
Mpeg1	0.140971	0.518	0.787	1.01e-71	3.27e-67	0.658
Cyfip1	0.0212545	0.529	0.821	1.36e-71	4.4e-67	0.644
Rgs10	0.47689	0.815	0.895	1.74e-71	5.6e-67	0.911
Nap1l1	0.0607924	0.181	0.384	2.06e-71	6.65e-67	0.471
Pon2	0.0169258	0.161	0.369	2.21e-71	7.13e-67	0.436
Vegfb	0.0185671	0.159	0.35	2.21e-71	7.14e-67	0.454
Ctdnep1	0.0911842	0.135	0.267	2.83e-71	9.12e-67	0.506
0610010K14Rik	0.141169	0.198	0.335	2.87e-71	9.27e-67	0.591
Dhrs7	0.0447251	0.105	0.267	3.38e-71	1.09e-66	0.393
Clic1	0.159106	0.697	0.898	3.96e-71	1.28e-66	0.776
Tmem176a	0.235379	0.34	0.498	4.71e-71	1.52e-66	0.683
Ahsa1	0.051546	0.114	0.266	4.76e-71	1.54e-66	0.429
Blvrb	0.221357	0.228	0.343	5.32e-71	1.72e-66	0.665
Il11ra1	0.14358	0.155	0.27	7.2e-71	2.33e-66	0.574
H2afj	0.184176	0.194	0.312	8.24e-71	2.66e-66	0.622
Enpp2	0.202655	0.198	0.329	8.82e-71	2.85e-66	0.602
Kpnb1	0.0456247	0.163	0.352	1.55e-70	5e-66	0.463
Psmc1	0.0759254	0.14	0.282	1.58e-70	5.1e-66	0.496
Ctbp1	0.00328823	0.148	0.353	1.64e-70	5.3e-66	0.419
Vapa	0.144952	0.613	0.847	2.89e-70	9.32e-66	0.724
Slc35b1	0.139378	0.142	0.256	2.94e-70	9.49e-66	0.555
Dph3	0.0620997	0.116	0.275	3.56e-70	1.15e-65	0.422
Gatm	0.152816	0.245	0.408	3.65e-70	1.18e-65	0.6
Tpd52	0.0482476	0.396	0.66	3.77e-70	1.22e-65	0.6
Dpysl2	0.125843	0.159	0.314	4.86e-70	1.57e-65	0.506
Rad23a	0.0480171	0.103	0.251	7.98e-70	2.58e-65	0.41
Ppfia4	0.164681	0.183	0.332	8.51e-70	2.75e-65	0.551
Mff	0.0573077	0.114	0.252	8.87e-70	2.86e-65	0.452
Eny2	0.0949652	0.12	0.258	1.11e-69	3.58e-65	0.465
Fgfr1op2	0.0435003	0.159	0.347	1.14e-69	3.69e-65	0.458
Snx4	0.0200063	0.108	0.274	2.87e-69	9.26e-65	0.394
Eif3b	0.0365328	0.155	0.348	3.4e-69	1.1e-64	0.445
Anxa3	0.0510076	0.559	0.831	3.87e-69	1.25e-64	0.673
Ttr	0.519647	0.908	0.951	3.95e-69	1.27e-64	0.955
Mrps18a	0.0458303	0.123	0.269	1.11e-68	3.58e-64	0.457
Cfl1	0.379025	0.849	0.927	1.78e-68	5.74e-64	0.916
Pea15a	0.0941431	0.183	0.346	1.79e-68	5.79e-64	0.529
Pdia4	0.0352879	0.146	0.324	2.73e-68	8.83e-64	0.451
Acads	0.0493467	0.153	0.33	2.81e-68	9.07e-64	0.464
Got1	0.113447	0.163	0.316	3.17e-68	1.02e-63	0.516
Gtf2h5	0.0653242	0.142	0.304	5.17e-68	1.67e-63	0.467
Cops2	0.0406694	0.103	0.261	6.55e-68	2.11e-63	0.395
Sec13	0.104665	0.155	0.282	6.68e-68	2.16e-63	0.55
Uba1	0.0719112	0.12	0.275	8.92e-68	2.88e-63	0.436
Ckb	0.439976	0.712	0.819	9.75e-68	3.15e-63	0.869
Abhd17a	0.155347	0.174	0.282	1.58e-67	5.11e-63	0.617
Ly6e	0.275012	0.712	0.874	1.61e-67	5.2e-63	0.815
C1d	0.0692765	0.125	0.256	2.19e-67	7.06e-63	0.488
Cmtm7	0.0118278	0.243	0.49	2.77e-67	8.95e-63	0.496
Mpdu1	0.0311678	0.151	0.328	4.23e-67	1.36e-62	0.46
H13	0.00993327	0.166	0.376	4.68e-67	1.51e-62	0.441
Cd300c2	0.192476	0.68	0.877	7.21e-67	2.33e-62	0.775
Pole4	0.0508576	0.129	0.289	1.08e-66	3.5e-62	0.446
1110038B12Rik	0.0735134	0.181	0.368	1.3e-66	4.18e-62	0.492
Cmtm3	0.0362824	0.151	0.319	1.37e-66	4.42e-62	0.473
Ccdc107	0.0747256	0.123	0.267	1.44e-66	4.66e-62	0.461
Ecscr	0.0675166	0.318	0.559	1.59e-66	5.13e-62	0.569
4933434E20Rik	0.0638433	0.129	0.267	2.6e-66	8.39e-62	0.483
Trappc3	0.0120753	0.114	0.269	2.81e-66	9.07e-62	0.424
Sod1	0.0518024	0.129	0.314	3.39e-66	1.09e-61	0.411
Prkcsh	0.0918262	0.157	0.306	3.61e-66	1.16e-61	0.513
Ptpa	0.0012926	0.099	0.279	6.55e-66	2.11e-61	0.355
Mbp	0.200073	0.194	0.326	6.62e-66	2.14e-61	0.595
Gorasp2	0.0713948	0.125	0.267	9.06e-66	2.92e-61	0.468
Plekhj1	0.0917724	0.144	0.266	1.74e-65	5.62e-61	0.541
Tnfsf12	0.0332004	0.138	0.303	1.82e-65	5.87e-61	0.455
Eid1	0.133091	0.157	0.285	3.36e-65	1.09e-60	0.551
Il13ra1	0.0659262	0.112	0.26	5.26e-65	1.7e-60	0.431
Osgep	0.0790722	0.129	0.252	9.9e-65	3.2e-60	0.512
Eif4ebp1	0.180961	0.228	0.369	1.5e-64	4.83e-60	0.618
Cltb	0.0877527	0.144	0.288	1.58e-64	5.1e-60	0.5
Bbip1	0.0649312	0.12	0.274	2.97e-64	9.6e-60	0.438
Ywhah	0.0854271	0.51	0.759	4.17e-64	1.35e-59	0.672
Tspan7	0.0656328	0.163	0.323	1.07e-63	3.45e-59	0.505
Dtnbp1	0.0910606	0.196	0.366	1.26e-63	4.06e-59	0.536
Vma21	0.131053	0.142	0.26	1.94e-63	6.26e-59	0.546
Cops5	0.0413658	0.125	0.275	2.61e-63	8.41e-59	0.455
S100a8	0.345797	0.267	0.335	3.28e-63	1.06e-58	0.797
Yipf1	0.0663313	0.12	0.256	3.5e-63	1.13e-58	0.469
Coro1a	0.037886	0.57	0.827	5.09e-63	1.64e-58	0.689
Rcbtb2	0.021822	0.202	0.412	5.89e-63	1.9e-58	0.49
C1qb	0.300971	0.996	0.998	8.02e-63	2.59e-58	0.998
Prpf19	0.0430849	0.116	0.254	8.92e-63	2.88e-58	0.457
Ywhag	0.00328347	0.181	0.39	1.04e-62	3.36e-58	0.464
Acsl4	0.0166895	0.095	0.258	1.23e-62	3.96e-58	0.368
Mtfr1l	0.0826754	0.144	0.279	3.96e-62	1.28e-57	0.516
Eif4e	0.0229229	0.161	0.366	4.35e-62	1.4e-57	0.44
Hdgf	0.0698765	0.178	0.358	4.46e-62	1.44e-57	0.497
Ten1	0.0972087	0.144	0.266	8.59e-62	2.77e-57	0.541
Slc31a1	0.0599802	0.129	0.277	1.25e-61	4.05e-57	0.466
Gars	0.0600381	0.123	0.257	1.4e-61	4.5e-57	0.479
Slc25a5	0.201638	0.697	0.874	1.76e-61	5.68e-57	0.797
Rnase4	0.0477027	0.523	0.791	2.27e-61	7.33e-57	0.661
Nudt9	0.0260961	0.114	0.261	3.05e-61	9.86e-57	0.437
Sra1	0.0412235	0.129	0.279	4.96e-61	1.6e-56	0.462
Ttc1	0.0167225	0.112	0.265	1.23e-60	3.98e-56	0.423
Cbx1	0.0585845	0.148	0.307	4.57e-60	1.47e-55	0.482
Uap1l1	0.062625	0.159	0.313	4.91e-60	1.59e-55	0.508
Dctn3	0.0227759	0.202	0.393	5.34e-60	1.72e-55	0.514
Cdc42	0.213719	0.783	0.927	2.51e-59	8.12e-55	0.845
B230219D22Rik	0.0656865	0.138	0.284	3.11e-59	1.01e-54	0.486
Nip7	0.0444967	0.12	0.26	1.4e-58	4.52e-54	0.462
Prpf8	0.0374413	0.112	0.26	1.99e-58	6.44e-54	0.431
Zfand3	0.0026802	0.142	0.316	2.11e-58	6.8e-54	0.449
BC028528	0.145922	0.157	0.263	2.69e-58	8.68e-54	0.597
Capza2	0.142719	0.725	0.913	2.98e-58	9.62e-54	0.794
Eef1a1	0.36861	0.994	0.994	4.62e-58	1.49e-53	1
Coro1c	0.0257776	0.159	0.354	4.72e-58	1.52e-53	0.449
Stx4a	0.0200031	0.118	0.265	5.82e-58	1.88e-53	0.445
Cd74	0.980465	0.346	0.495	5.87e-58	1.89e-53	0.699
Nfu1	0.0235772	0.135	0.283	5.89e-58	1.9e-53	0.477
Psmd8	0.117694	0.411	0.625	5.95e-58	1.92e-53	0.658
Prdx6	0.136515	0.176	0.315	1.67e-57	5.38e-53	0.559
Lat2	0.155948	0.213	0.347	1.79e-57	5.78e-53	0.614
Ifi30	0.267497	0.404	0.56	2.28e-57	7.37e-53	0.721
Thoc7	0.0572569	0.125	0.267	3.28e-57	1.06e-52	0.468
Atp6v0c	0.0547256	0.766	0.96	6.6e-57	2.13e-52	0.798
Selenop	0.360047	0.8	0.909	6.92e-57	2.23e-52	0.88
Cd68	0.0966393	0.594	0.832	1.69e-56	5.45e-52	0.714
Crybb1	0.30697	0.497	0.654	1.7e-56	5.47e-52	0.76
Scd2	0.157153	0.168	0.286	4.85e-56	1.56e-51	0.587
Ms4a6d	0.254942	0.391	0.567	1.04e-55	3.35e-51	0.69
Degs1	0.0157874	0.14	0.313	1.45e-55	4.69e-51	0.447
Wsb2	0.112295	0.138	0.268	2e-55	6.45e-51	0.515
B2m	0.405353	0.974	0.984	4.95e-55	1.6e-50	0.99
Supt16	0.0237504	0.153	0.315	6.99e-55	2.26e-50	0.486
Tpm4	0.134526	0.161	0.295	4.68e-54	1.51e-49	0.546
H3f3a	0.189978	0.761	0.919	5.96e-54	1.92e-49	0.828
Rhoa	0.0713053	0.723	0.922	6.52e-54	2.11e-49	0.784
Lgals3bp	0.0622252	0.191	0.388	5.82e-53	1.88e-48	0.492
Cd63	0.415416	0.757	0.878	8.56e-53	2.76e-48	0.862
Ninj1	0.0437998	0.406	0.647	1.42e-52	4.6e-48	0.628
Ddb1	0.0334198	0.118	0.261	2.9e-52	9.35e-48	0.452
Gnai2	0.0639151	0.71	0.912	5.82e-52	1.88e-47	0.779
Ak2	0.00958363	0.123	0.274	8.82e-52	2.85e-47	0.449
Crlf2	0.209356	0.204	0.298	2.85e-51	9.2e-47	0.685
Ybx3	0.00960893	0.114	0.255	1.19e-50	3.85e-46	0.447
Cenpb	0.0235262	0.127	0.267	1.26e-50	4.08e-46	0.476
Hpgd	0.0265378	0.258	0.475	2.13e-50	6.87e-46	0.543
Ipo5	0.0110846	0.11	0.263	9.15e-50	2.95e-45	0.418
Clta	0.276042	0.843	0.933	2.27e-49	7.34e-45	0.904
Ly86	0.342556	0.847	0.925	2.51e-49	8.09e-45	0.916
Calm1	0.0612696	0.695	0.897	2.6e-49	8.4e-45	0.775
Mt1	0.517152	0.791	0.883	2.67e-49	8.63e-45	0.896
Bcl2a1a	0.42511	0.256	0.273	3.18e-49	1.03e-44	0.938
Anxa7	0.00771911	0.11	0.255	4.07e-49	1.32e-44	0.431
Cxcl16	0.342543	0.273	0.331	7.83e-49	2.53e-44	0.825
Cd34	0.0101069	0.151	0.315	9.36e-48	3.02e-43	0.479
Cstb	0.571493	0.497	0.54	2.16e-47	6.99e-43	0.92
Ccl12	0.567676	0.301	0.482	2.26e-47	7.31e-43	0.624
Npm1	0.227125	0.746	0.881	2.93e-47	9.45e-43	0.847
Ms4a6b	0.119026	0.228	0.399	4.29e-47	1.39e-42	0.571
Tmem251	0.000697991	0.116	0.27	5.42e-47	1.75e-42	0.43
Gas6	0.0286971	0.159	0.323	9.61e-47	3.1e-42	0.492
Dynll2	0.00168481	0.159	0.327	1.71e-46	5.53e-42	0.486
Ap1s2	0.0518156	0.129	0.26	5.84e-46	1.89e-41	0.496
Bcl2a1b	0.137307	0.559	0.783	1.79e-45	5.79e-41	0.714
Mt2	0.436151	0.295	0.373	7.96e-44	2.57e-39	0.791
H2-Q7	0.120488	0.157	0.289	5.64e-40	1.82e-35	0.543
Ccl9	0.306758	0.252	0.357	3.29e-39	1.06e-34	0.706
H2-D1	0.0699717	0.83	0.973	4.6e-39	1.49e-34	0.853
Igsf6	0.079468	0.2	0.368	2.3e-37	7.41e-33	0.543
Cpd	0.121335	0.146	0.265	1.79e-36	5.79e-32	0.551
Hexb	0.103233	0.968	0.996	2.34e-36	7.55e-32	0.972
Nupr1	0.0140434	0.127	0.27	7.1e-36	2.29e-31	0.47
Cd81	0.104198	0.892	0.979	1e-35	3.24e-31	0.911
Plin2	0.0582933	0.151	0.312	8.23e-35	2.66e-30	0.484
Gpr84	0.0563957	0.232	0.416	9.88e-35	3.19e-30	0.558
Actb	0.325533	1	0.998	1.01e-34	3.25e-30	1.002
Ctsz	0.174193	0.91	0.986	1.5e-33	4.84e-29	0.923
Cd9	0.101754	0.8	0.947	2.91e-32	9.39e-28	0.845
C1qc	0.226321	0.989	0.997	3.85e-32	1.24e-27	0.992
Ms4a6c	0.153606	0.239	0.369	1.28e-30	4.14e-26	0.648
C1qa	0.250934	0.991	0.997	4.14e-30	1.34e-25	0.994
Fcgr3	0.0182863	0.783	0.937	7.44e-30	2.4e-25	0.836
Ctsb	0.118026	0.925	0.993	1.02e-29	3.29e-25	0.932
Trem2	0.238614	0.916	0.973	2.29e-29	7.4e-25	0.941
Ctsd	0.0448219	0.983	0.999	2.91e-28	9.4e-24	0.984
Slfn2	0.198958	0.215	0.319	5.4e-28	1.74e-23	0.674
Lgals3	0.576539	0.275	0.195	3.94e-18	1.27e-13	1.41
Eif1	0.0632625	0.92	0.977	1.49e-17	4.81e-13	0.942
Ftl1	0.0219936	0.981	0.996	1.15e-08	0.000371066	0.985
